# Supplementary material for: Comparative Transcriptome Combined with Proteome Analyses Revealed Key Factors Involved in Alfalfa (Medicago sativa) Response to Waterlogging Stress
Source: Int J Mol Sci. 2019 Mar 18;20(6):1359. doi: 10.3390/ijms20061359 (PMC6471898; doi:10.3390/ijms20061359)
Supplement: Supplementary file 1 [file ijms-20-01359-s001.zip]

Archive with 8 entries (7 files):
- Supplement/
- Supplement/Supplementary File 1.xls
- Supplement/Supplementary File 2.xls
- Supplement/Supplementary File 3.xls
- Supplement/Supplementary File 4.xls
- Supplement/Supplementary File 5.xls
- Supplement/Supplementary File 6.xls
- Supplement/Supplementary File 7.xls
