# Supplementary material for: Comparative Transcriptome Combined with Proteome Analyses Revealed Key Factors Involved in Alfalfa (Medicago sativa) Response to Waterlogging Stress
Source: Int J Mol Sci. 2019 Mar 18;20(6):1359. doi: 10.3390/ijms20061359 (PMC6471898; doi:10.3390/ijms20061359)
Supplement: Supplementary file 1 [file ijms-20-01359-s001.zip › Supplement/Supplementary File 1.xls]

Gene_id	M12_W_readcount	M12_CK_readcount	log2.Fold_change.	p.value	q.value.Storey.et.al..2003.	Gene Length	NR GI	NR ID	NR Score	NR Evalue	NR Description	NT GI	NT ID	NT Score	NT Evalue	NT Description	KO ID	KO Name	KO Description	Http Link	Swissprot ID	Swissprot Score	Swissprot Evalue	Swissprot Description	PFAM ID	PFAM description	Gene Ontology Biological Pathway	BP Description	Gene Ontology Molecular Function	MF Description	Gene Ontology Cellular Component	CC Description	KOG ID	KOG Description
Cluster-1252.10118	5.547975932	30.25710737	-2.4472	2.55E-05	0.0018904	1494	657395232	AES72892.2	1952	1.30E-216	gibberellin 20-oxidase [Medicago truncatula]	357464718	XM_003602593.1	1077	0	Medicago truncatula Gibberellin 20 oxidase (MTR_3g096500) mRNA, complete cds	--	--	--	--	Q39111	1027	3.30E-110	Gibberellin 20 oxidase 2 OS=Arabidopsis thaliana GN=GA20OX2 PE=2 SV=1	PF03171	2OG-Fe(II) oxygenase superfamily	GO:0055114	oxidation-reduction process	GO:0016491	oxidoreductase activity	--	--	--	--
Cluster-1252.10237	16.6439278	59.41300286	-1.8358	1.07E-06	0.00010608	3437	357495189	XP_003617883.1	4144	0.00E+00	Receptor protein kinase-like protein [Medicago truncatula]>gi|355519218|gb|AET00842.1| LRR receptor-like kinase family protein [Medicago truncatula]	357495188	XM_003617835.1	2613	0	Medicago truncatula Receptor protein kinase-like protein (MTR_5g096530) mRNA, complete cds	--	--	--	--	C0LGR3	1756	2.20E-194	Probable LRR receptor-like serine/threonine-protein kinase At4g26540 OS=Arabidopsis thaliana GN=At4g26540 PE=2 SV=1	PF07714//PF13855//PF00069//PF00560	Protein tyrosine kinase//Leucine rich repeat//Protein kinase domain//Leucine Rich Repeat	GO:0016310//GO:0006468//GO:0009069	phosphorylation//protein phosphorylation//serine family amino acid metabolic process	GO:0005515//GO:0005524//GO:0004672//GO:0004674	protein binding//ATP binding//protein kinase activity//protein serine/threonine kinase activity	GO:0016021	integral component of membrane	--	--
Cluster-1252.12781	37.36850747	6.476699015	2.5285	5.55E-07	5.85E-05	655	357457699	XP_003599130.1	156	1.00E-08	hypothetical protein MTR_3g028240 [Medicago truncatula]>gi|355488178|gb|AES69381.1| hypothetical protein MTR_3g028240 [Medicago truncatula]	50872513	AC146566.7	364	0	Medicago truncatula clone mth2-71p5, complete sequence	--	--	--	--	--	--	--	--	--	--	--	--	--	--	--	--	--	--
Cluster-1252.13769	104.4868801	42.73750868	1.2897	6.24E-08	7.59E-06	1860	657394602	KEH35195.1	1466	3.60E-160	choline-phosphate cytidylyltransferase [Medicago truncatula]	828314439	XM_004502028.2	919	0	PREDICTED: Cicer arietinum choline-phosphate cytidylyltransferase 2 (LOC101490616), mRNA	K00968	PCYT1	choline-phosphate cytidylyltransferase	http://www.genome.jp/dbget-bin/www_bget?ko:K00968	F4JJE0	1096	4.10E-118	Choline-phosphate cytidylyltransferase 2 OS=Arabidopsis thaliana GN=CCT2 PE=1 SV=1	PF01467//PF04647	Cytidylyltransferase-like//Accessory gene regulator B	GO:0009058//GO:0009372//GO:0009405	biosynthetic process//quorum sensing//pathogenesis	GO:0003824//GO:0008233	catalytic activity//peptidase activity	GO:0016021	integral component of membrane	KOG2804	Phosphorylcholine transferase/cholinephosphate cytidylyltransferase
Cluster-1252.13837	31.38073887	6.397516637	2.2943	1.39E-05	0.0010881	1939	357443595	XP_003592075.1	631	2.50E-63	Ethylene-responsive transcription factor ERF110 [Medicago truncatula]>gi|355481123|gb|AES62326.1| AP2 domain class transcription factor [Medicago truncatula]	357443594	XM_003592027.1	1492	0	Medicago truncatula Ethylene-responsive transcription factor ERF110 (MTR_1g098460) mRNA, complete cds	--	--	--	--	Q6K7E6	161	1.10E-09	Ethylene-responsive transcription factor 1 OS=Oryza sativa subsp. japonica GN=EREBP1 PE=1 SV=1	PF00847	AP2 domain	GO:0006355	regulation of transcription, DNA-templated	GO:0003700	transcription factor activity, sequence-specific DNA binding	GO:0005667	transcription factor complex	--	--
Cluster-1252.14007	39.24037144	10.27797755	1.9328	1.19E-05	0.00095367	1287	357442733	XP_003591644.1	1145	4.20E-123	hypothetical protein MTR_1g090150 [Medicago truncatula]>gi|92882358|gb|ABE86689.1| Glutathione S-transferase, C-terminal; Thioredoxin-like fold [Medicago truncatula]>gi|355480692|gb|AES61895.1| glutathione S-transferase, amino-terminal domain protein [Medicago truncatula]	357442732	XM_003591596.1	650	0	Medicago truncatula hypothetical protein (MTR_1g090150) mRNA, complete cds	K00799	GST, gst	glutathione S-transferase	http://www.genome.jp/dbget-bin/www_bget?ko:K00799	P32110	540	8.30E-54	Probable glutathione S-transferase OS=Glycine max GN=HSP26-A PE=2 SV=1	PF13417//PF13409//PF02798	Glutathione S-transferase, N-terminal domain//Glutathione S-transferase, N-terminal domain//Glutathione S-transferase, N-terminal domain	--	--	GO:0016740//GO:0005515	transferase activity//protein binding	--	--	--	--
Cluster-1252.14368	0	20.88107479	-5.3841	2.72E-06	0.00025446	1361	357472811	XP_003606690.1	1427	8.80E-156	Ripening-related protein-like hydrolase-like protein [Medicago truncatula]>gi|355507745|gb|AES88887.1| haloacid dehalogenase-like hydrolase [Medicago truncatula]	357472810	XM_003606642.1	922	0	Medicago truncatula Ripening-related protein-like hydrolase-like protein (MTR_4g064380) mRNA, complete cds	K07025	K07025	putative hydrolase of the HAD superfamily	http://www.genome.jp/dbget-bin/www_bget?ko:K07025	P53078	185	1.30E-12	Suppressor of disruption of TFIIS OS=Saccharomyces cerevisiae (strain ATCC 204508 / S288c) GN=SDT1 PE=1 SV=1	PF12689//PF03530	Acid Phosphatase//Calcium-activated SK potassium channel	GO:0006813	potassium ion transport	GO:0016791//GO:0016787//GO:0016286	phosphatase activity//hydrolase activity//small conductance calcium-activated potassium channel activity	GO:0016021	integral component of membrane	KOG3109	Haloacid dehalogenase-like hydrolase
Cluster-1252.14557	55.85135813	16.50454415	1.7587	8.90E-07	9.01E-05	1398	357447181	XP_003593866.1	1078	2.70E-115	hypothetical protein MTR_2g018670 [Medicago truncatula]>gi|355482914|gb|AES64117.1| hypothetical protein MTR_2g018670 [Medicago truncatula]	116642993	AC127428.42	868	0	Medicago truncatula clone mth2-36c19, complete sequence	--	--	--	--	--	--	--	--	PF02060	Slow voltage-gated potassium channel	GO:0006813//GO:0006811	potassium ion transport//ion transport	GO:0005249	voltage-gated potassium channel activity	GO:0008076//GO:0016020	voltage-gated potassium channel complex//membrane	--	--
Cluster-1252.15220	24.68155793	0.592032482	5.3816	1.83E-07	2.07E-05	2692	502159858	XP_004511554.1	1913	7.70E-212	PREDICTED: endoglucanase [Cicer arietinum]	357481542	XM_003611009.1	1131	0	Medicago truncatula Endo-1 4-beta-glucanase (MTR_5g009970) mRNA, complete cds	--	--	--	--	P22503	1795	5.20E-199	Endoglucanase OS=Phaseolus vulgaris PE=2 SV=2	PF00759//PF01708	Glycosyl hydrolase family 9//Geminivirus putative movement protein	GO:0046740//GO:0005975	transport of virus in host, cell to cell//carbohydrate metabolic process	GO:0004553	hydrolase activity, hydrolyzing O-glycosyl compounds	GO:0016021	integral component of membrane	--	--
Cluster-1252.15435	29.91919396	4.510249229	2.7298	3.13E-06	0.0002852	1607	657381683	KEH25645.1	1738	9.00E-192	phosphate carrier protein [Medicago truncatula]	828338783	XM_012712138.1	624	0	PREDICTED: Cicer arietinum mitochondrial phosphate carrier protein 3, mitochondrial-like (LOC101497064), mRNA	K15102	SLC25A3, PHC, PIC	solute carrier family 25 (mitochondrial phosphate transporter), member 3	http://www.genome.jp/dbget-bin/www_bget?ko:K15102	Q9FMU6	1338	3.00E-146	Mitochondrial phosphate carrier protein 3, mitochondrial OS=Arabidopsis thaliana GN=MPT3 PE=2 SV=1	--	--	--	--	--	--	--	--	KOG0767	Mitochondrial phosphate carrier protein
Cluster-1252.15574	31.05248362	3.483500247	3.1561	3.67E-07	4.00E-05	2034	657372830	AET02010.2	2013	1.50E-223	P-loop nucleoside triphosphate hydrolase superfamily protein, putative [Medicago truncatula]	357514490	XM_003627486.1	888	0	Medicago truncatula Cell division cycle protein-like protein (MTR_8g027200) mRNA, complete cds	K08900	BCS1	mitochondrial chaperone BCS1	http://www.genome.jp/dbget-bin/www_bget?ko:K08900	Q9P6Q3	283	8.30E-24	Probable mitochondrial chaperone bcs1 OS=Schizosaccharomyces pombe (strain 972 / ATCC 24843) GN=SPAC644.07 PE=2 SV=1	PF02367//PF00910//PF05496//PF07728//PF00004	Threonylcarbamoyl adenosine biosynthesis protein TsaE//RNA helicase//Holliday junction DNA helicase ruvB N-terminus//AAA domain (dynein-related subfamily)//ATPase family associated with various cellular activities (AAA)	GO:0006310//GO:0006281//GO:0002949	DNA recombination//DNA repair//tRNA threonylcarbamoyladenosine modification	GO:0003724//GO:0005524//GO:0009378//GO:0003723//GO:0016887	RNA helicase activity//ATP binding//four-way junction helicase activity//RNA binding//ATPase activity	GO:0009379//GO:0005657	Holliday junction helicase complex//replication fork	--	--
Cluster-1252.15814	32.59493652	6.060336047	2.4272	4.83E-06	0.00041731	3456	357484301	XP_003612438.1	3651	0.00E+00	Subtilisin-like protease [Medicago truncatula]>gi|355513773|gb|AES95396.1| subtilisin-like serine protease [Medicago truncatula]	357484300	XM_003612390.1	2152	0	Medicago truncatula Subtilisin-like protease (MTR_5g025010) mRNA, complete cds	--	--	--	--	Q9ZSP5	1407	6.50E-154	Subtilisin-like protease SBT5.3 OS=Arabidopsis thaliana GN=AIR3 PE=2 SV=1	PF00082	Subtilase family	GO:0043086//GO:0006508	negative regulation of catalytic activity//proteolysis	GO:0042802//GO:0004252	identical protein binding//serine-type endopeptidase activity	--	--	--	--
Cluster-1252.15908	20.34893547	0.932883778	4.4471	3.98E-06	0.00035282	1970	502128056	XP_004499921.1	2142	1.60E-238	PREDICTED: polyamine oxidase 1 [Cicer arietinum]	357458272	XM_003599369.1	1342	0	Medicago truncatula Polyamine oxidase (MTR_3g033000) mRNA, complete cds	K13366	MPAO, PAO1	polyamine oxidase	http://www.genome.jp/dbget-bin/www_bget?ko:K13366	Q9FNA2	1701	3.00E-188	Polyamine oxidase 1 OS=Arabidopsis thaliana GN=PAO1 PE=1 SV=1	PF06072//PF02254//PF07992//PF01593//PF12831//PF00743//PF00070//PF00899//PF01494//PF01266//PF01134	Alphaherpesvirus tegument protein US9//TrkA-N domain//Pyridine nucleotide-disulphide oxidoreductase//Flavin containing amine oxidoreductase//FAD dependent oxidoreductase//Flavin-binding monooxygenase-like//Pyridine nucleotide-disulphide oxidoreductase//ThiF family//FAD binding domain//FAD dependent oxidoreductase//Glucose inhibited division protein A	GO:0008033//GO:0055114//GO:0006813	tRNA processing//oxidation-reduction process//potassium ion transport	GO:0016491//GO:0071949//GO:0008641//GO:0050661//GO:0004499//GO:0050660	oxidoreductase activity//FAD binding//small protein activating enzyme activity//NADP binding//N,N-dimethylaniline monooxygenase activity//flavin adenine dinucleotide binding	GO:0019033	viral tegument	KOG0029	Amine oxidase
Cluster-1252.16419	39.93386843	4.614602164	3.1133	9.89E-09	1.37E-06	1424	357446373	XP_003593464.1	1623	1.70E-178	Endonuclease [Medicago truncatula]>gi|355482512|gb|AES63715.1| S1/P1 nuclease family protein [Medicago truncatula]	388513148	BT144842.1	1031	0	Medicago truncatula clone JCVI-FLMt-15K5 unknown mRNA	--	--	--	--	Q9SXA6	1116	1.50E-120	Endonuclease 1 OS=Arabidopsis thaliana GN=ENDO1 PE=1 SV=1	PF02265	S1/P1 Nuclease	GO:0006308	DNA catabolic process	GO:0003676//GO:0004519	nucleic acid binding//endonuclease activity	--	--	--	--
Cluster-1252.16600	41.49423666	10.22553889	2.0207	3.64E-06	0.00032578	1317	657380023	KEH24302.1	1562	1.90E-171	gibberellin receptor GID1, putative [Medicago truncatula]	828301306	XM_004494232.2	560	0	PREDICTED: Cicer arietinum probable carboxylesterase 15 (LOC101514764), mRNA	--	--	--	--	Q9FG13	940	3.50E-100	Probable carboxylesterase 15 OS=Arabidopsis thaliana GN=CXE15 PE=2 SV=1	PF07224//PF12740//PF07859	Chlorophyllase//Chlorophyllase enzyme//alpha/beta hydrolase fold	GO:0015996//GO:0015994//GO:0008152	chlorophyll catabolic process//chlorophyll metabolic process//metabolic process	GO:0016787//GO:0047746	hydrolase activity//chlorophyllase activity	--	--	--	--
Cluster-1252.16661	39.70154694	9.212948343	2.1075	3.35E-06	0.00030352	825	657386698	KEH28967.1	373	8.80E-34	hypothetical protein MTR_4g019640 [Medicago truncatula]	828323174	XR_001144272.1	156	6.91E-74	PREDICTED: Cicer arietinum uncharacterized LOC101496136 (LOC101496136), ncRNA	--	--	--	--	--	--	--	--	--	--	--	--	--	--	--	--	--	--
Cluster-1252.17253	29.53141356	4.562163503	2.6945	4.20E-06	0.00036822	890	357497069	XP_003618823.1	564	6.80E-56	Calcium-binding protein CML38 [Medicago truncatula]>gi|355493838|gb|AES75041.1| EF hand calcium-binding family protein [Medicago truncatula]	128590980	AC174343.23	670	0	Medicago truncatula chromosome 6 clone mth2-166f7, complete sequence	K13448	CML	calcium-binding protein CML	http://www.genome.jp/dbget-bin/www_bget?ko:K13448	Q8RYJ9	286	1.60E-24	Putative calcium-binding protein CML23 OS=Oryza sativa subsp. japonica GN=CML23 PE=3 SV=1	PF12763//PF13405//PF00036//PF10591//PF06971//PF13202//PF13833//PF13499	Cytoskeletal-regulatory complex EF hand//EF-hand domain//EF hand//Secreted protein acidic and rich in cysteine Ca binding region//Putative DNA-binding protein N-terminus//EF hand//EF-hand domain pair//EF-hand domain pair	GO:0007165//GO:0051775//GO:0045892	signal transduction//response to redox state//negative regulation of transcription, DNA-templated	GO:0005515//GO:0005509	protein binding//calcium ion binding	GO:0005578//GO:0005737	proteinaceous extracellular matrix//cytoplasm	--	--
Cluster-1252.17324	21.67178098	0.629263931	5.106	1.13E-06	0.00011226	1293	357478767	XP_003609669.1	1254	9.60E-136	F-box protein [Medicago truncatula]>gi|355510724|gb|AES91866.1| F-box plant-like protein [Medicago truncatula]	124001665	AC174367.9	825	0	Medicago truncatula clone mth2-47m8, complete sequence	--	--	--	--	Q9FXC7	217	2.40E-16	Putative F-box protein At1g67623 OS=Arabidopsis thaliana GN=At1g67623 PE=3 SV=1	PF12937//PF16672	F-box-like//Ragulator complex protein LAMTOR5	GO:0043154//GO:0019079//GO:0043066	negative regulation of cysteine-type endopeptidase activity involved in apoptotic process//viral genome replication//negative regulation of apoptotic process	GO:0005515	protein binding	GO:0071986//GO:0005737	Ragulator complex//cytoplasm	--	--
Cluster-1252.17596	91.20005561	18.96601489	2.2656	1.92E-13	4.47E-11	1209	357490673	XP_003615624.1	1437	5.40E-157	Dehydrodolichyl diphosphate synthase [Medicago truncatula]>gi|355516959|gb|AES98582.1| undecaprenyl pyrophosphate synthase [Medicago truncatula]	357490672	XM_003615576.1	803	0	Medicago truncatula Dehydrodolichyl diphosphate synthase (MTR_5g070210) mRNA, complete cds	K11778	DHDDS, RER2, SRT1	ditrans,polycis-polyprenyl diphosphate synthase	http://www.genome.jp/dbget-bin/www_bget?ko:K11778	Q56Y11	924	2.30E-98	Dehydrodolichyl diphosphate synthase 2 OS=Arabidopsis thaliana GN=At5g58770 PE=2 SV=2	PF01255	Putative undecaprenyl diphosphate synthase	--	--	GO:0016765	transferase activity, transferring alkyl or aryl (other than methyl) groups	--	--	KOG1602	Cis-prenyltransferase
Cluster-1252.17793	28.79515092	1.276357008	4.4957	3.81E-08	4.81E-06	2288	657384583	KEH27766.1	1351	9.60E-147	DUF1262 family protein [Medicago truncatula]	86604541	CT033767.2	1328	0	Medicago truncatula chromosome 5 clone mth2-175p8, COMPLETE SEQUENCE	--	--	--	--	--	--	--	--	PF05431	Insecticidal Crystal Toxin, P42	GO:0009405	pathogenesis	--	--	--	--	--	--
Cluster-1252.17954	50.40740674	2.503421674	4.3317	5.34E-13	1.19E-10	1738	357480755	XP_003610663.1	2271	1.50E-253	Tryptophan synthase beta chain [Medicago truncatula]>gi|355511998|gb|AES93621.1| tryptophan synthase beta type 2 [Medicago truncatula]	357480754	XM_003610615.1	1309	0	Medicago truncatula Tryptophan synthase beta chain (MTR_5g005670) mRNA, complete cds	K01696	trpB	tryptophan synthase beta chain	http://www.genome.jp/dbget-bin/www_bget?ko:K01696	O50046	1296	2.40E-141	Tryptophan synthase beta chain 2, chloroplastic OS=Camptotheca acuminata GN=TSB PE=2 SV=1	--	--	GO:0009094//GO:0000162//GO:0006571	L-phenylalanine biosynthetic process//tryptophan biosynthetic process//tyrosine biosynthetic process	GO:0004834	tryptophan synthase activity	--	--	KOG1395	Tryptophan synthase beta chain
Cluster-1252.17979	92.63963978	9.543836294	3.279	4.37E-19	1.51E-16	1910	357468089	XP_003604329.1	2503	2.10E-280	hypothetical protein MTR_4g009620 [Medicago truncatula]>gi|355505384|gb|AES86526.1| UPF0481 plant-like protein [Medicago truncatula]	238909067	AC225475.11	1660	0	Medicago truncatula clone mth2-189o5, complete sequence	--	--	--	--	P0C897	1085	7.90E-117	Putative UPF0481 protein At3g02645 OS=Arabidopsis thaliana GN=At3g02645 PE=3 SV=1	PF08656	DASH complex subunit Dad3	GO:0008608	attachment of spindle microtubules to kinetochore	--	--	GO:0072686//GO:0042729	mitotic spindle//DASH complex	--	--
Cluster-1252.18111	23.89386093	0.842164895	4.8264	3.90E-07	4.22E-05	902	657372234	KEH18131.1	448	1.90E-42	ninja-family protein AFP1 [Medicago truncatula]	--	--	--	--	--	--	--	--	--	--	--	--	--	--	--	--	--	--	--	--	--	--	--
Cluster-1252.18569	30.43700504	3.265879804	3.2203	3.81E-07	4.12E-05	2356	657389554	AES90633.2	3245	0.00E+00	white-brown-complex ABC transporter family protein [Medicago truncatula]	357476300	XM_003608388.1	1798	0	Medicago truncatula White-brown-complex ABC transporter family (MTR_4g094060) mRNA, complete cds	--	--	--	--	Q8RXN0	1597	4.10E-176	ABC transporter G family member 11 OS=Arabidopsis thaliana GN=ABCG11 PE=1 SV=1	PF02224//PF00005//PF07728//PF03193//PF05543//PF00910//PF01061//PF13304//PF01637//PF01926	Cytidylate kinase//ABC transporter//AAA domain (dynein-related subfamily)//Protein of unknown function, DUF258//Staphopain peptidase C47//RNA helicase//ABC-2 type transporter//AAA domain, putative AbiEii toxin, Type IV TA system//Archaeal ATPase//50S ribosome-binding GTPase	GO:0006139//GO:0006508//GO:0006206	nucleobase-containing compound metabolic process//proteolysis//pyrimidine nucleobase metabolic process	GO:0008234//GO:0003723//GO:0016887//GO:0005525//GO:0003724//GO:0004127//GO:0005524//GO:0003924	cysteine-type peptidase activity//RNA binding//ATPase activity//GTP binding//RNA helicase activity//cytidylate kinase activity//ATP binding//GTPase activity	GO:0016020	membrane	--	--
Cluster-1252.18576	51.49215162	14.68282507	1.8102	1.52E-06	0.00014632	1333	357442159	XP_003591357.1	1212	7.30E-131	Myb-like transcription factor [Medicago truncatula]>gi|355480405|gb|AES61608.1| myb transcription factor [Medicago truncatula]	357442158	XM_003591309.1	867	0	Medicago truncatula Myb-like transcription factor (MTR_1g086510) mRNA, complete cds	K09422	MYBP	myb proto-oncogene protein, plant	http://www.genome.jp/dbget-bin/www_bget?ko:K09422	Q9LDE1	600	9.50E-61	Transcription factor MYB108 OS=Arabidopsis thaliana GN=MYB108 PE=1 SV=1	PF01279	Parathyroid hormone family	GO:0007165	signal transduction	GO:0003677//GO:0003682//GO:0005179	DNA binding//chromatin binding//hormone activity	GO:0000785//GO:0005576	chromatin//extracellular region	--	--
Cluster-1252.18584	50.53050246	2.825919439	4.1604	8.51E-13	1.85E-10	1042	357517187	XP_003628882.1	1311	1.90E-142	Cinnamyl alcohol dehydrogenase [Medicago truncatula]>gi|355522904|gb|AET03358.1| cinnamyl alcohol dehydrogenase-like protein [Medicago truncatula]	357517186	XM_003628834.1	828	0	Medicago truncatula Cinnamyl alcohol dehydrogenase (MTR_8g068190) mRNA, complete cds	K00083	E1.1.1.195	cinnamyl-alcohol dehydrogenase	http://www.genome.jp/dbget-bin/www_bget?ko:K00083	Q9ZRF1	1086	3.30E-117	Probable mannitol dehydrogenase OS=Fragaria ananassa GN=CAD PE=2 SV=1	PF00107//PF02737//PF03446//PF08240//PF00070//PF02826//PF13241	Zinc-binding dehydrogenase//3-hydroxyacyl-CoA dehydrogenase, NAD binding domain//NAD binding domain of 6-phosphogluconate dehydrogenase//Alcohol dehydrogenase GroES-like domain//Pyridine nucleotide-disulphide oxidoreductase//D-isomer specific 2-hydroxyacid dehydrogenase, NAD binding domain//Putative NAD(P)-binding	GO:0006779//GO:0006574//GO:0006552//GO:0006631//GO:0019521//GO:0055114//GO:0019354//GO:0006554//GO:0006098//GO:0006550//GO:0018874//GO:0006568//GO:0006633	porphyrin-containing compound biosynthetic process//valine catabolic process//leucine catabolic process//fatty acid metabolic process//D-gluconate metabolic process//oxidation-reduction process//siroheme biosynthetic process//lysine catabolic process//pentose-phosphate shunt//isoleucine catabolic process//benzoate metabolic process//tryptophan metabolic process//fatty acid biosynthetic process	GO:0008270//GO:0016491//GO:0000166//GO:0004616//GO:0043115//GO:0046872//GO:0051287//GO:0003857	zinc ion binding//oxidoreductase activity//nucleotide binding//phosphogluconate dehydrogenase (decarboxylating) activity//precorrin-2 dehydrogenase activity//metal ion binding//NAD binding//3-hydroxyacyl-CoA dehydrogenase activity	--	--	--	--
Cluster-1252.18690	77.03133416	22.50929521	1.7749	6.37E-09	9.03E-07	1982	388511301	AFK43712.1	1863	3.60E-206	unknown [Medicago truncatula]>gi|657395922|gb|KEH36083.1| glycoside hydrolase family 18 protein [Medicago truncatula]	388511300	BT143918.1	1109	0	Medicago truncatula clone JCVI-FLMt-3M16 unknown mRNA	K01183	E3.2.1.14	chitinase	http://www.genome.jp/dbget-bin/www_bget?ko:K01183	Q13231	395	8.30E-37	Chitotriosidase-1 OS=Homo sapiens GN=CHIT1 PE=1 SV=1	PF00704	Glycosyl hydrolases family 18	GO:0005975	carbohydrate metabolic process	GO:0004553	hydrolase activity, hydrolyzing O-glycosyl compounds	--	--	KOG2806	Chitinase
Cluster-1252.18781	32.53656719	3.565828945	3.1898	1.70E-07	1.94E-05	622	657381968	KEH25920.1	414	1.20E-38	hypothetical protein MTR_6g037720 [Medicago truncatula]	--	--	--	--	--	--	--	--	--	--	--	--	--	PF00280	Potato inhibitor I family	GO:0009611	response to wounding	GO:0004867	serine-type endopeptidase inhibitor activity	--	--	--	--
Cluster-1252.18898	46.40650702	14.31575444	1.6967	1.22E-05	0.00097287	2292	657378697	AES80126.2	3151	0.00E+00	calcium-dependent lipid-binding (CaLB domain) family protein [Medicago truncatula]	357507238	XM_003623860.1	1835	0	Medicago truncatula Extended synaptotagmin-2 (MTR_7g076900) mRNA, complete cds	--	--	--	--	B8XCH5	1534	8.10E-169	Protein QUIRKY OS=Arabidopsis thaliana GN=QKY PE=2 SV=1	PF00168//PF16686	C2 domain//ssDNA-binding domain of telomere protection protein	--	--	GO:0043047//GO:0005515	single-stranded telomeric DNA binding//protein binding	--	--	--	--
Cluster-1252.18929	0	18.0415213	-5.1732	1.40E-05	0.0010976	4440	357447317	XP_003593934.1	3173	0.00E+00	Mannosyl-oligosaccharide 1,2-alpha-mannosidase [Medicago truncatula]>gi|355482982|gb|AES64185.1| mannosyl-oligosaccharide 1,2-alpha-mannosidase [Medicago truncatula]	357447316	XM_003593886.1	1743	0	Medicago truncatula Mannosyl-oligosaccharide 1,2-alpha-mannosidase (MTR_2g019520) mRNA, complete cds	K01230	MAN1	mannosyl-oligosaccharide alpha-1,2-mannosidase	http://www.genome.jp/dbget-bin/www_bget?ko:K01230	Q93Y37	2288	5.80E-256	Mannosyl-oligosaccharide 1,2-alpha-mannosidase MNS3 OS=Arabidopsis thaliana GN=MNS3 PE=2 SV=1	PF01532//PF03059//PF00520	Glycosyl hydrolase family 47//Nicotianamine synthase protein//Ion transport protein	GO:0030418//GO:0055085//GO:0005975//GO:0006811	nicotianamine biosynthetic process//transmembrane transport//carbohydrate metabolic process//ion transport	GO:0030410//GO:0004571//GO:0005509//GO:0005216	nicotianamine synthase activity//mannosyl-oligosaccharide 1,2-alpha-mannosidase activity//calcium ion binding//ion channel activity	GO:0016020	membrane	KOG2431	1, 2-alpha-mannosidase
Cluster-1252.18952	109.341359	17.40963544	2.6509	1.63E-18	5.41E-16	1460	357496509	XP_003618543.1	1207	3.10E-130	hypothetical protein MTR_6g012830 [Medicago truncatula]>gi|355493558|gb|AES74761.1| DUF1997 family protein [Medicago truncatula]	357496508	XM_003618495.1	631	0	Medicago truncatula hypothetical protein (MTR_6g012830) mRNA, complete cds	--	--	--	--	--	--	--	--	--	--	--	--	--	--	--	--	--	--
Cluster-1252.18963	19.76870966	1.298381245	3.9284	1.08E-05	0.00087044	1486	357519949	XP_003630263.1	178	6.50E-11	hypothetical protein MTR_8g093620 [Medicago truncatula]>gi|355524285|gb|AET04739.1| hypothetical protein MTR_8g093620 [Medicago truncatula]	74963850	AC158209.13	251	1.96E-126	Medicago truncatula clone mth2-154h5, complete sequence	--	--	--	--	--	--	--	--	--	--	--	--	--	--	--	--	--	--
Cluster-1252.19168	68.4250365	0	7.0965	2.16E-17	6.60E-15	936	657392646	AES70059.2	986	8.30E-105	legume lectin beta domain protein [Medicago truncatula]	197724756	CU570969.16	692	0	M.truncatula DNA sequence from clone MTH2-75D5 on chromosome 3, complete sequence	--	--	--	--	Q41160	556	8.40E-56	Putative bark agglutinin LECRPA3 (Fragment) OS=Robinia pseudoacacia PE=2 SV=2	--	--	--	--	--	--	--	--	--	--
Cluster-1252.19184	67.55816526	24.1742227	1.4827	1.51E-06	0.00014619	1933	502146155	XP_004506328.1	2242	3.90E-250	PREDICTED: purple acid phosphatase [Cicer arietinum]	60459336	AY804257.1	1432	0	Medicago truncatula purple acid phosphatase (PAP1) mRNA, complete cds	--	--	--	--	Q09131	2178	1.40E-243	Purple acid phosphatase OS=Glycine max GN=PAP PE=1 SV=2	PF16656//PF00149	Purple acid Phosphatase, N-terminal domain//Calcineurin-like phosphoesterase	GO:0019497//GO:0006771	hexachlorocyclohexane metabolic process//riboflavin metabolic process	GO:0003993//GO:0046872//GO:0016787	acid phosphatase activity//metal ion binding//hydrolase activity	--	--	--	--
Cluster-1252.19295	118.7613598	17.19988079	2.7876	6.19E-21	2.32E-18	1743	357518249	XP_003629413.1	1842	8.50E-204	Jasmonate O-methyltransferase [Medicago truncatula]>gi|355523435|gb|AET03889.1| salicylic acid carboxyl methyltransferase [Medicago truncatula]	357518248	XM_003629365.1	1160	0	Medicago truncatula Jasmonate O-methyltransferase (MTR_8g077040) mRNA, complete cds	K08241	E2.1.1.141	jasmonate O-methyltransferase	http://www.genome.jp/dbget-bin/www_bget?ko:K08241	Q9SPV4	1115	2.40E-120	Salicylate carboxymethyltransferase OS=Clarkia breweri GN=SAMT PE=1 SV=1	PF03492	SAM dependent carboxyl methyltransferase	GO:0032259	methylation	GO:0008168	methyltransferase activity	--	--	--	--
Cluster-1252.19364	17.13688857	1.1630895	3.8811	4.45E-05	0.0031355	1162	357476613	XP_003608592.1	1330	1.30E-144	Transcription factor bHLH19 [Medicago truncatula]>gi|355509647|gb|AES90789.1| basic helix loop helix (bHLH) DNA-binding family protein [Medicago truncatula]	357476612	XM_003608544.1	734	0	Medicago truncatula Transcription factor bHLH19 (MTR_4g097940) mRNA, complete cds	--	--	--	--	Q1PF16	386	5.40E-36	Transcription factor bHLH19 OS=Arabidopsis thaliana GN=BHLH19 PE=2 SV=1	PF00010	Helix-loop-helix DNA-binding domain	--	--	GO:0046983	protein dimerization activity	--	--	--	--
Cluster-1252.19610	27.28332747	4.628760602	2.5593	1.67E-05	0.0012888	1499	357506515	XP_003623546.1	984	2.30E-104	hypothetical protein MTR_7g072270 [Medicago truncatula]>gi|355498561|gb|AES79764.1| LURP-one-like protein [Medicago truncatula]	357506514	XM_003623498.1	721	0	Medicago truncatula hypothetical protein (MTR_7g072270) mRNA, complete cds	--	--	--	--	Q9LZX1	649	2.20E-66	Protein LURP-one-related 15 OS=Arabidopsis thaliana GN=At5g01750 PE=1 SV=1	--	--	--	--	--	--	--	--	--	--
Cluster-1252.19687	32.01644444	0.943895897	5.084	3.36E-09	4.94E-07	775	255632673	ACU16688.1	267	1.60E-21	unknown [Glycine max]	163913990	CU571154.3	540	0	M.truncatula DNA sequence from clone MTH2-59O16 on chromosome 3, complete sequence	--	--	--	--	--	--	--	--	--	--	--	--	--	--	--	--	--	--
Cluster-1252.19757	108.0358509	2.810712227	5.2644	1.20E-27	6.39E-25	1366	734387467	KHN25230.1	1098	1.20E-117	Tropinone reductase like [Glycine soja]	388493665	BT135104.1	812	0	Medicago truncatula clone JCVI-FLMt-15I23 unknown mRNA >gnl|BL_ORD_ID|12948108 Medicago truncatula clone JCVI-FLMt-9E7 unknown mRNA	K08081	TR1	tropinone reductase I	http://www.genome.jp/dbget-bin/www_bget?ko:K08081	Q9ZW04	872	2.80E-92	Tropinone reductase homolog At2g29170 OS=Arabidopsis thaliana GN=At2g29170 PE=3 SV=1	PF01370//PF01225//PF02882//PF02283//PF00106	NAD dependent epimerase/dehydratase family//Mur ligase family, catalytic domain//Tetrahydrofolate dehydrogenase/cyclohydrolase, NAD(P)-binding domain//Cobinamide kinase / cobinamide phosphate guanyltransferase//short chain dehydrogenase	GO:0009058//GO:0008152//GO:0046487//GO:0009236//GO:0051188//GO:0055114//GO:0009396	biosynthetic process//metabolic process//glyoxylate metabolic process//cobalamin biosynthetic process//cofactor biosynthetic process//oxidation-reduction process//folic acid-containing compound biosynthetic process	GO:0050662//GO:0003824//GO:0004488//GO:0005524//GO:0043752//GO:0016491//GO:0000166	coenzyme binding//catalytic activity//methylenetetrahydrofolate dehydrogenase (NADP+) activity//ATP binding//adenosylcobinamide kinase activity//oxidoreductase activity//nucleotide binding	--	--	--	--
Cluster-1252.19826	27.39313116	1.730475812	3.9846	1.96E-07	2.21E-05	1023	217069806	ACJ83263.1	968	1.10E-102	unknown [Medicago truncatula]>gi|388498948|gb|AFK37540.1| unknown [Medicago truncatula]>gi|657404692|gb|KEH43315.1| RAB GTPase-like protein A5B [Medicago truncatula]	828304440	XM_004496073.2	576	0	PREDICTED: Cicer arietinum ras-related protein RABC2a-like (LOC101498490), mRNA	K07910	RAB18	Ras-related protein Rab-18	http://www.genome.jp/dbget-bin/www_bget?ko:K07910	O49841	718	1.50E-74	Ras-related protein RABC2a OS=Arabidopsis thaliana GN=RABC2A PE=1 SV=1	PF01926//PF03193//PF08477//PF04670//PF00071//PF00025	50S ribosome-binding GTPase//Protein of unknown function, DUF258//Ras of Complex, Roc, domain of DAPkinase//Gtr1/RagA G protein conserved region//Ras family//ADP-ribosylation factor family	GO:0015031//GO:0007264	protein transport//small GTPase mediated signal transduction	GO:0003924//GO:0005525	GTPase activity//GTP binding	--	--	KOG0080	GTPase Rab18, small G protein superfamily
Cluster-1252.20100	244.4576895	5.820691366	5.3923	1.44E-60	2.50E-57	2142	357465565	XP_003603067.1	2302	4.80E-257	N-hydroxycinnamoyl/benzoyltransferase [Medicago truncatula]>gi|355492115|gb|AES73318.1| HXXXD-type acyl-transferase family protein [Medicago truncatula]	118142341	CU179697.4	1251	0	M.truncatula DNA sequence from clone MTH2-63I19 on chromosome 3, complete sequence	--	--	--	--	Q9SND9	628	8.70E-64	Uncharacterized acetyltransferase At3g50280 OS=Arabidopsis thaliana GN=At3g50280 PE=3 SV=1	PF02458	Transferase family	--	--	GO:0016747	transferase activity, transferring acyl groups other than amino-acyl groups	--	--	--	--
Cluster-1252.20119	16.68958301	1.061358498	3.975	4.94E-05	0.0034476	1392	357449601	XP_003595077.1	1075	5.90E-115	Transcription factor bHLH [Medicago truncatula]>gi|355484125|gb|AES65328.1| transcription factor [Medicago truncatula]	388502673	BT139608.1	741	0	Medicago truncatula clone JCVI-FLMt-13I5 unknown mRNA	--	--	--	--	Q2HIV9	623	2.10E-63	Transcription factor bHLH35 OS=Arabidopsis thaliana GN=BHLH35 PE=2 SV=1	PF00010	Helix-loop-helix DNA-binding domain	--	--	GO:0046983	protein dimerization activity	--	--	--	--
Cluster-1252.20127	118.5301941	0.786579914	7.2354	1.08E-28	6.26E-26	2189	30790423	AAP33165.1	2820	0.00E+00	polyphenol oxidase [Medicago sativa]	30790422	AY283062.1	2180	0	Medicago sativa subsp. sativa Saranac sativa polyphenol oxidase (PPO) gene, complete cds; nuclear gene for chloroplast product	K00422	E1.10.3.1	polyphenol oxidase	http://www.genome.jp/dbget-bin/www_bget?ko:K00422	Q06215	1916	3.90E-213	Polyphenol oxidase A1, chloroplastic OS=Vicia faba PE=1 SV=1	PF12143//PF12142//PF00264	Protein of unknown function (DUF_B2219)//Polyphenol oxidase middle domain//Common central domain of tyrosinase	GO:0055114//GO:0006118//GO:0006570//GO:0008152	oxidation-reduction process//obsolete electron transport//tyrosine metabolic process//metabolic process	GO:0016491//GO:0004097	oxidoreductase activity//catechol oxidase activity	--	--	--	--
Cluster-1252.20183	73.06106388	15.27433316	2.258	5.05E-11	9.15E-09	2036	357468381	XP_003604475.1	1479	1.20E-161	Mitochondrial carnitine/acylcarnitine carrier protein [Medicago truncatula]>gi|355505530|gb|AES86672.1| carnitine/acylcarnitine carrier CACL-like protein [Medicago truncatula]	357468380	XM_003604427.1	1093	0	Medicago truncatula Mitochondrial carnitine/acylcarnitine carrier protein (MTR_4g012850) mRNA, complete cds	K15109	SLC25A20_29, CACT, CACL, CRC1	solute carrier family 25 (mitochondrial carnitine/acylcarnitine transporter), member 20/29	http://www.genome.jp/dbget-bin/www_bget?ko:K15109	Q9CA93	1007	9.30E-108	Mitochondrial arginine transporter BAC2 OS=Arabidopsis thaliana GN=BAC2 PE=1 SV=1	--	--	GO:0055085	transmembrane transport	--	--	GO:0016021	integral component of membrane	KOG0758	Mitochondrial carnitine-acylcarnitine carrier protein
Cluster-1252.20208	30.16711913	4.771918147	2.6603	3.83E-06	0.0003409	1068	357474977	XP_003607774.1	924	1.50E-97	hypothetical protein MTR_4g082600 [Medicago truncatula]	388506061	BT141303.1	826	0	Medicago truncatula clone JCVI-FLMt-22A2 unknown mRNA	--	--	--	--	--	--	--	--	--	--	--	--	--	--	--	--	--	--
Cluster-1252.20320	55.73230781	17.5874025	1.664	2.24E-06	0.0002132	1655	10720088	O82515.1	1692	2.00E-186	RecName: Full=Probable mannitol dehydrogenase; AltName: Full=NAD-dependent mannitol dehydrogenase [Medicago sativa]>gi|17028156|gb|AAL34328.1|L46856_1 cinnamyl-alcohol dehydrogenase [Medicago sativa]>gi|3603401|gb|AAC35846.1| cinnamyl-alcohol dehydrogenase [Medicago sativa]	3603400	AF083333.1	1360	0	AF083333 Medicago sativa cinnamyl-alcohol dehydrogenase (MsaCad1) mRNA, complete cds >gnl|BL_ORD_ID|272809 Medicago sativa cinnamyl-alcohol dehydrogenase (cad1) mRNA, complete cds	K00083	E1.1.1.195	cinnamyl-alcohol dehydrogenase	http://www.genome.jp/dbget-bin/www_bget?ko:K00083	O82515	1692	2.80E-187	Probable mannitol dehydrogenase OS=Medicago sativa GN=CAD1 PE=1 SV=1	PF08240//PF02826//PF00107	Alcohol dehydrogenase GroES-like domain//D-isomer specific 2-hydroxyacid dehydrogenase, NAD binding domain//Zinc-binding dehydrogenase	GO:0009811//GO:0009809//GO:0009805//GO:0055114	stilbene biosynthetic process//lignin biosynthetic process//coumarin biosynthetic process//oxidation-reduction process	GO:0052747//GO:0045551//GO:0008270//GO:0051287//GO:0046872//GO:0000166	sinapyl alcohol dehydrogenase activity//cinnamyl-alcohol dehydrogenase activity//zinc ion binding//NAD binding//metal ion binding//nucleotide binding	--	--	--	--
Cluster-1252.20367	120.3795194	47.19479486	1.3509	1.88E-09	2.87E-07	1826	657395605	AES73400.2	1596	3.00E-175	ZIP zinc/iron transport family protein [Medicago truncatula]	59958414	AC133572.35	657	0	Medicago truncatula clone mth2-10o11, complete sequence	K14709	SLC39A1_2_3, ZIP1_2_3	solute carrier family 39 (zinc transporter), member 1/2/3	http://www.genome.jp/dbget-bin/www_bget?ko:K14709	O04089	1176	2.10E-127	Zinc transporter 4, chloroplastic OS=Arabidopsis thaliana GN=ZIP4 PE=2 SV=1	PF03600//PF12297//PF02535	Citrate transporter//Ellis van Creveld protein 2 like protein//ZIP Zinc transporter	GO:0007224//GO:0055085//GO:0030001	smoothened signaling pathway//transmembrane transport//metal ion transport	GO:0046873	metal ion transmembrane transporter activity	GO:0016020//GO:0016021	membrane//integral component of membrane	--	--
Cluster-1252.20697	18.43546169	1.730475812	3.4132	5.18E-05	0.0035924	490	657375802	KEH21028.1	524	1.60E-51	pathogenesis-related thaumatin family protein [Medicago truncatula]	--	--	--	--	--	--	--	--	--	P25096	382	6.60E-36	Protein P21 OS=Glycine max PE=1 SV=1	PF00947	Picornavirus core protein 2A	GO:0016032//GO:0006508	viral process//proteolysis	GO:0008233	peptidase activity	--	--	--	--
Cluster-1252.20772	64.9275	13.17101847	2.3015	3.80E-10	6.35E-08	878	657404266	KEH43011.1	796	8.40E-83	Chitinase / Hevein / PR-4 / Wheatwin2 [Medicago truncatula]	388509151	BT142848.1	285	1.44E-145	Medicago truncatula clone JCVI-FLMt-3J22 unknown mRNA	--	--	--	--	P29062	575	5.00E-58	Pathogenesis-related protein PR-4A OS=Nicotiana tabacum PE=2 SV=1	PF00967	Barwin family	GO:0050832//GO:0042742	defense response to fungus//defense response to bacterium	--	--	--	--	--	--
Cluster-1252.20835	137.8903185	46.40821495	1.5711	8.39E-13	1.84E-10	2657	357483657	XP_003612115.1	3390	0.00E+00	Zinc finger CCCH domain-containing protein [Medicago truncatula]>gi|355513450|gb|AES95073.1| GYF domain protein [Medicago truncatula]	357483656	XM_003612067.1	2116	0	Medicago truncatula Zinc finger CCCH domain-containing protein (MTR_5g021450) mRNA, complete cds	--	--	--	--	Q9SD34	617	2.00E-62	Zinc finger CCCH domain-containing protein 44 OS=Arabidopsis thaliana GN=At3g51120 PE=2 SV=3	PF02213//PF00628	GYF domain//PHD-finger	--	--	GO:0005515//GO:0046872//GO:0008270	protein binding//metal ion binding//zinc ion binding	--	--	--	--
Cluster-1252.20862	55.9848563	20.93351345	1.4192	2.19E-05	0.0016553	1491	357508343	XP_003624460.1	1298	8.70E-141	GEM-like protein [Medicago truncatula]>gi|355499475|gb|AES80678.1| GRAM domain protein/ABA-responsive-like protein [Medicago truncatula]	357508342	XM_003624412.1	1026	0	Medicago truncatula GEM-like protein (MTR_7g083570) mRNA, complete cds	--	--	--	--	Q9LYV6	798	1.20E-83	GEM-like protein 5 OS=Arabidopsis thaliana GN=At5g13200 PE=1 SV=1	--	--	--	--	--	--	--	--	--	--
Cluster-1252.21078	188.8900872	17.5129396	3.4311	1.56E-38	1.34E-35	1776	357507913	XP_003624245.1	2302	4.00E-257	UDP-glucosyltransferase, putative [Medicago truncatula]>gi|124361017|gb|ABN08989.1| UDP-glucuronosyl/UDP-glucosyltransferase [Medicago truncatula]>gi|355499260|gb|AES80463.1| UDP-glucosyltransferase family protein [Medicago truncatula]	357507912	XM_003624197.1	1240	0	Medicago truncatula UDP-glucosyltransferase, putative (MTR_7g080900) mRNA, complete cds	K13691	SGT1	pathogen-inducible salicylic acid glucosyltransferase	http://www.genome.jp/dbget-bin/www_bget?ko:K13691	P0C7P7	896	6.00E-95	UDP-glycosyltransferase 74E1 OS=Arabidopsis thaliana GN=UGT74E1 PE=3 SV=1	PF00201//PF05955//PF04101	UDP-glucoronosyl and UDP-glucosyl transferase//Equine herpesvirus glycoprotein gp2//Glycosyltransferase family 28 C-terminal domain	GO:0016032//GO:0008152	viral process//metabolic process	GO:0016758	transferase activity, transferring hexosyl groups	GO:0016021	integral component of membrane	--	--
Cluster-1252.21599	53.27559472	10.15789301	2.3909	6.78E-09	9.55E-07	1261	657386811	KEH29061.1	1456	3.50E-159	haloacid dehalogenase-like hydrolase [Medicago truncatula]	828334582	XM_004514073.2	679	0	PREDICTED: Cicer arietinum uncharacterized LOC101497830 (LOC101497830), mRNA	K07025	K07025	putative hydrolase of the HAD superfamily	http://www.genome.jp/dbget-bin/www_bget?ko:K07025	Q09893	205	5.70E-15	Uncharacterized protein C24B11.05 OS=Schizosaccharomyces pombe (strain 972 / ATCC 24843) GN=SPAC24B11.05 PE=3 SV=1	PF12689	Acid Phosphatase	--	--	GO:0016791	phosphatase activity	--	--	KOG3109	Haloacid dehalogenase-like hydrolase
Cluster-1252.22045	567.685079	32.66928577	4.1191	2.31E-126	1.47E-122	1493	4469288	CAA65771.1	1103	3.60E-118	ferritin [Medicago sativa]	4469287	X97059.1	976	0	M.sativa mRNA for ferritin	K00522	FTH1	ferritin heavy chain	http://www.genome.jp/dbget-bin/www_bget?ko:K00522	O65100	849	1.40E-89	Ferritin-3, chloroplastic OS=Vigna unguiculata PE=2 SV=1	PF00210//PF03094//PF02915	Ferritin-like domain//Mlo family//Rubrerythrin	GO:0055114//GO:0006879//GO:0006952	oxidation-reduction process//cellular iron ion homeostasis//defense response	GO:0008199//GO:0016491//GO:0046872	ferric iron binding//oxidoreductase activity//metal ion binding	GO:0016021	integral component of membrane	KOG2332	Ferritin
Cluster-1252.22259	53.7483285	14.11910946	1.9286	3.08E-07	3.40E-05	2232	657395542	KEH35816.1	2038	2.00E-226	interferon-related developmental regulator-like protein [Medicago truncatula]	828313687	XM_004501462.2	1025	0	PREDICTED: Cicer arietinum interferon-related developmental regulator 1 (LOC101500237), mRNA	--	--	--	--	Q5S1U6	258	7.20E-21	Interferon-related developmental regulator 1 OS=Sus scrofa GN=IFRD1 PE=2 SV=1	--	--	--	--	--	--	--	--	KOG2842	Interferon-related protein PC4 like
Cluster-1252.22262	101.5545436	24.2801488	2.0644	2.12E-13	4.91E-11	2200	657395542	KEH35816.1	2038	2.00E-226	interferon-related developmental regulator-like protein [Medicago truncatula]	828313687	XM_004501462.2	1044	0	PREDICTED: Cicer arietinum interferon-related developmental regulator 1 (LOC101500237), mRNA	--	--	--	--	Q5S1U6	258	7.10E-21	Interferon-related developmental regulator 1 OS=Sus scrofa GN=IFRD1 PE=2 SV=1	--	--	--	--	--	--	--	--	KOG2842	Interferon-related protein PC4 like
Cluster-1252.22263	199.0272795	70.9012647	1.4891	1.22E-16	3.58E-14	2211	657395542	KEH35816.1	2038	2.00E-226	interferon-related developmental regulator-like protein [Medicago truncatula]	828313687	XM_004501462.2	1044	0	PREDICTED: Cicer arietinum interferon-related developmental regulator 1 (LOC101500237), mRNA	--	--	--	--	Q5S1U6	258	7.20E-21	Interferon-related developmental regulator 1 OS=Sus scrofa GN=IFRD1 PE=2 SV=1	--	--	--	--	--	--	--	--	KOG2842	Interferon-related protein PC4 like
Cluster-1252.23663	30.95943944	1.414795073	4.4517	1.27E-08	1.72E-06	881	357482217	XP_003611394.1	797	6.40E-83	Protein TIFY 10A [Medicago truncatula]	357482216	XM_003611346.1	402	0	Medicago truncatula Protein TIFY 10A (MTR_5g013520) mRNA, complete cds	--	--	--	--	Q9LMA8	237	7.80E-19	Protein TIFY 10A OS=Arabidopsis thaliana GN=TIFY10A PE=1 SV=1	PF08152//PF06203	GUCT (NUC152) domain//CCT motif	--	--	GO:0004386//GO:0003723//GO:0005515//GO:0005524	helicase activity//RNA binding//protein binding//ATP binding	GO:0005634	nucleus	--	--
Cluster-1252.23668	150.2241625	17.39652577	3.1102	1.07E-28	6.26E-26	890	357482217	XP_003611394.1	817	3.10E-85	Protein TIFY 10A [Medicago truncatula]	357482216	XM_003611346.1	423	0	Medicago truncatula Protein TIFY 10A (MTR_5g013520) mRNA, complete cds	--	--	--	--	Q9LMA8	229	6.60E-18	Protein TIFY 10A OS=Arabidopsis thaliana GN=TIFY10A PE=1 SV=1	PF08152//PF06203	GUCT (NUC152) domain//CCT motif	--	--	GO:0005524//GO:0003723//GO:0005515//GO:0004386	ATP binding//RNA binding//protein binding//helicase activity	GO:0005634	nucleus	--	--
Cluster-1252.23671	127.5167593	59.90173118	1.09	1.34E-07	1.55E-05	1150	388511064	AFK43598.1	799	4.90E-83	unknown [Medicago truncatula]	388511063	BT143804.1	503	0	Medicago truncatula clone JCVI-FLMt-11I17 unknown mRNA	--	--	--	--	Q9SJ02	450	2.00E-43	Stress enhanced protein 2, chloroplastic OS=Arabidopsis thaliana GN=SEP2 PE=2 SV=1	--	--	--	--	--	--	--	--	--	--
Cluster-1252.24461	15.02576815	57.47277241	-1.9354	6.31E-07	6.56E-05	1416	357446613	XP_003593582.1	1458	2.30E-159	hypothetical protein MTR_2g013780 [Medicago truncatula]>gi|355482630|gb|AES63833.1| DUF506 family protein [Medicago truncatula]	357446612	XM_003593534.1	897	0	Medicago truncatula hypothetical protein (MTR_2g013780) mRNA, complete cds	--	--	--	--	--	--	--	--	--	--	--	--	--	--	--	--	--	--
Cluster-1252.24606	23.99499591	3.460951623	2.7935	2.40E-05	0.0017957	595	--	--	--	--	--	358348278	XM_003638127.1	97	3.08E-41	Medicago truncatula hypothetical protein (MTR_121s0007) mRNA, complete cds	--	--	--	--	--	--	--	--	--	--	--	--	--	--	--	--	--	--
Cluster-1252.24757	78.08833916	4.833795767	4.0139	1.32E-18	4.44E-16	1397	657395044	AES72572.2	1212	7.70E-131	homeobox associated leucine zipper protein [Medicago truncatula]	357464078	XM_003602273.1	850	0	Medicago truncatula Homeobox-leucine zipper protein ATHB-7 (MTR_3g092150) mRNA, complete cds	K09338	HD-ZIP	homeobox-leucine zipper protein	http://www.genome.jp/dbget-bin/www_bget?ko:K09338	Q9M276	387	5.00E-36	Homeobox-leucine zipper protein ATHB-12 OS=Arabidopsis thaliana GN=ATHB-12 PE=2 SV=1	PF02183//PF05920//PF00170//PF04977//PF13851//PF00046//PF06156//PF04871//PF01527	Homeobox associated leucine zipper//Homeobox KN domain//bZIP transcription factor//Septum formation initiator//Growth-arrest specific micro-tubule binding//Homeobox domain//Protein of unknown function (DUF972)//Uso1 / p115 like vesicle tethering protein, C terminal region//Transposase	GO:0048870//GO:0007049//GO:0006313//GO:0006886//GO:0006355//GO:0006260//GO:0015031	cell motility//cell cycle//transposition, DNA-mediated//intracellular protein transport//regulation of transcription, DNA-templated//DNA replication//protein transport	GO:0003677//GO:0008565//GO:0004803//GO:0003700//GO:0043565	DNA binding//protein transporter activity//transposase activity//transcription factor activity, sequence-specific DNA binding//sequence-specific DNA binding	GO:0016020//GO:0031514//GO:0005737//GO:0005667	membrane//motile cilium//cytoplasm//transcription factor complex	--	--
Cluster-1252.24948	107.7231993	13.10966524	3.0386	1.24E-20	4.50E-18	1359	357443753	XP_003592154.1	1359	6.70E-148	Chitinase [Medicago truncatula]>gi|355481202|gb|AES62405.1| chitinase [Medicago truncatula]	140063317	AC147775.7	1110	0	Medicago truncatula clone mth2-13d20, complete sequence	K01183	E3.2.1.14	chitinase	http://www.genome.jp/dbget-bin/www_bget?ko:K01183	P36908	1214	6.20E-132	Acidic endochitinase OS=Cicer arietinum PE=2 SV=1	PF00704	Glycosyl hydrolases family 18	GO:0005975	carbohydrate metabolic process	GO:0043169//GO:0004553	cation binding//hydrolase activity, hydrolyzing O-glycosyl compounds	--	--	KOG4701	Chitinase
Cluster-1252.24963	52.58325355	19.33885377	1.4431	3.14E-05	0.0022866	1183	657392729	KEH33636.1	1691	1.90E-186	polyamine oxidase-like protein [Medicago truncatula]	828309997	XM_004499484.2	807	0	PREDICTED: Cicer arietinum probable polyamine oxidase 2 (LOC101489745), mRNA	K17839	PAO4, PAO3, PAO2	polyamine oxidase	http://www.genome.jp/dbget-bin/www_bget?ko:K17839	Q9SKX5	1428	8.20E-157	Probable polyamine oxidase 2 OS=Arabidopsis thaliana GN=PAO2 PE=2 SV=1	PF12831//PF00070//PF01134//PF01494//PF01266//PF07992//PF05834//PF01593	FAD dependent oxidoreductase//Pyridine nucleotide-disulphide oxidoreductase//Glucose inhibited division protein A//FAD binding domain//FAD dependent oxidoreductase//Pyridine nucleotide-disulphide oxidoreductase//Lycopene cyclase protein//Flavin containing amine oxidoreductase	GO:0008033//GO:0016117//GO:0055114	tRNA processing//carotenoid biosynthetic process//oxidation-reduction process	GO:0016705//GO:0050660//GO:0071949//GO:0016491	oxidoreductase activity, acting on paired donors, with incorporation or reduction of molecular oxygen//flavin adenine dinucleotide binding//FAD binding//oxidoreductase activity	--	--	KOG0029	Amine oxidase
Cluster-1252.25400	159.0997681	34.55707757	2.2029	1.23E-21	4.84E-19	1631	657377680	KEH22533.1	1839	1.80E-203	Serine/Threonine-kinase OXI1-like protein [Medicago truncatula]	828298151	XM_004492201.2	642	0	PREDICTED: Cicer arietinum serine/threonine-protein kinase OXI1-like (LOC101501979), mRNA	--	--	--	--	Q9LSF1	918	1.60E-97	Serine/threonine-protein kinase OXI1 OS=Arabidopsis thaliana GN=OXI1 PE=1 SV=1	PF06293//PF07714//PF00069	Lipopolysaccharide kinase (Kdo/WaaP) family//Protein tyrosine kinase//Protein kinase domain	GO:0006468	protein phosphorylation	GO:0016773//GO:0004672//GO:0005524	phosphotransferase activity, alcohol group as acceptor//protein kinase activity//ATP binding	GO:0016020	membrane	--	--
Cluster-1252.25469	224.5849553	54.21633156	2.0505	1.57E-27	8.35E-25	1020	357505813	XP_003623195.1	1127	4.00E-121	Glutathione S-transferase GST [Medicago truncatula]>gi|355498210|gb|AES79413.1| glutathione S-transferase [Medicago truncatula]>gi|388500904|gb|AFK38518.1| unknown [Medicago truncatula]	357505812	XM_003623147.1	701	0	Medicago truncatula Glutathione S-transferase GST (MTR_7g065590) mRNA, complete cds	K00799	GST, gst	glutathione S-transferase	http://www.genome.jp/dbget-bin/www_bget?ko:K00799	P32110	854	2.60E-90	Probable glutathione S-transferase OS=Glycine max GN=HSP26-A PE=2 SV=1	PF02798//PF13409//PF13417	Glutathione S-transferase, N-terminal domain//Glutathione S-transferase, N-terminal domain//Glutathione S-transferase, N-terminal domain	--	--	GO:0016740//GO:0005515	transferase activity//protein binding	--	--	--	--
Cluster-1252.25486	57.90699879	16.36086222	1.8235	2.98E-07	3.30E-05	902	357467883	XP_003604226.1	1109	4.40E-119	Ribonuclease CAF1 [Medicago truncatula]	357467882	XM_003604178.1	800	0	Medicago truncatula Ribonuclease CAF1 (MTR_4g006800) mRNA, complete cds	K12581	CNOT7_8, CAF1, POP2	CCR4-NOT transcription complex subunit 7/8	http://www.genome.jp/dbget-bin/www_bget?ko:K12581	Q9SKZ2	883	9.80E-94	Probable CCR4-associated factor 1 homolog 7 OS=Arabidopsis thaliana GN=CAF1-7 PE=2 SV=2	PF04857	CAF1 family ribonuclease	--	--	--	--	GO:0005634	nucleus	KOG0304	mRNA deadenylase subunit
Cluster-1252.25891	14.15889691	54.69352338	-1.9497	1.04E-06	0.00010346	1338	357482655	XP_003611614.1	1111	3.80E-119	LOB domain-containing protein [Medicago truncatula]>gi|355512949|gb|AES94572.1| lateral organ boundaries (LOB) domain protein [Medicago truncatula]>gi|388509520|gb|AFK42826.1| unknown [Medicago truncatula]	66992692	CR962127.1	721	0	Medicago truncatula chromosome 5 clone mth2-181n9, COMPLETE SEQUENCE	--	--	--	--	Q9SZE8	613	3.00E-62	LOB domain-containing protein 39 OS=Arabidopsis thaliana GN=LBD39 PE=2 SV=1	--	--	--	--	--	--	--	--	--	--
Cluster-1252.26136	26.69963417	4.40484752	2.5997	1.75E-05	0.001348	905	388501402	AFK38767.1	640	1.10E-64	unknown [Medicago truncatula]	388501401	BT138972.1	585	0	Medicago truncatula clone JCVI-FLMt-9F1 unknown mRNA	--	--	--	--	Q0ZPV7	337	2.00E-30	Carboxylesterase 1 OS=Actinidia eriantha GN=CXE1 PE=1 SV=1	PF07859//PF05297//PF09153	alpha/beta hydrolase fold//Herpesvirus latent membrane protein 1 (LMP1)//Domain of unknown function (DUF1938)	GO:0019087//GO:0008152	transformation of host cell by virus//metabolic process	GO:0016787	hydrolase activity	GO:0005737//GO:0016021	cytoplasm//integral component of membrane	--	--
Cluster-1252.26336	117.3876578	41.44542007	1.502	1.57E-10	2.71E-08	1949	657404800	KEH43416.1	1556	1.40E-170	OTU-like cysteine protease [Medicago truncatula]	388503631	BT140087.1	637	0	Medicago truncatula clone JCVI-FLMt-13N21 unknown mRNA	K18342	OTUD6	OTU domain-containing protein 6	http://www.genome.jp/dbget-bin/www_bget?ko:K18342	Q8LBZ4	457	5.30E-44	OTU domain-containing protein At3g57810 OS=Arabidopsis thaliana GN=At3g57810 PE=2 SV=1	--	--	--	--	--	--	--	--	--	--
Cluster-1252.26505	38.93581067	3.043015495	3.6775	1.49E-09	2.29E-07	716	388521027	AFK48575.1	617	3.90E-62	unknown [Medicago truncatula]>gi|657396822|gb|AES64155.2| jasmonate zim-domain protein [Medicago truncatula]	388521026	BT148781.1	385	0	Medicago truncatula clone JCVI-FLMt-2N15 unknown mRNA	--	--	--	--	Q8LBM2	246	5.70E-20	Protein TIFY 5A OS=Arabidopsis thaliana GN=TIFY5A PE=1 SV=1	--	--	--	--	--	--	--	--	--	--
Cluster-1252.26990	65.36209145	28.05468361	1.2202	3.97E-05	0.0028446	2892	357507675	XP_003624126.1	2926	0.00E+00	hypothetical protein MTR_7g079510 [Medicago truncatula]>gi|355499141|gb|AES80344.1| transmembrane protein, putative [Medicago truncatula]	357507674	XM_003624078.1	2123	0	Medicago truncatula hypothetical protein (MTR_7g079510) mRNA, complete cds	--	--	--	--	--	--	--	--	PF16093	Proteasome assembly chaperone 4	GO:0043248	proteasome assembly	--	--	--	--	--	--
Cluster-1252.27584	102.1625093	28.81556858	1.8259	9.59E-12	1.88E-09	3896	657399551	AES67076.2	1965	1.00E-217	glycoside hydrolase family 17 protein [Medicago truncatula]	388521128	BT148832.1	1115	0	Medicago truncatula clone JCVI-FLMt-21I7 unknown mRNA	--	--	--	--	Q9ZQG9	1225	9.30E-133	Glucan endo-1,3-beta-glucosidase 14 OS=Arabidopsis thaliana GN=At2g27500 PE=1 SV=2	PF00332	Glycosyl hydrolases family 17	GO:0005975	carbohydrate metabolic process	GO:0004553	hydrolase activity, hydrolyzing O-glycosyl compounds	--	--	--	--
Cluster-1252.27631	0.489493293	22.07405433	-5.4949	1.37E-06	0.00013324	1191	--	--	--	--	--	110293012	AC174377.13	353	0	Medicago truncatula chromosome 6 clone mth2-57g20, complete sequence	--	--	--	--	--	--	--	--	--	--	--	--	--	--	--	--	--	--
Cluster-1252.27646	31.40212169	2.996869474	3.3893	1.38E-07	1.60E-05	2768	357449333	XP_003594943.1	3176	0.00E+00	PAS protein ZEITLUPE [Medicago truncatula]>gi|355483991|gb|AES65194.1| galactose oxidase/kelch repeat protein [Medicago truncatula]	357449332	XM_003594895.1	2148	0	Medicago truncatula PAS protein ZEITLUPE (MTR_2g036510) mRNA, complete cds	K12115	ZTL	clock-associated PAS protein ZTL	http://www.genome.jp/dbget-bin/www_bget?ko:K12115	Q94BT6	2693	4.00E-303	Adagio protein 1 OS=Arabidopsis thaliana GN=ADO1 PE=1 SV=2	PF08447//PF07646//PF12937//PF00646//PF00989//PF01344	PAS fold//Kelch motif//F-box-like//F-box domain//PAS fold//Kelch motif	GO:0007165//GO:0006355	signal transduction//regulation of transcription, DNA-templated	GO:0005515//GO:0005044//GO:0004871	protein binding//scavenger receptor activity//signal transducer activity	GO:0016020	membrane	--	--
Cluster-1252.27653	202.7900786	68.79952317	1.5595	6.00E-18	1.94E-15	1504	357438573	XP_003589562.1	1132	1.60E-121	Syringolide-induced protein 14-1-1 [Medicago truncatula]>gi|355478610|gb|AES59813.1| syringolide-induced protein 14-1-1 [Medicago truncatula]	357438572	XM_003589514.1	700	0	Medicago truncatula Syringolide-induced protein 14-1-1 (MTR_1g026110) mRNA, complete cds	--	--	--	--	Q9SGS5	290	9.50E-25	Uncharacterized protein At1g76070 OS=Arabidopsis thaliana GN=At1g76070 PE=1 SV=1	--	--	--	--	--	--	--	--	--	--
Cluster-1252.27841	11.78944886	46.82772423	-1.9899	4.57E-06	0.000398	1390	388502266	AFK39199.1	817	4.90E-85	unknown [Medicago truncatula]>gi|657389958|gb|KEH31581.1| ethphon-induced protein [Medicago truncatula]	388502265	BT139404.1	523	0	Medicago truncatula clone JCVI-FLMt-6P5 unknown mRNA	--	--	--	--	--	--	--	--	PF06467//PF00412	MYM-type Zinc finger with FCS sequence motif//LIM domain	--	--	GO:0008270	zinc ion binding	--	--	--	--
Cluster-1252.28099	23.60952716	3.311501439	2.8338	2.45E-05	0.0018263	2234	357475201	XP_003607886.1	248	7.50E-19	hypothetical protein MTR_4g084060 [Medicago truncatula]>gi|85719350|gb|ABC75355.1| Glycosyltransferase sugar-binding region containing DXD motif; Alpha 1,4-glycosyltransferase conserved region [Medicago truncatula]>gi|355508941|gb|AES90083.1| alpha 1,4-glycosyltransferase family protein [Medicago truncatula]	357475200	XM_003607838.1	225	8.45E-112	Medicago truncatula hypothetical protein (MTR_4g084060) mRNA, complete cds	--	--	--	--	P0C8Q4	174	4.00E-11	Uncharacterized protein At4g19900 OS=Arabidopsis thaliana GN=At4g19900 PE=2 SV=1	PF07571//PF08375	TAF6 C-terminal HEAT repeat domain//Proteasome regulatory subunit C-terminal	GO:0051090//GO:0042176	regulation of sequence-specific DNA binding transcription factor activity//regulation of protein catabolic process	GO:0030234//GO:0008378	enzyme regulator activity//galactosyltransferase activity	GO:0005795//GO:0005634//GO:0000502	Golgi stack//nucleus//proteasome complex	--	--
Cluster-1252.28420	67.78933092	7.813360482	3.117	7.84E-14	1.89E-11	685	357521291	XP_003630934.1	210	5.80E-15	hypothetical protein MTR_8g105190 [Medicago truncatula]>gi|355524956|gb|AET05410.1| hypothetical protein MTR_8g105190 [Medicago truncatula]	40254056	AC140035.9	379	0	Medicago truncatula clone mth2-25n18, complete sequence	--	--	--	--	--	--	--	--	--	--	--	--	--	--	--	--	--	--
Cluster-1252.28496	18.51925924	0	5.211	6.55E-06	0.00055494	1227	357454695	XP_003597628.1	1451	1.30E-158	hypothetical protein MTR_2g100340 [Medicago truncatula]>gi|358344703|ref|XP_003636427.1| hypothetical protein MTR_040s0060 [Medicago truncatula]	217072149	BT051773.1	938	0	Medicago truncatula clone MTYF5_F6_F7_F81G-O-8 unknown mRNA	K13248	PHOSPHO2	pyridoxal phosphate phosphatase PHOSPHO2	http://www.genome.jp/dbget-bin/www_bget?ko:K13248	Q67YC0	783	5.30E-82	Inorganic pyrophosphatase 1 OS=Arabidopsis thaliana GN=PS2 PE=1 SV=1	PF06888	Putative Phosphatase	GO:0016311//GO:0008152	dephosphorylation//metabolic process	GO:0016791	phosphatase activity	--	--	KOG3120	Predicted haloacid dehalogenase-like hydrolase
Cluster-1252.28550	61.00981991	10.4248058	2.549	1.32E-10	2.29E-08	2422	357507913	XP_003624245.1	1224	5.40E-132	UDP-glucosyltransferase, putative [Medicago truncatula]>gi|124361017|gb|ABN08989.1| UDP-glucuronosyl/UDP-glucosyltransferase [Medicago truncatula]>gi|355499260|gb|AES80463.1| UDP-glucosyltransferase family protein [Medicago truncatula]	140054294	AC142095.11	1012	0	Medicago truncatula clone mth2-14c17, complete sequence	K13691	SGT1	pathogen-inducible salicylic acid glucosyltransferase	http://www.genome.jp/dbget-bin/www_bget?ko:K13691	Q9SKC5	605	4.50E-61	UDP-glycosyltransferase 74D1 OS=Arabidopsis thaliana GN=UGT74D1 PE=1 SV=1	PF04101//PF05955//PF00201	Glycosyltransferase family 28 C-terminal domain//Equine herpesvirus glycoprotein gp2//UDP-glucoronosyl and UDP-glucosyl transferase	GO:0008152//GO:0016032	metabolic process//viral process	GO:0016758	transferase activity, transferring hexosyl groups	GO:0016021	integral component of membrane	--	--
Cluster-1252.28551	99.98435084	9.118558753	3.4548	2.81E-21	1.06E-18	1810	357507913	XP_003624245.1	1548	1.10E-169	UDP-glucosyltransferase, putative [Medicago truncatula]>gi|124361017|gb|ABN08989.1| UDP-glucuronosyl/UDP-glucosyltransferase [Medicago truncatula]>gi|355499260|gb|AES80463.1| UDP-glucosyltransferase family protein [Medicago truncatula]	357507912	XM_003624197.1	1237	0	Medicago truncatula UDP-glucosyltransferase, putative (MTR_7g080900) mRNA, complete cds	K13691	SGT1	pathogen-inducible salicylic acid glucosyltransferase	http://www.genome.jp/dbget-bin/www_bget?ko:K13691	O22822	509	4.60E-50	UDP-glycosyltransferase 74F2 OS=Arabidopsis thaliana GN=UGT74F2 PE=1 SV=1	PF00201//PF05955	UDP-glucoronosyl and UDP-glucosyl transferase//Equine herpesvirus glycoprotein gp2	GO:0016032//GO:0008152	viral process//metabolic process	GO:0016758	transferase activity, transferring hexosyl groups	GO:0016021	integral component of membrane	--	--
Cluster-1252.28552	110.0533492	15.00637161	2.8746	4.62E-20	1.67E-17	2364	357507913	XP_003624245.1	1199	4.20E-129	UDP-glucosyltransferase, putative [Medicago truncatula]>gi|124361017|gb|ABN08989.1| UDP-glucuronosyl/UDP-glucosyltransferase [Medicago truncatula]>gi|355499260|gb|AES80463.1| UDP-glucosyltransferase family protein [Medicago truncatula]	140054294	AC142095.11	774	0	Medicago truncatula clone mth2-14c17, complete sequence	K13691	SGT1	pathogen-inducible salicylic acid glucosyltransferase	http://www.genome.jp/dbget-bin/www_bget?ko:K13691	Q9SKC5	599	2.20E-60	UDP-glycosyltransferase 74D1 OS=Arabidopsis thaliana GN=UGT74D1 PE=1 SV=1	PF00201//PF05955//PF04101	UDP-glucoronosyl and UDP-glucosyl transferase//Equine herpesvirus glycoprotein gp2//Glycosyltransferase family 28 C-terminal domain	GO:0016032//GO:0008152	viral process//metabolic process	GO:0016758	transferase activity, transferring hexosyl groups	GO:0016021	integral component of membrane	--	--
Cluster-1252.28734	285.9946918	66.65792826	2.1011	1.34E-35	1.05E-32	1938	357467067	XP_003603818.1	2085	6.30E-232	Nucleoredoxin [Medicago truncatula]>gi|355492866|gb|AES74069.1| nucleoredoxin, putative [Medicago truncatula]	357467066	XM_003603770.1	1420	0	Medicago truncatula Nucleoredoxin (MTR_3g114530) mRNA, complete cds	K17609	NXN	nucleoredoxin	http://www.genome.jp/dbget-bin/www_bget?ko:K17609	Q0JIL1	951	2.80E-101	Probable nucleoredoxin 2 OS=Oryza sativa subsp. japonica GN=Os01g0794400 PE=2 SV=1	PF00578//PF07649//PF08534//PF00628//PF00085//PF00130	AhpC/TSA family//C1-like domain//Redoxin//PHD-finger//Thioredoxin//Phorbol esters/diacylglycerol binding domain (C1 domain)	GO:0035556//GO:0055114//GO:0045454	intracellular signal transduction//oxidation-reduction process//cell redox homeostasis	GO:0005515//GO:0016491//GO:0047134//GO:0046872//GO:0016209	protein binding//oxidoreductase activity//protein-disulfide reductase activity//metal ion binding//antioxidant activity	GO:0005622	intracellular	--	--
Cluster-1252.28744	12.48063419	46.4097881	-1.8947	1.03E-05	0.000841	959	657393894	KEH34646.1	522	5.40E-51	albumin I [Medicago truncatula]	357460936	XM_003600702.1	269	1.23E-136	Medicago truncatula Albumin (MTR_3g067430) mRNA, complete cds	--	--	--	--	Q9ZQX0	218	1.30E-16	Albumin-1 OS=Glycine soja PE=3 SV=1	PF02538//PF07473	Hydantoinase B/oxoprolinase//Spasmodic peptide gm9a; conotoxin from Conus species	GO:0009405	pathogenesis	GO:0003824	catalytic activity	GO:0005576	extracellular region	--	--
Cluster-1252.28752	24.73472603	2.72681037	3.1813	5.26E-06	0.00045129	359	357512201	XP_003626389.1	469	2.80E-45	Benzoyl coenzyme A benzyl alcohol benzoyl transferase [Medicago truncatula]	164421291	AC171498.6	264	2.62E-134	Medicago truncatula chromosome 7 BAC clone mth2-7n16, complete sequence	--	--	--	--	Q8GT20	362	1.00E-33	Benzyl alcohol O-benzoyltransferase OS=Nicotiana tabacum GN=HSR201 PE=1 SV=1	PF02458	Transferase family	--	--	GO:0016747	transferase activity, transferring acyl groups other than amino-acyl groups	--	--	--	--
Cluster-1252.29151	5.72135018	32.93147908	-2.525	7.63E-06	0.00063637	1533	357483221	XP_003611897.1	1714	5.20E-189	Membrane protein, putative [Medicago truncatula]>gi|355513232|gb|AES94855.1| PQ-loop protein/transmembrane family protein [Medicago truncatula]	388519312	BT147924.1	1130	0	Medicago truncatula clone JCVI-FLMt-11B16 unknown mRNA	--	--	--	--	Q12010	186	1.10E-12	Probable vacuolar amino acid transporter YPQ1 OS=Saccharomyces cerevisiae (strain ATCC 204508 / S288c) GN=YPQ1 PE=1 SV=1	PF00810	ER lumen protein retaining receptor	GO:0006621	protein retention in ER lumen	GO:0046923	ER retention sequence binding	GO:0005783//GO:0016021	endoplasmic reticulum//integral component of membrane	KOG2913	Predicted membrane protein
Cluster-1252.29322	106.7101158	31.56283003	1.7574	1.12E-11	2.19E-09	1490	356543892	XP_003540392.1	1663	4.10E-183	PREDICTED: protein YLS7 isoform 1 [Glycine max]>gi|734393015|gb|KHN27931.1| hypothetical protein glysoja_007663 [Glycine soja]	75860381	DQ181626.1	821	0	Pisum sativum unknown mRNA	--	--	--	--	Q9SIN2	1334	8.20E-146	Protein trichome birefringence-like 39 OS=Arabidopsis thaliana GN=TBL39 PE=2 SV=1	--	--	--	--	--	--	--	--	--	--
Cluster-1252.29478	91.96405813	33.34941521	1.4634	2.70E-08	3.50E-06	1951	657395117	KEH35529.1	1522	1.20E-166	WRKY family transcription factor [Medicago truncatula]	388506287	BT141416.1	520	0	Medicago truncatula clone JCVI-FLMt-15E9 unknown mRNA	--	--	--	--	Q9LY00	439	6.50E-42	Probable WRKY transcription factor 70 OS=Arabidopsis thaliana GN=WRKY70 PE=2 SV=1	PF03106	WRKY DNA -binding domain	GO:0006355	regulation of transcription, DNA-templated	GO:0043565//GO:0003700	sequence-specific DNA binding//transcription factor activity, sequence-specific DNA binding	GO:0005667	transcription factor complex	--	--
Cluster-1252.29497	61.57964328	25.75996781	1.2573	4.55E-05	0.0031996	2506	719963572	XP_010250142.1	1745	2.20E-192	PREDICTED: glutamine synthetase nodule isozyme [Nelumbo nucifera]	357460840	XM_003600654.1	1250	0	Medicago truncatula Glutamine synthetase (MTR_3g065250) mRNA, complete cds	K01915	glnA, GLUL	glutamine synthetase	http://www.genome.jp/dbget-bin/www_bget?ko:K01915	P04078	1860	1.40E-206	Glutamine synthetase cytosolic isozyme OS=Medicago sativa PE=2 SV=1	PF00120//PF00403//PF03951	Glutamine synthetase, catalytic domain//Heavy-metal-associated domain//Glutamine synthetase, beta-Grasp domain	GO:0006807//GO:0030001//GO:0009252//GO:0006542	nitrogen compound metabolic process//metal ion transport//peptidoglycan biosynthetic process//glutamine biosynthetic process	GO:0046872//GO:0004356	metal ion binding//glutamate-ammonia ligase activity	--	--	KOG0683	Glutamine synthetase
Cluster-1252.29561	128.239152	19.03523393	2.7521	3.26E-22	1.33E-19	2106	356568250	XP_003552326.1	1562	3.00E-171	PREDICTED: flavonol synthase/flavanone 3-hydroxylase-like [Glycine max]	357461272	XM_003600870.1	1388	0	Medicago truncatula Leucoanthocyanidin dioxygenase (MTR_3g070860) mRNA, complete cds	--	--	--	--	Q7XZQ6	570	4.50E-57	Flavonol synthase/flavanone 3-hydroxylase OS=Petroselinum crispum GN=FLS PE=1 SV=1	PF03171	2OG-Fe(II) oxygenase superfamily	GO:0055114	oxidation-reduction process	GO:0016491	oxidoreductase activity	--	--	--	--
Cluster-1252.29574	105.4693341	51.23257175	1.0417	3.60E-06	0.00032239	2356	657391326	KEH32602.1	2579	4.00E-289	AFG1-family ATPase [Medicago truncatula]	828324901	XM_004507718.2	1142	0	PREDICTED: Cicer arietinum lactation elevated protein 1 (LOC101499104), transcript variant X2, mRNA	--	--	--	--	Q3V384	669	1.70E-68	Lactation elevated protein 1 OS=Mus musculus GN=Lace1 PE=2 SV=1	PF09271//PF03969//PF00910//PF07728//PF00004	LAG1, DNA binding//AFG1-like ATPase//RNA helicase//AAA domain (dynein-related subfamily)//ATPase family associated with various cellular activities (AAA)	GO:0006355	regulation of transcription, DNA-templated	GO:0016887//GO:0003723//GO:0003700//GO:0005524//GO:0003677//GO:0003724	ATPase activity//RNA binding//transcription factor activity, sequence-specific DNA binding//ATP binding//DNA binding//RNA helicase activity	GO:0005634//GO:0005667	nucleus//transcription factor complex	KOG2383	Predicted ATPase
Cluster-1252.29578	27.1619655	5.296304756	2.3585	4.01E-05	0.0028642	761	657404259	KEH43004.1	340	5.40E-30	linker histone H1 and h5 family protein [Medicago truncatula]	830260086	NM_001309688.1	200	2.21E-98	Cicer arietinum histone H1-like (LOC101495437), mRNA >gnl|BL_ORD_ID|864300 Cicer arietinum mRNA for histone H1	K11275	H1_5	histone H1/5	http://www.genome.jp/dbget-bin/www_bget?ko:K11275	P26568	262	8.40E-22	Histone H1.1 OS=Arabidopsis thaliana GN=At1g06760 PE=1 SV=1	PF00538	linker histone H1 and H5 family	GO:0006334	nucleosome assembly	GO:0003677	DNA binding	GO:0005634//GO:0000786	nucleus//nucleosome	--	--
Cluster-1252.29731	62.67190104	13.38287066	2.2274	1.58E-09	2.42E-07	1462	357488341	XP_003614458.1	1086	3.30E-116	Allene oxide cyclase [Medicago truncatula]>gi|40644132|emb|CAC83767.1| allene oxide cyclase [Medicago truncatula]>gi|217072286|gb|ACJ84503.1| unknown [Medicago truncatula]>gi|355515793|gb|AES97416.1| allene oxide cyclase [Medicago truncatula]>gi|388495314|gb|AFK35723.1| unknown [Medicago truncatula]	357488340	XM_003614410.1	860	0	Medicago truncatula Allene oxide cyclase (MTR_5g053950) mRNA, complete cds	K10525	AOC	allene oxide cyclase	http://www.genome.jp/dbget-bin/www_bget?ko:K10525	Q93ZC5	661	8.80E-68	Allene oxide cyclase 4, chloroplastic OS=Arabidopsis thaliana GN=AOC4 PE=2 SV=1	PF06351	Allene oxide cyclase	--	--	GO:0016853//GO:0046423	isomerase activity//allene-oxide cyclase activity	GO:0009507	chloroplast	--	--
Cluster-1252.29993	36.78943749	10.56743896	1.7997	5.13E-05	0.0035656	1121	357487007	XP_003613791.1	1177	7.10E-127	Ribonuclease T2 [Medicago truncatula]>gi|355515126|gb|AES96749.1| ribonuclease T2 family protein [Medicago truncatula]>gi|388521185|gb|AFK48654.1| unknown [Medicago truncatula]	388521184	BT148860.1	668	0	Medicago truncatula clone JCVI-FLMt-8E1 unknown mRNA	K01166	E3.1.27.1	ribonuclease T2	http://www.genome.jp/dbget-bin/www_bget?ko:K01166	P42813	887	4.20E-94	Ribonuclease 1 OS=Arabidopsis thaliana GN=RNS1 PE=1 SV=1	PF00445	Ribonuclease T2 family	--	--	GO:0033897//GO:0003723	ribonuclease T2 activity//RNA binding	--	--	KOG1642	Ribonuclease, T2 family
Cluster-1252.30127	69.8415041	21.16424356	1.7225	5.96E-08	7.29E-06	1208	84514195	ABC59106.1	1617	7.20E-178	cytochrome P450 monooxygenase CYP72A62 [Medicago truncatula]	84514194	DQ335811.1	889	0	Medicago truncatula cytochrome P450 monooxygenase CYP72A62 (CYP72A62) mRNA, partial cds	--	--	--	--	H1A981	1548	1.00E-170	11-oxo-beta-amyrin 30-oxidase OS=Medicago truncatula GN=CYP72A63 PE=1 SV=1	PF00067//PF00558	Cytochrome P450//Vpu protein	GO:0032801//GO:0019076//GO:0006812//GO:0055114	receptor catabolic process//viral release from host cell//cation transport//oxidation-reduction process	GO:0005506//GO:0020037//GO:0005261//GO:0016705	iron ion binding//heme binding//cation channel activity//oxidoreductase activity, acting on paired donors, with incorporation or reduction of molecular oxygen	GO:0033644	host cell membrane	--	--
Cluster-1252.30294	50.27853188	106.6077977	-1.0843	1.76E-05	0.001355	1166	657406056	KEH44485.1	1169	6.20E-126	photosystem II reaction center PsbP family protein [Medicago truncatula]	388494951	BT135747.1	873	0	Medicago truncatula clone JCVI-FLMt-17O21 unknown mRNA	K02717	psbP	photosystem II oxygen-evolving enhancer protein 2	http://www.genome.jp/dbget-bin/www_bget?ko:K02717	O80634	694	1.00E-71	Photosynthetic NDH subunit of lumenal location 1, chloroplastic OS=Arabidopsis thaliana GN=PNSL1 PE=1 SV=2	PF03184//PF01789	DDE superfamily endonuclease//PsbP	GO:0015979	photosynthesis	GO:0003676//GO:0005509	nucleic acid binding//calcium ion binding	GO:0009523//GO:0009654//GO:0019898	photosystem II//photosystem II oxygen evolving complex//extrinsic component of membrane	--	--
Cluster-1252.30435	38.71042415	12.02995321	1.6861	6.95E-05	0.0046661	1345	357438753	XP_003589653.1	1247	6.50E-135	hypothetical protein MTR_1g031620 [Medicago truncatula]>gi|217071696|gb|ACJ84208.1| unknown [Medicago truncatula]>gi|355478701|gb|AES59904.1| hypothetical protein MTR_1g031620 [Medicago truncatula]>gi|388519567|gb|AFK47845.1| unknown [Medicago truncatula]	217071695	BT051544.1	1034	0	Medicago truncatula clone MTYF5_F6_F7_F81G-C-14 unknown mRNA	--	--	--	--	--	--	--	--	PF05875//PF03006	Ceramidase//Haemolysin-III related	GO:0006807//GO:0006672	nitrogen compound metabolic process//ceramide metabolic process	GO:0016811	hydrolase activity, acting on carbon-nitrogen (but not peptide) bonds, in linear amides	GO:0016021	integral component of membrane	--	--
Cluster-1252.30709	82.69951624	27.89736763	1.5677	3.15E-08	4.04E-06	1674	357482783	XP_003611678.1	881	2.20E-92	SUMO-conjugating enzyme UBC9 [Medicago truncatula]>gi|355513013|gb|AES94636.1| ubiquitin-conjugating enzyme [Medicago truncatula]>gi|388493608|gb|AFK34870.1| unknown [Medicago truncatula]	357482782	XM_003611630.1	835	0	Medicago truncatula SUMO-conjugating enzyme UBC9 (MTR_5g016630) mRNA, complete cds	K10577	UBE2I, UBC9	ubiquitin-conjugating enzyme E2 I	http://www.genome.jp/dbget-bin/www_bget?ko:K10577	Q42551	793	5.00E-83	SUMO-conjugating enzyme SCE1 OS=Arabidopsis thaliana GN=SCE1 PE=1 SV=1	--	--	--	--	GO:0005524//GO:0016881	ATP binding//acid-amino acid ligase activity	--	--	KOG0424	Ubiquitin-protein ligase
Cluster-1252.30786	62.41472924	25.3803119	1.2982	2.64E-05	0.0019556	1437	657403920	KEH42721.1	1246	9.00E-135	electron transfer flavoprotein subunit beta [Medicago truncatula]	388504795	BT140669.1	911	0	Medicago truncatula clone JCVI-FLMt-15K3 unknown mRNA	K03521	fixA, etfB	electron transfer flavoprotein beta subunit	http://www.genome.jp/dbget-bin/www_bget?ko:K03521	Q9LSW8	1046	2.00E-112	Electron transfer flavoprotein subunit beta, mitochondrial OS=Arabidopsis thaliana GN=ETFB PE=1 SV=1	--	--	--	--	--	--	--	--	KOG3180	Electron transfer flavoprotein, beta subunit
Cluster-1252.31084	65.98566083	28.35201082	1.2187	3.71E-05	0.0026742	4104	657388969	KEH30757.1	2192	5.20E-244	formin-like 2 domain protein [Medicago truncatula]	828320154	XM_012717175.1	1875	0	PREDICTED: Cicer arietinum formin-like protein 5 (LOC101501716), transcript variant X1, mRNA	--	--	--	--	Q94B77	1492	1.10E-163	Formin-like protein 5 OS=Arabidopsis thaliana GN=FH5 PE=2 SV=2	PF06743	FAST kinase-like protein, subdomain 1	--	--	GO:0004672	protein kinase activity	--	--	--	--
Cluster-1252.31124	92.59514039	15.12960246	2.6136	1.06E-15	2.90E-13	1116	657397647	AES65110.2	1641	1.10E-180	Mo-molybdopterin cofactor sulfurase [Medicago truncatula]	388520220	BT148378.1	641	0	Medicago truncatula clone JCVI-FLMt-16K9 unknown mRNA	--	--	--	--	Q5VT66	337	2.50E-30	Mitochondrial amidoxime-reducing component 1 OS=Homo sapiens GN=MARC1 PE=1 SV=1	PF03473	MOSC domain	--	--	GO:0030151//GO:0030170//GO:0003824	molybdenum ion binding//pyridoxal phosphate binding//catalytic activity	--	--	KOG2142	Molybdenum cofactor sulfurase
Cluster-1252.31218	274.0653877	119.7845844	1.1941	1.23E-16	3.58E-14	2553	356566577	XP_003551507.1	2222	1.10E-247	PREDICTED: scarecrow-like protein 5-like isoform X1 [Glycine max]>gi|571544069|ref|XP_006602158.1| PREDICTED: scarecrow-like protein 5-like isoform X2 [Glycine max]	118511856	CT961058.16	1916	0	M.truncatula DNA sequence from clone MTH2-80N17 on chromosome 3, complete sequence	--	--	--	--	Q8H125	1541	1.40E-169	Scarecrow-like protein 5 OS=Arabidopsis thaliana GN=SCL5 PE=2 SV=1	--	--	--	--	--	--	--	--	--	--
Cluster-1252.31220	290.7486137	113.3199463	1.3594	6.62E-21	2.46E-18	2442	357482893	XP_003611733.1	2464	8.90E-276	Lipase [Medicago truncatula]>gi|355513068|gb|AES94691.1| triacylglycerol lipase-like protein [Medicago truncatula]	357482892	XM_003611685.1	1510	0	Medicago truncatula Lipase (MTR_5g017260) mRNA, complete cds	--	--	--	--	P61872	146	7.70E-08	Lipase OS=Rhizopus oryzae PE=1 SV=1	PF07819//PF01764	PGAP1-like protein//Lipase (class 3)	GO:0016042//GO:0046486//GO:0006505//GO:0006886//GO:0006629	lipid catabolic process//glycerolipid metabolic process//GPI anchor metabolic process//intracellular protein transport//lipid metabolic process	GO:0004806//GO:0016788	triglyceride lipase activity//hydrolase activity, acting on ester bonds	--	--	--	--
Cluster-1252.31303	139.5951652	50.92790313	1.4547	9.00E-12	1.77E-09	1749	502097233	XP_004490944.1	1442	2.10E-157	PREDICTED: probable sugar phosphate/phosphate translocator At3g11320 [Cicer arietinum]	357492530	XM_003616506.1	885	0	Medicago truncatula Maturase (MTR_5g081710) mRNA, complete cds	--	--	--	--	Q5XF09	1363	4.20E-149	Probable sugar phosphate/phosphate translocator At3g11320 OS=Arabidopsis thaliana GN=At3g11320 PE=2 SV=1	PF00892//PF08449	EamA-like transporter family//UAA transporter family	GO:0055085	transmembrane transport	--	--	GO:0016020//GO:0016021	membrane//integral component of membrane	--	--
Cluster-1252.31310	52.73062166	16.9177608	1.6401	5.20E-06	0.0004473	1641	357484555	XP_003612565.1	1826	5.70E-202	3-hydroxy-3-methylglutaryl coenzyme A reductase [Medicago truncatula]	357484546	XM_003612513.1	1148	0	Medicago truncatula 3-hydroxy-3-methylglutaryl coenzyme A reductase (MTR_5g026430) mRNA, complete cds	K00021	HMGCR	hydroxymethylglutaryl-CoA reductase (NADPH)	http://www.genome.jp/dbget-bin/www_bget?ko:K00021	O64967	1611	6.90E-178	3-hydroxy-3-methylglutaryl-coenzyme A reductase 2 OS=Gossypium hirsutum GN=HMG2 PE=3 SV=1	PF00368//PF00852	Hydroxymethylglutaryl-coenzyme A reductase//Glycosyltransferase family 10 (fucosyltransferase) C-term	GO:0055114//GO:0006694//GO:0006486//GO:0015936	oxidation-reduction process//steroid biosynthetic process//protein glycosylation//coenzyme A metabolic process	GO:0050662//GO:0004420//GO:0008417	coenzyme binding//hydroxymethylglutaryl-CoA reductase (NADPH) activity//fucosyltransferase activity	GO:0016020	membrane	KOG2480	3-hydroxy-3-methylglutaryl-CoA (HMG-CoA) reductase
Cluster-1252.31459	545.7468796	64.35482227	3.0841	7.06E-99	2.57E-95	3168	657390992	KEH32364.1	3280	0.00E+00	alkaline/neutral invertase [Medicago truncatula]	828324500	XM_004508052.2	1297	0	PREDICTED: Cicer arietinum alkaline/neutral invertase A, mitochondrial (LOC101491074), transcript variant X1, mRNA	--	--	--	--	B9DFA8	2265	1.90E-253	Alkaline/neutral invertase C, mitochondrial OS=Arabidopsis thaliana GN=INVC PE=1 SV=1	PF12899	Alkaline and neutral invertase	--	--	GO:0033926	glycopeptide alpha-N-acetylgalactosaminidase activity	--	--	--	--
Cluster-1252.31460	124.691337	12.25806138	3.3466	1.57E-25	7.74E-23	3691	657390992	KEH32364.1	2720	2.80E-305	alkaline/neutral invertase [Medicago truncatula]	828324500	XM_004508052.2	1064	0	PREDICTED: Cicer arietinum alkaline/neutral invertase A, mitochondrial (LOC101491074), transcript variant X1, mRNA	--	--	--	--	B9DFA8	1890	6.90E-210	Alkaline/neutral invertase C, mitochondrial OS=Arabidopsis thaliana GN=INVC PE=1 SV=1	PF12899	Alkaline and neutral invertase	--	--	GO:0033926	glycopeptide alpha-N-acetylgalactosaminidase activity	--	--	--	--
Cluster-1252.31564	42.75640118	10.8165226	1.9829	3.39E-06	0.00030502	1155	657397481	KEH37197.1	252	1.30E-19	hypothetical protein MTR_2g435780 [Medicago truncatula]	89570855	CT573504.2	153	4.56E-72	Medicago truncatula chromosome 5 clone mth2-178o19, COMPLETE SEQUENCE	--	--	--	--	--	--	--	--	--	--	--	--	--	--	--	--	--	--
Cluster-1252.31567	17.56859045	56.2666832	-1.6793	8.64E-06	0.00071309	653	657388708	KEH30585.1	591	3.70E-59	pollen protein Ole E I-like protein [Medicago truncatula]	828320646	XM_004505638.2	246	5.04E-124	PREDICTED: Cicer arietinum proline-rich protein 4-like (LOC101493553), mRNA	--	--	--	--	Q9T0I5	212	4.60E-16	Proline-rich protein 4 OS=Arabidopsis thaliana GN=PRP4 PE=2 SV=1	--	--	--	--	--	--	--	--	--	--
Cluster-1252.31628	30.34049338	7.393851195	2.0368	6.91E-05	0.0046405	1523	657369835	KEH16128.1	1791	6.10E-198	2OG-Fe(II) oxygenase family oxidoreductase [Medicago truncatula]	828333710	XM_012719553.1	855	0	PREDICTED: Cicer arietinum uncharacterized LOC101497375 (LOC101497375), mRNA	--	--	--	--	--	--	--	--	PF03171	2OG-Fe(II) oxygenase superfamily	GO:0055114	oxidation-reduction process	GO:0016491	oxidoreductase activity	--	--	--	--
Cluster-1252.31675	104.1511119	52.06320014	1.0003	8.06E-06	0.00066994	1337	357479259	XP_003609915.1	774	4.50E-80	Protein TIFY 3B [Medicago truncatula]>gi|355510970|gb|AES92112.1| divergent CCT motif protein [Medicago truncatula]>gi|388508596|gb|AFK42364.1| unknown [Medicago truncatula]	388508595	BT142570.1	645	0	Medicago truncatula clone JCVI-FLMt-3I5 unknown mRNA	--	--	--	--	Q9C5K8	191	2.50E-13	Protein TIFY 3B OS=Arabidopsis thaliana GN=TIFY3B PE=1 SV=1	--	--	--	--	--	--	--	--	--	--
Cluster-1252.31828	29.86082463	5.17045197	2.5299	7.59E-06	0.00063382	541	657399307	KEH38790.1	693	4.50E-71	NAC transcription factor-like protein [Medicago truncatula]	388498585	BT137564.1	408	0	Medicago truncatula clone JCVI-FLMt-16H20 unknown mRNA	--	--	--	--	Q93VY3	640	8.90E-66	NAC domain-containing protein 72 OS=Arabidopsis thaliana GN=NAC072 PE=2 SV=1	PF02365	No apical meristem (NAM) protein	GO:0006355	regulation of transcription, DNA-templated	GO:0003677	DNA binding	--	--	--	--
Cluster-1252.31928	50.85644604	13.37185854	1.9272	6.48E-07	6.70E-05	533	388513371	AFK44747.1	438	1.60E-41	unknown [Medicago truncatula]>gi|657399411|gb|KEH38855.1| DnaJ heat shock amino-terminal domain protein [Medicago truncatula]	388513370	BT144953.1	306	1.80E-157	Medicago truncatula clone JCVI-FLMt-12A3 unknown mRNA	--	--	--	--	--	--	--	--	--	--	--	--	--	--	--	--	--	--
Cluster-1252.31960	53.57264259	17.09500347	1.6479	4.07E-06	0.00035957	740	357518527	XP_003629552.1	808	2.90E-84	Cc-nbs-lrr resistance protein [Medicago truncatula]>gi|355523574|gb|AET04028.1| LRR and NB-ARC domain disease resistance protein [Medicago truncatula]	357518526	XM_003629504.1	521	0	Medicago truncatula Cc-nbs-lrr resistance protein (MTR_8g079360) mRNA, complete cds	--	--	--	--	--	--	--	--	PF00931//PF05478//PF15952//PF01544//PF00448	NB-ARC domain//Prominin//Enhancer of split M4 family//CorA-like Mg2+ transporter protein//SRP54-type protein, GTPase domain	GO:0007423//GO:0007219//GO:0006614//GO:0055085//GO:0030001//GO:0006952	sensory organ development//Notch signaling pathway//SRP-dependent cotranslational protein targeting to membrane//transmembrane transport//metal ion transport//defense response	GO:0005525//GO:0043531//GO:0046873	GTP binding//ADP binding//metal ion transmembrane transporter activity	GO:0016020//GO:0016021	membrane//integral component of membrane	--	--
Cluster-1252.32097	66.45723878	22.78879328	1.5441	9.22E-07	9.30E-05	3112	357481777	XP_003611174.1	3169	0.00E+00	Protein FAM63A [Medicago truncatula]>gi|355512509|gb|AES94132.1| FAM63A-like protein, putative [Medicago truncatula]	357481776	XM_003611126.1	2361	0	Medicago truncatula Protein FAM63A (MTR_5g011090) mRNA, complete cds	--	--	--	--	Q76LS9	367	2.30E-33	Protein FAM63A OS=Mus musculus GN=Fam63a PE=1 SV=1	PF07243	Phlebovirus glycoprotein G1	--	--	--	--	GO:0019012//GO:0016021	virion//integral component of membrane	KOG2427	Uncharacterized conserved protein
Cluster-1252.32110	113.097801	20.39863911	2.471	7.88E-18	2.50E-15	1168	657399306	KEH38789.1	1013	7.70E-108	NAC transcription factor-like protein [Medicago truncatula]	821594491	LN846355.1	451	0	Trifolium pratense genome assembly redclover, chromosome : chr7	--	--	--	--	Q93VY3	254	1.10E-20	NAC domain-containing protein 72 OS=Arabidopsis thaliana GN=NAC072 PE=2 SV=1	PF05507	Microfibril-associated glycoprotein (MAGP)	--	--	--	--	GO:0001527	microfibril	--	--
Cluster-1252.32152	19.96751213	1.690622429	3.562	1.86E-05	0.0014261	858	657372234	KEH18131.1	571	1.00E-56	ninja-family protein AFP1 [Medicago truncatula]	828328144	XM_004510193.2	154	9.31E-73	PREDICTED: Cicer arietinum ninja-family protein AFP2-like (LOC101492383), mRNA	--	--	--	--	Q94F39	282	4.60E-24	Ninja-family protein AFP3 OS=Arabidopsis thaliana GN=AFP3 PE=1 SV=1	PF08782	c-SKI Smad4 binding domain	--	--	GO:0046332	SMAD binding	--	--	--	--
Cluster-1252.32153	28.50503801	0.561093672	5.6668	1.97E-08	2.60E-06	1327	657372234	KEH18131.1	992	2.40E-105	ninja-family protein AFP1 [Medicago truncatula]	828328144	XM_004510193.2	154	1.46E-72	PREDICTED: Cicer arietinum ninja-family protein AFP2-like (LOC101492383), mRNA	--	--	--	--	Q94F39	282	7.10E-24	Ninja-family protein AFP3 OS=Arabidopsis thaliana GN=AFP3 PE=1 SV=1	--	--	--	--	--	--	--	--	--	--
Cluster-1252.32233	57.5602503	6.03044601	3.2547	2.30E-12	4.79E-10	1031	357444533	XP_003592544.1	568	2.70E-56	hypothetical protein MTR_1g108330 [Medicago truncatula]>gi|355481592|gb|AES62795.1| transmembrane protein, putative [Medicago truncatula]>gi|388518333|gb|AFK47228.1| unknown [Medicago truncatula]	357444532	XM_003592496.1	599	0	Medicago truncatula hypothetical protein (MTR_1g108330) mRNA, complete cds	--	--	--	--	--	--	--	--	PF06367	Diaphanous FH3 Domain	GO:0016043	cellular component organization	GO:0003779	actin binding	--	--	--	--
Cluster-1252.32435	27.80229439	5.374962748	2.3709	3.08E-05	0.0022475	1023	357456655	XP_003598608.1	199	1.60E-13	hypothetical protein MTR_3g016270 [Medicago truncatula]>gi|357456667|ref|XP_003598614.1| hypothetical protein MTR_3g016350 [Medicago truncatula]>gi|355487662|gb|AES68865.1| transmembrane protein, putative [Medicago truncatula]>gi|657391952|gb|KEH33045.1| transmembrane protein, putative [Medicago truncatula]	357456654	XM_003598560.1	242	1.35E-121	Medicago truncatula hypothetical protein (MTR_3g016270) mRNA, complete cds	--	--	--	--	--	--	--	--	--	--	--	--	--	--	--	--	--	--
Cluster-1252.32469	240.354499	80.07383528	1.5858	1.96E-21	7.58E-19	1917	593186950	XP_007132245.1	1704	9.40E-188	hypothetical protein PHAVU_011G078400g [Phaseolus vulgaris]>gi|561005245|gb|ESW04239.1| hypothetical protein PHAVU_011G078400g [Phaseolus vulgaris]	149192943	AC198006.2	1525	0	Medicago truncatula chromosome 2 BAC clone mth2-18p14, complete sequence	--	--	--	--	Q9FKJ0	1410	1.60E-154	F-box/kelch-repeat protein At5g60570 OS=Arabidopsis thaliana GN=At5g60570 PE=2 SV=1	PF01344//PF07646	Kelch motif//Kelch motif	--	--	GO:0005515	protein binding	--	--	--	--
Cluster-1252.32478	127.9501949	13.84380649	3.2083	2.59E-25	1.24E-22	1507	657382330	KEH26249.1	1498	5.70E-164	beta-carotene hydroxylase [Medicago truncatula]	828332783	XM_004513124.2	614	0	PREDICTED: Cicer arietinum beta-carotene hydroxylase 2, chloroplastic-like (LOC101509699), mRNA	K15746	crtZ	beta-carotene 3-hydroxylase	http://www.genome.jp/dbget-bin/www_bget?ko:K15746	O49814	980	9.30E-105	Beta-carotene hydroxylase 2, chloroplastic (Fragment) OS=Capsicum annuum GN=CA2 PE=2 SV=1	PF04116	Fatty acid hydroxylase superfamily	GO:0055114//GO:0006633	oxidation-reduction process//fatty acid biosynthetic process	GO:0005506//GO:0016491	iron ion binding//oxidoreductase activity	--	--	--	--
Cluster-1252.32491	93.47125826	27.78567328	1.7502	2.34E-10	3.98E-08	1816	657371695	KEH17677.1	1757	6.40E-194	S-adenosylmethionine decarboxylase proenzyme [Medicago truncatula]	828297113	XM_004491714.2	756	0	PREDICTED: Cicer arietinum S-adenosylmethionine decarboxylase proenzyme-like (LOC101491737), transcript variant X1, mRNA	K01611	speD, AMD1	S-adenosylmethionine decarboxylase	http://www.genome.jp/dbget-bin/www_bget?ko:K01611	Q96471	1312	3.60E-143	S-adenosylmethionine decarboxylase proenzyme OS=Ipomoea nil GN=SAMDC PE=3 SV=1	PF01536	Adenosylmethionine decarboxylase	GO:0006525//GO:0008295//GO:0006560//GO:0006597	arginine metabolic process//spermidine biosynthetic process//proline metabolic process//spermine biosynthetic process	GO:0004014	adenosylmethionine decarboxylase activity	--	--	KOG0788	S-adenosylmethionine decarboxylase
Cluster-1252.32560	235.5751489	3.356074301	6.1333	2.55E-58	3.89E-55	1094	657371700	KEH17681.1	819	2.20E-85	glycoside hydrolase family 18 protein [Medicago truncatula]	828292079	XM_004488609.2	90	4.53E-37	PREDICTED: Cicer arietinum chitinase 2-like (LOC101499824), mRNA	--	--	--	--	Q9SLP4	367	8.10E-34	Chitinase 1 OS=Tulipa bakeri PE=1 SV=1	PF02117//PF00704	Serpentine type 7TM GPCR chemoreceptor Sra//Glycosyl hydrolases family 18	GO:0005975//GO:0007606//GO:0007186	carbohydrate metabolic process//sensory perception of chemical stimulus//G-protein coupled receptor signaling pathway	GO:0004930//GO:0004553	G-protein coupled receptor activity//hydrolase activity, hydrolyzing O-glycosyl compounds	GO:0016021	integral component of membrane	--	--
Cluster-1252.32648	42.07215082	12.95234926	1.6997	3.05E-05	0.0022359	1527	357474733	XP_003607652.1	1581	1.40E-173	Electron transfer flavoprotein subunit alpha [Medicago truncatula]>gi|355508707|gb|AES89849.1| electron transfer flavoprotein subunit alpha [Medicago truncatula]	357474732	XM_003607604.1	1172	0	Medicago truncatula Electron transfer flavoprotein subunit alpha (MTR_4g080790) mRNA, complete cds	K03522	fixB, etfA	electron transfer flavoprotein alpha subunit	http://www.genome.jp/dbget-bin/www_bget?ko:K03522	Q9C6I6	1094	5.70E-118	Electron transfer flavoprotein subunit alpha, mitochondrial OS=Arabidopsis thaliana GN=ETFA PE=1 SV=1	--	--	GO:0006118	obsolete electron transport	GO:0050660//GO:0009055	flavin adenine dinucleotide binding//electron carrier activity	--	--	KOG3954	Electron transfer flavoprotein, alpha subunit
Cluster-1252.32745	150.1420987	22.86325618	2.7152	2.10E-25	1.02E-22	977	357465013	XP_003602788.1	734	1.40E-75	HVA22-like protein e [Medicago truncatula]>gi|355491836|gb|AES73039.1| TB2/DP1, HVA22 family protein [Medicago truncatula]	357465012	XM_003602740.1	634	0	Medicago truncatula HVA22-like protein e (MTR_3g099010) mRNA, complete cds	K17279	REEP5_6	receptor expression-enhancing protein 5/6	http://www.genome.jp/dbget-bin/www_bget?ko:K17279	Q9FED2	433	1.60E-41	HVA22-like protein e OS=Arabidopsis thaliana GN=HVA22E PE=2 SV=1	PF12326	N-glycosylation protein	GO:0034599	cellular response to oxidative stress	--	--	GO:0005789	endoplasmic reticulum membrane	KOG1725	Protein involved in membrane traffic (YOP1/TB2/DP1/HVA22 family)
Cluster-1252.32777	100.6148552	39.748505	1.3399	4.76E-08	5.94E-06	1354	657384674	AES96632.2	2126	7.70E-237	galactose oxidase/kelch repeat protein [Medicago truncatula]	209954092	FP016157.1	1210	0	Medicago truncatula chromosome 5 clone mth4-11o22, COMPLETE SEQUENCE	--	--	--	--	Q8L736	1206	5.20E-131	F-box/kelch-repeat protein SKIP11 OS=Arabidopsis thaliana GN=SKIP11 PE=1 SV=2	PF06079//PF07646//PF00646//PF01344	Apyrase//Kelch motif//F-box domain//Kelch motif	--	--	GO:0005509//GO:0005515//GO:0016462	calcium ion binding//protein binding//pyrophosphatase activity	--	--	--	--
Cluster-1252.32933	97.66749297	39.38143438	1.3104	1.20E-07	1.40E-05	1696	657405627	KEH44099.1	1554	2.10E-170	cinnamyl alcohol dehydrogenase-like protein [Medicago truncatula]	3603398	AF083332.1	1294	0	AF083332 Medicago sativa cinnamyl-alcohol dehydrogenase (MsaCad2) mRNA, complete cds	K00083	E1.1.1.195	cinnamyl-alcohol dehydrogenase	http://www.genome.jp/dbget-bin/www_bget?ko:K00083	P31656	1574	1.40E-173	Probable cinnamyl alcohol dehydrogenase OS=Medicago sativa GN=CAD2 PE=1 SV=1	PF00107//PF03446//PF02826//PF08240	Zinc-binding dehydrogenase//NAD binding domain of 6-phosphogluconate dehydrogenase//D-isomer specific 2-hydroxyacid dehydrogenase, NAD binding domain//Alcohol dehydrogenase GroES-like domain	GO:0006098//GO:0019521//GO:0055114	pentose-phosphate shunt//D-gluconate metabolic process//oxidation-reduction process	GO:0004616//GO:0051287	phosphogluconate dehydrogenase (decarboxylating) activity//NAD binding	--	--	--	--
Cluster-1252.33165	169.3600561	79.02086697	1.0998	9.41E-10	1.49E-07	1565	357490879	XP_003615727.1	1701	1.70E-187	Serine/threonine protein kinase [Medicago truncatula]	126635098	CT963106.2	1234	0	Medicago truncatula chromosome 5 clone mth2-64o22, COMPLETE SEQUENCE	--	--	--	--	P28829	349	1.40E-31	Protein kinase byr2 OS=Schizosaccharomyces pombe (strain 972 / ATCC 24843) GN=byr2 PE=1 SV=1	PF00069//PF07714	Protein kinase domain//Protein tyrosine kinase	GO:0006468	protein phosphorylation	GO:0004672//GO:0005524	protein kinase activity//ATP binding	--	--	--	--
Cluster-1252.33319	4.623313277	62.76907716	-3.7631	6.87E-14	1.67E-11	888	357501857	XP_003621217.1	451	8.60E-43	Gibberellin-regulated protein [Medicago truncatula]>gi|355496232|gb|AES77435.1| gibberellin-regulated family protein [Medicago truncatula]>gi|388513799|gb|AFK44961.1| unknown [Medicago truncatula]	388513798	BT145167.1	552	0	Medicago truncatula clone JCVI-FLMt-7F7 unknown mRNA	--	--	--	--	P46690	288	9.60E-25	Gibberellin-regulated protein 4 OS=Arabidopsis thaliana GN=GASA4 PE=1 SV=2	--	--	--	--	--	--	--	--	--	--
Cluster-1252.33343	293.2336446	111.0650839	1.4006	6.31E-22	2.53E-19	1898	27527063	CAC82185.1	2264	1.10E-252	ornithine aminotransferase [Medicago truncatula]	27527062	AJ278819.1	1384	0	Medicago truncatula mRNA for delta ornithine aminotransferase (oat gene)	K00819	rocD, OAT	ornithine--oxo-acid transaminase	http://www.genome.jp/dbget-bin/www_bget?ko:K00819	Q9FNK4	1692	3.20E-187	Ornithine aminotransferase, mitochondrial OS=Arabidopsis thaliana GN=DELTA-OAT PE=1 SV=1	PF00155//PF00202//PF16554	Aminotransferase class I and II//Aminotransferase class-III//Dimerisation domain of d-ornithine 4,5-aminomutase	GO:0009058	biosynthetic process	GO:0046983//GO:0030170//GO:0008483	protein dimerization activity//pyridoxal phosphate binding//transaminase activity	--	--	KOG1402	Ornithine aminotransferase
Cluster-1252.33354	108.0398963	29.99124336	1.849	1.63E-12	3.43E-10	2616	657370252	KEH16420.1	1579	4.00E-173	MAP3K-like kinase, partial [Medicago truncatula]	675298573	KJ850241.1	893	0	Medicago papillosa chloroplast, complete genome	--	--	--	--	Q40541	396	8.40E-37	Mitogen-activated protein kinase kinase kinase NPK1 OS=Nicotiana tabacum GN=NPK1 PE=1 SV=1	PF00069//PF07714//PF05445	Protein kinase domain//Protein tyrosine kinase//Poxvirus serine/threonine protein kinase	GO:0006468	protein phosphorylation	GO:0005524//GO:0004672	ATP binding//protein kinase activity	--	--	--	--
Cluster-1252.33356	115.2771153	31.78149924	1.8588	2.46E-13	5.66E-11	2656	657370252	KEH16420.1	1571	3.40E-172	MAP3K-like kinase, partial [Medicago truncatula]	675298573	KJ850241.1	893	0	Medicago papillosa chloroplast, complete genome	--	--	--	--	Q40541	394	1.50E-36	Mitogen-activated protein kinase kinase kinase NPK1 OS=Nicotiana tabacum GN=NPK1 PE=1 SV=1	PF05445//PF00069//PF07714	Poxvirus serine/threonine protein kinase//Protein kinase domain//Protein tyrosine kinase	GO:0006468	protein phosphorylation	GO:0005524//GO:0004672	ATP binding//protein kinase activity	--	--	--	--
Cluster-1252.33390	150.9032116	69.14666711	1.1259	4.12E-09	5.98E-07	1578	357463625	XP_003602094.1	660	8.80E-67	Calmodulin-like protein [Medicago truncatula]>gi|355491142|gb|AES72345.1| EF hand calcium-binding family protein [Medicago truncatula]	110318108	CU012042.6	678	0	M.truncatula DNA sequence from clone MTH2-25G4 on chromosome 3, complete sequence	K13448	CML	calcium-binding protein CML	http://www.genome.jp/dbget-bin/www_bget?ko:K13448	Q9SRE6	287	2.20E-24	Calcium-binding protein CML38 OS=Arabidopsis thaliana GN=CML38 PE=2 SV=1	PF00036//PF12763//PF13405//PF01553//PF10591//PF13202//PF13833//PF13499	EF hand//Cytoskeletal-regulatory complex EF hand//EF-hand domain//Acyltransferase//Secreted protein acidic and rich in cysteine Ca binding region//EF hand//EF-hand domain pair//EF-hand domain pair	GO:0007165//GO:0008152	signal transduction//metabolic process	GO:0016746//GO:0005515//GO:0005509	transferase activity, transferring acyl groups//protein binding//calcium ion binding	GO:0005578	proteinaceous extracellular matrix	--	--
Cluster-1252.33644	76.54010712	31.18160096	1.2955	3.37E-06	0.00030398	1334	388518835	AFK47479.1	774	4.50E-80	unknown [Medicago truncatula]	388518834	BT147685.1	991	0	Medicago truncatula clone JCVI-FLMt-4E15 unknown mRNA	K08235	E2.4.1.207	xyloglucan:xyloglucosyl transferase	http://www.genome.jp/dbget-bin/www_bget?ko:K08235	Q38907	560	4.10E-56	Probable xyloglucan endotransglucosylase/hydrolase protein 25 OS=Arabidopsis thaliana GN=XTH25 PE=2 SV=2	PF00917//PF00722//PF06955	MATH domain//Glycosyl hydrolases family 16//Xyloglucan endo-transglycosylase (XET) C-terminus	GO:0005975//GO:0006073	carbohydrate metabolic process//cellular glucan metabolic process	GO:0016762//GO:0005515//GO:0004553	xyloglucan:xyloglucosyl transferase activity//protein binding//hydrolase activity, hydrolyzing O-glycosyl compounds	GO:0005618//GO:0048046	cell wall//apoplast	--	--
Cluster-1252.33810	14.10110549	60.77640805	-2.1077	5.67E-08	6.95E-06	1888	357445733	XP_003593144.1	2450	2.90E-274	Glucosyltransferase [Medicago truncatula]>gi|355482192|gb|AES63395.1| UDP-glucosyltransferase family protein [Medicago truncatula]	164421292	AC187356.2	1557	0	Medicago truncatula chromosome 2 BAC clone mth2-81c8, complete sequence	K18823	UGT91H4	soyasaponin III rhamnosyltransferase	http://www.genome.jp/dbget-bin/www_bget?ko:K18823	D4Q9Z5	1928	1.40E-214	Soyasaponin III rhamnosyltransferase OS=Glycine max GN=GmSGT3 PE=1 SV=1	PF03033//PF00201//PF01109	Glycosyltransferase family 28 N-terminal domain//UDP-glucoronosyl and UDP-glucosyl transferase//Granulocyte-macrophage colony-stimulating factor	GO:0008283//GO:0005975//GO:0006955//GO:0030259//GO:0040007//GO:0008152//GO:0007165	cell proliferation//carbohydrate metabolic process//immune response//lipid glycosylation//growth//metabolic process//signal transduction	GO:0008083//GO:0016758//GO:0005129	growth factor activity//transferase activity, transferring hexosyl groups//granulocyte macrophage colony-stimulating factor receptor binding	GO:0005576	extracellular region	--	--
Cluster-1252.33836	40.5204513	9.987991752	2.0204	4.75E-06	0.00041161	870	657384085	AES94768.2	1023	3.90E-109	reticulon-like protein [Medicago truncatula]	159883702	CU013515.2	628	0	Medicago truncatula chromosome 5 clone mth2-106f22, COMPLETE SEQUENCE	--	--	--	--	--	--	--	--	PF01140	Matrix protein (MA), p15	--	--	GO:0005198	structural molecule activity	GO:0019028	viral capsid	--	--
Cluster-1252.33968	162.5083058	49.84242285	1.7051	2.18E-16	6.16E-14	1902	593788538	XP_007157308.1	2133	1.70E-237	hypothetical protein PHAVU_002G059000g [Phaseolus vulgaris]>gi|561030723|gb|ESW29302.1| hypothetical protein PHAVU_002G059000g [Phaseolus vulgaris]	357485766	XM_003613123.1	1581	0	Medicago truncatula Lipase (MTR_5g033590) mRNA, complete cds	--	--	--	--	P04635	316	1.20E-27	Lipase OS=Staphylococcus hyicus GN=lip PE=1 SV=1	--	--	--	--	--	--	--	--	--	--
Cluster-1252.34185	20.75983244	1.113272772	4.2209	4.19E-06	0.00036775	2576	657394006	KEH34758.1	518	4.20E-50	protein phosphatase 2C-like protein [Medicago truncatula]	30023857	AC131026.11	254	7.39E-128	Medicago truncatula clone mth2-6e18, complete sequence	K14497	PP2C	protein phosphatase 2C	http://www.genome.jp/dbget-bin/www_bget?ko:K14497	Q9FIF5	360	1.20E-32	Probable protein phosphatase 2C 78 OS=Arabidopsis thaliana GN=At5g59220 PE=2 SV=1	PF00481	Protein phosphatase 2C	--	--	GO:0003824	catalytic activity	--	--	--	--
Cluster-1252.34187	77.26654522	19.55909615	1.982	4.28E-10	7.12E-08	2446	357445919	XP_003593237.1	2517	6.40E-282	Riboflavin biosynthesis protein [Medicago truncatula]>gi|355482285|gb|AES63488.1| 3,4-dihydroxy-2-butanone 4-phosphate synthase [Medicago truncatula]	388499399	BT137971.1	1716	0	Medicago truncatula clone JCVI-FLMt-19A11 unknown mRNA	K14652	ribBA	3,4-dihydroxy 2-butanone 4-phosphate synthase / GTP cyclohydrolase II	http://www.genome.jp/dbget-bin/www_bget?ko:K14652	P47924	1839	3.70E-204	Bifunctional riboflavin biosynthesis protein RIBA 1, chloroplastic OS=Arabidopsis thaliana GN=RIBA1 PE=1 SV=2	PF00926	3,4-dihydroxy-2-butanone 4-phosphate synthase	GO:0006771//GO:0009231//GO:0006807	riboflavin metabolic process//riboflavin biosynthetic process//nitrogen compound metabolic process	GO:0003935//GO:0008686	GTP cyclohydrolase II activity//3,4-dihydroxy-2-butanone-4-phosphate synthase activity	--	--	KOG1284	Bifunctional GTP cyclohydrolase II/3,4-dihydroxy-2butanone-4-phosphate synthase
Cluster-1252.34242	3.079704556	41.30173814	-3.7453	1.32E-09	2.05E-07	1677	657396261	AES74186.2	1824	1.00E-201	BHLH transcription factor [Medicago truncatula]	388504625	BT140584.1	1190	0	Medicago truncatula clone JCVI-FLMt-18N21 unknown mRNA	--	--	--	--	Q8GY61	472	8.30E-46	Transcription factor bHLH63 OS=Arabidopsis thaliana GN=BHLH63 PE=1 SV=1	PF00010//PF02590	Helix-loop-helix DNA-binding domain//Predicted SPOUT methyltransferase	GO:0006364	rRNA processing	GO:0008168//GO:0046983	methyltransferase activity//protein dimerization activity	GO:0005737	cytoplasm	--	--
Cluster-1252.34245	72.35485278	33.82293632	1.0971	6.55E-05	0.0044179	2138	356501509	XP_003519567.1	2528	3.00E-283	PREDICTED: uncharacterized protein LOC100789468 isoform X1 [Glycine max]	357494400	XM_003617441.1	1793	0	Medicago truncatula hypothetical protein (MTR_5g092140) mRNA, complete cds	--	--	--	--	--	--	--	--	--	--	--	--	--	--	--	--	--	--
Cluster-1252.34342	152.6271295	29.05101817	2.3934	9.53E-23	4.03E-20	1771	657380285	KEH24489.1	1602	5.80E-176	nicotianamine synthase-like protein [Medicago truncatula]	821594490	LN846354.1	858	0	Trifolium pratense genome assembly redclover, chromosome : chr6	K05953	E2.5.1.43	nicotianamine synthase	http://www.genome.jp/dbget-bin/www_bget?ko:K05953	Q9XGI7	1027	3.90E-110	Nicotianamine synthase OS=Solanum lycopersicum GN=CHLN PE=2 SV=1	PF03059//PF13855	Nicotianamine synthase protein//Leucine rich repeat	GO:0030418	nicotianamine biosynthetic process	GO:0005515//GO:0030410	protein binding//nicotianamine synthase activity	--	--	--	--
Cluster-1252.34529	146.329599	62.09524037	1.2367	5.31E-10	8.66E-08	2655	357465753	XP_003603161.1	1679	1.00E-184	Heat stress transcription factor A-2 [Medicago truncatula]>gi|355492209|gb|AES73412.1| heat shock transcription factor A3 [Medicago truncatula]	357465752	XM_003603113.1	1187	0	Medicago truncatula Heat stress transcription factor A-2 (MTR_3g104550) mRNA, complete cds	K09419	HSFF	heat shock transcription factor, other eukaryote	http://www.genome.jp/dbget-bin/www_bget?ko:K09419	P41152	805	3.20E-84	Heat shock factor protein HSF30 OS=Solanum peruvianum GN=HSF30 PE=2 SV=1	PF05648//PF04277//PF04659//PF00447//PF12761//PF04111	Peroxisomal biogenesis factor 11 (PEX11)//Oxaloacetate decarboxylase, gamma chain//Archaeal flagella protein//HSF-type DNA-binding//Actin cytoskeleton-regulatory complex protein END3//Autophagy protein Apg6	GO:0006090//GO:0006355//GO:0006897//GO:0006525//GO:0016559//GO:0097588//GO:0006814//GO:0007015//GO:0006914//GO:0006560//GO:0071436	pyruvate metabolic process//regulation of transcription, DNA-templated//endocytosis//arginine metabolic process//peroxisome fission//archaeal or bacterial-type flagellum-dependent cell motility//sodium ion transport//actin filament organization//autophagy//proline metabolic process//sodium ion export	GO:0043565//GO:0008948//GO:0003700//GO:0015081	sequence-specific DNA binding//oxaloacetate decarboxylase activity//transcription factor activity, sequence-specific DNA binding//sodium ion transmembrane transporter activity	GO:0005779//GO:0005667//GO:0005634//GO:0016020	integral component of peroxisomal membrane//transcription factor complex//nucleus//membrane	--	--
Cluster-1252.34628	70.54829312	18.80817452	1.9073	5.80E-09	8.26E-07	1904	357496297	XP_003618437.1	2158	2.10E-240	Mitochondrial chaperone BCS1 [Medicago truncatula]>gi|355493452|gb|AES74655.1| P-loop nucleoside triphosphate hydrolase superfamily protein [Medicago truncatula]	189908054	AC147498.15	1446	0	Medicago truncatula chromosome 6 clone mth2-6f18, complete sequence	--	--	--	--	Q54DY9	287	2.70E-24	Probable mitochondrial chaperone BCS1-B OS=Dictyostelium discoideum GN=bcsl1b PE=3 SV=1	PF00005//PF02601//PF07728//PF00910//PF00437//PF13304//PF01926//PF00004//PF05496	ABC transporter//Exonuclease VII, large subunit//AAA domain (dynein-related subfamily)//RNA helicase//Type II/IV secretion system protein//AAA domain, putative AbiEii toxin, Type IV TA system//50S ribosome-binding GTPase//ATPase family associated with various cellular activities (AAA)//Holliday junction DNA helicase ruvB N-terminus	GO:0006810//GO:0006281//GO:0006308//GO:0006310	transport//DNA repair//DNA catabolic process//DNA recombination	GO:0005525//GO:0003723//GO:0016887//GO:0008855//GO:0009378//GO:0005524//GO:0003724//GO:0017111	GTP binding//RNA binding//ATPase activity//exodeoxyribonuclease VII activity//four-way junction helicase activity//ATP binding//RNA helicase activity//nucleoside-triphosphatase activity	GO:0005657//GO:0009318//GO:0009379	replication fork//exodeoxyribonuclease VII complex//Holliday junction helicase complex	--	--
Cluster-1252.34633	69.1393384	15.70328141	2.1384	6.09E-10	9.82E-08	1630	357496297	XP_003618437.1	2134	1.10E-237	Mitochondrial chaperone BCS1 [Medicago truncatula]>gi|355493452|gb|AES74655.1| P-loop nucleoside triphosphate hydrolase superfamily protein [Medicago truncatula]	189908054	AC147498.15	1364	0	Medicago truncatula chromosome 6 clone mth2-6f18, complete sequence	K08900	BCS1	mitochondrial chaperone BCS1	http://www.genome.jp/dbget-bin/www_bget?ko:K08900	Q54DY9	289	1.30E-24	Probable mitochondrial chaperone BCS1-B OS=Dictyostelium discoideum GN=bcsl1b PE=3 SV=1	PF01926//PF01637//PF00004//PF05496//PF00437//PF13304//PF07728//PF00910//PF03930//PF00005	50S ribosome-binding GTPase//Archaeal ATPase//ATPase family associated with various cellular activities (AAA)//Holliday junction DNA helicase ruvB N-terminus//Type II/IV secretion system protein//AAA domain, putative AbiEii toxin, Type IV TA system//AAA domain (dynein-related subfamily)//RNA helicase//Recombinase Flp protein N-terminus//ABC transporter	GO:0006310//GO:0006810//GO:0006281	DNA recombination//transport//DNA repair	GO:0005524//GO:0009378//GO:0003724//GO:0017111//GO:0005525//GO:0003723//GO:0016887	ATP binding//four-way junction helicase activity//RNA helicase activity//nucleoside-triphosphatase activity//GTP binding//RNA binding//ATPase activity	GO:0009379//GO:0005657	Holliday junction helicase complex//replication fork	--	--
Cluster-1252.34653	85.35965511	19.70068053	2.1153	8.44E-12	1.67E-09	2755	46250921	AAS84487.1	2477	3.10E-277	Na+/H+ antiporter [Medicago sativa]	38373524	AY456096.1	2034	0	Medicago sativa Na+/H+ antiporter mRNA, complete cds	--	--	--	--	Q56XP4	1906	7.10E-212	Sodium/hydrogen exchanger 2 OS=Arabidopsis thaliana GN=NHX2 PE=2 SV=2	PF00999	Sodium/hydrogen exchanger family	GO:0055085//GO:0006885//GO:0006812	transmembrane transport//regulation of pH//cation transport	GO:0015299	solute:proton antiporter activity	GO:0016021	integral component of membrane	KOG1965	Sodium/hydrogen exchanger protein
Cluster-1252.34728	144.9379817	67.93638281	1.0932	1.75E-08	2.34E-06	1368	388513165	AFK44644.1	1005	7.60E-107	unknown [Medicago truncatula]>gi|657405306|gb|KEH43799.1| 1,2-dihydroxy-3-keto-5-methylthiopentene dioxygenase [Medicago truncatula]	388513164	BT144850.1	711	0	Medicago truncatula clone JCVI-FLMt-8C23 unknown mRNA	K08967	mtnD, mtnZ, ADI1	1,2-dihydroxy-3-keto-5-methylthiopentene dioxygenase	http://www.genome.jp/dbget-bin/www_bget?ko:K08967	D7T737	866	1.40E-91	1,2-dihydroxy-3-keto-5-methylthiopentene dioxygenase 1 OS=Vitis vinifera GN=VIT_05s0020g04070 PE=3 SV=1	PF03079//PF06052//PF00190//PF02311	ARD/ARD' family//3-hydroxyanthranilic acid dioxygenase//Cupin//AraC-like ligand binding domain	GO:0055114//GO:0006355//GO:0006568	oxidation-reduction process//regulation of transcription, DNA-templated//tryptophan metabolic process	GO:0000334//GO:0005506//GO:0010309//GO:0045735	3-hydroxyanthranilate 3,4-dioxygenase activity//iron ion binding//acireductone dioxygenase [iron(II)-requiring] activity//nutrient reservoir activity	--	--	KOG2107	Uncharacterized conserved protein, contains double-stranded beta-helix domain
Cluster-1252.34787	111.1328929	47.1423562	1.2372	6.19E-08	7.55E-06	1561	357451393	XP_003595973.1	1490	5.00E-163	NAC domain protein [Medicago truncatula]>gi|332739376|gb|AEE99077.1| NAC1 [Medicago truncatula]>gi|355485021|gb|AES66224.1| NAC transcription factor-like protein [Medicago truncatula]	357451392	XM_003595925.1	1309	0	Medicago truncatula NAC domain protein (MTR_2g064470) mRNA, complete cds	--	--	--	--	Q84TE6	882	2.20E-93	NAC domain-containing protein 21/22 OS=Arabidopsis thaliana GN=NAC021 PE=1 SV=2	PF02365	No apical meristem (NAM) protein	GO:0006355	regulation of transcription, DNA-templated	GO:0003677	DNA binding	--	--	--	--
Cluster-1252.34959	79.84866569	35.96662878	1.1506	1.38E-05	0.0010824	1863	657371695	KEH17677.1	1757	6.50E-194	S-adenosylmethionine decarboxylase proenzyme [Medicago truncatula]	828297113	XM_004491714.2	779	0	PREDICTED: Cicer arietinum S-adenosylmethionine decarboxylase proenzyme-like (LOC101491737), transcript variant X1, mRNA	K01611	speD, AMD1	S-adenosylmethionine decarboxylase	http://www.genome.jp/dbget-bin/www_bget?ko:K01611	Q96471	1312	3.60E-143	S-adenosylmethionine decarboxylase proenzyme OS=Ipomoea nil GN=SAMDC PE=3 SV=1	PF01536	Adenosylmethionine decarboxylase	GO:0006597//GO:0006560//GO:0006525//GO:0008295	spermine biosynthetic process//proline metabolic process//arginine metabolic process//spermidine biosynthetic process	GO:0004014	adenosylmethionine decarboxylase activity	--	--	KOG0788	S-adenosylmethionine decarboxylase
Cluster-1252.35115	24.47177509	4.307311611	2.5063	5.53E-05	0.0037987	2031	657374982	KEH20419.1	2110	8.30E-235	plant/F18B3-190 protein, putative [Medicago truncatula]	828326659	XM_004509227.2	1026	0	PREDICTED: Cicer arietinum uncharacterized LOC101495383 (LOC101495383), mRNA	--	--	--	--	--	--	--	--	PF01496//PF12297	V-type ATPase 116kDa subunit family//Ellis van Creveld protein 2 like protein	GO:0015991//GO:0015992//GO:0007224	ATP hydrolysis coupled proton transport//proton transport//smoothened signaling pathway	GO:0015078	hydrogen ion transmembrane transporter activity	GO:0033179	proton-transporting V-type ATPase, V0 domain	--	--
Cluster-1252.35117	104.6793255	46.69662758	1.1646	5.10E-07	5.43E-05	5263	657405120	AES62402.2	6962	0.00E+00	ABC transporter-like family-protein [Medicago truncatula]	828305268	XM_004496440.2	3152	0	PREDICTED: Cicer arietinum ABC transporter C family member 10-like (LOC101502549), transcript variant X2, mRNA	K05666	ABCC2	ATP-binding cassette, subfamily C (CFTR/MRP), member 2	http://www.genome.jp/dbget-bin/www_bget?ko:K05666	Q9LYS2	4679	0.00E+00	ABC transporter C family member 10 OS=Arabidopsis thaliana GN=ABCC10 PE=2 SV=2	PF01926//PF00931//PF03266//PF13304//PF00437//PF00664//PF00158//PF03193//PF03205//PF00005//PF01580	50S ribosome-binding GTPase//NB-ARC domain//NTPase//AAA domain, putative AbiEii toxin, Type IV TA system//Type II/IV secretion system protein//ABC transporter transmembrane region//Sigma-54 interaction domain//Protein of unknown function, DUF258//Molybdopterin guanine dinucleotide synthesis protein B//ABC transporter//FtsK/SpoIIIE family	GO:0055085//GO:0006810//GO:0006777//GO:0006355	transmembrane transport//transport//Mo-molybdopterin cofactor biosynthetic process//regulation of transcription, DNA-templated	GO:0043531//GO:0000166//GO:0005524//GO:0003924//GO:0008134//GO:0003677//GO:0042626//GO:0005525//GO:0016887//GO:0098519	ADP binding//nucleotide binding//ATP binding//GTPase activity//transcription factor binding//DNA binding//ATPase activity, coupled to transmembrane movement of substances//GTP binding//ATPase activity//nucleotide phosphatase activity, acting on free nucleotides	GO:0016021//GO:0005667	integral component of membrane//transcription factor complex	--	--
Cluster-1252.35119	175.4177523	51.7789826	1.7604	2.90E-18	9.45E-16	5205	657405120	AES62402.2	6961	0.00E+00	ABC transporter-like family-protein [Medicago truncatula]	828305268	XM_004496440.2	3175	0	PREDICTED: Cicer arietinum ABC transporter C family member 10-like (LOC101502549), transcript variant X2, mRNA	K05666	ABCC2	ATP-binding cassette, subfamily C (CFTR/MRP), member 2	http://www.genome.jp/dbget-bin/www_bget?ko:K05666	Q9LYS2	4682	0.00E+00	ABC transporter C family member 10 OS=Arabidopsis thaliana GN=ABCC10 PE=2 SV=2	PF01580//PF00005//PF00158//PF03193//PF03205//PF03266//PF00931//PF00664//PF00437//PF13304//PF01926	FtsK/SpoIIIE family//ABC transporter//Sigma-54 interaction domain//Protein of unknown function, DUF258//Molybdopterin guanine dinucleotide synthesis protein B//NTPase//NB-ARC domain//ABC transporter transmembrane region//Type II/IV secretion system protein//AAA domain, putative AbiEii toxin, Type IV TA system//50S ribosome-binding GTPase	GO:0006355//GO:0006777//GO:0006810//GO:0055085	regulation of transcription, DNA-templated//Mo-molybdopterin cofactor biosynthetic process//transport//transmembrane transport	GO:0005525//GO:0098519//GO:0016887//GO:0008134//GO:0042626//GO:0003677//GO:0005524//GO:0003924//GO:0000166//GO:0043531	GTP binding//nucleotide phosphatase activity, acting on free nucleotides//ATPase activity//transcription factor binding//ATPase activity, coupled to transmembrane movement of substances//DNA binding//ATP binding//GTPase activity//nucleotide binding//ADP binding	GO:0005667//GO:0016021	transcription factor complex//integral component of membrane	--	--
Cluster-1252.35202	62.2991464	15.67915963	1.9904	1.90E-08	2.52E-06	635	357514485	XP_003627531.1	627	2.40E-63	Centrin-2 [Medicago truncatula]>gi|355521553|gb|AET02007.1| calcium-binding EF-hand protein [Medicago truncatula]	357514484	XM_003627483.1	488	0	Medicago truncatula Centrin-2 (MTR_8g027180) mRNA, complete cds	--	--	--	--	Q9ZPX9	449	1.50E-43	Calcium-binding protein KIC OS=Arabidopsis thaliana GN=KIC PE=1 SV=2	PF13499//PF12763//PF13405//PF13202//PF13833//PF00036	EF-hand domain pair//Cytoskeletal-regulatory complex EF hand//EF-hand domain//EF hand//EF-hand domain pair//EF hand	--	--	GO:0005515//GO:0005509	protein binding//calcium ion binding	--	--	KOG0028	Ca2+-binding protein (centrin/caltractin), EF-Hand superfamily protein
Cluster-1252.35222	71.14123305	16.37449627	2.1192	4.29E-10	7.12E-08	1018	657399412	KEH38856.1	1070	1.60E-114	DnaJ heat shock amino-terminal domain protein [Medicago truncatula]	357452866	XM_003596662.1	564	0	Medicago truncatula Chaperone protein dnaJ (MTR_2g083920) mRNA, complete cds	--	--	--	--	Q8GYX8	153	4.90E-09	Chaperone protein dnaJ 10 OS=Arabidopsis thaliana GN=ATJ10 PE=2 SV=2	--	--	--	--	--	--	--	--	--	--
Cluster-1252.35230	376.6717351	138.1937008	1.4466	6.25E-29	3.73E-26	1792	357493191	XP_003616884.1	1534	4.50E-168	1-aminocyclopropane-1-carboxylate oxidase [Medicago truncatula]>gi|355518219|gb|AES99842.1| 1-aminocyclopropane-1-carboxylate oxidase [Medicago truncatula]	388522936	BT149736.1	929	0	Medicago truncatula clone JCVI-FLMt-3O18 unknown mRNA	K05933	E1.14.17.4	aminocyclopropanecarboxylate oxidase	http://www.genome.jp/dbget-bin/www_bget?ko:K05933	Q9MB94	1293	5.60E-141	1-aminocyclopropane-1-carboxylate oxidase OS=Prunus mume GN=ACO1 PE=2 SV=1	PF03171	2OG-Fe(II) oxygenase superfamily	GO:0055114	oxidation-reduction process	GO:0016706//GO:0016491	oxidoreductase activity, acting on paired donors, with incorporation or reduction of molecular oxygen, 2-oxoglutarate as one donor, and incorporation of one atom each of oxygen into both donors//oxidoreductase activity	--	--	--	--
Cluster-1252.35357	21.39033679	60.62853102	-1.503	2.21E-05	0.0016682	2748	357448091	XP_003594321.1	2804	0.00E+00	Protein kinase [Medicago truncatula]>gi|355483369|gb|AES64572.1| Serine/Threonine kinase family protein [Medicago truncatula]	357448090	XM_003594273.1	1929	0	Medicago truncatula Protein kinase (MTR_2g027240) mRNA, complete cds	K08286	E2.7.11.-	protein-serine/threonine kinase	http://www.genome.jp/dbget-bin/www_bget?ko:K08286	Q39183	2039	2.70E-227	Serine/threonine-protein kinase D6PKL2 OS=Arabidopsis thaliana GN=D6PKL2 PE=1 SV=1	PF06293//PF00069//PF07714	Lipopolysaccharide kinase (Kdo/WaaP) family//Protein kinase domain//Protein tyrosine kinase	GO:0016310//GO:0009069//GO:0006468	phosphorylation//serine family amino acid metabolic process//protein phosphorylation	GO:0005524//GO:0016773//GO:0004674//GO:0004672	ATP binding//phosphotransferase activity, alcohol group as acceptor//protein serine/threonine kinase activity//protein kinase activity	GO:0016020	membrane	--	--
Cluster-1252.35376	383.735002	52.33378363	2.8743	9.14E-66	1.71E-62	924	357446655	XP_003593603.1	702	7.00E-72	hypothetical protein MTR_2g014050 [Medicago truncatula]>gi|355482651|gb|AES63854.1| late embryogenesis abundant domain protein [Medicago truncatula]	357446654	XM_003593555.1	549	0	Medicago truncatula hypothetical protein (MTR_2g014050) mRNA, complete cds	--	--	--	--	--	--	--	--	PF07464//PF01442	Apolipophorin-III precursor (apoLp-III)//Apolipoprotein A1/A4/E domain	GO:0006869//GO:0042157	lipid transport//lipoprotein metabolic process	GO:0008289	lipid binding	GO:0005576	extracellular region	--	--
Cluster-1252.35442	51.54994304	14.1059998	1.8697	8.93E-07	9.02E-05	836	357510851	XP_003625714.1	533	2.50E-52	Cytokinin-O-glucosyltransferase [Medicago truncatula]>gi|355500729|gb|AES81932.1| UDP-glucosyltransferase family protein [Medicago truncatula]	148746266	AC151461.50	512	0	Medicago truncatula clone mth2-39h15, complete sequence	K13496	UGT73C	UDP-glucosyl transferase 73C	http://www.genome.jp/dbget-bin/www_bget?ko:K13496	Q9ZQ98	367	6.20E-34	UDP-glycosyltransferase 73C2 OS=Arabidopsis thaliana GN=UGT73C2 PE=3 SV=1	PF00201	UDP-glucoronosyl and UDP-glucosyl transferase	GO:0008152	metabolic process	GO:0016758	transferase activity, transferring hexosyl groups	--	--	--	--
Cluster-1252.35479	107.6012595	40.75585168	1.4006	5.55E-09	7.93E-07	1916	657374738	AET03426.2	1736	1.80E-191	plant/MCA23-20 protein [Medicago truncatula]	388505051	BT140797.1	1246	0	Medicago truncatula clone JCVI-FLMt-21J15 unknown mRNA	--	--	--	--	--	--	--	--	--	--	--	--	--	--	--	--	--	--
Cluster-1252.35529	50.56748896	6.502393958	2.9592	2.91E-10	4.90E-08	1306	357446775	XP_003593663.1	631	1.70E-63	Glutaredoxin-C9 [Medicago truncatula]>gi|124360754|gb|ABN08731.1| Thioredoxin fold [Medicago truncatula]>gi|355482711|gb|AES63914.1| glutaredoxin-C1 protein [Medicago truncatula]	195948703	AC225508.2	592	0	Medicago truncatula clone mth2-5b2, complete sequence	K03676	grxC, GLRX, GLRX2	glutaredoxin 3	http://www.genome.jp/dbget-bin/www_bget?ko:K03676	Q9SGP6	343	5.90E-31	Glutaredoxin-C9 OS=Arabidopsis thaliana GN=GRXC9 PE=1 SV=1	PF00462//PF03609	Glutaredoxin//PTS system sorbose-specific iic component	GO:0009401//GO:0045454//GO:0006118	phosphoenolpyruvate-dependent sugar phosphotransferase system//cell redox homeostasis//obsolete electron transport	GO:0015035//GO:0009055	protein disulfide oxidoreductase activity//electron carrier activity	GO:0016021	integral component of membrane	--	--
Cluster-1252.35567	70.40092501	28.67713052	1.2957	8.31E-06	0.00068777	1361	357480339	XP_003610455.1	1377	5.50E-150	hypothetical protein MTR_4g132350 [Medicago truncatula]>gi|355511510|gb|AES92652.1| hypothetical protein MTR_4g132350 [Medicago truncatula]	357480338	XM_003610407.1	919	0	Medicago truncatula hypothetical protein (MTR_4g132350) mRNA, complete cds	--	--	--	--	--	--	--	--	--	--	--	--	--	--	--	--	--	--
Cluster-1252.35631	331.4337705	126.3771729	1.391	2.40E-24	1.10E-21	2186	657394912	KEH35384.1	2056	1.60E-228	2-oxoisovalerate dehydrogenase subunit alpha [Medicago truncatula]	828315648	XM_004502505.2	962	0	PREDICTED: Cicer arietinum 2-oxoisovalerate dehydrogenase subunit alpha 2, mitochondrial-like (LOC101510488), mRNA	K00166	BCKDHA, bkdA1	2-oxoisovalerate dehydrogenase E1 component alpha subunit	http://www.genome.jp/dbget-bin/www_bget?ko:K00166	Q9LPL5	1518	5.60E-167	2-oxoisovalerate dehydrogenase subunit alpha 1, mitochondrial OS=Arabidopsis thaliana GN=At1g21400 PE=2 SV=1	PF00676//PF13292//PF02775	Dehydrogenase E1 component//1-deoxy-D-xylulose-5-phosphate synthase//Thiamine pyrophosphate enzyme, C-terminal TPP binding domain	GO:0006694//GO:0008152//GO:0016114	steroid biosynthetic process//metabolic process//terpenoid biosynthetic process	GO:0008661//GO:0003824//GO:0030976//GO:0016624	1-deoxy-D-xylulose-5-phosphate synthase activity//catalytic activity//thiamine pyrophosphate binding//oxidoreductase activity, acting on the aldehyde or oxo group of donors, disulfide as acceptor	--	--	KOG0225	Pyruvate dehydrogenase E1, alpha subunit
Cluster-1252.35642	38.31570878	11.11699612	1.7852	3.94E-05	0.0028268	432	255575054	XP_002528432.1	399	4.50E-37	heat shock protein, putative [Ricinus communis]>gi|223532108|gb|EEF33915.1| heat shock protein, putative [Ricinus communis]	357503160	XM_003621821.1	396	0	Medicago truncatula Heat shock protein (MTR_7g024390) mRNA, complete cds	K03283	HSPA1_8	heat shock 70kDa protein 1/8	http://www.genome.jp/dbget-bin/www_bget?ko:K03283	O65719	381	7.60E-36	Heat shock 70 kDa protein 3 OS=Arabidopsis thaliana GN=HSP70-3 PE=1 SV=1	--	--	--	--	--	--	--	--	KOG0101	Molecular chaperones HSP70/HSC70, HSP70 superfamily
Cluster-1252.35865	104.9492114	299.4247541	-1.5125	2.66E-21	1.02E-18	2028	357466771	XP_003603670.1	2172	5.40E-242	Tubulin alpha-7 chain [Medicago truncatula]>gi|355492718|gb|AES73921.1| tubulin beta-1 chain [Medicago truncatula]	357466770	XM_003603622.1	1443	0	Medicago truncatula Tubulin alpha-7 chain (MTR_3g110720) mRNA, complete cds	K07374	TUBA	tubulin alpha	http://www.genome.jp/dbget-bin/www_bget?ko:K07374	P46259	2172	7.50E-243	Tubulin alpha-1 chain OS=Pisum sativum GN=TUBA1 PE=3 SV=1	PF00091	Tubulin/FtsZ family, GTPase domain	GO:0006184//GO:0051258//GO:0007018	obsolete GTP catabolic process//protein polymerization//microtubule-based movement	GO:0003924//GO:0005198//GO:0005525	GTPase activity//structural molecule activity//GTP binding	GO:0005737//GO:0005874	cytoplasm//microtubule	KOG1376	Alpha tubulin
Cluster-1252.35946	211.9211223	103.1468461	1.0388	5.58E-11	1.01E-08	2015	359807465	NP_001240883.1	1349	1.40E-146	tocopherol O-methyltransferase, chloroplastic-like [Glycine max]>gi|342330688|dbj|BAK57287.1| gamma-tocopherol methyltransferase [Glycine max]>gi|342330694|dbj|BAK57290.1| gamma-tocopherol methyltransferase [Glycine max]>gi|725612211|gb|AIY31434.1| chloroplast gamma tocopherol methyltransferase 3 [Glycine max]	217072011	BT051703.1	1017	0	Medicago truncatula clone MTYF5_F6_F7_F81G-P-2 unknown mRNA	K05928	E2.1.1.95	tocopherol O-methyltransferase	http://www.genome.jp/dbget-bin/www_bget?ko:K05928	Q6ZIK0	1166	3.40E-126	Probable tocopherol O-methyltransferase, chloroplastic OS=Oryza sativa subsp. japonica GN=VTE4 PE=2 SV=1	PF01728//PF08241//PF01209//PF05175	FtsJ-like methyltransferase//Methyltransferase domain//ubiE/COQ5 methyltransferase family//Methyltransferase small domain	GO:0032259//GO:0008152	methylation//metabolic process	GO:0008168	methyltransferase activity	--	--	KOG1269	SAM-dependent methyltransferases
Cluster-1252.35987	147.3681107	67.64587263	1.1234	6.62E-09	9.35E-07	1993	357466513	XP_003603541.1	796	1.90E-82	hypothetical protein MTR_3g108900 [Medicago truncatula]>gi|355492589|gb|AES73792.1| type 2 (PTH2)-like peptidyl-tRNA hydrolase [Medicago truncatula]	357466512	XM_003603493.1	543	0	Medicago truncatula hypothetical protein (MTR_3g108900) mRNA, complete cds	--	--	--	--	Q3SZ85	261	2.90E-21	Putative peptidyl-tRNA hydrolase PTRHD1 OS=Bos taurus GN=PTRHD1 PE=2 SV=2	PF01981	Peptidyl-tRNA hydrolase PTH2	GO:0006470//GO:0035335//GO:0006570	protein dephosphorylation//peptidyl-tyrosine dephosphorylation//tyrosine metabolic process	GO:0004045//GO:0004725	aminoacyl-tRNA hydrolase activity//protein tyrosine phosphatase activity	--	--	KOG3305	Uncharacterized conserved protein
Cluster-1252.36163	81.71706217	32.66928577	1.3227	1.09E-06	0.00010834	1082	388493184	AFK34658.1	1336	2.50E-145	unknown [Medicago truncatula]>gi|657383945|gb|AES94346.2| expansin-B1-like protein [Medicago truncatula]	388493183	BT134863.1	829	0	Medicago truncatula clone JCVI-FLMt-9G5 unknown mRNA	--	--	--	--	O23547	845	3.00E-89	Expansin-like B1 OS=Arabidopsis thaliana GN=EXLB1 PE=2 SV=2	PF01637	Archaeal ATPase	GO:0019953	sexual reproduction	GO:0005524	ATP binding	GO:0005576	extracellular region	--	--
Cluster-1252.36232	269.7108045	61.52156142	2.1322	3.05E-34	2.29E-31	1598	357485391	XP_003612983.1	1783	5.40E-197	Cinnamyl alcohol dehydrogenase [Medicago truncatula]	357485392	XM_003612936.1	1060	0	Medicago truncatula Cinnamyl alcohol dehydrogenase (MTR_5g031310) mRNA, complete cds	K00083	E1.1.1.195	cinnamyl-alcohol dehydrogenase	http://www.genome.jp/dbget-bin/www_bget?ko:K00083	Q9ZRF1	1492	4.20E-164	Probable mannitol dehydrogenase OS=Fragaria ananassa GN=CAD PE=2 SV=1	PF02737//PF00070//PF00219//PF03435//PF00106//PF03446//PF00107//PF08240//PF02826//PF13241	3-hydroxyacyl-CoA dehydrogenase, NAD binding domain//Pyridine nucleotide-disulphide oxidoreductase//Insulin-like growth factor binding protein//Saccharopine dehydrogenase NADP binding domain//short chain dehydrogenase//NAD binding domain of 6-phosphogluconate dehydrogenase//Zinc-binding dehydrogenase//Alcohol dehydrogenase GroES-like domain//D-isomer specific 2-hydroxyacid dehydrogenase, NAD bind…	GO:0006550//GO:0001558//GO:0018874//GO:0006568//GO:0006633//GO:0008152//GO:0019354//GO:0019521//GO:0055114//GO:0006554//GO:0006098//GO:0006552//GO:0006631//GO:0006779//GO:0006574	isoleucine catabolic process//regulation of cell growth//benzoate metabolic process//tryptophan metabolic process//fatty acid biosynthetic process//metabolic process//siroheme biosynthetic process//D-gluconate metabolic process//oxidation-reduction process//lysine catabolic process//pentose-phosphate shunt//leucine catabolic process//fatty acid metabolic process//porphyrin-containing compound bio…	GO:0003857//GO:0051287//GO:0043115//GO:0016491//GO:0005520//GO:0004616	3-hydroxyacyl-CoA dehydrogenase activity//NAD binding//precorrin-2 dehydrogenase activity//oxidoreductase activity//insulin-like growth factor binding//phosphogluconate dehydrogenase (decarboxylating) activity	GO:0005576//GO:0016942	extracellular region//insulin-like growth factor binding protein complex	--	--
Cluster-1252.36249	82.87289049	31.51563523	1.3948	3.38E-07	3.70E-05	1937	388520213	AFK48168.1	1608	1.30E-176	unknown [Medicago truncatula]>gi|657383925|gb|AES94291.2| auxin canalization protein [Medicago truncatula]	388520212	BT148374.1	1310	0	Medicago truncatula clone JCVI-FLMt-20K16 unknown mRNA	--	--	--	--	Q8W4K5	269	3.30E-22	VAN3-binding protein OS=Arabidopsis thaliana GN=VAB PE=1 SV=1	--	--	--	--	GO:0005543	phospholipid binding	--	--	--	--
Cluster-1252.36270	157.660184	72.36954721	1.1234	1.98E-09	3.01E-07	3132	657395424	AES73172.2	2485	4.20E-278	1-O-acylglucose:anthocyanin acyltransferase [Medicago truncatula]	357465278	XM_003602873.1	689	0	Medicago truncatula Serine carboxypeptidase-like protein (MTR_3g100420) mRNA, complete cds	K16296	SCPL-I	serine carboxypeptidase-like clade I	http://www.genome.jp/dbget-bin/www_bget?ko:K16296	Q9C7Z9	1317	1.60E-143	Serine carboxypeptidase-like 18 OS=Arabidopsis thaliana GN=SCPL18 PE=2 SV=2	PF00450	Serine carboxypeptidase	GO:0006508	proteolysis	GO:0004185	serine-type carboxypeptidase activity	--	--	--	--
Cluster-1252.36340	100.9136368	49.79103296	1.0192	8.31E-06	0.00068777	1058	217071872	ACJ84296.1	1276	2.20E-138	unknown [Medicago truncatula]	217071871	BT051632.1	919	0	Medicago truncatula clone MTYF5_F6_F7_F81G-C-19 unknown mRNA	--	--	--	--	Q9SVE5	876	7.50E-93	Expansin-like A2 OS=Arabidopsis thaliana GN=EXLA2 PE=2 SV=1	--	--	--	--	--	--	--	--	--	--
Cluster-1252.36349	540.2867466	259.7795532	1.0564	2.92E-26	1.49E-23	3387	356505594	XP_003521575.1	3852	0.00E+00	PREDICTED: sucrose synthase 2-like [Glycine max]	828301650	XM_004494334.2	1997	0	PREDICTED: Cicer arietinum sucrose synthase 2 (LOC101490898), mRNA	K00695	E2.4.1.13	sucrose synthase	http://www.genome.jp/dbget-bin/www_bget?ko:K00695	O24301	3970	0.00E+00	Sucrose synthase 2 OS=Pisum sativum GN=SUS2 PE=2 SV=1	PF00862//PF00185	Sucrose synthase//Aspartate/ornithine carbamoyltransferase, Asp/Orn binding domain	GO:0005982//GO:0005985//GO:0006520	starch metabolic process//sucrose metabolic process//cellular amino acid metabolic process	GO:0016597//GO:0016743//GO:0016157	amino acid binding//carboxyl- or carbamoyltransferase activity//sucrose synthase activity	--	--	--	--
Cluster-1252.36474	47.90908383	9.688566998	2.3059	7.25E-08	8.72E-06	683	357505289	XP_003622933.1	802	1.30E-83	PPPDE peptidase domain-containing protein [Medicago truncatula]>gi|355497948|gb|AES79151.1| PPPDE thiol peptidase family protein, putative [Medicago truncatula]	388518138	BT147337.1	490	0	Medicago truncatula clone JCVI-FLMt-17P21 unknown mRNA	--	--	--	--	Q6ICB0	371	1.70E-34	Desumoylating isopeptidase 1 OS=Homo sapiens GN=DESI1 PE=1 SV=1	PF12131	Protein of unknown function (DUF3586)	GO:0006508	proteolysis	GO:0004197	cysteine-type endopeptidase activity	--	--	KOG0324	Uncharacterized conserved protein
Cluster-1252.36475	69.95477528	6.21293255	3.4931	1.80E-15	4.89E-13	1453	357505289	XP_003622933.1	623	1.60E-62	PPPDE peptidase domain-containing protein [Medicago truncatula]>gi|355497948|gb|AES79151.1| PPPDE thiol peptidase family protein, putative [Medicago truncatula]	340746189	AC233210.2	652	0	Medicago truncatula strain A17 clone mth2-175f5, complete sequence	--	--	--	--	--	--	--	--	--	--	--	--	--	--	--	--	--	--
Cluster-1252.36478	24.18628549	0	5.5961	2.33E-07	2.60E-05	1219	357505291	XP_003622934.1	806	8.00E-84	PPPDE peptidase domain-containing protein [Medicago truncatula]	388518138	BT147337.1	445	0	Medicago truncatula clone JCVI-FLMt-17P21 unknown mRNA	--	--	--	--	Q6ICB0	358	1.00E-32	Desumoylating isopeptidase 1 OS=Homo sapiens GN=DESI1 PE=1 SV=1	PF12131	Protein of unknown function (DUF3586)	GO:0006508	proteolysis	GO:0004197	cysteine-type endopeptidase activity	--	--	KOG0324	Uncharacterized conserved protein
Cluster-1252.36514	82.01757753	37.03742623	1.1469	1.11E-05	0.000893	3835	502114039	XP_004494841.1	4134	0.00E+00	PREDICTED: U-box domain-containing protein 44-like [Cicer arietinum]>gi|502114042|ref|XP_004494842.1| PREDICTED: U-box domain-containing protein 44-like [Cicer arietinum]	357512574	XM_003626528.1	3166	0	Medicago truncatula U-box domain-containing protein (MTR_7g117890) mRNA, complete cds	--	--	--	--	Q9SFX2	541	1.90E-53	U-box domain-containing protein 43 OS=Arabidopsis thaliana GN=PUB43 PE=2 SV=1	PF11698//PF00514//PF04564//PF11789//PF10508//PF02985	V-ATPase subunit H//Armadillo/beta-catenin-like repeat//U-box domain//Zinc-finger of the MIZ type in Nse subunit//Proteasome non-ATPase 26S subunit//HEAT repeat	GO:0043248//GO:0015991//GO:0016567	proteasome assembly//ATP hydrolysis coupled proton transport//protein ubiquitination	GO:0016820//GO:0005515//GO:0004842//GO:0008270	hydrolase activity, acting on acid anhydrides, catalyzing transmembrane movement of substances//protein binding//ubiquitin-protein transferase activity//zinc ion binding	GO:0000221	vacuolar proton-transporting V-type ATPase, V1 domain	--	--
Cluster-1252.36592	180.1693626	57.53674757	1.6468	3.01E-17	9.12E-15	2033	657392311	AES69785.2	2553	3.60E-286	alpha/beta fold hydrolase [Medicago truncatula]	388519692	BT148114.1	1649	0	Medicago truncatula clone JCVI-FLMt-18D13 unknown mRNA	--	--	--	--	Q9FFZ1	1500	6.30E-165	Pheophytinase, chloroplastic OS=Arabidopsis thaliana GN=PPH PE=1 SV=1	PF02230	Phospholipase/Carboxylesterase	--	--	GO:0016787	hydrolase activity	--	--	--	--
Cluster-1252.36665	116.4491252	53.99975989	1.1087	3.31E-07	3.63E-05	2261	357508685	XP_003624631.1	1249	6.40E-135	hypothetical protein MTR_7g085790 [Medicago truncatula]>gi|116831755|gb|ABK28852.1| unknown [Medicago truncatula]>gi|124361007|gb|ABN08979.1| hypothetical protein MtrDRAFT_AC170580g5v1 [Medicago truncatula]>gi|355499646|gb|AES80849.1| transmembrane protein, putative [Medicago truncatula]	388494295	BT135419.1	1005	0	Medicago truncatula clone JCVI-FLMt-16P18 unknown mRNA	--	--	--	--	--	--	--	--	PF15088	NADH dehydrogenase [ubiquinone] 1 subunit C1, mitochondrial	--	--	--	--	GO:0005739//GO:0005747	mitochondrion//mitochondrial respiratory chain complex I	--	--
Cluster-1252.36748	83.80044271	27.10397069	1.6285	1.09E-08	1.49E-06	3740	657394280	KEH34949.1	3146	0.00E+00	outer arm dynein light chain 1 [Medicago truncatula]	502130395	XM_004500579.1	1309	0	PREDICTED: Cicer arietinum uncharacterized LOC101493323 (LOC101493323), mRNA	--	--	--	--	Q54Q39	185	3.50E-12	Protein phosphatase 1 regulatory subunit pprA OS=Dictyostelium discoideum GN=pprA PE=3 SV=1	PF13855//PF00560	Leucine rich repeat//Leucine Rich Repeat	--	--	GO:0005515	protein binding	--	--	KOG0531	Protein phosphatase 1, regulatory subunit, and related proteins
Cluster-1252.36836	369.2293566	65.12881691	2.5031	3.23E-55	4.57E-52	1335	657379935	KEH24214.1	864	1.70E-90	harpin-induced-like protein [Medicago truncatula]	388492979	BT134761.1	926	0	Medicago truncatula clone JCVI-FLMt-6M14 unknown mRNA	--	--	--	--	Q9SJ52	433	2.20E-41	Protein YLS9 OS=Arabidopsis thaliana GN=YLS9 PE=2 SV=1	--	--	--	--	--	--	--	--	--	--
Cluster-1252.37067	95.70258483	5.086550113	4.2338	4.68E-23	2.02E-20	1354	357464361	XP_003602462.1	1378	4.20E-150	Peroxidase [Medicago truncatula]>gi|355491510|gb|AES72713.1| class III peroxidase [Medicago truncatula]	357464358	XM_003602413.1	929	0	Medicago truncatula Peroxidase (MTR_3g094630) mRNA, complete cds	K00430	E1.11.1.7	peroxidase	http://www.genome.jp/dbget-bin/www_bget?ko:K00430	Q9FLC0	1176	1.60E-127	Peroxidase 52 OS=Arabidopsis thaliana GN=PER52 PE=2 SV=1	PF05493//PF00141//PF04345	ATP synthase subunit H//Peroxidase//Chorismate lyase	GO:0006804//GO:0015991//GO:0015992//GO:0006744//GO:0006979//GO:0055114	obsolete peroxidase reaction//ATP hydrolysis coupled proton transport//proton transport//ubiquinone biosynthetic process//response to oxidative stress//oxidation-reduction process	GO:0008813//GO:0020037//GO:0046872//GO:0004601//GO:0015078	chorismate lyase activity//heme binding//metal ion binding//peroxidase activity//hydrogen ion transmembrane transporter activity	GO:0033179//GO:0005737	proton-transporting V-type ATPase, V0 domain//cytoplasm	--	--
Cluster-1252.37073	2.658405134	21.65716697	-3.0262	6.23E-05	0.0042253	1415	657400118	KEH39447.1	1416	1.70E-154	expansin A10 [Medicago truncatula]	388504997	BT140770.1	845	0	Medicago truncatula clone JCVI-FLMt-14F14 unknown mRNA	--	--	--	--	Q38865	1224	4.40E-133	Expansin-A6 OS=Arabidopsis thaliana GN=EXPA6 PE=2 SV=2	PF06446	Hepcidin	GO:0006879	cellular iron ion homeostasis	--	--	GO:0005576	extracellular region	--	--
Cluster-1252.37091	54.72847091	20.13644581	1.4425	2.18E-05	0.0016503	1351	357478765	XP_003609668.1	1244	1.40E-134	Alanyl-tRNA synthetase [Medicago truncatula]>gi|355510723|gb|AES91865.1| alanyl-tRNA synthetase [Medicago truncatula]	357478764	XM_003609620.1	919	0	Medicago truncatula Alanyl-tRNA synthetase (MTR_4g119840) mRNA, complete cds	--	--	--	--	Q8TU79	233	3.50E-18	Alanine--tRNA ligase OS=Methanosarcina acetivorans (strain ATCC 35395 / DSM 2834 / JCM 12185 / C2A) GN=alaS PE=3 SV=1	PF01411//PF07973//PF06404	tRNA synthetases class II (A)//Threonyl and Alanyl tRNA synthetase second additional domain//Phytosulfokine precursor protein (PSK)	GO:0043039//GO:0007165//GO:0006531//GO:0006522//GO:0040007//GO:0008283//GO:0006419	tRNA aminoacylation//signal transduction//aspartate metabolic process//alanine metabolic process//growth//cell proliferation//alanyl-tRNA aminoacylation	GO:0003676//GO:0004813//GO:0016876//GO:0005524//GO:0000166//GO:0008083	nucleic acid binding//alanine-tRNA ligase activity//ligase activity, forming aminoacyl-tRNA and related compounds//ATP binding//nucleotide binding//growth factor activity	GO:0005576//GO:0005737	extracellular region//cytoplasm	KOG0188	Alanyl-tRNA synthetase
Cluster-1252.37239	269.0444695	129.7814908	1.0518	8.96E-14	2.15E-11	1420	357444449	XP_003592502.1	931	3.00E-98	Zinc finger protein [Medicago truncatula]>gi|355481550|gb|AES62753.1| C2H2-type zinc finger protein [Medicago truncatula]	357444448	XM_003592454.1	498	0	Medicago truncatula Zinc finger protein (MTR_1g106730) mRNA, complete cds	--	--	--	--	Q96289	349	1.30E-31	Zinc finger protein ZAT10 OS=Arabidopsis thaliana GN=ZAT10 PE=2 SV=1	PF13465//PF00096//PF17123//PF13912//PF06467	Zinc-finger double domain//Zinc finger, C2H2 type//RING-like zinc finger//C2H2-type zinc finger//MYM-type Zinc finger with FCS sequence motif	--	--	GO:0008270//GO:0046872//GO:0005515	zinc ion binding//metal ion binding//protein binding	--	--	--	--
Cluster-1252.37363	74.61796463	27.56333336	1.4368	7.67E-07	7.86E-05	1219	502089130	XP_004488826.1	282	4.60E-23	PREDICTED: cysteine-rich and transmembrane domain-containing protein B-like [Cicer arietinum]	357451840	XM_003596149.1	322	5.44E-166	Medicago truncatula hypothetical protein (MTR_2g069420) mRNA, complete cds	--	--	--	--	--	--	--	--	PF06682//PF15432	SOCE-associated regulatory factor of calcium homoeostasis//Accessory Sec secretory system ASP3	GO:2001256//GO:0015031	regulation of store-operated calcium entry//protein transport	--	--	GO:0030176	integral component of endoplasmic reticulum membrane	--	--
Cluster-1252.37423	143.2065508	64.17023818	1.1581	4.91E-09	7.05E-07	1203	657371577	KEH17564.1	1201	1.20E-129	myb-related transcription factor [Medicago truncatula]	388501157	BT138850.1	434	0	Medicago truncatula clone JCVI-FLMt-15C13 unknown mRNA	K09422	MYBP	myb proto-oncogene protein, plant	http://www.genome.jp/dbget-bin/www_bget?ko:K09422	Q7XBH4	445	8.00E-43	Myb-related protein Myb4 OS=Oryza sativa subsp. japonica GN=MYB4 PE=2 SV=2	PF09111//PF04595	SLIDE//Poxvirus I6-like family	GO:0016032//GO:0006338	viral process//chromatin remodeling	GO:0003676//GO:0016818//GO:0005524	nucleic acid binding//hydrolase activity, acting on acid anhydrides, in phosphorus-containing anhydrides//ATP binding	GO:0005634	nucleus	--	--
Cluster-1252.37461	145.0252467	48.81672264	1.5709	2.19E-13	5.06E-11	2579	356529842	XP_003533496.1	2656	5.10E-298	PREDICTED: probable inactive purple acid phosphatase 27-like [Glycine max]	357470892	XM_003605683.1	1713	0	Medicago truncatula Nucleotide pyrophosphatase/phosphodiesterase (MTR_4g037670) mRNA, complete cds	--	--	--	--	Q5MAU8	908	3.50E-96	Probable inactive purple acid phosphatase 27 OS=Arabidopsis thaliana GN=PAP27 PE=2 SV=1	PF00149//PF16656	Calcineurin-like phosphoesterase//Purple acid Phosphatase, N-terminal domain	GO:0006771//GO:0019497	riboflavin metabolic process//hexachlorocyclohexane metabolic process	GO:0016787//GO:0003993//GO:0046872	hydrolase activity//acid phosphatase activity//metal ion binding	--	--	--	--
Cluster-1252.37592	91.20525684	29.89423184	1.6092	3.31E-09	4.87E-07	3081	357438741	XP_003589647.1	2207	7.10E-246	Kinase R-like protein [Medicago truncatula]	47524050	AC146775.8	1058	0	Medicago truncatula clone mth2-95g14, complete sequence	--	--	--	--	D7SFH9	747	2.00E-77	Glycerophosphodiester phosphodiesterase protein kinase domain-containing GDPDL2 OS=Arabidopsis thaliana GN=GDPDL2 PE=1 SV=1	PF07714//PF00069	Protein tyrosine kinase//Protein kinase domain	GO:0006468	protein phosphorylation	GO:0004672//GO:0005524	protein kinase activity//ATP binding	--	--	--	--
Cluster-1252.37612	151.8596595	54.98508233	1.4656	8.51E-13	1.85E-10	2344	358347278	XP_003637686.1	3152	0.00E+00	Protein tolB [Medicago truncatula]>gi|657401627|gb|KEH40586.1| translocation protein TolB [Medicago truncatula]>gi|657401655|gb|KEH40614.1| translocation protein TolB [Medicago truncatula]	358347277	XM_003637638.1	1651	0	Medicago truncatula Protein tolB (MTR_097s0031) mRNA, complete cds	--	--	--	--	Q84FF7	171	9.30E-11	Protein TolB OS=Myxococcus xanthus GN=tolB PE=3 SV=1	PF14583//PF00930//PF02897	Oligogalacturonate lyase//Dipeptidyl peptidase IV (DPP IV) N-terminal region//Prolyl oligopeptidase, N-terminal beta-propeller domain	GO:0006508//GO:0045490	proteolysis//pectin catabolic process	GO:0004252//GO:0047487//GO:0070008	serine-type endopeptidase activity//oligogalacturonide lyase activity//serine-type exopeptidase activity	--	--	--	--
Cluster-1252.37894	131.4760492	56.58131517	1.2164	6.08E-09	8.63E-07	580	388515641	AFK45882.1	346	8.30E-31	unknown [Medicago truncatula]	388515640	BT146088.1	376	0	Medicago truncatula clone JCVI-FLMt-10J10 unknown mRNA	--	--	--	--	--	--	--	--	PF03449	Transcription elongation factor, N-terminal	GO:0032784	regulation of DNA-templated transcription, elongation	GO:0003677	DNA binding	--	--	--	--
Cluster-1252.37929	64.43742879	148.2440945	-1.202	3.19E-08	4.08E-06	1131	657393499	KEH34319.1	1912	4.20E-212	asparagine synthetase [glutamine-hydrolyzing] protein [Medicago truncatula]	2522319	U89923.1	1049	0	MSU89923 Medicago sativa asparagine synthetase mRNA, complete cds	K01953	asnB, ASNS	asparagine synthase (glutamine-hydrolysing)	http://www.genome.jp/dbget-bin/www_bget?ko:K01953	P19251	1865	1.70E-207	Asparagine synthetase, nodule [glutamine-hydrolyzing] OS=Pisum sativum GN=AS1 PE=2 SV=3	PF00733//PF05856	Asparagine synthase//ARP2/3 complex 20 kDa subunit (ARPC4)	GO:0006531//GO:0006529//GO:0006522//GO:0030041//GO:0034314	aspartate metabolic process//asparagine biosynthetic process//alanine metabolic process//actin filament polymerization//Arp2/3 complex-mediated actin nucleation	GO:0004066	asparagine synthase (glutamine-hydrolyzing) activity	GO:0015629//GO:0005885	actin cytoskeleton//Arp2/3 protein complex	KOG0571	Asparagine synthase (glutamine-hydrolyzing)
Cluster-1252.38004	158.0017312	57.83984303	1.4498	4.48E-13	1.01E-10	1082	357438759	XP_003589656.1	870	2.70E-91	ADP-ribosylation factor GTPase-activating protein AGD12 [Medicago truncatula]>gi|355478704|gb|AES59907.1| calcium-dependent lipid-binding (CaLB domain) family protein [Medicago truncatula]	388517794	BT147165.1	498	0	Medicago truncatula clone JCVI-FLMt-5H1 unknown mRNA	--	--	--	--	Q9S7J9	605	2.00E-61	Protein C2-DOMAIN ABA-RELATED 9 OS=Arabidopsis thaliana GN=CAR9 PE=2 SV=1	PF00168	C2 domain	--	--	GO:0005515	protein binding	--	--	--	--
Cluster-1252.38028	173.4320393	70.32024434	1.3024	2.18E-12	4.56E-10	1481	357454473	XP_003597517.1	873	1.70E-91	Calmodulin-like protein [Medicago truncatula]>gi|355486565|gb|AES67768.1| EF hand calcium-binding family protein [Medicago truncatula]>gi|388493664|gb|AFK34898.1| unknown [Medicago truncatula]	37777352	AC146574.6	1227	0	Medicago truncatula clone mth2-145j21, complete sequence	K13448	CML	calcium-binding protein CML	http://www.genome.jp/dbget-bin/www_bget?ko:K13448	O22845	608	1.20E-61	Calmodulin-like protein 5 OS=Arabidopsis thaliana GN=CML5 PE=2 SV=2	PF13405//PF12763//PF00036//PF13833//PF13202//PF10591//PF13499	EF-hand domain//Cytoskeletal-regulatory complex EF hand//EF hand//EF-hand domain pair//EF hand//Secreted protein acidic and rich in cysteine Ca binding region//EF-hand domain pair	GO:0007165	signal transduction	GO:0005515//GO:0005509	protein binding//calcium ion binding	GO:0005578	proteinaceous extracellular matrix	--	--
Cluster-1252.38085	32.42098435	94.5469057	-1.5441	6.29E-08	7.63E-06	785	657397015	KEH36848.1	392	5.20E-36	myb transcription factor [Medicago truncatula]	828287200	XM_004486102.2	154	8.49E-73	PREDICTED: Cicer arietinum MYB-like transcription factor ETC1 (LOC101501623), mRNA	--	--	--	--	O22059	169	5.30E-11	Transcription factor CPC OS=Arabidopsis thaliana GN=CPC PE=1 SV=1	--	--	--	--	--	--	--	--	--	--
Cluster-1252.38137	19.30233293	94.07495775	-2.285	1.10E-12	2.34E-10	987	217071848	ACJ84284.1	990	3.00E-105	unknown [Medicago truncatula]>gi|388492024|gb|AFK34078.1| unknown [Medicago truncatula]>gi|657387910|gb|AES88525.2| superoxide dismutase [Cu-Zn] protein [Medicago truncatula]	3063640	AF056621.1	880	0	AF056621 Medicago sativa putative Cu/Zn superoxide dismutase precursor, mRNA, nuclear gene encoding chloroplast protein, complete cds	K04565	SOD1	superoxide dismutase, Cu-Zn family	http://www.genome.jp/dbget-bin/www_bget?ko:K04565	O65198	959	1.70E-102	Superoxide dismutase [Cu-Zn], chloroplastic OS=Medicago sativa GN=SODCP PE=2 SV=1	PF00080	Copper/zinc superoxide dismutase (SODC)	GO:0006801//GO:0055114	superoxide metabolic process//oxidation-reduction process	GO:0046872//GO:0004784	metal ion binding//superoxide dismutase activity	--	--	KOG0441	Cu2+/Zn2+ superoxide dismutase SOD1
Cluster-1252.38314	49.64282631	120.0845336	-1.2744	1.72E-07	1.95E-05	1446	657389944	KEH31567.1	1344	3.90E-146	expansin-B1-like protein [Medicago truncatula]	388506707	BT141626.1	797	0	Medicago truncatula clone JCVI-FLMt-16D18 unknown mRNA	--	--	--	--	Q850K7	850	1.10E-89	Expansin-like B1 OS=Oryza sativa subsp. japonica GN=EXLB1 PE=2 SV=2	PF03094	Mlo family	GO:0006952	defense response	--	--	GO:0016021	integral component of membrane	--	--
Cluster-1252.38412	67.44258242	27.11078771	1.3148	1.04E-05	0.00084227	1443	357447457	XP_003594004.1	1577	3.80E-173	Beta-amylase [Medicago truncatula]>gi|355483052|gb|AES64255.1| beta-amylase [Medicago truncatula]	357447456	XM_003593956.1	1083	0	Medicago truncatula Beta-amylase (MTR_2g020240) mRNA, complete cds	--	--	--	--	Q8VYW2	926	1.60E-98	Inactive beta-amylase 9 OS=Arabidopsis thaliana GN=BAM9 PE=2 SV=1	PF01373	Glycosyl hydrolase family 14	GO:0005985//GO:0005982//GO:0000272	sucrose metabolic process//starch metabolic process//polysaccharide catabolic process	GO:0016161//GO:0043169	beta-amylase activity//cation binding	--	--	--	--
Cluster-1252.38441	66.31044859	11.9675512	2.4701	4.56E-11	8.30E-09	5295	357500591	XP_003620584.1	4004	0.00E+00	Tir-nbs-lrr resistance protein [Medicago truncatula]	357500702	XM_003620592.1	1842	0	Medicago truncatula Tir-nbs-lrr resistance protein (MTR_6g088070) mRNA, complete cds	--	--	--	--	Q40392	1117	4.20E-120	TMV resistance protein N OS=Nicotiana glutinosa GN=N PE=1 SV=1	PF00005//PF01373//PF13855//PF00931//PF01582//PF13676//PF06330	ABC transporter//Glycosyl hydrolase family 14//Leucine rich repeat//NB-ARC domain//TIR domain//TIR domain//Trichodiene synthase (TRI5)	GO:0016106//GO:0005985//GO:0007165//GO:0000272//GO:0016114//GO:0005982	sesquiterpenoid biosynthetic process//sucrose metabolic process//signal transduction//polysaccharide catabolic process//terpenoid biosynthetic process//starch metabolic process	GO:0045482//GO:0016887//GO:0043531//GO:0005515//GO:0005524//GO:0016161	trichodiene synthase activity//ATPase activity//ADP binding//protein binding//ATP binding//beta-amylase activity	--	--	--	--
Cluster-1252.38444	73.72161977	26.56280371	1.4727	5.72E-07	6.00E-05	5387	657383460	AES76870.2	2255	3.40E-251	disease resistance protein (TIR-NBS-LRR class), putative [Medicago truncatula]	357500726	XM_003620604.1	1134	0	Medicago truncatula Elongation factor Ts (MTR_6g088250) mRNA, complete cds	--	--	--	--	Q40392	943	6.50E-100	TMV resistance protein N OS=Nicotiana glutinosa GN=N PE=1 SV=1	PF00931//PF00560//PF01926//PF13676//PF13855//PF01373//PF00005//PF06330//PF01582	NB-ARC domain//Leucine Rich Repeat//50S ribosome-binding GTPase//TIR domain//Leucine rich repeat//Glycosyl hydrolase family 14//ABC transporter//Trichodiene synthase (TRI5)//TIR domain	GO:0016106//GO:0005985//GO:0000272//GO:0016114//GO:0007165//GO:0005982	sesquiterpenoid biosynthetic process//sucrose metabolic process//polysaccharide catabolic process//terpenoid biosynthetic process//signal transduction//starch metabolic process	GO:0016887//GO:0045482//GO:0043531//GO:0005525//GO:0005515//GO:0016161//GO:0005524	ATPase activity//trichodiene synthase activity//ADP binding//GTP binding//protein binding//beta-amylase activity//ATP binding	--	--	--	--
Cluster-1252.38503	80.02724116	34.63730872	1.2082	6.38E-06	0.00054268	2004	388513609	AFK44866.1	758	4.90E-78	unknown [Lotus japonicus]	217075375	BT053388.1	823	0	Medicago truncatula clone MTYFP_FQ_FR_FS1G-C-9 unknown mRNA	--	--	--	--	Q94AG2	444	1.80E-42	Somatic embryogenesis receptor kinase 1 OS=Arabidopsis thaliana GN=SERK1 PE=1 SV=2	PF13855//PF00560	Leucine rich repeat//Leucine Rich Repeat	--	--	GO:0005515	protein binding	--	--	--	--
Cluster-1252.38571	71.79947727	29.82553719	1.2674	9.46E-06	0.00077592	845	657382873	AES76131.2	1120	2.20E-120	disease resistance protein (TIR-NBS-LRR class) [Medicago truncatula]	357499248	XM_003619865.1	549	0	Medicago truncatula Disease resistance-like protein (MTR_6g071790) mRNA, complete cds	--	--	--	--	Q40392	499	3.10E-49	TMV resistance protein N OS=Nicotiana glutinosa GN=N PE=1 SV=1	PF00005//PF00931//PF01582//PF13676//PF00004	ABC transporter//NB-ARC domain//TIR domain//TIR domain//ATPase family associated with various cellular activities (AAA)	GO:0007165	signal transduction	GO:0005524//GO:0043531//GO:0016887//GO:0005515	ATP binding//ADP binding//ATPase activity//protein binding	--	--	--	--
Cluster-1252.38583	140.1141322	21.0960733	2.7316	5.95E-24	2.68E-21	2217	657380393	AES82607.2	1996	1.50E-221	benzyl alcohol O-benzoyltransferase [Medicago truncatula]	357512198	XM_003626340.1	1167	0	Medicago truncatula Benzoyl coenzyme A benzyl alcohol benzoyl transferase (MTR_7g114550) mRNA, complete cds	--	--	--	--	Q8GT20	1232	8.20E-134	Benzyl alcohol O-benzoyltransferase OS=Nicotiana tabacum GN=HSR201 PE=1 SV=1	PF02458	Transferase family	--	--	GO:0016747	transferase activity, transferring acyl groups other than amino-acyl groups	--	--	--	--
Cluster-1252.38702	88.59424067	33.24611105	1.414	1.00E-07	1.18E-05	2068	657390899	KEH32295.1	2496	1.50E-279	2-oxoacid dehydrogenase acyltransferase family protein [Medicago truncatula]	828324557	XM_012717943.1	1153	0	PREDICTED: Cicer arietinum lipoamide acyltransferase component of branched-chain alpha-keto acid dehydrogenase complex, mitochondrial (LOC101490976), transcript variant X2, mRNA	K09699	DBT, bkdB	2-oxoisovalerate dehydrogenase E2 component (dihydrolipoyl transacylase)	http://www.genome.jp/dbget-bin/www_bget?ko:K09699	Q9M7Z1	1366	2.20E-149	Lipoamide acyltransferase component of branched-chain alpha-keto acid dehydrogenase complex, mitochondrial OS=Arabidopsis thaliana GN=BCE2 PE=1 SV=1	PF02817//PF00198	e3 binding domain//2-oxoacid dehydrogenases acyltransferase (catalytic domain)	GO:0008152	metabolic process	GO:0016746	transferase activity, transferring acyl groups	--	--	KOG0558	Dihydrolipoamide transacylase (alpha-keto acid dehydrogenase E2 subunit)
Cluster-1252.38780	121.5503735	36.45011323	1.7376	6.38E-13	1.41E-10	2179	593697492	XP_007149219.1	2355	3.50E-263	hypothetical protein PHAVU_005G051600g [Phaseolus vulgaris]>gi|561022483|gb|ESW21213.1| hypothetical protein PHAVU_005G051600g [Phaseolus vulgaris]	22335698	AB080192.1	958	0	Pisum sativum nced2 mRNA for nine-cis-epoxycarotenoid dioxygenase2, complete cds	K09840	NCED	9-cis-epoxycarotenoid dioxygenase	http://www.genome.jp/dbget-bin/www_bget?ko:K09840	Q9M6E8	2348	3.20E-263	9-cis-epoxycarotenoid dioxygenase NCED1, chloroplastic OS=Phaseolus vulgaris GN=NCED1 PE=2 SV=1	--	--	--	--	--	--	--	--	--	--
Cluster-1252.38805	16.70171921	53.12036355	-1.6693	1.68E-05	0.0013009	2602	502139054	XP_004503629.1	2840	0.00E+00	PREDICTED: endoglucanase 6 [Cicer arietinum]	828317159	XM_004503572.2	1519	0	PREDICTED: Cicer arietinum endoglucanase 6 (LOC101500768), mRNA	--	--	--	--	Q42059	2465	1.00E-276	Endoglucanase 6 OS=Arabidopsis thaliana GN=At1g64390 PE=2 SV=2	PF09478//PF00759	Carbohydrate binding domain CBM49//Glycosyl hydrolase family 9	GO:0005975	carbohydrate metabolic process	GO:0004553//GO:0030246	hydrolase activity, hydrolyzing O-glycosyl compounds//carbohydrate binding	--	--	--	--
Cluster-1252.38808	77.09374889	32.7741631	1.2341	6.79E-06	0.00057218	782	357511685	XP_003626131.1	223	2.10E-16	Hydrophobic protein RCI2B [Medicago truncatula]>gi|87241331|gb|ABD33189.1| Protein of unknown function UPF0057; Bacterial extracellular solute-binding protein, family 3 [Medicago truncatula]>gi|355501146|gb|AES82349.1| low temperature and salt responsive family protein [Medicago truncatula]	388516888	BT146712.1	384	0	Medicago truncatula clone JCVI-FLMt-7F23 unknown mRNA	--	--	--	--	Q9ZNS6	204	4.60E-15	Hydrophobic protein RCI2B OS=Arabidopsis thaliana GN=RCI2B PE=2 SV=1	PF01679	Proteolipid membrane potential modulator	--	--	--	--	GO:0016021	integral component of membrane	--	--
Cluster-1252.38820	19.41791576	58.25935232	-1.5851	1.47E-05	0.0011433	1162	357443571	XP_003592063.1	449	1.90E-42	hypothetical protein MTR_1g098310 [Medicago truncatula]>gi|355481111|gb|AES62314.1| DUF3511 domain protein [Medicago truncatula]>gi|388512871|gb|AFK44497.1| unknown [Medicago truncatula]	50897385	AC148397.13	1019	0	Medicago truncatula clone mth2-22h4, complete sequence	--	--	--	--	--	--	--	--	--	--	--	--	--	--	--	--	--	--
Cluster-1252.38833	74.78209225	149.8172543	-1.0024	2.04E-06	0.00019556	1851	357509941	XP_003625259.1	2082	1.30E-231	Omega-6 fatty acid desaturase, endoplasmic reticulum [Medicago truncatula]>gi|355500274|gb|AES81477.1| microsomal omega-3 fatty acid desaturase [Medicago truncatula]	217072515	BT051956.1	1451	0	Medicago truncatula clone MTYF9_FA_FB_FC1G-M-4 unknown mRNA >gnl|BL_ORD_ID|6189524 Medicago truncatula clone JCVI-FLMt-12A21 unknown mRNA	K10256	FAD2	omega-6 fatty acid desaturase (delta-12 desaturase)	http://www.genome.jp/dbget-bin/www_bget?ko:K10256	P48631	1783	8.80E-198	Omega-6 fatty acid desaturase, endoplasmic reticulum isozyme 2 OS=Glycine max GN=FAD2-2 PE=2 SV=1	PF00487//PF04479//PF11960	Fatty acid desaturase//RTA1 like protein//Domain of unknown function (DUF3474)	GO:0006629//GO:0055114//GO:0006950	lipid metabolic process//oxidation-reduction process//response to stress	GO:0016717	oxidoreductase activity, acting on paired donors, with oxidation of a pair of donors resulting in the reduction of molecular oxygen to two molecules of water	GO:0016021	integral component of membrane	--	--
Cluster-1252.38958	49.58503489	18.24865401	1.4421	5.33E-05	0.0036815	997	388508238	AFK42185.1	590	7.30E-59	unknown [Medicago truncatula]	49170176	AC130799.19	512	0	Medicago truncatula clone mth2-34b13, complete sequence	K10144	RCHY1, PIRH2	RING finger and CHY zinc finger domain-containing protein 1	http://www.genome.jp/dbget-bin/www_bget?ko:K10144	Q96PM5	267	2.90E-22	RING finger and CHY zinc finger domain-containing protein 1 OS=Homo sapiens GN=RCHY1 PE=1 SV=1	PF00097//PF01907//PF00628//PF13639//PF14634//PF00130	Zinc finger, C3HC4 type (RING finger)//Ribosomal protein L37e//PHD-finger//Ring finger domain//zinc-RING finger domain//Phorbol esters/diacylglycerol binding domain (C1 domain)	GO:0042254//GO:0035556//GO:0006412	ribosome biogenesis//intracellular signal transduction//translation	GO:0046872//GO:0008270//GO:0005515//GO:0003735	metal ion binding//zinc ion binding//protein binding//structural constituent of ribosome	GO:0005622//GO:0005840	intracellular//ribosome	KOG1940	Zn-finger protein
Cluster-1252.38966	66.86120078	23.50038591	1.5085	1.28E-06	0.00012518	890	357462997	XP_003601780.1	378	2.50E-34	Drought-induced protein [Medicago truncatula]>gi|355490828|gb|AES72031.1| chaperone dnaJ-like protein [Medicago truncatula]	90186172	CT737180.5	684	0	M.truncatula DNA sequence from clone MTH2-117L19 on chromosome 3, complete sequence	--	--	--	--	--	--	--	--	PF00684	DnaJ central domain	--	--	GO:0031072//GO:0051082//GO:0005515	heat shock protein binding//unfolded protein binding//protein binding	--	--	--	--
Cluster-1252.39010	195.7834473	91.18348999	1.1024	4.36E-11	7.97E-09	1203	357505827	XP_003623202.1	1158	1.20E-124	Glutathione S-transferase GST [Medicago truncatula]>gi|388493986|gb|AFK35059.1| unknown [Medicago truncatula]	357505826	XM_003623154.1	794	0	Medicago truncatula Glutathione S-transferase GST (MTR_7g065660) mRNA, complete cds	K00799	GST, gst	glutathione S-transferase	http://www.genome.jp/dbget-bin/www_bget?ko:K00799	P32110	930	4.70E-99	Probable glutathione S-transferase OS=Glycine max GN=HSP26-A PE=2 SV=1	PF13409//PF13417//PF02798	Glutathione S-transferase, N-terminal domain//Glutathione S-transferase, N-terminal domain//Glutathione S-transferase, N-terminal domain	--	--	GO:0016740//GO:0005515	transferase activity//protein binding	--	--	--	--
Cluster-1252.39028	35.19497232	90.9286381	-1.3694	1.40E-06	0.00013612	1007	657374928	AET03791.2	635	4.50E-64	chaperone DnaJ domain protein [Medicago truncatula]	117647330	AC160096.19	556	0	Medicago truncatula chromosome 8 clone mth2-75a15, complete sequence	--	--	--	--	Q9FYB5	299	5.70E-26	Chaperone protein dnaJ 11, chloroplastic OS=Arabidopsis thaliana GN=ATJ11 PE=1 SV=2	--	--	--	--	--	--	--	--	KOG0712	Molecular chaperone (DnaJ superfamily)
Cluster-1252.39259	165.6879896	78.86774608	1.071	3.00E-09	4.44E-07	665	--	--	--	--	--	84468407	AB236835.1	83	2.10E-33	Trifolium pratense RNA for putative early nodulin-like 2 predicted GPI-anchored protein, partial cds, clone: C2534	--	--	--	--	--	--	--	--	--	--	--	--	--	--	--	--	--	--
Cluster-1252.39277	104.0401524	44.15177936	1.2366	1.64E-07	1.88E-05	1966	502149586	XP_004507588.1	1803	3.20E-199	PREDICTED: acetyl-CoA acetyltransferase, cytosolic 1 [Cicer arietinum]	358347093	XM_003637549.1	1173	0	Medicago truncatula Acetyl-CoA acetyltransferase cytosolic (MTR_091s0012) mRNA, complete cds	K00626	E2.3.1.9, atoB	acetyl-CoA C-acetyltransferase	http://www.genome.jp/dbget-bin/www_bget?ko:K00626	Q9FIK7	1560	6.70E-172	Probable acetyl-CoA acetyltransferase, cytosolic 2 OS=Arabidopsis thaliana GN=At5g47720 PE=2 SV=1	PF00108//PF02803//PF08545	Thiolase, N-terminal domain//Thiolase, C-terminal domain//3-Oxoacyl-[acyl-carrier-protein (ACP)] synthase III	GO:0006633//GO:0008152//GO:0042967	fatty acid biosynthetic process//metabolic process//acyl-carrier-protein biosynthetic process	GO:0004315//GO:0016747	3-oxoacyl-[acyl-carrier-protein] synthase activity//transferase activity, transferring acyl groups other than amino-acyl groups	GO:0005835	fatty acid synthase complex	KOG1390	Acetyl-CoA acetyltransferase
Cluster-1252.39348	79.05865703	37.70339723	1.0682	4.33E-05	0.0030642	2713	657372863	KEH18633.1	2870	0.00E+00	ABA-inducible bHLH-type transcription factor [Medicago truncatula]	828328937	XM_004510608.2	983	0	PREDICTED: Cicer arietinum transcription factor bHLH13-like (LOC101493372), mRNA	--	--	--	--	Q9LNJ5	1221	1.90E-132	Transcription factor bHLH13 OS=Arabidopsis thaliana GN=BHLH13 PE=2 SV=1	PF13748//PF00010	ABC transporter transmembrane region//Helix-loop-helix DNA-binding domain	GO:0006810//GO:0055085	transport//transmembrane transport	GO:0046983//GO:0005524//GO:0042626	protein dimerization activity//ATP binding//ATPase activity, coupled to transmembrane movement of substances	GO:0016021	integral component of membrane	--	--
Cluster-1252.39418	592.9977192	69.95317371	3.0836	2.96E-107	1.51E-103	1309	357497127	XP_003618852.1	1298	7.70E-141	Short-chain alcohol dehydrogenase [Medicago truncatula]>gi|355493867|gb|AES75070.1| short-chain alcohol dehydrogenase [Medicago truncatula]	357497126	XM_003618804.1	765	0	Medicago truncatula Short-chain alcohol dehydrogenase (MTR_6g023910) mRNA, complete cds	--	--	--	--	Q5C9I9	692	2.00E-71	(-)-isopiperitenol/(-)-carveol dehydrogenase, mitochondrial OS=Mentha piperita PE=1 SV=1	PF01370//PF00106//PF03435	NAD dependent epimerase/dehydratase family//short chain dehydrogenase//Saccharopine dehydrogenase NADP binding domain	GO:0008152//GO:0055114	metabolic process//oxidation-reduction process	GO:0000166//GO:0003824//GO:0050662//GO:0016491	nucleotide binding//catalytic activity//coenzyme binding//oxidoreductase activity	--	--	--	--
Cluster-1252.39426	54.72847091	14.68282507	1.8982	3.18E-07	3.49E-05	1384	357454031	XP_003597296.1	1480	6.40E-162	Chitinase [Medicago truncatula]>gi|87240452|gb|ABD32310.1| Glycoside hydrolase, family 18 [Medicago truncatula]>gi|355486344|gb|AES67547.1| glycoside hydrolase family 18 protein [Medicago truncatula]	49533785	AC149490.2	894	0	Medicago truncatula chromosome 2 clone mth2-29n15, complete sequence	--	--	--	--	Q9SLP4	963	8.00E-103	Chitinase 1 OS=Tulipa bakeri PE=1 SV=1	PF00704	Glycosyl hydrolases family 18	GO:0005975	carbohydrate metabolic process	GO:0004553//GO:0043169	hydrolase activity, hydrolyzing O-glycosyl compounds//cation binding	--	--	--	--
Cluster-1252.39494	141.8160894	24.52398857	2.5318	1.68E-22	6.95E-20	1110	14487954	AAK63815.1	745	8.70E-77	early light inducible protein [Medicago sativa]	14487953	AF383622.1	653	0	AF383622 Medicago sativa early light inducible protein mRNA, complete cds	--	--	--	--	P11432	630	2.60E-64	Early light-induced protein, chloroplastic OS=Pisum sativum PE=2 SV=1	--	--	--	--	--	--	--	--	--	--
Cluster-1252.39570	12.59679494	44.75849467	-1.8291	2.40E-05	0.0017956	1638	657398248	KEH37857.1	1431	3.60E-156	replication factor-A carboxy-terminal domain protein [Medicago truncatula]	--	--	--	--	--	--	--	--	--	--	--	--	--	PF05870	Phenolic acid decarboxylase (PAD)	--	--	GO:0016831	carboxy-lyase activity	--	--	--	--
Cluster-1252.39616	55.4219679	18.30109267	1.5985	4.43E-06	0.00038708	594	357515125	XP_003627851.1	216	1.00E-15	hypothetical protein MTR_8g039180 [Medicago truncatula]	117949865	AC174146.17	251	7.58E-127	Medicago truncatula chromosome 8 clone mth2-64g3, complete sequence	--	--	--	--	--	--	--	--	--	--	--	--	--	--	--	--	--	--
Cluster-1252.39652	101.3661436	21.70960564	2.2232	1.74E-14	4.42E-12	889	357509937	XP_003625257.1	353	2.00E-31	Seed maturation protein LEA [Medicago truncatula]>gi|355500272|gb|AES81475.1| seed maturation protein [Medicago truncatula]	357509932	XM_003625207.1	389	0	Medicago truncatula Seed maturation protein (MTR_7g093140) mRNA, complete cds	--	--	--	--	Q01417	291	4.30E-25	18 kDa seed maturation protein OS=Glycine max GN=GMPM1 PE=2 SV=1	PF03760	Late embryogenesis abundant (LEA) group 1	GO:0009790	embryo development	--	--	--	--	--	--
Cluster-1252.39805	40.79091513	98.71420609	-1.275	2.12E-06	0.00020291	1840	357476943	XP_003608757.1	1739	7.90E-192	Transaldolase [Medicago truncatula]>gi|355509812|gb|AES90954.1| transaldolase total2 protein [Medicago truncatula]	357476942	XM_003608709.1	1104	0	Medicago truncatula Transaldolase (MTR_4g101620) mRNA, complete cds	K00616	E2.2.1.2, talA, talB	transaldolase	http://www.genome.jp/dbget-bin/www_bget?ko:K00616	B0UV30	463	1.00E-44	Transaldolase OS=Histophilus somni (strain 2336) GN=tal PE=3 SV=1	PF00923	Transaldolase	GO:0005975	carbohydrate metabolic process	GO:0003824	catalytic activity	--	--	KOG2772	Transaldolase
Cluster-1252.39821	70.69161583	24.73636515	1.5149	5.89E-07	6.16E-05	2127	357483911	XP_003612242.1	2127	9.30E-237	Aspartic proteinase-like protein [Medicago truncatula]>gi|355513577|gb|AES95200.1| eukaryotic aspartyl protease family protein [Medicago truncatula]	357483910	XM_003612194.1	1161	0	Medicago truncatula Aspartic proteinase-like protein (MTR_5g022880) mRNA, complete cds	--	--	--	--	Q9LX20	603	6.80E-61	Aspartic proteinase-like protein 1 OS=Arabidopsis thaliana GN=At5g10080 PE=1 SV=1	PF00026	Eukaryotic aspartyl protease	GO:0006508	proteolysis	GO:0004190	aspartic-type endopeptidase activity	--	--	--	--
Cluster-1252.39833	114.3148883	41.57861427	1.4591	6.16E-10	9.92E-08	1715	657405931	KEH44372.1	1702	1.40E-187	FAD-dependent urate hydroxylase-like protein [Medicago truncatula]	828305636	XM_004497128.2	737	0	PREDICTED: Cicer arietinum zeaxanthin epoxidase, chloroplastic-like (LOC101500216), mRNA	--	--	--	--	B6D1N4	218	2.40E-16	FAD-dependent urate hydroxylase OS=Klebsiella pneumoniae GN=hpxO PE=3 SV=1	PF07992//PF05834//PF03949//PF01593//PF12831//PF00070//PF01134//PF01494//PF01266//PF08491	Pyridine nucleotide-disulphide oxidoreductase//Lycopene cyclase protein//Malic enzyme, NAD binding domain//Flavin containing amine oxidoreductase//FAD dependent oxidoreductase//Pyridine nucleotide-disulphide oxidoreductase//Glucose inhibited division protein A//FAD binding domain//FAD dependent oxidoreductase//Squalene epoxidase	GO:0055114//GO:0015976//GO:0008033//GO:0006090//GO:0006694//GO:0016114//GO:0016117//GO:0006099//GO:0006108	oxidation-reduction process//carbon utilization//tRNA processing//pyruvate metabolic process//steroid biosynthetic process//terpenoid biosynthetic process//carotenoid biosynthetic process//tricarboxylic acid cycle//malate metabolic process	GO:0051287//GO:0050660//GO:0004506//GO:0071949//GO:0016491//GO:0004471//GO:0016705	NAD binding//flavin adenine dinucleotide binding//squalene monooxygenase activity//FAD binding//oxidoreductase activity//malate dehydrogenase (decarboxylating) (NAD+) activity//oxidoreductase activity, acting on paired donors, with incorporation or reduction of molecular oxygen	GO:0016021	integral component of membrane	--	--
Cluster-1252.39842	59.92969835	130.1527565	-1.1189	1.09E-06	0.00010841	1213	357455931	XP_003598246.1	1225	2.10E-132	Aquaporin MIP family NIP subfamily [Medicago truncatula]>gi|355487294|gb|AES68497.1| major intrinsic protein (MIP) family transporter [Medicago truncatula]	56550390	CR931739.1	912	0	Medicago truncatula chromosome 5 clone mth2-7j2, COMPLETE SEQUENCE	K09874	NIP	aquaporin NIP	http://www.genome.jp/dbget-bin/www_bget?ko:K09874	P49173	801	4.30E-84	Probable aquaporin NIP-type OS=Nicotiana alata PE=2 SV=1	PF00230	Major intrinsic protein	GO:0006810	transport	GO:0005215	transporter activity	GO:0016021//GO:0016020	integral component of membrane//membrane	--	--
Cluster-1252.39847	73.86840996	25.91990572	1.5109	3.46E-07	3.78E-05	2315	657398754	KEH38307.1	2737	1.90E-307	DUF946 family protein [Medicago truncatula]	828291871	XM_004488494.2	1056	0	PREDICTED: Cicer arietinum uncharacterized LOC101507229 (LOC101507229), mRNA	--	--	--	--	--	--	--	--	--	--	--	--	--	--	--	--	--	--
Cluster-1252.39957	142.2980698	67.43716676	1.0773	3.36E-08	4.28E-06	3162	657388323	KEH30273.1	4692	0.00E+00	linoleate 13S-lipoxygenase 2-1, related protein [Medicago truncatula]	828323020	XM_004507064.2	1395	0	PREDICTED: Cicer arietinum linoleate 13S-lipoxygenase 2-1, chloroplastic-like (LOC101499921), transcript variant X1, mRNA	K00454	LOX2S	lipoxygenase	http://www.genome.jp/dbget-bin/www_bget?ko:K00454	O24370	3007	0.00E+00	Linoleate 13S-lipoxygenase 2-1, chloroplastic OS=Solanum tuberosum GN=LOX2.1 PE=1 SV=1	PF00305//PF01477	Lipoxygenase//PLAT/LH2 domain	GO:0055114	oxidation-reduction process	GO:0005515//GO:0046872//GO:0016702	protein binding//metal ion binding//oxidoreductase activity, acting on single donors with incorporation of molecular oxygen, incorporation of two atoms of oxygen	--	--	--	--
Cluster-1252.40004	99.39950171	48.07681314	1.0479	6.22E-06	0.00053128	1392	357519219	XP_003629898.1	946	5.40E-100	Cold acclimation protein COR413-TM1 [Medicago truncatula]>gi|355523920|gb|AET04374.1| cold acclimation protein WCOR413 [Medicago truncatula]	357519218	XM_003629850.1	696	0	Medicago truncatula Cold acclimation protein COR413-TM1 (MTR_8g088110) mRNA, complete cds	--	--	--	--	Q94AL8	489	7.40E-48	Cold-regulated 413 inner membrane protein 1, chloroplastic OS=Arabidopsis thaliana GN=COR413IM1 PE=1 SV=1	PF00672	HAMP domain	GO:0007165	signal transduction	GO:0004871	signal transducer activity	GO:0016021	integral component of membrane	--	--
Cluster-1252.40057	0.462331328	20.18888447	-5.4485	3.91E-06	0.00034688	486	357509559	XP_003625068.1	544	7.70E-54	Gibberellin induced protein [Medicago truncatula]>gi|87241442|gb|ABD33300.1| Gibberellin regulated protein [Medicago truncatula]>gi|355500083|gb|AES81286.1| GASA/GAST/Snakin [Medicago truncatula]	388503843	BT140193.1	321	7.49E-166	Medicago truncatula clone JCVI-FLMt-1O15 unknown mRNA	--	--	--	--	A8MR46	302	1.20E-26	Gibberellin-regulated protein 13 OS=Arabidopsis thaliana GN=GASA13 PE=3 SV=1	--	--	--	--	--	--	--	--	--	--
Cluster-1252.40059	39.29816285	5.610936722	2.8081	5.99E-08	7.32E-06	887	828334275	XP_012575139.1	518	1.50E-50	PREDICTED: LOW QUALITY PROTEIN: putative calcium-binding protein CML19 [Cicer arietinum]	821594482	LN846350.1	323	1.09E-166	Trifolium pratense genome assembly redclover, chromosome : chr2	K13448	CML	calcium-binding protein CML	http://www.genome.jp/dbget-bin/www_bget?ko:K13448	Q8RYJ8	334	4.40E-30	Putative calcium-binding protein CML19 OS=Oryza sativa subsp. japonica GN=CML19 PE=3 SV=1	PF13202//PF13833//PF00036//PF12763//PF13405//PF13499//PF10591	EF hand//EF-hand domain pair//EF hand//Cytoskeletal-regulatory complex EF hand//EF-hand domain//EF-hand domain pair//Secreted protein acidic and rich in cysteine Ca binding region	GO:0007165	signal transduction	GO:0005509//GO:0005515	calcium ion binding//protein binding	GO:0005578	proteinaceous extracellular matrix	--	--
Cluster-1252.40061	196.5486057	94.96641499	1.0494	2.00E-10	3.43E-08	2172	357442487	XP_003591521.1	2116	1.80E-235	UDP-glucuronic acid decarboxylase [Medicago truncatula]>gi|355480569|gb|AES61772.1| UDP-glucuronic acid decarboxylase-like protein [Medicago truncatula]	357442486	XM_003591473.1	1183	0	Medicago truncatula UDP-glucuronic acid decarboxylase (MTR_1g088480) mRNA, complete cds	K08678	UXS1, uxs	UDP-glucuronate decarboxylase	http://www.genome.jp/dbget-bin/www_bget?ko:K08678	Q9LZI2	1771	2.50E-196	UDP-glucuronic acid decarboxylase 2 OS=Arabidopsis thaliana GN=UXS2 PE=1 SV=1	PF01370//PF00106//PF01073	NAD dependent epimerase/dehydratase family//short chain dehydrogenase//3-beta hydroxysteroid dehydrogenase/isomerase family	GO:0044237//GO:0006694//GO:0008152//GO:0008207//GO:0055114//GO:0008210//GO:0008209	cellular metabolic process//steroid biosynthetic process//metabolic process//C21-steroid hormone metabolic process//oxidation-reduction process//estrogen metabolic process//androgen metabolic process	GO:0050662//GO:0003824//GO:0003854//GO:0016616//GO:0016491//GO:0000166	coenzyme binding//catalytic activity//3-beta-hydroxy-delta5-steroid dehydrogenase activity//oxidoreductase activity, acting on the CH-OH group of donors, NAD or NADP as acceptor//oxidoreductase activity//nucleotide binding	--	--	KOG1429	dTDP-glucose 4-6-dehydratase/UDP-glucuronic acid decarboxylase
Cluster-1252.40101	128.5564269	63.14296482	1.0257	4.29E-07	4.63E-05	1671	357478161	XP_003609366.1	587	2.70E-58	Blue copper protein [Medicago truncatula]>gi|355510421|gb|AES91563.1| plastocyanin-like domain protein [Medicago truncatula]	357478160	XM_003609318.1	1347	0	Medicago truncatula Blue copper protein (MTR_4g114870) mRNA, complete cds	--	--	--	--	P00302	268	3.70E-22	Stellacyanin OS=Toxicodendron vernicifluum PE=1 SV=1	PF02298	Plastocyanin-like domain	GO:0006118	obsolete electron transport	GO:0009055//GO:0005507	electron carrier activity//copper ion binding	--	--	--	--
Cluster-1252.40119	2.755494713	25.063058	-3.1852	1.01E-05	0.00082438	1337	657393649	KEH34458.1	1191	2.00E-128	expansin A10 [Medicago truncatula]	388503183	BT139863.1	734	0	Medicago truncatula clone JCVI-FLMt-9M24 unknown mRNA	--	--	--	--	O22874	919	9.70E-98	Expansin-A8 OS=Arabidopsis thaliana GN=EXPA8 PE=2 SV=1	--	--	--	--	--	--	--	--	--	--
Cluster-1252.40121	0.134076085	22.3414915	-7.3805	2.35E-06	0.00022264	1262	657393649	KEH34458.1	1188	4.20E-128	expansin A10 [Medicago truncatula]	217072573	BT051985.1	829	0	Medicago truncatula clone MTYF9_FA_FB_FC1G-M-6 unknown mRNA	--	--	--	--	O22874	922	4.10E-98	Expansin-A8 OS=Arabidopsis thaliana GN=EXPA8 PE=2 SV=1	--	--	--	--	--	--	--	--	--	--
Cluster-1252.40222	193.9422128	91.97636254	1.0763	1.18E-10	2.06E-08	3132	657394561	KEH35154.1	789	1.90E-81	DCD (development and cell death) domain protein [Medicago truncatula]	388520072	BT148304.1	477	0	Medicago truncatula clone JCVI-FLMt-3E14 unknown mRNA	--	--	--	--	P37707	519	5.50E-51	B2 protein OS=Daucus carota PE=2 SV=1	--	--	--	--	--	--	--	--	--	--
Cluster-1252.40225	450.5921573	224.5093099	1.005	1.17E-20	4.30E-18	2767	388520073	AFK48098.1	1031	1.50E-109	unknown [Medicago truncatula]>gi|657394560|gb|KEH35153.1| DCD (development and cell death) domain protein [Medicago truncatula]	388520072	BT148304.1	965	0	Medicago truncatula clone JCVI-FLMt-3E14 unknown mRNA	--	--	--	--	P37707	677	2.30E-69	B2 protein OS=Daucus carota PE=2 SV=1	--	--	--	--	--	--	--	--	--	--
Cluster-1252.40292	4.912270357	77.7665342	-3.9847	1.84E-17	5.67E-15	940	357487123	XP_003613849.1	478	6.70E-46	Expansin [Medicago truncatula]>gi|355515184|gb|AES96807.1| expansin A10 [Medicago truncatula]>gi|388497874|gb|AFK37003.1| unknown [Medicago truncatula]	357487122	XM_003613801.1	656	0	Medicago truncatula Expansin (MTR_5g041700) mRNA, complete cds	--	--	--	--	O80622	438	4.10E-42	Expansin-A15 OS=Arabidopsis thaliana GN=EXPA15 PE=2 SV=2	PF00983	Tymovirus coat protein	GO:0009664	plant-type cell wall organization	GO:0005198	structural molecule activity	GO:0019028//GO:0016020//GO:0005576	viral capsid//membrane//extracellular region	--	--
Cluster-1252.40293	2.632398997	54.63164576	-4.3753	2.41E-13	5.55E-11	597	357487123	XP_003613849.1	675	6.10E-69	Expansin [Medicago truncatula]>gi|355515184|gb|AES96807.1| expansin A10 [Medicago truncatula]>gi|388497874|gb|AFK37003.1| unknown [Medicago truncatula]	357487122	XM_003613801.1	484	0	Medicago truncatula Expansin (MTR_5g041700) mRNA, complete cds	--	--	--	--	O80622	558	3.10E-56	Expansin-A15 OS=Arabidopsis thaliana GN=EXPA15 PE=2 SV=2	--	--	GO:0009664	plant-type cell wall organization	--	--	GO:0016020//GO:0005576	membrane//extracellular region	--	--
Cluster-1252.40337	294.4472643	130.6771431	1.172	2.58E-17	7.85E-15	1383	357460393	XP_003600478.1	1124	1.20E-120	hypothetical protein MTR_3g061630 [Medicago truncatula]>gi|355489526|gb|AES70729.1| chaperonin-like RbcX protein [Medicago truncatula]	388518770	BT147653.1	723	0	Medicago truncatula clone JCVI-FLMt-14N6 unknown mRNA	--	--	--	--	--	--	--	--	PF00718	Polyomavirus coat protein	--	--	GO:0005198	structural molecule activity	GO:0019028	viral capsid	--	--
Cluster-1252.40402	75.64896349	20.60839376	1.8761	2.43E-09	3.67E-07	717	657389911	KEH31546.1	802	1.40E-83	homeobox associated leucine zipper protein [Medicago truncatula]	821594490	LN846354.1	345	5.14E-179	Trifolium pratense genome assembly redclover, chromosome : chr6	K09338	HD-ZIP	homeobox-leucine zipper protein	http://www.genome.jp/dbget-bin/www_bget?ko:K09338	P46604	415	1.40E-39	Homeobox-leucine zipper protein HAT22 OS=Arabidopsis thaliana GN=HAT22 PE=1 SV=1	PF02183//PF00046//PF05920	Homeobox associated leucine zipper//Homeobox domain//Homeobox KN domain	GO:0006355	regulation of transcription, DNA-templated	GO:0003677//GO:0043565//GO:0003700	DNA binding//sequence-specific DNA binding//transcription factor activity, sequence-specific DNA binding	GO:0005667	transcription factor complex	--	--
Cluster-1252.40544	144.3329055	18.43481126	2.9689	1.46E-26	7.51E-24	1027	14487954	AAK63815.1	743	1.40E-76	early light inducible protein [Medicago sativa]	388515962	BT146249.1	706	0	Medicago truncatula clone JCVI-FLMt-7H5 unknown mRNA	--	--	--	--	P11432	634	8.40E-65	Early light-induced protein, chloroplastic OS=Pisum sativum PE=2 SV=1	--	--	--	--	--	--	--	--	--	--
Cluster-1252.40619	200.4206305	58.36422964	1.7799	6.37E-21	2.38E-18	545	357450155	XP_003595354.1	395	1.60E-36	Protein TIFY 10B [Medicago truncatula]>gi|355484402|gb|AES65605.1| jasmonate zim-domain protein [Medicago truncatula]	357450154	XM_003595306.1	323	6.53E-167	Medicago truncatula Protein TIFY 10B (MTR_2g042900) mRNA, complete cds	--	--	--	--	Q9S7M2	126	3.60E-06	Protein TIFY 10B OS=Arabidopsis thaliana GN=TIFY10B PE=1 SV=1	--	--	--	--	--	--	--	--	--	--
Cluster-1252.40636	252.028365	730.3656698	-1.535	1.12E-50	1.41E-47	1816	357462623	XP_003601593.1	1526	3.90E-167	1-aminocyclopropane-1-carboxylate oxidase [Medicago truncatula]>gi|355490641|gb|AES71844.1| 1-aminocyclopropane-1-carboxylate oxidase [Medicago truncatula]	17342710	AY062251.1	1155	0	Medicago truncatula 1-aminocyclopropanecarboxylic acid oxidase mRNA, complete cds	K05933	E1.14.17.4	aminocyclopropanecarboxylate oxidase	http://www.genome.jp/dbget-bin/www_bget?ko:K05933	Q9MB94	1325	1.10E-144	1-aminocyclopropane-1-carboxylate oxidase OS=Prunus mume GN=ACO1 PE=2 SV=1	PF03171	2OG-Fe(II) oxygenase superfamily	GO:0055114	oxidation-reduction process	GO:0016491//GO:0016706	oxidoreductase activity//oxidoreductase activity, acting on paired donors, with incorporation or reduction of molecular oxygen, 2-oxoglutarate as one donor, and incorporation of one atom each of oxygen into both donors	--	--	--	--
Cluster-1252.40643	85.79020116	41.67405263	1.0417	2.93E-05	0.0021489	2405	357508841	XP_003624709.1	2956	0.00E+00	CCP [Medicago truncatula]>gi|355499724|gb|AES80927.1| cationic amino acid transporter 2, vacuolar protein [Medicago truncatula]	357508840	XM_003624661.1	1925	0	Medicago truncatula CCP (MTR_7g086610) mRNA, complete cds	K13863	SLC7A1, ATRC1	solute carrier family 7 (cationic amino acid transporter), member 1	http://www.genome.jp/dbget-bin/www_bget?ko:K13863	Q9ASS7	2089	3.80E-233	Cationic amino acid transporter 2, vacuolar OS=Arabidopsis thaliana GN=CAT2 PE=2 SV=1	PF00324//PF13520	Amino acid permease//Amino acid permease	GO:0006810//GO:0055085//GO:0003333//GO:0006865	transport//transmembrane transport//amino acid transmembrane transport//amino acid transport	GO:0015171	amino acid transmembrane transporter activity	GO:0016020//GO:0016021	membrane//integral component of membrane	KOG1286	Amino acid transporters
Cluster-1252.40655	29.24245648	83.37747092	-1.5116	5.81E-07	6.08E-05	1080	357481985	XP_003611278.1	931	2.30E-98	Adenine phosphoribosyltransferase-like protein [Medicago truncatula]>gi|355512613|gb|AES94236.1| adenine phosphoribosyltransferase-like protein [Medicago truncatula]>gi|388491904|gb|AFK34018.1| unknown [Medicago truncatula]	357481984	XM_003611230.1	792	0	Medicago truncatula Adenine phosphoribosyltransferase-like protein (MTR_5g012210) mRNA, complete cds	K00759	APRT, apt	adenine phosphoribosyltransferase	http://www.genome.jp/dbget-bin/www_bget?ko:K00759	Q9SUW2	777	2.30E-81	Adenine phosphoribosyltransferase 3 OS=Arabidopsis thaliana GN=APT3 PE=1 SV=1	PF00156	Phosphoribosyl transferase domain	GO:0009116//GO:0006144//GO:0006168	nucleoside metabolic process//purine nucleobase metabolic process//adenine salvage	GO:0003999	adenine phosphoribosyltransferase activity	GO:0005737	cytoplasm	KOG1712	Adenine phosphoribosyl transferases
Cluster-1252.40660	75.8697267	31.93724207	1.2483	6.73E-06	0.0005677	902	848931303	XP_012828720.1	568	2.40E-56	PREDICTED: polyubiquitin-like isoform X1 [Erythranthe guttatus]>gi|604298013|gb|EYU18101.1| hypothetical protein MIMGU_mgv1a004289mg [Erythranthe guttata]	388507279	BT141912.1	321	1.44E-165	Medicago truncatula clone JCVI-FLMt-5E6 unknown mRNA	K08770	UBC	ubiquitin C	http://www.genome.jp/dbget-bin/www_bget?ko:K08770	P0CH33	559	3.60E-56	Polyubiquitin 11 OS=Arabidopsis thaliana GN=UBQ11 PE=1 SV=1	PF00240//PF14560//PF04452	Ubiquitin family//Ubiquitin-like domain//RNA methyltransferase	GO:0006364	rRNA processing	GO:0005515//GO:0008168	protein binding//methyltransferase activity	--	--	KOG0001	Ubiquitin and ubiquitin-like proteins
Cluster-1252.40663	113.6034759	45.62006187	1.3163	1.02E-08	1.41E-06	2041	357457671	XP_003599116.1	1381	2.80E-150	hypothetical protein MTR_3g028060 [Medicago truncatula]>gi|355488164|gb|AES69367.1| BPS1-like protein [Medicago truncatula]	218135407	AC203545.6	848	0	Medicago truncatula clone mth2-60c13, complete sequence	--	--	--	--	Q337C0	191	3.90E-13	UPF0496 protein 4 OS=Oryza sativa subsp. japonica GN=Os10g0513300 PE=2 SV=1	--	--	--	--	--	--	--	--	--	--
Cluster-1252.40732	104.6024629	23.38764279	2.1611	1.86E-14	4.70E-12	2480	657371174	KEH17188.1	3024	0.00E+00	indole-3-acetic acid-amido synthetase [Medicago truncatula]	571439864	XM_003518758.2	763	0	PREDICTED: Glycine max probable indole-3-acetic acid-amido synthetase GH3.1-like (LOC100776488), mRNA	K14487	GH3	auxin responsive GH3 gene family	http://www.genome.jp/dbget-bin/www_bget?ko:K14487	O82333	2550	1.40E-286	Probable indole-3-acetic acid-amido synthetase GH3.1 OS=Arabidopsis thaliana GN=GH3.1 PE=2 SV=1	--	--	--	--	--	--	--	--	--	--
Cluster-1252.40775	0	15.19934588	-4.9259	7.51E-05	0.0049841	1405	657390094	KEH31682.1	1004	1.00E-106	Hsc70-interacting protein [Medicago truncatula]	828337801	XM_004515724.2	813	0	PREDICTED: Cicer arietinum FAM10 family protein At4g22670 (LOC101503284), mRNA	K09560	ST13	suppressor of tumorigenicity protein 13	http://www.genome.jp/dbget-bin/www_bget?ko:K09560	Q93YR3	816	9.00E-86	FAM10 family protein At4g22670 OS=Arabidopsis thaliana GN=At4g22670 PE=1 SV=1	PF13181//PF00515//PF13414//PF13371	Tetratricopeptide repeat//Tetratricopeptide repeat//TPR repeat//Tetratricopeptide repeat	--	--	GO:0005515	protein binding	--	--	KOG1308	Hsp70-interacting protein Hip/Transient component of progesterone receptor complexes and an Hsp70-binding protein
Cluster-1252.40850	59.64074127	11.06455746	2.4304	6.05E-10	9.78E-08	3415	657389690	KEH31346.1	4555	0.00E+00	small RNA methyltransferase [Medicago truncatula]	828318614	XM_004504657.2	2005	0	PREDICTED: Cicer arietinum small RNA 2'-O-methyltransferase-like (LOC101499604), mRNA	--	--	--	--	Q9C5Q8	2087	9.10E-233	Small RNA 2'-O-methyltransferase OS=Arabidopsis thaliana GN=HEN1 PE=1 SV=1	PF00254//PF03368//PF03644//PF05175//PF08241	FKBP-type peptidyl-prolyl cis-trans isomerase//Dicer dimerisation domain//Glycosyl hydrolase family 85//Methyltransferase small domain//Methyltransferase domain	GO:0006457//GO:0008152//GO:0051252	protein folding//metabolic process//regulation of RNA metabolic process	GO:0033925//GO:0016891//GO:0008168	mannosyl-glycoprotein endo-beta-N-acetylglucosaminidase activity//endoribonuclease activity, producing 5'-phosphomonoesters//methyltransferase activity	GO:0005737	cytoplasm	KOG1045	Uncharacterized conserved protein HEN1/CORYMBOSA2
Cluster-1252.40859	114.68013	279.3617224	-1.2845	1.01E-15	2.78E-13	3208	357490099	XP_003615337.1	2209	4.40E-246	Kelch-like protein [Medicago truncatula]	357490098	XM_003615289.1	2173	0	Medicago truncatula Kelch-like protein (MTR_5g066730) mRNA, complete cds	--	--	--	--	Q8LEV3	1273	2.10E-138	BTB/POZ domain-containing protein At2g30600 OS=Arabidopsis thaliana GN=At2g30600/At2g30610 PE=2 SV=1	PF00651	BTB/POZ domain	--	--	GO:0005515	protein binding	--	--	KOG4441	Proteins containing BTB/POZ and Kelch domains, involved in regulatory/signal transduction processes
Cluster-1252.40885	118.1256542	429.3677559	-1.8619	4.47E-40	4.07E-37	929	357513969	XP_003627273.1	906	1.60E-95	Germin-like protein [Medicago truncatula]>gi|355521295|gb|AET01749.1| auxin-binding protein ABP19a [Medicago truncatula]>gi|388515209|gb|AFK45666.1| unknown [Medicago truncatula]	357513968	XM_003627225.1	852	0	Medicago truncatula Germin-like protein (MTR_8g020590) mRNA, complete cds	--	--	--	--	P94040	658	1.20E-67	Germin-like protein subfamily 3 member 1 OS=Arabidopsis thaliana GN=GLP1 PE=1 SV=1	PF03079//PF00190	ARD/ARD' family//Cupin	GO:0055114	oxidation-reduction process	GO:0045735//GO:0010309//GO:0030145	nutrient reservoir activity//acireductone dioxygenase [iron(II)-requiring] activity//manganese ion binding	GO:0048046	apoplast	--	--
Cluster-1252.40892	131.3847388	38.25924703	1.7799	3.02E-14	7.44E-12	1474	502143216	XP_004505262.1	463	5.80E-44	PREDICTED: uncharacterized J domain-containing protein C4H3.01 [Cicer arietinum]	828319668	XM_004505205.2	285	2.45E-145	PREDICTED: Cicer arietinum uncharacterized J domain-containing protein C4H3.01 (LOC101514284), mRNA	--	--	--	--	Q9WZV3	158	1.90E-09	Chaperone protein DnaJ OS=Thermotoga maritima (strain ATCC 43589 / MSB8 / DSM 3109 / JCM 10099) GN=dnaJ PE=3 SV=1	--	--	--	--	--	--	--	--	--	--
Cluster-1252.40960	59.98748977	140.3258567	-1.226	4.46E-08	5.60E-06	2350	657388247	KEH30210.1	2413	7.10E-270	2-oxoglutarate/malate translocator [Medicago truncatula]	828323036	XM_004507034.2	1109	0	PREDICTED: Cicer arietinum dicarboxylate transporter 1, chloroplastic (LOC101490640), mRNA	--	--	--	--	Q41364	2015	1.40E-224	Dicarboxylate transporter 1, chloroplastic OS=Spinacia oleracea GN=DIT1 PE=1 SV=1	PF00939//PF03600	Sodium:sulfate symporter transmembrane region//Citrate transporter	GO:0055085//GO:0006810//GO:0006814	transmembrane transport//transport//sodium ion transport	GO:0005215	transporter activity	GO:0016021//GO:0016020	integral component of membrane//membrane	--	--
Cluster-1252.40970	14.03464537	80.42779624	-2.5187	2.88E-12	5.90E-10	493	38096045	AAR10886.1	470	3.00E-45	chlorophyll a/b binding protein [Trifolium pratense]	57334912	AC139600.16	299	1.29E-153	Medicago truncatula chromosome 6 clone mth2-20m4, complete sequence	K08912	LHCB1	light-harvesting complex II chlorophyll a/b binding protein 1	http://www.genome.jp/dbget-bin/www_bget?ko:K08912	P07369	468	7.10E-46	Chlorophyll a-b binding protein 3C, chloroplastic OS=Solanum lycopersicum GN=CAB3C PE=3 SV=1	PF10143	2,3-bisphosphoglycerate-independent phosphoglycerate mutase	GO:0006007	glucose catabolic process	GO:0003824//GO:0046537	catalytic activity//2,3-bisphosphoglycerate-independent phosphoglycerate mutase activity	--	--	--	--
Cluster-1252.40971	3.054276333	61.30079466	-4.327	1.03E-14	2.62E-12	301	359754901	AEV59640.1	465	6.90E-45	chloroplast photosystem II light harvesting complex protein type I, partial [Oxytropis campestris subsp. johannensis]>gi|359754909|gb|AEV59644.1| chloroplast photosystem II light harvesting complex protein type I, partial [Oxytropis splendens]	357496382	XM_003618432.1	203	1.75E-100	Medicago truncatula Chlorophyll a/b binding protein (MTR_6g012080) mRNA, complete cds	K08912	LHCB1	light-harvesting complex II chlorophyll a/b binding protein 1	http://www.genome.jp/dbget-bin/www_bget?ko:K08912	P12329	464	1.30E-45	Chlorophyll a-b binding protein 1, chloroplastic OS=Zea mays GN=CAB1 PE=3 SV=1	PF10143	2,3-bisphosphoglycerate-independent phosphoglycerate mutase	GO:0009765//GO:0006007	photosynthesis, light harvesting//glucose catabolic process	GO:0003824//GO:0046537	catalytic activity//2,3-bisphosphoglycerate-independent phosphoglycerate mutase activity	GO:0009507//GO:0016020	chloroplast//membrane	--	--
Cluster-1252.40992	179.3845551	73.93851195	1.2787	1.84E-12	3.86E-10	1710	357466155	XP_003603362.1	563	1.70E-55	Proline-rich protein [Medicago truncatula]>gi|217075502|gb|ACJ86111.1| unknown [Medicago truncatula]>gi|355492410|gb|AES73613.1| Lipid transfer protein [Medicago truncatula]>gi|388518451|gb|AFK47287.1| unknown [Medicago truncatula]	113734184	CU019604.4	720	0	M.truncatula DNA sequence from clone MTH2-51H16 on chromosome 3, complete sequence	--	--	--	--	P14009	296	2.20E-25	14 kDa proline-rich protein DC2.15 OS=Daucus carota PE=2 SV=1	PF11857//PF01991//PF04625	Domain of unknown function (DUF3377)//ATP synthase (E/31 kDa) subunit//DEC-1 protein, N-terminal region	GO:0015992//GO:0006119//GO:0007304//GO:0015991//GO:0006869	proton transport//oxidative phosphorylation//chorion-containing eggshell formation//ATP hydrolysis coupled proton transport//lipid transport	GO:0004222//GO:0005213//GO:0046961	metalloendopeptidase activity//structural constituent of chorion//proton-transporting ATPase activity, rotational mechanism	GO:0033178//GO:0042600//GO:0005576	proton-transporting two-sector ATPase complex, catalytic domain//chorion//extracellular region	--	--
Cluster-1252.41117	30.86061612	84.32136682	-1.4501	1.15E-06	0.00011353	1705	357511475	XP_003626026.1	1119	5.70E-120	Momilactone A synthase [Medicago truncatula]>gi|355501041|gb|AES82244.1| short-chain dehydrogenase/reductase [Medicago truncatula]	357511474	XM_003625978.1	717	0	Medicago truncatula Momilactone A synthase (MTR_7g110130) mRNA, complete cds	--	--	--	--	Q94K41	709	2.80E-73	Short-chain dehydrogenase reductase 3b OS=Arabidopsis thaliana GN=SDR3b PE=2 SV=1	PF05653//PF01073//PF00106	Magnesium transporter NIPA//3-beta hydroxysteroid dehydrogenase/isomerase family//short chain dehydrogenase	GO:0008207//GO:0008209//GO:0008210//GO:0055114//GO:0008152//GO:0015693//GO:0006694	C21-steroid hormone metabolic process//androgen metabolic process//estrogen metabolic process//oxidation-reduction process//metabolic process//magnesium ion transport//steroid biosynthetic process	GO:0000166//GO:0016491//GO:0016616//GO:0015095//GO:0003854	nucleotide binding//oxidoreductase activity//oxidoreductase activity, acting on the CH-OH group of donors, NAD or NADP as acceptor//magnesium ion transmembrane transporter activity//3-beta-hydroxy-delta5-steroid dehydrogenase activity	GO:0016021	integral component of membrane	--	--
Cluster-1252.41138	119.224269	34.33683519	1.7958	3.34E-13	7.51E-11	1121	543176410	AGV54228.1	708	1.70E-72	polyubiquitin-like protein [Phaseolus vulgaris]	388498875	BT137709.1	379	0	Medicago truncatula clone JCVI-FLMt-16H19 unknown mRNA	K08770	UBC	ubiquitin C	http://www.genome.jp/dbget-bin/www_bget?ko:K08770	P69322	708	2.40E-73	Polyubiquitin OS=Pisum sativum GN=PU1 PE=2 SV=2	PF14560//PF10380//PF00240	Ubiquitin-like domain//Transcription factor CRF1//Ubiquitin family	GO:0060962	regulation of ribosomal protein gene transcription from RNA polymerase II promoter	GO:0005515//GO:0003712	protein binding//transcription cofactor activity	GO:0005667	transcription factor complex	KOG0001	Ubiquitin and ubiquitin-like proteins
Cluster-1252.41184	40.69266972	87.86831784	-1.1106	6.91E-05	0.0046405	954	357519339	XP_003629958.1	713	3.80E-73	Ferredoxin I [Medicago truncatula]>gi|355523980|gb|AET04434.1| 2Fe-2S ferredoxin superfamily protein [Medicago truncatula]	66730743	AC151674.9	503	0	Medicago truncatula clone mth2-28i16, complete sequence	K02639	petF	ferredoxin	http://www.genome.jp/dbget-bin/www_bget?ko:K02639	Q43517	515	4.90E-51	Ferredoxin-1, chloroplastic OS=Solanum lycopersicum GN=SEND33 PE=2 SV=1	PF00111	2Fe-2S iron-sulfur cluster binding domain	GO:0022900//GO:0006118	electron transport chain//obsolete electron transport	GO:0046872//GO:0051537//GO:0051536//GO:0009055	metal ion binding//2 iron, 2 sulfur cluster binding//iron-sulfur cluster binding//electron carrier activity	--	--	--	--
Cluster-1252.41215	45.16803697	11.97017314	1.9159	2.98E-06	0.00027326	1843	657371688	KEH17670.1	1354	3.50E-147	BPS1, putative [Medicago truncatula]	821595208	LN846352.1	650	0	Trifolium pratense genome assembly redclover, chromosome : chr4	--	--	--	--	Q337C0	137	6.40E-07	UPF0496 protein 4 OS=Oryza sativa subsp. japonica GN=Os10g0513300 PE=2 SV=1	PF05531	Nucleopolyhedrovirus P10 protein	--	--	--	--	GO:0019028	viral capsid	--	--
Cluster-1252.41229	149.7814802	72.61391137	1.0445	3.14E-08	4.03E-06	3182	357484637	XP_003612606.1	227	2.90E-16	Replication protein A1-like protein [Medicago truncatula]	357508696	XM_003624589.1	338	1.84E-174	Medicago truncatula hypothetical protein (MTR_7g085850) mRNA, complete cds	--	--	--	--	--	--	--	--	--	--	--	--	--	--	--	--	--	--
Cluster-1252.41245	71.28917907	158.3406343	-1.1513	3.59E-08	4.53E-06	2824	1279563	CAA61298.1	1087	4.90E-116	nuM1 [Medicago sativa]	357473910	XM_003607192.1	1557	0	Medicago truncatula RNA-binding protein (MTR_4g074930) mRNA, complete cds	K11294	NCL, NSR1	nucleolin	http://www.genome.jp/dbget-bin/www_bget?ko:K11294	Q7XTT4	535	6.90E-53	Nucleolin 2 OS=Oryza sativa subsp. japonica GN=Os04g0620700 PE=2 SV=2	PF00076//PF16367	RNA recognition motif. (a.k.a. RRM, RBD, or RNP domain)//RNA recognition motif	--	--	GO:0003676	nucleic acid binding	--	--	--	--
Cluster-1252.41342	10.334261	47.80675403	-2.2098	6.82E-07	7.02E-05	1997	357484521	XP_003612548.1	642	1.40E-64	hypothetical protein MTR_5g026290 [Medicago truncatula]>gi|355513883|gb|AES95506.1| hypothetical protein MTR_5g026290 [Medicago truncatula]>gi|388503050|gb|AFK39591.1| unknown [Medicago truncatula]	197631640	CU463043.2	606	0	Medicago truncatula chromosome 5 clone mth2-85j9, COMPLETE SEQUENCE	--	--	--	--	--	--	--	--	PF02460//PF01440	Patched family//Geminivirus AL2 protein	GO:0007165	signal transduction	GO:0005198//GO:0008158	structural molecule activity//hedgehog receptor activity	GO:0016020//GO:0019028	membrane//viral capsid	--	--
Cluster-1252.41408	36.56867428	6.013141252	2.6044	4.88E-07	5.22E-05	786	657399213	KEH38699.1	526	1.50E-51	hypothetical protein MTR_2g078790 [Medicago truncatula]	828292180	XM_004488676.2	171	3.01E-82	PREDICTED: Cicer arietinum uncharacterized LOC101497010 (LOC101497010), mRNA	--	--	--	--	--	--	--	--	PF02537//PF06736	CrcB-like protein, Camphor Resistance (CrcB)//Protein of unknown function (DUF1211)	GO:0006813	potassium ion transport	GO:0005267	potassium channel activity	GO:0016021	integral component of membrane	--	--
Cluster-1252.41448	31.1495732	137.4417304	-2.1415	1.58E-16	4.51E-14	1834	657389144	AES90113.2	2128	6.10E-237	Serine/Threonine kinase, plant-type protein, putative [Medicago truncatula]	388515162	BT145849.1	637	0	Medicago truncatula clone JCVI-FLMt-17F5 unknown mRNA	--	--	--	--	Q8W3M4	737	1.70E-76	Uncharacterized protein At4g06744 OS=Arabidopsis thaliana GN=At4g06744 PE=2 SV=1	PF00560//PF13855//PF01213	Leucine Rich Repeat//Leucine rich repeat//Adenylate cyclase associated (CAP) N terminal	GO:0007010	cytoskeleton organization	GO:0005515//GO:0003779	protein binding//actin binding	--	--	--	--
Cluster-1252.41457	87.4690418	20.55595509	2.0892	6.75E-12	1.35E-09	912	357463095	XP_003601829.1	462	4.60E-44	B12D protein [Medicago truncatula]>gi|355490877|gb|AES72080.1| NADH-ubiquinone reductase complex 1 MLRQ subunit [Medicago truncatula]>gi|388491714|gb|AFK33923.1| unknown [Medicago truncatula]	357463094	XM_003601781.1	594	0	Medicago truncatula B12D protein (MTR_3g085890) mRNA, complete cds	--	--	--	--	--	--	--	--	PF11894	Nuclear pore complex scaffold, nucleoporins 186/192/205	--	--	--	--	GO:0005643	nuclear pore	--	--
Cluster-1252.41474	27.39313116	212.4290155	-2.9551	2.89E-35	2.24E-32	1282	657375235	KEH20644.1	1517	3.00E-166	xyloglucan endotransglucosylase/hydrolase family protein [Medicago truncatula]	388503903	BT140223.1	882	0	Medicago truncatula clone JCVI-FLMt-3L2 unknown mRNA	K08235	E2.4.1.207	xyloglucan:xyloglucosyl transferase	http://www.genome.jp/dbget-bin/www_bget?ko:K08235	P35694	1341	1.10E-146	Xyloglucan endotransglucosylase/hydrolase 2 OS=Glycine max PE=2 SV=1	PF06955//PF00722//PF01243	Xyloglucan endo-transglycosylase (XET) C-terminus//Glycosyl hydrolases family 16//Pyridoxamine 5'-phosphate oxidase	GO:0006073//GO:0008615//GO:0055114//GO:0005975	cellular glucan metabolic process//pyridoxine biosynthetic process//oxidation-reduction process//carbohydrate metabolic process	GO:0004733//GO:0004553//GO:0010181//GO:0016762	pyridoxamine-phosphate oxidase activity//hydrolase activity, hydrolyzing O-glycosyl compounds//FMN binding//xyloglucan:xyloglucosyl transferase activity	GO:0048046//GO:0005618	apoplast//cell wall	--	--
Cluster-1252.41558	196.6063971	90.56156747	1.1183	2.44E-11	4.53E-09	1707	357485011	XP_003612793.1	1587	3.10E-174	Xyloglucan endotransglucosylase/hydrolase [Medicago truncatula]>gi|355514128|gb|AES95751.1| xyloglucan endotransglucosylase/hydrolase family protein [Medicago truncatula]>gi|388509900|gb|AFK43016.1| unknown [Medicago truncatula]	388509899	BT143222.1	1086	0	Medicago truncatula clone JCVI-FLMt-16L15 unknown mRNA	K08235	E2.4.1.207	xyloglucan:xyloglucosyl transferase	http://www.genome.jp/dbget-bin/www_bget?ko:K08235	Q38908	1109	1.20E-119	Probable xyloglucan endotransglucosylase/hydrolase protein 30 OS=Arabidopsis thaliana GN=XTH30 PE=2 SV=2	PF12297//PF03345//PF06955//PF00722	Ellis van Creveld protein 2 like protein//Oligosaccharyltransferase 48 kDa subunit beta//Xyloglucan endo-transglycosylase (XET) C-terminus//Glycosyl hydrolases family 16	GO:0006073//GO:0005975//GO:0007224//GO:0018279	cellular glucan metabolic process//carbohydrate metabolic process//smoothened signaling pathway//protein N-linked glycosylation via asparagine	GO:0004553//GO:0016762	hydrolase activity, hydrolyzing O-glycosyl compounds//xyloglucan:xyloglucosyl transferase activity	GO:0048046//GO:0005789//GO:0005618	apoplast//endoplasmic reticulum membrane//cell wall	--	--
Cluster-1252.41589	39.1247886	136.4978345	-1.8027	2.88E-13	6.53E-11	2075	657396072	KEH36219.1	1605	3.10E-176	auxin-induced 5NG4-like protein [Medicago truncatula]	828312633	XM_004500909.2	861	0	PREDICTED: Cicer arietinum protein WALLS ARE THIN 1 (LOC101515772), mRNA	--	--	--	--	Q94AP3	1257	9.70E-137	Protein WALLS ARE THIN 1 OS=Arabidopsis thaliana GN=WAT1 PE=1 SV=1	PF05975//PF04813//PF00892	Bacterial ABC transporter protein EcsB//Hepatocyte nuclear factor 1 (HNF-1), alpha isoform C terminus//EamA-like transporter family	GO:0045893	positive regulation of transcription, DNA-templated	--	--	GO:0016021//GO:0016020//GO:0005634	integral component of membrane//membrane//nucleus	--	--
Cluster-1252.41613	1.791533895	31.35831925	-4.1296	4.75E-08	5.94E-06	648	--	--	--	--	--	110293012	AC174377.13	513	0	Medicago truncatula chromosome 6 clone mth2-57g20, complete sequence	--	--	--	--	--	--	--	--	--	--	--	--	--	--	--	--	--	--
Cluster-1252.41659	105.3167648	268.3228599	-1.3492	2.62E-16	7.41E-14	3581	657399076	AES66492.2	4172	0.00E+00	LRR receptor-like kinase [Medicago truncatula]	828292605	XM_004488938.2	1912	0	PREDICTED: Cicer arietinum probable leucine-rich repeat receptor-like serine/threonine-protein kinase At3g14840 (LOC101513218), transcript variant X1, mRNA	--	--	--	--	C0LGN2	2475	9.70E-278	Probable leucine-rich repeat receptor-like serine/threonine-protein kinase At3g14840 OS=Arabidopsis thaliana GN=LRR-RLK PE=2 SV=1	PF00560//PF13855//PF07714//PF00069//PF12937	Leucine Rich Repeat//Leucine rich repeat//Protein tyrosine kinase//Protein kinase domain//F-box-like	GO:0006468	protein phosphorylation	GO:0005524//GO:0004672//GO:0005515	ATP binding//protein kinase activity//protein binding	--	--	--	--
Cluster-1252.41663	248.7775979	110.0105424	1.1772	5.91E-15	1.54E-12	1214	357446575	XP_003593563.1	1064	9.70E-114	REF/SRPP-like protein [Medicago truncatula]>gi|355482611|gb|AES63814.1| rubber elongation factor protein [Medicago truncatula]>gi|388521837|gb|AFK48980.1| unknown [Medicago truncatula]	357446574	XM_003593515.1	795	0	Medicago truncatula REF/SRPP-like protein (MTR_2g013440) mRNA, complete cds	--	--	--	--	Q41112	706	4.40E-73	Stress-related protein OS=Phaseolus vulgaris GN=SRP PE=2 SV=1	--	--	--	--	--	--	--	--	--	--
Cluster-1252.41669	57.15571038	4.509724842	3.6638	2.57E-13	5.86E-11	991	255578884	XP_002530296.1	1132	1.00E-121	beta-galactosidase, putative [Ricinus communis]>gi|223530194|gb|EEF32103.1| beta-galactosidase, putative [Ricinus communis]	357453872	XM_003597169.1	747	0	Medicago truncatula Beta-galactosidase (MTR_2g094060) mRNA, complete cds	--	--	--	--	Q9SCV4	1099	9.70E-119	Beta-galactosidase 8 OS=Arabidopsis thaliana GN=BGAL8 PE=2 SV=2	PF00150//PF00895//PF01940//PF02449	Cellulase (glycosyl hydrolase family 5)//ATP synthase protein 8//Integral membrane protein DUF92//Beta-galactosidase	GO:0006687//GO:0015986//GO:0015992//GO:0046486//GO:0006012//GO:0005975//GO:0006027	glycosphingolipid metabolic process//ATP synthesis coupled proton transport//proton transport//glycerolipid metabolic process//galactose metabolic process//carbohydrate metabolic process//glycosaminoglycan catabolic process	GO:0030246//GO:0043169//GO:0004553//GO:0004565//GO:0015078	carbohydrate binding//cation binding//hydrolase activity, hydrolyzing O-glycosyl compounds//beta-galactosidase activity//hydrogen ion transmembrane transporter activity	GO:0009341//GO:0016021//GO:0000276	beta-galactosidase complex//integral component of membrane//mitochondrial proton-transporting ATP synthase complex, coupling factor F(o)	--	--
Cluster-1252.41793	65.14595155	3.685389092	4.1438	4.94E-16	1.38E-13	633	388500540	AFK38336.1	484	9.10E-47	unknown [Medicago truncatula]	388500539	BT138541.1	381	0	Medicago truncatula clone JCVI-FLMt-6G8 unknown mRNA	--	--	--	--	Q9LMA8	175	8.60E-12	Protein TIFY 10A OS=Arabidopsis thaliana GN=TIFY10A PE=1 SV=1	PF06203	CCT motif	--	--	GO:0005515	protein binding	--	--	--	--
Cluster-1252.41808	133.9605022	299.4771927	-1.1606	2.33E-14	5.79E-12	4344	130188	P15001.1	5107	0.00E+00	RecName: Full=Phytochrome A>gi|169132|gb|AAA33682.1| phytochrome [Pisum sativum]>gi|295830|emb|CAA32242.1| phytochrome apoprotein [Pisum sativum]>gi|51173514|gb|AAT97643.1| phytochrome A apoprotein [Pisum sativum]>gi|226757|prf||1604466A phytochrome	357441992	XM_003591226.1	3258	0	Medicago truncatula Phytochrome A (MTR_1g085160) mRNA, complete cds	K12120	PHYA	phytochrome A	http://www.genome.jp/dbget-bin/www_bget?ko:K12120	P15001	5107	0.00E+00	Phytochrome A OS=Pisum sativum GN=PHYA PE=3 SV=1	PF00512//PF00989//PF08446//PF00360//PF01590	His Kinase A (phospho-acceptor) domain//PAS fold//PAS fold//Phytochrome region//GAF domain	GO:0017006//GO:0023014//GO:0009584//GO:0016310//GO:0007187//GO:0018298//GO:0000160//GO:0006355//GO:0009585//GO:0007165	protein-tetrapyrrole linkage//signal transduction by protein phosphorylation//detection of visible light//phosphorylation//G-protein coupled receptor signaling pathway, coupled to cyclic nucleotide second messenger//protein-chromophore linkage//phosphorelay signal transduction system//regulation of transcription, DNA-templated//red, far-red light phototransduction//signal transduction	GO:0005524//GO:0042803//GO:0008020//GO:0000155//GO:0005515	ATP binding//protein homodimerization activity//G-protein coupled photoreceptor activity//phosphorelay sensor kinase activity//protein binding	GO:0016020//GO:0009365	membrane//protein histidine kinase complex	--	--
Cluster-1252.41944	58.0826847	14.53861875	1.9982	5.30E-08	6.54E-06	2390	357473317	XP_003606943.1	2659	2.10E-298	Glucose-1-phosphate adenylyltransferase [Medicago truncatula]>gi|355507998|gb|AES89140.1| glucose-1-phosphate adenylyltransferase family protein [Medicago truncatula]	357473316	XM_003606895.1	1692	0	Medicago truncatula Glucose-1-phosphate adenylyltransferase (MTR_4g070430) mRNA, complete cds	K00975	glgC	glucose-1-phosphate adenylyltransferase	http://www.genome.jp/dbget-bin/www_bget?ko:K00975	Q00081	1978	2.80E-220	Glucose-1-phosphate adenylyltransferase large subunit 1 (Fragment) OS=Solanum tuberosum GN=AGPS1 PE=2 SV=1	PF00483	Nucleotidyl transferase	GO:0009058//GO:0005982//GO:0019252//GO:0005978//GO:0005985	biosynthetic process//starch metabolic process//starch biosynthetic process//glycogen biosynthetic process//sucrose metabolic process	GO:0008878//GO:0016779	glucose-1-phosphate adenylyltransferase activity//nucleotidyltransferase activity	GO:0009507	chloroplast	--	--
Cluster-1252.41945	38.54456279	7.852689478	2.2953	1.46E-06	0.00014116	2407	357473317	XP_003606943.1	2653	1.10E-297	Glucose-1-phosphate adenylyltransferase [Medicago truncatula]>gi|355507998|gb|AES89140.1| glucose-1-phosphate adenylyltransferase family protein [Medicago truncatula]	357473316	XM_003606895.1	1710	0	Medicago truncatula Glucose-1-phosphate adenylyltransferase (MTR_4g070430) mRNA, complete cds	K00975	glgC	glucose-1-phosphate adenylyltransferase	http://www.genome.jp/dbget-bin/www_bget?ko:K00975	Q00081	1972	1.40E-219	Glucose-1-phosphate adenylyltransferase large subunit 1 (Fragment) OS=Solanum tuberosum GN=AGPS1 PE=2 SV=1	PF00483	Nucleotidyl transferase	GO:0009058//GO:0019252//GO:0005982//GO:0005985//GO:0005978	biosynthetic process//starch biosynthetic process//starch metabolic process//sucrose metabolic process//glycogen biosynthetic process	GO:0008878//GO:0016779	glucose-1-phosphate adenylyltransferase activity//nucleotidyltransferase activity	GO:0009507	chloroplast	--	--
Cluster-1252.41961	63.35846306	131.4631986	-1.053	3.37E-06	0.00030398	1875	657388455	KEH30390.1	2157	2.70E-240	NAD-dependent epimerase/dehydratase family protein [Medicago truncatula]	502149123	XM_004507343.1	723	0	PREDICTED: Cicer arietinum protein TIC 62, chloroplastic (LOC101489550), transcript variant X3, mRNA	--	--	--	--	Q8SKU2	1704	1.30E-188	Protein TIC 62, chloroplastic OS=Pisum sativum GN=TIC62 PE=1 SV=2	PF01370//PF00106//PF01073//PF09004//PF01118	NAD dependent epimerase/dehydratase family//short chain dehydrogenase//3-beta hydroxysteroid dehydrogenase/isomerase family//Domain of unknown function (DUF1891)//Semialdehyde dehydrogenase, NAD binding domain	GO:0006694//GO:0008152//GO:0008209//GO:0008210//GO:0055114//GO:0008207	steroid biosynthetic process//metabolic process//androgen metabolic process//estrogen metabolic process//oxidation-reduction process//C21-steroid hormone metabolic process	GO:0003854//GO:0050662//GO:0003824//GO:0016616//GO:0008168//GO:0016706//GO:0016491//GO:0016620//GO:0051287	3-beta-hydroxy-delta5-steroid dehydrogenase activity//coenzyme binding//catalytic activity//oxidoreductase activity, acting on the CH-OH group of donors, NAD or NADP as acceptor//methyltransferase activity//oxidoreductase activity, acting on paired donors, with incorporation or reduction of molecular oxygen, 2-oxoglutarate as one donor, and incorporation of one atom each of oxygen into both donor…	--	--	--	--
Cluster-1252.42002	26.34999611	4.776637626	2.4637	3.40E-05	0.0024624	2611	357465529	XP_003603049.1	1564	2.20E-171	ABSCISIC ACID-INSENSITIVE 5-like protein [Medicago truncatula]>gi|355492097|gb|AES73300.1| ABA response element-binding factor [Medicago truncatula]	357465528	XM_003603001.1	1659	0	Medicago truncatula ABSCISIC ACID-INSENSITIVE 5-like protein (MTR_3g101780) mRNA, complete cds	K14432	ABF	ABA responsive element binding factor	http://www.genome.jp/dbget-bin/www_bget?ko:K14432	Q9M7Q4	790	1.70E-82	ABSCISIC ACID-INSENSITIVE 5-like protein 5 OS=Arabidopsis thaliana GN=ABF2 PE=1 SV=1	PF03153//PF03131//PF00170//PF02932//PF07716	Transcription factor IIA, alpha/beta subunit//bZIP Maf transcription factor//bZIP transcription factor//Neurotransmitter-gated ion-channel transmembrane region//Basic region leucine zipper	GO:0006367//GO:0006811//GO:0006355	transcription initiation from RNA polymerase II promoter//ion transport//regulation of transcription, DNA-templated	GO:0003700//GO:0003677//GO:0043565	transcription factor activity, sequence-specific DNA binding//DNA binding//sequence-specific DNA binding	GO:0005634//GO:0016020//GO:0005667//GO:0005672	nucleus//membrane//transcription factor complex//transcription factor TFIIA complex	--	--
Cluster-1252.42041	685.9517442	169.1508643	2.0198	4.62E-79	1.31E-75	2836	357462505	XP_003601534.1	3385	0.00E+00	hypothetical protein MTR_3g082750 [Medicago truncatula]>gi|355490582|gb|AES71785.1| unusual kinase, putative [Medicago truncatula]	357462504	XM_003601486.1	2074	0	Medicago truncatula hypothetical protein (MTR_3g082750) mRNA, complete cds	--	--	--	--	P73627	1398	5.90E-153	Uncharacterized protein sll1770 OS=Synechocystis sp. (strain PCC 6803 / Kazusa) GN=sll1770 PE=3 SV=1	--	--	--	--	GO:0016772	transferase activity, transferring phosphorus-containing groups	--	--	--	--
Cluster-1252.42065	165.5146153	363.0328498	-1.1331	1.86E-16	5.30E-14	3438	357510943	XP_003625760.1	261	3.60E-20	hypothetical protein MTR_7g103950 [Medicago truncatula]	--	--	--	--	--	--	--	--	--	--	--	--	--	PF00998//PF12761//PF02123//PF00680//PF03938	Viral RNA dependent RNA polymerase//Actin cytoskeleton-regulatory complex protein END3//Viral RNA-directed RNA-polymerase//RNA dependent RNA polymerase//Outer membrane protein (OmpH-like)	GO:0006144//GO:0007015//GO:0006351//GO:0039694//GO:0006897	purine nucleobase metabolic process//actin filament organization//transcription, DNA-templated//viral RNA genome replication//endocytosis	GO:0003723//GO:0003968//GO:0051082	RNA binding//RNA-directed RNA polymerase activity//unfolded protein binding	GO:0031379	RNA-directed RNA polymerase complex	--	--
Cluster-1252.42107	67.90491375	173.4670904	-1.3531	4.12E-11	7.54E-09	1804	357474633	XP_003607601.1	1957	4.10E-217	Feruloyl esterase A [Medicago truncatula]>gi|355508656|gb|AES89798.1| phospholipase A1 [Medicago truncatula]	357474632	XM_003607553.1	1353	0	Medicago truncatula Feruloyl esterase A (MTR_4g080100) mRNA, complete cds	--	--	--	--	B8A8C9	915	3.80E-97	Phospholipase A1-II 5 OS=Oryza sativa subsp. indica GN=OsI_03470 PE=3 SV=1	PF01764//PF07819	Lipase (class 3)//PGAP1-like protein	GO:0006629//GO:0006886//GO:0016042//GO:0046486//GO:0006505	lipid metabolic process//intracellular protein transport//lipid catabolic process//glycerolipid metabolic process//GPI anchor metabolic process	GO:0016788//GO:0004806	hydrolase activity, acting on ester bonds//triglyceride lipase activity	--	--	--	--
Cluster-1252.42120	73.706594	34.13337319	1.1106	4.77E-05	0.0033368	2237	657378411	KEH23185.1	2143	1.40E-238	temperature-sensitive omega-3 fatty acid desaturase [Medicago truncatula]	357468746	XM_003604610.1	1169	0	Medicago truncatula Omega-3 fatty acid desaturase (MTR_4g015630) mRNA, complete cds	K10257	FAD8, desB	omega-3 fatty acid desaturase (delta-15 desaturase)	http://www.genome.jp/dbget-bin/www_bget?ko:K10257	P48621	1920	1.40E-213	Omega-3 fatty acid desaturase, chloroplastic OS=Glycine max GN=FAD7 PE=2 SV=1	PF00487//PF11960	Fatty acid desaturase//Domain of unknown function (DUF3474)	GO:0055114//GO:0006629	oxidation-reduction process//lipid metabolic process	GO:0016717	oxidoreductase activity, acting on paired donors, with oxidation of a pair of donors resulting in the reduction of molecular oxygen to two molecules of water	--	--	--	--
Cluster-1252.42144	991.3949813	368.7308347	1.4269	6.13E-72	1.34E-68	1659	657375833	AET04999.2	1052	3.30E-112	phospholipid hydroperoxide glutathione peroxidase [Medicago truncatula]	401716807	JX262281.1	864	0	Medicago sativa glutathione peroxidase (GPX) mRNA, partial cds	K00432	E1.11.1.9	glutathione peroxidase	http://www.genome.jp/dbget-bin/www_bget?ko:K00432	O48646	732	5.80E-76	Probable phospholipid hydroperoxide glutathione peroxidase 6, mitochondrial OS=Arabidopsis thaliana GN=GPX6 PE=2 SV=2	PF08534//PF00578//PF00087//PF00255	Redoxin//AhpC/TSA family//Snake toxin//Glutathione peroxidase	GO:0006749//GO:0006804//GO:0055114//GO:0009405//GO:0006979	glutathione metabolic process//obsolete peroxidase reaction//oxidation-reduction process//pathogenesis//response to oxidative stress	GO:0004602//GO:0016491//GO:0016209	glutathione peroxidase activity//oxidoreductase activity//antioxidant activity	GO:0005576	extracellular region	--	--
Cluster-1252.42169	404.7710774	155.3233137	1.3818	4.13E-29	2.53E-26	2186	357494205	XP_003617391.1	1711	1.70E-188	4-hydroxyphenylpyruvate dioxygenase [Medicago truncatula]>gi|62003087|gb|AAX59006.1| 4-hydroxyphenylpyruvate dioxygenase [Medicago truncatula]>gi|355518726|gb|AET00350.1| 4-hydroxyphenylpyruvate dioxygenase [Medicago truncatula]	357494204	XM_003617343.1	1431	0	Medicago truncatula 4-hydroxyphenylpyruvate dioxygenase (MTR_5g091060) mRNA, complete cds	K00457	HPD, hppD	4-hydroxyphenylpyruvate dioxygenase	http://www.genome.jp/dbget-bin/www_bget?ko:K00457	P93836	1375	2.10E-150	4-hydroxyphenylpyruvate dioxygenase OS=Arabidopsis thaliana GN=HPD PE=1 SV=2	PF06733	DEAD_2	GO:0055114//GO:0006558//GO:0009072//GO:0006570	oxidation-reduction process//L-phenylalanine metabolic process//aromatic amino acid family metabolic process//tyrosine metabolic process	GO:0046872//GO:0003677//GO:0005524//GO:0003868//GO:0004003	metal ion binding//DNA binding//ATP binding//4-hydroxyphenylpyruvate dioxygenase activity//ATP-dependent DNA helicase activity	GO:0005657	replication fork	KOG0638	4-hydroxyphenylpyruvate dioxygenase
Cluster-1252.42173	122.2918374	14.39231489	3.087	1.62E-23	7.19E-21	2008	357511913	XP_003626245.1	861	5.60E-90	Epoxide hydrolase [Medicago truncatula]>gi|124360008|gb|ABN08024.1| Epoxide hydrolase [Medicago truncatula]>gi|355501260|gb|AES82463.1| epoxide hydrolase [Medicago truncatula]	357511912	XM_003626197.1	572	0	Medicago truncatula Epoxide hydrolase (MTR_7g113050) mRNA, complete cds	--	--	--	--	P34914	148	3.70E-08	Bifunctional epoxide hydrolase 2 OS=Mus musculus GN=Ephx2 PE=1 SV=2	--	--	GO:0008152	metabolic process	GO:0016787	hydrolase activity	--	--	--	--
Cluster-1252.42174	455.6552633	102.1704382	2.157	2.06E-57	3.10E-54	624	357470049	XP_003605309.1	594	1.60E-59	Non-specific lipid-transfer protein [Medicago truncatula]	357469962	XM_003605218.1	375	0	Medicago truncatula Non-specific lipid-transfer protein (MTR_4g027800) mRNA, complete cds	--	--	--	--	O23758	403	3.10E-38	Non-specific lipid-transfer protein OS=Cicer arietinum PE=3 SV=1	--	--	--	--	--	--	--	--	--	--
Cluster-1252.42220	89.57669474	29.15589549	1.6193	3.92E-09	5.70E-07	1229	388519407	AFK47765.1	1970	8.60E-219	unknown [Medicago truncatula]	148746266	AC151461.50	1122	0	Medicago truncatula clone mth2-39h15, complete sequence	K13496	UGT73C	UDP-glucosyl transferase 73C	http://www.genome.jp/dbget-bin/www_bget?ko:K13496	Q9ZQ99	1039	1.10E-111	UDP-glycosyltransferase 73C1 OS=Arabidopsis thaliana GN=UGT73C1 PE=2 SV=1	PF00201//PF03033	UDP-glucoronosyl and UDP-glucosyl transferase//Glycosyltransferase family 28 N-terminal domain	GO:0030259//GO:0005975//GO:0008152	lipid glycosylation//carbohydrate metabolic process//metabolic process	GO:0016758	transferase activity, transferring hexosyl groups	--	--	--	--
Cluster-1252.42222	26.14714824	0	5.7086	7.55E-08	9.02E-06	2275	571470011	XP_003532534.2	2182	4.20E-243	PREDICTED: eukaryotic peptide chain release factor GTP-binding subunit ERF3A-like isoform X1 [Glycine max]	357521546	XM_003631014.1	1462	0	Medicago truncatula Eukaryotic peptide chain release factor GTP-binding subunit (MTR_8g106700) mRNA, complete cds	K03267	ERF3, GSPT	peptide chain release factor subunit 3	http://www.genome.jp/dbget-bin/www_bget?ko:K03267	Q8R050	1218	3.50E-132	Eukaryotic peptide chain release factor GTP-binding subunit ERF3A OS=Mus musculus GN=Gspt1 PE=1 SV=2	PF01926//PF03144//PF00503	50S ribosome-binding GTPase//Elongation factor Tu domain 2//G-protein alpha subunit	GO:0007165//GO:0007186	signal transduction//G-protein coupled receptor signaling pathway	GO:0031683//GO:0019001//GO:0004871//GO:0003924//GO:0005525	G-protein beta/gamma-subunit complex binding//guanyl nucleotide binding//signal transducer activity//GTPase activity//GTP binding	--	--	KOG0459	Polypeptide release factor 3
Cluster-1252.42235	91.27922985	236.8858826	-1.3758	5.39E-15	1.41E-12	2897	124359343	ABD28505.2	894	1.20E-93	RNA-directed DNA polymerase (Reverse transcriptase); Polynucleotidyl transferase, Ribonuclease H fold [Medicago truncatula]	77993035	CT033764.1	738	0	Medicago truncatula chromosome 5 clone mth2-62e18, COMPLETE SEQUENCE	K13195	CIRBP	cold-inducible RNA-binding protein	http://www.genome.jp/dbget-bin/www_bget?ko:K13195	P0C2F6	366	2.80E-33	Putative ribonuclease H protein At1g65750 OS=Arabidopsis thaliana GN=At1g65750 PE=3 SV=1	PF16367//PF00076	RNA recognition motif//RNA recognition motif. (a.k.a. RRM, RBD, or RNP domain)	--	--	GO:0003676	nucleic acid binding	--	--	--	--
Cluster-1252.42242	107.6839012	38.2838932	1.492	1.07E-09	1.68E-07	5360	657405120	AES62402.2	6955	0.00E+00	ABC transporter-like family-protein [Medicago truncatula]	828305268	XM_004496440.2	3172	0	PREDICTED: Cicer arietinum ABC transporter C family member 10-like (LOC101502549), transcript variant X2, mRNA	K05666	ABCC2	ATP-binding cassette, subfamily C (CFTR/MRP), member 2	http://www.genome.jp/dbget-bin/www_bget?ko:K05666	Q9LYS2	4676	0.00E+00	ABC transporter C family member 10 OS=Arabidopsis thaliana GN=ABCC10 PE=2 SV=2	PF13304//PF00437//PF00664//PF03266//PF00931//PF01926//PF00005//PF01580//PF00158//PF03205//PF03193	AAA domain, putative AbiEii toxin, Type IV TA system//Type II/IV secretion system protein//ABC transporter transmembrane region//NTPase//NB-ARC domain//50S ribosome-binding GTPase//ABC transporter//FtsK/SpoIIIE family//Sigma-54 interaction domain//Molybdopterin guanine dinucleotide synthesis protein B//Protein of unknown function, DUF258	GO:0006777//GO:0006355//GO:0006810//GO:0055085	Mo-molybdopterin cofactor biosynthetic process//regulation of transcription, DNA-templated//transport//transmembrane transport	GO:0016887//GO:0098519//GO:0005525//GO:0003924//GO:0005524//GO:0042626//GO:0003677//GO:0008134//GO:0043531//GO:0000166	ATPase activity//nucleotide phosphatase activity, acting on free nucleotides//GTP binding//GTPase activity//ATP binding//ATPase activity, coupled to transmembrane movement of substances//DNA binding//transcription factor binding//ADP binding//nucleotide binding	GO:0005667//GO:0016021	transcription factor complex//integral component of membrane	--	--
Cluster-1252.42257	483.8297344	216.2570378	1.1618	4.29E-27	2.27E-24	1267	--	--	--	--	--	357484400	XM_003612440.1	664	0	Medicago truncatula hypothetical protein (MTR_5g025570) mRNA, complete cds	--	--	--	--	--	--	--	--	--	--	--	--	--	--	--	--	--	--
Cluster-1252.42306	40.45399117	12.27064666	1.7211	3.74E-05	0.0026958	723	571472567	XP_006585647.1	484	1.00E-46	PREDICTED: ADP,ATP carrier protein 1, chloroplastic-like [Glycine max]	117647321	AC144340.30	539	0	Medicago truncatula clone mth2-7k2, complete sequence	K03301	TC.AAA	ATP:ADP antiporter, AAA family	http://www.genome.jp/dbget-bin/www_bget?ko:K03301	O24381	413	2.50E-39	Plastidic ATP/ADP-transporter OS=Solanum tuberosum PE=2 SV=2	PF03219	TLC ATP/ADP transporter	GO:0006810	transport	GO:0005471//GO:0005524	ATP:ADP antiporter activity//ATP binding	GO:0016021	integral component of membrane	--	--
Cluster-1252.42308	130.1503141	49.82406932	1.3853	2.00E-10	3.43E-08	1672	502124650	XP_004498615.1	1610	6.50E-177	PREDICTED: RING finger and CHY zinc finger domain-containing protein 1-like [Cicer arietinum]>gi|502124656|ref|XP_004498617.1| PREDICTED: RING finger and CHY zinc finger domain-containing protein 1-like [Cicer arietinum]>gi|828308528|ref|XP_012570684.1| PREDICTED: RING finger and CHY zinc finger domain-containing protein 1-like [Cicer arietinum]	828308530	XM_004498560.2	743	0	PREDICTED: Cicer arietinum RING finger and CHY zinc finger domain-containing protein 1-like (LOC101496966), transcript variant X3, mRNA	K10144	RCHY1, PIRH2	RING finger and CHY zinc finger domain-containing protein 1	http://www.genome.jp/dbget-bin/www_bget?ko:K10144	Q9CR50	659	1.70E-67	RING finger and CHY zinc finger domain-containing protein 1 OS=Mus musculus GN=Rchy1 PE=1 SV=1	PF00097//PF13639//PF14634//PF17123//PF05495	Zinc finger, C3HC4 type (RING finger)//Ring finger domain//zinc-RING finger domain//RING-like zinc finger//CHY zinc finger	--	--	GO:0005515//GO:0046872//GO:0008270	protein binding//metal ion binding//zinc ion binding	--	--	KOG1940	Zn-finger protein
Cluster-1252.42314	57.96479021	117.6199165	-1.0209	1.90E-05	0.0014496	1417	657375483	KEH20805.1	1387	4.00E-151	haloacid dehalogenase-like hydrolase [Medicago truncatula]	388508063	BT142304.1	1045	0	Medicago truncatula clone JCVI-FLMt-15F23 unknown mRNA	--	--	--	--	Q680K2	1095	4.00E-118	Haloacid dehalogenase-like hydrolase domain-containing protein At4g39970 OS=Arabidopsis thaliana GN=At4g39970 PE=2 SV=1	--	--	--	--	--	--	--	--	--	--
Cluster-1252.42319	56.12644527	213.5428127	-1.9278	1.01E-21	3.97E-19	2881	357464211	XP_003602387.1	3152	0.00E+00	Two-component response regulator-like PRR73 [Medicago truncatula]>gi|355491435|gb|AES72638.1| PRR response regulator [Medicago truncatula]	357464210	XM_003602339.1	1179	0	Medicago truncatula Two-component response regulator-like PRR73 (MTR_3g092780) mRNA, complete cds	K12130	PRR5	pseudo-response regulator 5	http://www.genome.jp/dbget-bin/www_bget?ko:K12130	Q689G6	832	2.60E-87	Two-component response regulator-like PRR95 OS=Oryza sativa subsp. japonica GN=PRR95 PE=2 SV=1	PF02045//PF06203//PF07062//PF00072//PF05399	CCAAT-binding transcription factor (CBF-B/NF-YA) subunit B//CCT motif//Clc-like//Response regulator receiver domain//Ectropic viral integration site 2A protein (EVI2A)	GO:0006355//GO:0035556//GO:0000160	regulation of transcription, DNA-templated//intracellular signal transduction//phosphorelay signal transduction system	GO:0005515//GO:0000156//GO:0003700	protein binding//phosphorelay response regulator activity//transcription factor activity, sequence-specific DNA binding	GO:0005622//GO:0005667//GO:0016021	intracellular//transcription factor complex//integral component of membrane	--	--
Cluster-1252.42350	172.7963337	82.22382038	1.0714	1.36E-09	2.12E-07	700	217075236	ACJ85978.1	281	3.50E-23	unknown [Medicago truncatula]>gi|388505992|gb|AFK41062.1| unknown [Medicago truncatula]>gi|657394432|gb|KEH35073.1| UVI1, putative [Medicago truncatula]	217075235	BT053318.1	394	0	Medicago truncatula clone MTYFP_FQ_FR_FS1G-J-23 unknown mRNA	--	--	--	--	--	--	--	--	--	--	--	--	--	--	--	--	--	--
Cluster-1252.42354	206.60489	519.709081	-1.3308	1.82E-29	1.14E-26	884	283831548	ADB44209.1	706	2.30E-72	harvest-induced protein [Medicago sativa]	283831547	GU290205.1	817	0	Medicago sativa harvest-induced protein mRNA, complete cds	--	--	--	--	Q06931	620	3.00E-63	ABA-responsive protein ABR17 OS=Pisum sativum PE=2 SV=1	PF00407	Pathogenesis-related protein Bet v I family	GO:0009607//GO:0006952	response to biotic stimulus//defense response	--	--	--	--	--	--
Cluster-1252.42380	92.12702992	35.43647391	1.3784	9.68E-08	1.14E-05	3471	385202762	AFI47457.1	284	7.70E-23	low temperature and salt responsive protein [Medicago sativa]	385202761	JQ665271.1	503	0	Medicago sativa low temperature and salt responsive protein (RCI2A) mRNA, complete cds	--	--	--	--	Q9ZNS6	248	1.60E-19	Hydrophobic protein RCI2B OS=Arabidopsis thaliana GN=RCI2B PE=2 SV=1	PF01679	Proteolipid membrane potential modulator	--	--	--	--	GO:0016021	integral component of membrane	KOG1773	Stress responsive protein
Cluster-1252.42396	54.61288808	12.95234926	2.076	6.60E-08	7.97E-06	1526	357492153	XP_003616365.1	695	7.50E-71	Polcalcin Nic t [Medicago truncatula]>gi|355517700|gb|AES99323.1| EF hand calcium-binding family protein [Medicago truncatula]	86604519	CT573509.1	869	0	Medicago truncatula chromosome 5 clone mth2-40e2, COMPLETE SEQUENCE	K13448	CML	calcium-binding protein CML	http://www.genome.jp/dbget-bin/www_bget?ko:K13448	P25070	409	1.50E-38	Calcium-binding protein CML24 OS=Arabidopsis thaliana GN=CML24 PE=2 SV=2	PF13499//PF13833//PF13202//PF09061//PF10591//PF00036//PF13405//PF12763	EF-hand domain pair//EF-hand domain pair//EF hand//Stirrup//Secreted protein acidic and rich in cysteine Ca binding region//EF hand//EF-hand domain//Cytoskeletal-regulatory complex EF hand	GO:0007165	signal transduction	GO:0016788//GO:0005515//GO:0005509	hydrolase activity, acting on ester bonds//protein binding//calcium ion binding	GO:0005578	proteinaceous extracellular matrix	--	--
Cluster-1252.42445	742.2151552	207.6046587	1.838	5.80E-76	1.43E-72	1080	--	--	--	--	--	357447896	XM_003594176.1	898	0	Medicago truncatula hypothetical protein (MTR_2g025780) mRNA, complete cds	--	--	--	--	--	--	--	--	--	--	--	--	--	--	--	--	--	--
Cluster-1252.42477	184.1234512	84.89819209	1.1169	1.08E-10	1.89E-08	2709	593639030	XP_007143091.1	1692	3.30E-186	hypothetical protein PHAVU_007G042800g [Phaseolus vulgaris]>gi|593639149|ref|XP_007143092.1| hypothetical protein PHAVU_007G042800g [Phaseolus vulgaris]>gi|561016281|gb|ESW15085.1| hypothetical protein PHAVU_007G042800g [Phaseolus vulgaris]>gi|561016282|gb|ESW15086.1| hypothetical protein PHAVU_007G042800g [Phaseolus vulgaris]	217071735	BT051564.1	1313	0	Medicago truncatula clone MTYF5_F6_F7_F81G-G-15 unknown mRNA	--	--	--	--	O81760	1322	3.70E-144	Probable protein phosphatase 2C 63 OS=Arabidopsis thaliana GN=At4g33920 PE=2 SV=1	PF07228//PF00481	Stage II sporulation protein E (SpoIIE)//Protein phosphatase 2C	--	--	GO:0003824	catalytic activity	--	--	--	--
Cluster-1252.42479	270.9839494	575.0947947	-1.0856	1.81E-23	7.96E-21	3675	657399799	KEH39186.1	1947	1.20E-215	transcription activator GLK1-like protein [Medicago truncatula]	828288526	XM_004487140.2	685	0	PREDICTED: Cicer arietinum probable transcription factor GLK1 (LOC101513837), mRNA	--	--	--	--	Q9SIV3	758	1.30E-78	Transcription activator GLK1 OS=Arabidopsis thaliana GN=GLK1 PE=1 SV=2	PF13008	Zinc-binding domain of Paramyxoviridae V protein	--	--	GO:0046872	metal ion binding	--	--	--	--
Cluster-1252.42489	112.6932611	29.31321147	1.9428	9.63E-14	2.30E-11	1551	357461543	XP_003601053.1	1890	2.10E-209	Auxin-induced protein 5NG4 [Medicago truncatula]>gi|355490101|gb|AES71304.1| nodulin MtN21/EamA-like transporter family protein [Medicago truncatula]	357461542	XM_003601005.1	1077	0	Medicago truncatula Auxin-induced protein 5NG4 (MTR_3g072500) mRNA, complete cds	--	--	--	--	Q501F8	1201	2.30E-130	WAT1-related protein At4g08300 OS=Arabidopsis thaliana GN=At4g08300 PE=2 SV=1	PF00892	EamA-like transporter family	--	--	--	--	GO:0016021//GO:0016020	integral component of membrane//membrane	--	--
Cluster-1252.42497	44.74558172	93.75245999	-1.0671	7.19E-05	0.004796	5115	657388081	AES88725.2	2396	1.40E-267	PRR response regulator [Medicago truncatula]	51233470	AC149306.9	1640	0	Medicago truncatula clone mth2-88b8, complete sequence	K12129	PRR7	pseudo-response regulator 7	http://www.genome.jp/dbget-bin/www_bget?ko:K12129	Q93WK5	877	2.80E-92	Two-component response regulator-like APRR7 OS=Arabidopsis thaliana GN=APRR7 PE=1 SV=1	PF00072//PF00539//PF06203	Response regulator receiver domain//Transactivating regulatory protein (Tat)//CCT motif	GO:0000160//GO:0006355	phosphorelay signal transduction system//regulation of transcription, DNA-templated	GO:0003700//GO:0005515	transcription factor activity, sequence-specific DNA binding//protein binding	GO:0005667//GO:0042025	transcription factor complex//host cell nucleus	--	--
Cluster-1252.42521	38.91731742	102.5527161	-1.3979	1.89E-07	2.14E-05	1652	657388371	KEH30321.1	1169	8.80E-126	tetrapyrrole-binding protein [Medicago truncatula]	217073665	BT052526.1	992	0	Medicago truncatula clone MTYFD_FE_FF_FG1G-J-8 unknown mRNA	--	--	--	--	Q9LX31	578	4.20E-58	Tetrapyrrole-binding protein, chloroplastic OS=Arabidopsis thaliana GN=GUN4 PE=1 SV=1	PF08613	Cyclin	GO:0000079	regulation of cyclin-dependent protein serine/threonine kinase activity	GO:0019901	protein kinase binding	--	--	--	--
Cluster-1252.42526	139.2027615	404.8332796	-1.5401	5.46E-29	3.29E-26	3690	357464941	XP_003602752.1	5191	0.00E+00	Lysosomal alpha-mannosidase [Medicago truncatula]>gi|355491800|gb|AES73003.1| glycoside hydrolase family 38 amino-terminal domain protein [Medicago truncatula]	357464940	XM_003602704.1	2829	0	Medicago truncatula Lysosomal alpha-mannosidase (MTR_3g098650) mRNA, complete cds	K01191	E3.2.1.24	alpha-mannosidase	http://www.genome.jp/dbget-bin/www_bget?ko:K01191	C0HJB3	2935	0.00E+00	Alpha-mannosidase OS=Canavalia ensiformis PE=1 SV=1	PF01074//PF07748//PF09261//PF00964//PF05361	Glycosyl hydrolases family 38 N-terminal domain//Glycosyl hydrolases family 38 C-terminal domain//Alpha mannosidase, middle domain//Elicitin//PKC-activated protein phosphatase-1 inhibitor	GO:0006013//GO:0042325//GO:0009405//GO:0005975//GO:0006952	mannose metabolic process//regulation of phosphorylation//pathogenesis//carbohydrate metabolic process//defense response	GO:0008270//GO:0004553//GO:0004559//GO:0015923//GO:0030246	zinc ion binding//hydrolase activity, hydrolyzing O-glycosyl compounds//alpha-mannosidase activity//mannosidase activity//carbohydrate binding	GO:0005576//GO:0005737	extracellular region//cytoplasm	KOG1959	Glycosyl hydrolase, family 38 - alpha-mannosidase
Cluster-1252.42534	9.477792217	42.10824475	-2.1515	4.64E-06	0.00040344	1128	388510706	AFK43419.1	935	8.20E-99	unknown [Medicago truncatula]>gi|657397929|gb|KEH37573.1| auxin-binding protein ABP19a [Medicago truncatula]	388510705	BT143625.1	685	0	Medicago truncatula clone JCVI-FLMt-7E16 unknown mRNA	--	--	--	--	Q9ZRA4	735	1.80E-76	Auxin-binding protein ABP19a OS=Prunus persica GN=ABP19A PE=3 SV=1	PF07847//PF00190//PF04977	Protein of unknown function (DUF1637)//Cupin//Septum formation initiator	GO:0007049//GO:0055114	cell cycle//oxidation-reduction process	GO:0016702//GO:0045735	oxidoreductase activity, acting on single donors with incorporation of molecular oxygen, incorporation of two atoms of oxygen//nutrient reservoir activity	--	--	--	--
Cluster-1252.42545	52.82135419	107.5516936	-1.0258	4.01E-05	0.0028642	2319	356531589	XP_003534359.1	2420	1.10E-270	PREDICTED: amidophosphoribosyltransferase 1, chloroplastic-like [Glycine max]	47084498	AC148293.6	1936	0	Medicago truncatula clone mth2-16c13, complete sequence	K00764	purF, PPAT	amidophosphoribosyltransferase	http://www.genome.jp/dbget-bin/www_bget?ko:K00764	Q9STG9	2126	1.90E-237	Amidophosphoribosyltransferase 2, chloroplastic OS=Arabidopsis thaliana GN=ASE2 PE=1 SV=1	PF11382//PF00156	Copper transport outer membrane protein, MctB//Phosphoribosyl transferase domain	GO:0009116//GO:0006810	nucleoside metabolic process//transport	--	--	--	--	KOG0572	Glutamine phosphoribosylpyrophosphate amidotransferase
Cluster-1252.42549	346.3243068	724.9151954	-1.0657	2.77E-28	1.57E-25	4438	357495985	XP_003618281.1	1478	3.50E-161	Carbonic anhydrase [Medicago truncatula]>gi|355493296|gb|AES74499.1| carbonic anhydrase family protein [Medicago truncatula]	46879218	AC124951.19	1006	0	Medicago truncatula chromosome 6 clone mth2-7p23, complete sequence	K01673	cynT, can	carbonic anhydrase	http://www.genome.jp/dbget-bin/www_bget?ko:K01673	P17067	1440	1.20E-157	Carbonic anhydrase, chloroplastic OS=Pisum sativum PE=1 SV=1	PF00484	Carbonic anhydrase	GO:0006730//GO:0015976//GO:0006807	one-carbon metabolic process//carbon utilization//nitrogen compound metabolic process	GO:0008270//GO:0004089	zinc ion binding//carbonate dehydratase activity	--	--	KOG1578	Predicted carbonic anhydrase involved in protection against oxidative damage
Cluster-1252.42554	23.00098355	66.28246745	-1.5269	7.09E-06	0.00059551	1111	357472183	XP_003606376.1	644	4.50E-65	hypothetical protein MTR_4g059320 [Medicago truncatula]>gi|355507431|gb|AES88573.1| senescence regulator [Medicago truncatula]>gi|388494836|gb|AFK35484.1| unknown [Medicago truncatula]	357472182	XM_003606328.1	488	0	Medicago truncatula hypothetical protein (MTR_4g059320) mRNA, complete cds	--	--	--	--	--	--	--	--	PF04785	Rhabdovirus matrix protein M2	GO:0016032	viral process	--	--	GO:0019031	viral envelope	--	--
Cluster-1252.42565	385.9068034	166.6521621	1.2114	3.02E-23	1.31E-20	914	357479009	XP_003609790.1	804	1.00E-83	Hypersensitive reaction associated Ca2+-binding protein [Medicago truncatula]>gi|355510845|gb|AES91987.1| nacl-inducible Ca2+-binding protein [Medicago truncatula]	86361386	AC159538.20	631	0	Medicago truncatula chromosome 8 clone mth2-48f16, complete sequence	K02183	CALM	calmodulin	http://www.genome.jp/dbget-bin/www_bget?ko:K02183	Q9LIK5	167	1.10E-10	Calmodulin-like protein 11 OS=Arabidopsis thaliana GN=CML11 PE=2 SV=1	PF13405//PF13833//PF00036//PF13202//PF10591//PF13499	EF-hand domain//EF-hand domain pair//EF hand//EF hand//Secreted protein acidic and rich in cysteine Ca binding region//EF-hand domain pair	GO:0007165	signal transduction	GO:0005509	calcium ion binding	GO:0005578	proteinaceous extracellular matrix	--	--
Cluster-1252.42577	323.1118066	72.10315881	2.1639	2.23E-41	2.14E-38	1648	409191774	AFV30231.1	1117	9.40E-120	homeobox-leucine zipper protein [Medicago sativa]	409191773	JX508649.1	1083	0	Medicago sativa homeobox-leucine zipper protein mRNA, complete cds	K09338	HD-ZIP	homeobox-leucine zipper protein	http://www.genome.jp/dbget-bin/www_bget?ko:K09338	Q9M276	560	5.10E-56	Homeobox-leucine zipper protein ATHB-12 OS=Arabidopsis thaliana GN=ATHB-12 PE=2 SV=1	PF05920//PF00046//PF02183	Homeobox KN domain//Homeobox domain//Homeobox associated leucine zipper	GO:0006355	regulation of transcription, DNA-templated	GO:0043565//GO:0003700//GO:0003677	sequence-specific DNA binding//transcription factor activity, sequence-specific DNA binding//DNA binding	GO:0005667	transcription factor complex	--	--
Cluster-1252.42598	211.4304732	492.3586486	-1.2195	1.90E-24	8.80E-22	3057	502146150	XP_004506326.1	2037	3.60E-226	PREDICTED: uncharacterized protein LOC101491475 isoform X2 [Cicer arietinum]	217075894	BT053648.1	1355	0	Medicago truncatula clone MTYFT1G-K-1 unknown mRNA	K05539	dusA	tRNA-dihydrouridine synthase A	http://www.genome.jp/dbget-bin/www_bget?ko:K05539	Q7UBC5	651	2.70E-66	tRNA-dihydrouridine(20/20a) synthase OS=Shigella flexneri GN=dusA PE=3 SV=3	PF00977//PF01207//PF01070//PF07123	Histidine biosynthesis protein//Dihydrouridine synthase (Dus)//FMN-dependent dehydrogenase//Photosystem II reaction centre W protein (PsbW)	GO:0055114//GO:0000105//GO:0008033//GO:0015979	oxidation-reduction process//histidine biosynthetic process//tRNA processing//photosynthesis	GO:0050660//GO:0016491//GO:0017150	flavin adenine dinucleotide binding//oxidoreductase activity//tRNA dihydrouridine synthase activity	GO:0009523//GO:0009507	photosystem II//chloroplast	KOG2335	tRNA-dihydrouridine synthase
Cluster-1252.42621	437.1065304	179.2531723	1.286	2.28E-28	1.30E-25	1708	338173655	AEI83414.1	1294	2.90E-140	WRKY transcription factor 56 [Medicago sativa]	217071705	BT051549.1	1095	0	Medicago truncatula clone MTYF5_F6_F7_F81G-K-14 unknown mRNA	--	--	--	--	Q9SAH7	624	2.00E-63	Probable WRKY transcription factor 40 OS=Arabidopsis thaliana GN=WRKY40 PE=1 SV=1	PF04433//PF03106//PF08650	SWIRM domain//WRKY DNA -binding domain//DASH complex subunit Dad4	GO:0006355//GO:0008608	regulation of transcription, DNA-templated//attachment of spindle microtubules to kinetochore	GO:0003700//GO:0005515//GO:0043565	transcription factor activity, sequence-specific DNA binding//protein binding//sequence-specific DNA binding	GO:0072686//GO:0005667//GO:0042729	mitotic spindle//transcription factor complex//DASH complex	--	--
Cluster-1252.42642	335.0746297	109.7016787	1.6109	7.65E-30	5.05E-27	608	357443641	XP_003592098.1	284	1.40E-23	Abscisic acid stress ripening protein [Medicago truncatula]>gi|355481146|gb|AES62349.1| ABA/WDS induced protein [Medicago truncatula]	226443455	AC125473.13	263	1.66E-133	Medicago truncatula clone mth2-8j13, complete sequence	--	--	--	--	--	--	--	--	--	--	--	--	--	--	--	--	--	--
Cluster-1252.42657	66.57571119	291.3492003	-2.1297	5.16E-33	3.69E-30	2249	357521121	XP_003630849.1	1965	6.00E-218	CONSTANS-like zinc finger protein [Medicago truncatula]>gi|355524871|gb|AET05325.1| zinc finger constans-like protein [Medicago truncatula]	388498079	BT137311.1	1468	0	Medicago truncatula clone JCVI-FLMt-21J5 unknown mRNA	--	--	--	--	Q8RWD0	638	6.30E-65	Zinc finger protein CONSTANS-LIKE 16 OS=Arabidopsis thaliana GN=COL16 PE=2 SV=2	PF01412//PF00643//PF06203	Putative GTPase activating protein for Arf//B-box zinc finger//CCT motif	--	--	GO:0008270//GO:0005515//GO:0005096	zinc ion binding//protein binding//GTPase activator activity	GO:0005622	intracellular	--	--
Cluster-1252.42676	445.28286	1290.672762	-1.5353	3.41E-88	1.09E-84	1188	388500846	AFK38489.1	696	4.50E-71	unknown [Medicago truncatula]	388500845	BT138694.1	595	0	Medicago truncatula clone JCVI-FLMt-2K13 unknown mRNA	--	--	--	--	--	--	--	--	--	--	--	--	--	--	--	--	--	--
Cluster-1252.42677	1500.815333	726.1506502	1.0474	4.94E-69	9.70E-66	1256	657387004	KEH29195.1	737	8.30E-76	Lipid transfer protein, partial [Medicago truncatula]	357470048	XM_003605261.1	638	0	Medicago truncatula Non-specific lipid-transfer protein (MTR_4g028370) mRNA, complete cds	--	--	--	--	O23758	408	1.60E-38	Non-specific lipid-transfer protein OS=Cicer arietinum PE=3 SV=1	--	--	--	--	--	--	--	--	--	--
Cluster-1252.42695	69.1763249	191.4011125	-1.4682	1.35E-13	3.21E-11	1316	657388708	KEH30585.1	557	6.50E-55	pollen protein Ole E I-like protein [Medicago truncatula]	357473994	XM_003607234.1	368	0	Medicago truncatula hypothetical protein (MTR_4g075420) mRNA, complete cds	--	--	--	--	--	--	--	--	PF04029	2-phosphosulpholactate phosphatase	--	--	GO:0000287//GO:0050532	magnesium ion binding//2-phosphosulfolactate phosphatase activity	--	--	--	--
Cluster-1252.42715	279.4469244	71.63225964	1.9639	3.64E-32	2.53E-29	3360	657396192	KEH36308.1	4118	0.00E+00	starch branching enzyme I [Medicago truncatula]	828312585	XM_004500821.2	1792	0	PREDICTED: Cicer arietinum 1,4-alpha-glucan-branching enzyme 1, chloroplastic/amyloplastic (LOC101514040), transcript variant X1, mRNA	K00700	glgB	1,4-alpha-glucan branching enzyme	http://www.genome.jp/dbget-bin/www_bget?ko:K00700	Q41059	3753	0.00E+00	1,4-alpha-glucan-branching enzyme 1, chloroplastic/amyloplastic (Fragment) OS=Pisum sativum GN=SBEII PE=1 SV=1	PF02806//PF02922//PF00128//PF04636	Alpha amylase, C-terminal all-beta domain//Carbohydrate-binding module 48 (Isoamylase N-terminal domain)//Alpha amylase, catalytic domain//PA26 p53-induced protein (sestrin)	GO:1901031//GO:0005975	regulation of response to reactive oxygen species//carbohydrate metabolic process	GO:0004553//GO:0043169//GO:0003824	hydrolase activity, hydrolyzing O-glycosyl compounds//cation binding//catalytic activity	GO:0005634	nucleus	KOG0470	1,4-alpha-glucan branching enzyme/starch branching enzyme II
Cluster-1252.42723	154.3995923	49.88804449	1.6299	8.21E-15	2.11E-12	975	388497552	AFK36842.1	539	5.90E-53	unknown [Medicago truncatula]	50198991	AC124971.15	606	0	Medicago truncatula chromosome 8 clone mth2-22h8, complete sequence	--	--	--	--	--	--	--	--	--	--	--	--	--	--	--	--	--	--
Cluster-1252.42737	840.2617598	222.1988625	1.919	1.56E-90	5.43E-87	2849	357462505	XP_003601534.1	3385	0.00E+00	hypothetical protein MTR_3g082750 [Medicago truncatula]>gi|355490582|gb|AES71785.1| unusual kinase, putative [Medicago truncatula]	357462504	XM_003601486.1	2077	0	Medicago truncatula hypothetical protein (MTR_3g082750) mRNA, complete cds	--	--	--	--	P73627	1398	5.90E-153	Uncharacterized protein sll1770 OS=Synechocystis sp. (strain PCC 6803 / Kazusa) GN=sll1770 PE=3 SV=1	--	--	--	--	GO:0016772	transferase activity, transferring phosphorus-containing groups	--	--	--	--
Cluster-1252.42794	70.92451524	207.5165618	-1.5489	9.37E-16	2.60E-13	1741	657372707	KEH18507.1	1051	4.50E-112	chaperone DnaJ domain protein [Medicago truncatula]	217075447	BT053424.1	676	0	Medicago truncatula clone MTYFP_FQ_FR_FS1G-K-13 unknown mRNA	K09512	DNAJB6	DnaJ homolog subfamily B member 6	http://www.genome.jp/dbget-bin/www_bget?ko:K09512	A9BNG6	193	1.90E-13	Chaperone protein DnaJ OS=Delftia acidovorans (strain DSM 14801 / SPH-1) GN=dnaJ PE=3 SV=1	--	--	--	--	--	--	--	--	--	--
Cluster-1252.42817	7.284607982	50.86917183	-2.8039	3.65E-09	5.32E-07	1585	357501851	XP_003621214.1	146	3.50E-07	hypothetical protein MTR_7g010540 [Medicago truncatula]	158937426	AC199697.2	295	7.28E-151	Medicago truncatula chromosome 2 BAC clone mth2-79i4, complete sequence	--	--	--	--	--	--	--	--	--	--	--	--	--	--	--	--	--	--
Cluster-1252.42821	123.990905	56.06898945	1.145	6.77E-08	8.16E-06	2792	657384494	AES96006.2	3467	0.00E+00	mechanosensitive ion channel-like protein [Medicago truncatula]	828327426	XM_012718411.1	1343	0	PREDICTED: Cicer arietinum mechanosensitive ion channel protein 2, chloroplastic-like (LOC101496475), mRNA	--	--	--	--	Q56X46	1866	3.10E-207	Mechanosensitive ion channel protein 2, chloroplastic OS=Arabidopsis thaliana GN=MSL2 PE=2 SV=1	PF00924//PF01691	Mechanosensitive ion channel//Adenovirus E1B 19K protein / small t-antigen	GO:0043066//GO:0055085	negative regulation of apoptotic process//transmembrane transport	GO:0005521	lamin binding	GO:0016020	membrane	--	--
Cluster-1252.42836	484.1562559	1459.970455	-1.5924	3.73E-105	1.78E-101	4226	357495983	XP_003618280.1	1478	3.30E-161	Carbonic anhydrase [Medicago truncatula]	46879218	AC124951.19	1006	0	Medicago truncatula chromosome 6 clone mth2-7p23, complete sequence	K01673	cynT, can	carbonic anhydrase	http://www.genome.jp/dbget-bin/www_bget?ko:K01673	P17067	1440	1.20E-157	Carbonic anhydrase, chloroplastic OS=Pisum sativum PE=1 SV=1	PF00484	Carbonic anhydrase	GO:0006807//GO:0006730	nitrogen compound metabolic process//one-carbon metabolic process	GO:0004089//GO:0008270	carbonate dehydratase activity//zinc ion binding	--	--	KOG1578	Predicted carbonic anhydrase involved in protection against oxidative damage
Cluster-1252.42841	95.10675533	290.0057218	-1.6085	1.41E-22	5.87E-20	4161	357495983	XP_003618280.1	1538	3.60E-168	Carbonic anhydrase [Medicago truncatula]	46879218	AC124951.19	1006	0	Medicago truncatula chromosome 6 clone mth2-7p23, complete sequence	K01673	cynT, can	carbonic anhydrase	http://www.genome.jp/dbget-bin/www_bget?ko:K01673	P17067	1440	1.20E-157	Carbonic anhydrase, chloroplastic OS=Pisum sativum PE=1 SV=1	PF00484	Carbonic anhydrase	GO:0006807//GO:0006730	nitrogen compound metabolic process//one-carbon metabolic process	GO:0004089//GO:0008270	carbonate dehydratase activity//zinc ion binding	--	--	KOG1578	Predicted carbonic anhydrase involved in protection against oxidative damage
Cluster-1252.42842	79.8451982	218.2948041	-1.451	4.86E-15	1.28E-12	4324	145567026	ABP81863.1	5518	0.00E+00	LATE BLOOMER 1 [Pisum sativum]	357443536	XM_003591998.1	3372	0	Medicago truncatula Protein GIGANTEA (MTR_1g098160) mRNA, complete cds	K12124	GI	GIGANTEA	http://www.genome.jp/dbget-bin/www_bget?ko:K12124	Q9SQI2	4164	0.00E+00	Protein GIGANTEA OS=Arabidopsis thaliana GN=GI PE=1 SV=2	--	--	--	--	--	--	--	--	--	--
Cluster-1252.42894	48.31362374	233.9288665	-2.2756	4.34E-29	2.64E-26	572	657376459	KEH21537.1	691	8.10E-71	ribulose bisphosphate carboxylase small chain [Medicago truncatula]	358345813	XM_003636922.1	416	0	Medicago truncatula Ribulose bisphosphate carboxylase small chain 3A (MTR_065s0049) mRNA, complete cds	K01602	rbcS	ribulose-bisphosphate carboxylase small chain	http://www.genome.jp/dbget-bin/www_bget?ko:K01602	O65194	615	7.40E-63	Ribulose bisphosphate carboxylase small chain, chloroplastic OS=Medicago sativa PE=2 SV=1	--	--	--	--	--	--	--	--	--	--
Cluster-1252.42914	90.52158439	184.991535	-1.0311	6.26E-08	7.60E-06	1284	357501851	XP_003621214.1	146	2.90E-07	hypothetical protein MTR_7g010540 [Medicago truncatula]	156231128	AC136839.21	199	1.36E-97	Medicago truncatula chromosome 8 clone mth2-13n2, complete sequence	--	--	--	--	--	--	--	--	--	--	--	--	--	--	--	--	--	--
Cluster-1252.42936	35.35389871	7.250169264	2.2858	4.18E-06	0.00036707	970	357469025	XP_003604797.1	842	4.30E-88	hypothetical protein MTR_4g018880 [Medicago truncatula]>gi|355505852|gb|AES86994.1| PAR1 protein [Medicago truncatula]>gi|388491676|gb|AFK33904.1| unknown [Medicago truncatula]	388491675	BT134109.1	823	0	Medicago truncatula clone JCVI-FLMt-5N20 unknown mRNA	--	--	--	--	--	--	--	--	PF09057	Second Mitochondria-derived Activator of Caspases	GO:0006919//GO:0006915	activation of cysteine-type endopeptidase activity involved in apoptotic process//apoptotic process	--	--	GO:0005739	mitochondrion	--	--
Cluster-1252.42954	4.688039663	56.67622915	-3.5957	2.64E-12	5.44E-10	758	357471497	XP_003606033.1	185	5.10E-12	DNA-directed RNA polymerase [Medicago truncatula]>gi|355507088|gb|AES88230.1| DNA-directed RNA polymerase subunit beta [Medicago truncatula]	90855336	CT485797.2	427	0	Medicago truncatula chromosome 5 clone mth4-11a3, COMPLETE SEQUENCE	K03043	rpoB	DNA-directed RNA polymerase subunit beta	http://www.genome.jp/dbget-bin/www_bget?ko:K03043	Q9BBS9	170	3.90E-11	DNA-directed RNA polymerase subunit beta OS=Lotus japonicus GN=rpoB PE=3 SV=1	--	--	GO:0006144//GO:0006351//GO:0006206	purine nucleobase metabolic process//transcription, DNA-templated//pyrimidine nucleobase metabolic process	GO:0003677//GO:0032549//GO:0003899	DNA binding//ribonucleoside binding//DNA-directed RNA polymerase activity	GO:0005730	nucleolus	--	--
Cluster-1252.42960	328.6597826	162.6647263	1.0147	1.08E-15	2.97E-13	812	657373921	KEH19526.1	638	1.60E-64	plastocyanin-like domain protein [Medicago truncatula]	84468407	AB236835.1	229	1.79E-114	Trifolium pratense RNA for putative early nodulin-like 2 predicted GPI-anchored protein, partial cds, clone: C2534	--	--	--	--	Q9T076	368	4.60E-34	Early nodulin-like protein 2 OS=Arabidopsis thaliana GN=At4g27520 PE=1 SV=1	PF02298	Plastocyanin-like domain	GO:0006118	obsolete electron transport	GO:0009055	electron carrier activity	--	--	--	--
Cluster-1252.42962	323.8053036	109.1772921	1.5685	6.51E-28	3.61E-25	1337	357469257	XP_003604913.1	1497	6.60E-164	Aldose reductase [Medicago truncatula]>gi|355505968|gb|AES87110.1| aldo/keto reductase family oxidoreductase [Medicago truncatula]>gi|388500290|gb|AFK38211.1| unknown [Medicago truncatula]	3378649	X97606.1	1160	0	M.sativa mRNA translated from abscisic activated gene	--	--	--	--	Q0PGJ6	1113	3.10E-120	Aldo-keto reductase family 4 member C9 OS=Arabidopsis thaliana GN=AKR4C9 PE=1 SV=1	--	--	GO:0055114	oxidation-reduction process	GO:0016491	oxidoreductase activity	--	--	KOG1577	Aldo/keto reductase family proteins
Cluster-1252.42968	5.581494953	148.1313514	-4.7301	1.26E-34	9.62E-32	1262	657395138	KEH35550.1	1236	1.10E-133	expansin A10 [Medicago truncatula]	388500003	BT138273.1	970	0	Medicago truncatula clone JCVI-FLMt-6G14 unknown mRNA	--	--	--	--	O22874	972	6.60E-104	Expansin-A8 OS=Arabidopsis thaliana GN=EXPA8 PE=2 SV=1	--	--	--	--	--	--	--	--	--	--
Cluster-1252.42970	265.0614851	73.7796228	1.845	2.24E-28	1.29E-25	1973	357518535	XP_003629556.1	2736	2.10E-307	Cc-nbs-lrr resistance protein [Medicago truncatula]>gi|355523578|gb|AET04032.1| LRR and NB-ARC domain disease resistance protein [Medicago truncatula]	357518534	XM_003629508.1	1521	0	Medicago truncatula Cc-nbs-lrr resistance protein (MTR_8g079400) mRNA, complete cds	--	--	--	--	Q9FKZ1	993	3.80E-106	Probable disease resistance protein At5g66900 OS=Arabidopsis thaliana GN=At5g66900 PE=3 SV=1	PF13855//PF10483//PF00931//PF07531//PF00560	Leucine rich repeat//Elongator subunit Iki1//NB-ARC domain//NHR1 homology to TAF//Leucine Rich Repeat	GO:0006952//GO:0006355	defense response//regulation of transcription, DNA-templated	GO:0003700//GO:0005515//GO:0043531	transcription factor activity, sequence-specific DNA binding//protein binding//ADP binding	GO:0005667//GO:0033588	transcription factor complex//Elongator holoenzyme complex	--	--
Cluster-1252.42977	11.09652978	40.05894188	-1.852	5.54E-05	0.0037988	491	--	--	--	--	--	61674130	CR932958.2	300	3.57E-154	Medicago truncatula chromosome 5 clone mth2-174i23, COMPLETE SEQUENCE	--	--	--	--	--	--	--	--	PF08023	Frog antimicrobial peptide	GO:0006952	defense response	--	--	GO:0005576	extracellular region	--	--
Cluster-1252.43054	86.70561719	41.6048336	1.0594	2.09E-05	0.001583	1053	357518509	XP_003629543.1	314	7.80E-27	Disease resistance protein [Medicago truncatula]	61675762	AC135229.31	337	2.15E-174	Medicago truncatula chromosome 8 clone mth2-7m14, complete sequence	--	--	--	--	--	--	--	--	--	--	--	--	--	--	--	--	--	--
Cluster-1252.43096	147.3571303	53.16283886	1.4708	1.62E-12	3.43E-10	1953	357512323	XP_003626450.1	1944	1.40E-215	GDP-mannose 3 5-epimerase [Medicago truncatula]>gi|355501465|gb|AES82668.1| GDP-D-mannose-3,5-epimerase [Medicago truncatula]	357512322	XM_003626402.1	1144	0	Medicago truncatula GDP-mannose 3 5-epimerase (MTR_7g115080) mRNA, complete cds	K10046	GME	GDP-D-mannose 3', 5'-epimerase	http://www.genome.jp/dbget-bin/www_bget?ko:K10046	A3C4S4	1839	3.00E-204	GDP-mannose 3,5-epimerase 1 OS=Oryza sativa subsp. japonica GN=GME-1 PE=1 SV=1	PF01073//PF01370	3-beta hydroxysteroid dehydrogenase/isomerase family//NAD dependent epimerase/dehydratase family	GO:0006694//GO:0044237//GO:0008209//GO:0008210//GO:0055114//GO:0008207	steroid biosynthetic process//cellular metabolic process//androgen metabolic process//estrogen metabolic process//oxidation-reduction process//C21-steroid hormone metabolic process	GO:0016616//GO:0003854//GO:0050662//GO:0003824//GO:0000166	oxidoreductase activity, acting on the CH-OH group of donors, NAD or NADP as acceptor//3-beta-hydroxy-delta5-steroid dehydrogenase activity//coenzyme binding//catalytic activity//nucleotide binding	--	--	KOG1429	dTDP-glucose 4-6-dehydratase/UDP-glucuronic acid decarboxylase
Cluster-1252.43118	2511.210398	5489.541222	-1.1283	6.41E-224	7.00E-220	1212	657382557	KEH26439.1	1220	7.90E-132	light-harvesting complex I chlorophyll A/B-binding protein [Medicago truncatula]	828331928	XM_004512534.2	673	0	PREDICTED: Cicer arietinum chlorophyll a-b binding protein CP26, chloroplastic (LOC101494343), mRNA	K08916	LHCB5	light-harvesting complex II chlorophyll a/b binding protein 5	http://www.genome.jp/dbget-bin/www_bget?ko:K08916	Q9XF89	1057	8.80E-114	Chlorophyll a-b binding protein CP26, chloroplastic OS=Arabidopsis thaliana GN=LHCB5 PE=1 SV=1	--	--	--	--	--	--	--	--	--	--
Cluster-1252.43124	405.6096308	137.7290942	1.5583	3.01E-34	2.28E-31	2070	357486455	XP_003613515.1	1449	3.80E-158	hypothetical protein MTR_5g037540 [Medicago truncatula]	357486454	XM_003613467.1	1069	0	Medicago truncatula hypothetical protein (MTR_5g037540) mRNA, complete cds	--	--	--	--	--	--	--	--	PF06268	Fascin domain	--	--	GO:0051015//GO:0030674	actin filament binding//protein binding, bridging	--	--	--	--
Cluster-1252.43134	826.8605084	1801.669684	-1.1236	4.11E-74	9.83E-71	867	388500878	AFK38505.1	746	5.20E-77	unknown [Medicago truncatula]>gi|657387750|gb|KEH29825.1| photosystem I subunit O [Medicago truncatula]	217075565	BT053483.1	597	0	Medicago truncatula clone MTYFP_FQ_FR_FS1G-O-5 unknown mRNA	K14332	psaO	photosystem I subunit PsaO	http://www.genome.jp/dbget-bin/www_bget?ko:K14332	Q949Q5	530	8.10E-53	Photosystem I subunit O OS=Arabidopsis thaliana GN=PSAO PE=1 SV=1	--	--	--	--	--	--	--	--	--	--
Cluster-1252.43143	4.564943947	40.14651444	-3.1366	2.90E-08	3.75E-06	902	--	--	--	--	--	--	--	--	--	--	--	--	--	--	--	--	--	--	--	--	--	--	--	--	--	--	--	--
Cluster-1252.43159	163.8386642	46.67040825	1.8117	9.21E-18	2.90E-15	1789	357484229	XP_003612402.1	1993	2.70E-221	Transporter, putative [Medicago truncatula]>gi|355513737|gb|AES95360.1| auxin efflux carrier family protein [Medicago truncatula]	357484228	XM_003612354.1	1308	0	Medicago truncatula Transporter, putative (MTR_5g024640) mRNA, complete cds	K07088	K07088	uncharacterized protein	http://www.genome.jp/dbget-bin/www_bget?ko:K07088	P38355	187	9.90E-13	Uncharacterized transporter YBR287W OS=Saccharomyces cerevisiae (strain ATCC 204508 / S288c) GN=YBR287W PE=1 SV=1	PF03547	Membrane transport protein	GO:0055085	transmembrane transport	--	--	GO:0016021	integral component of membrane	KOG2722	Predicted membrane protein
Cluster-1252.43161	406.3314456	1413.068267	-1.7981	1.29E-121	7.57E-118	4207	357495985	XP_003618281.1	1478	3.30E-161	Carbonic anhydrase [Medicago truncatula]>gi|355493296|gb|AES74499.1| carbonic anhydrase family protein [Medicago truncatula]	46879218	AC124951.19	1006	0	Medicago truncatula chromosome 6 clone mth2-7p23, complete sequence	K01673	cynT, can	carbonic anhydrase	http://www.genome.jp/dbget-bin/www_bget?ko:K01673	P17067	1440	1.20E-157	Carbonic anhydrase, chloroplastic OS=Pisum sativum PE=1 SV=1	PF00484	Carbonic anhydrase	GO:0006807//GO:0015976//GO:0006730	nitrogen compound metabolic process//carbon utilization//one-carbon metabolic process	GO:0004089//GO:0008270	carbonate dehydratase activity//zinc ion binding	--	--	KOG1578	Predicted carbonic anhydrase involved in protection against oxidative damage
Cluster-1252.43212	123.0269442	56.1025502	1.1328	9.65E-08	1.14E-05	2040	357483911	XP_003612242.1	2608	1.50E-292	Aspartic proteinase-like protein [Medicago truncatula]>gi|355513577|gb|AES95200.1| eukaryotic aspartyl protease family protein [Medicago truncatula]	357483910	XM_003612194.1	1635	0	Medicago truncatula Aspartic proteinase-like protein (MTR_5g022880) mRNA, complete cds	--	--	--	--	Q9LX20	726	3.60E-75	Aspartic proteinase-like protein 1 OS=Arabidopsis thaliana GN=At5g10080 PE=1 SV=1	PF00026	Eukaryotic aspartyl protease	GO:0006508	proteolysis	GO:0004190	aspartic-type endopeptidase activity	--	--	--	--
Cluster-1252.43213	3524.673031	9079.160539	-1.3651	0	0	992	3914601	O65194.1	865	9.40E-91	RecName: Full=Ribulose bisphosphate carboxylase small chain, chloroplastic; Short=RuBisCO small subunit; Flags: Precursor [Medicago sativa]>gi|3044116|gb|AAC13293.1| ribulose-1,5-bisphosphate carboxylase small subunit [Medicago sativa]	3044115	AF056315.1	701	0	Medicago sativa ribulose-1,5-bisphosphate carboxylase small subunit mRNA, nuclear gene encoding chloroplast protein, complete cds	K01602	rbcS	ribulose-bisphosphate carboxylase small chain	http://www.genome.jp/dbget-bin/www_bget?ko:K01602	O65194	865	1.30E-91	Ribulose bisphosphate carboxylase small chain, chloroplastic OS=Medicago sativa PE=2 SV=1	--	--	--	--	--	--	--	--	--	--
Cluster-1252.43215	786.0476325	328.791453	1.2574	4.17E-48	4.69E-45	2673	657374536	AET03296.2	2438	1.00E-272	basic helix loop helix (bHLH) family transcription factor [Medicago truncatula]	357517062	XM_003628772.1	1930	0	Medicago truncatula Transcription factor MYC2 (MTR_8g067280) mRNA, complete cds	K13422	MYC2	transcription factor MYC2	http://www.genome.jp/dbget-bin/www_bget?ko:K13422	Q39204	1059	1.10E-113	Transcription factor MYC2 OS=Arabidopsis thaliana GN=MYC2 PE=1 SV=2	PF00010//PF14073	Helix-loop-helix DNA-binding domain//Centrosome localisation domain of Cep57	--	--	GO:0042802//GO:0043015//GO:0046983	identical protein binding//gamma-tubulin binding//protein dimerization activity	GO:0045298	tubulin complex	--	--
Cluster-1252.43227	1656.558575	4060.132543	-1.2933	2.03E-208	1.95E-204	977	3914601	O65194.1	940	1.90E-99	RecName: Full=Ribulose bisphosphate carboxylase small chain, chloroplastic; Short=RuBisCO small subunit; Flags: Precursor [Medicago sativa]>gi|3044116|gb|AAC13293.1| ribulose-1,5-bisphosphate carboxylase small subunit [Medicago sativa]	3044115	AF056315.1	714	0	Medicago sativa ribulose-1,5-bisphosphate carboxylase small subunit mRNA, nuclear gene encoding chloroplast protein, complete cds	K01602	rbcS	ribulose-bisphosphate carboxylase small chain	http://www.genome.jp/dbget-bin/www_bget?ko:K01602	O65194	940	2.60E-100	Ribulose bisphosphate carboxylase small chain, chloroplastic OS=Medicago sativa PE=2 SV=1	--	--	--	--	--	--	--	--	--	--
Cluster-1252.43233	988.2332129	2156.435054	-1.1257	1.24E-88	4.11E-85	4782	502166320	XP_004513857.1	6872	0.00E+00	PREDICTED: magnesium-chelatase subunit ChlH, chloroplastic [Cicer arietinum]	828334049	XM_004513800.2	3252	0	PREDICTED: Cicer arietinum magnesium-chelatase subunit ChlH, chloroplastic (LOC101510886), mRNA	K03403	chlH, bchH	magnesium chelatase subunit H	http://www.genome.jp/dbget-bin/www_bget?ko:K03403	Q9FNB0	6182	0.00E+00	Magnesium-chelatase subunit ChlH, chloroplastic OS=Arabidopsis thaliana GN=CHLH PE=1 SV=1	PF09668//PF11965//PF02514	Aspartyl protease//Domain of unknown function (DUF3479)//CobN/Magnesium Chelatase	GO:0006508//GO:0009058//GO:0015994	proteolysis//biosynthetic process//chlorophyll metabolic process	GO:0016851//GO:0004190	magnesium chelatase activity//aspartic-type endopeptidase activity	GO:0010007	magnesium chelatase complex	--	--
Cluster-1252.43258	69.81203048	14.31575444	2.2859	9.95E-11	1.76E-08	1723	357463905	XP_003602234.1	1376	9.10E-150	Zinc finger protein CONSTANS-like protein [Medicago truncatula]>gi|355491282|gb|AES72485.1| CCT motif protein [Medicago truncatula]	357463904	XM_003602186.1	1164	0	Medicago truncatula Zinc finger protein CONSTANS-like protein (MTR_3g091340) mRNA, complete cds	--	--	--	--	Q9FHH8	137	6.00E-07	Zinc finger protein CONSTANS-LIKE 5 OS=Arabidopsis thaliana GN=COL5 PE=2 SV=2	PF06203	CCT motif	--	--	GO:0005515	protein binding	--	--	--	--
Cluster-1252.43283	14116.08503	40554.31942	-1.5225	0	0	1248	3293555	AAC25775.1	1337	2.20E-145	chlorophyll a/b binding protein [Medicago sativa]	3293554	AF072931.1	952	0	AF072931 Medicago sativa chlorophyll a/b binding protein (CARCAB1) mRNA, complete cds	K08912	LHCB1	light-harvesting complex II chlorophyll a/b binding protein 1	http://www.genome.jp/dbget-bin/www_bget?ko:K08912	P07371	1307	9.30E-143	Chlorophyll a-b binding protein AB80, chloroplastic OS=Pisum sativum GN=AB80 PE=1 SV=1	--	--	--	--	--	--	--	--	--	--
Cluster-1252.43288	140.2441629	48.7438329	1.5246	1.59E-12	3.36E-10	3120	657399711	KEH39098.1	2308	1.40E-257	catalytic/protein phosphatase type 2C [Medicago truncatula]	828289875	XM_012716742.1	886	0	PREDICTED: Cicer arietinum probable protein phosphatase 2C 52 (LOC101501099), mRNA	--	--	--	--	Q8GY60	1657	6.00E-183	Probable protein phosphatase 2C 52 OS=Arabidopsis thaliana GN=At4g03415 PE=2 SV=1	PF00481//PF02724	Protein phosphatase 2C//CDC45-like protein	GO:0006270	DNA replication initiation	GO:0003824	catalytic activity	--	--	--	--
Cluster-1252.43303	49.93178339	354.4853481	-2.8277	3.59E-55	4.99E-52	2219	1906002	AAB50233.1	2671	8.10E-300	nitrite reductase [Glycine max]	357475366	XM_003607921.1	1805	0	Medicago truncatula Ferredoxin-nitrite reductase (MTR_4g086020) mRNA, complete cds	K00366	nirA	ferredoxin-nitrite reductase	http://www.genome.jp/dbget-bin/www_bget?ko:K00366	P38500	2538	3.00E-285	Ferredoxin--nitrite reductase, chloroplastic OS=Betula pendula GN=NIR1 PE=2 SV=1	PF07359//PF01077//PF15177//PF03460	Liver-expressed antimicrobial peptide 2 precursor (LEAP-2)//Nitrite and sulphite reductase 4Fe-4S domain//Interleukin-28A//Nitrite/Sulfite reductase ferredoxin-like half domain	GO:0007259//GO:0042742//GO:0050778//GO:0007165//GO:0051607//GO:0055114	JAK-STAT cascade//defense response to bacterium//positive regulation of immune response//signal transduction//defense response to virus//oxidation-reduction process	GO:0020037//GO:0051536//GO:0016491//GO:0005125	heme binding//iron-sulfur cluster binding//oxidoreductase activity//cytokine activity	--	--	--	--
Cluster-1252.43333	2709.550537	7425.314391	-1.4544	0	0	1347	357495319	XP_003617948.1	1301	3.60E-141	Chlorophyll a/b binding protein [Medicago truncatula]>gi|355519283|gb|AET00907.1| light-harvesting complex I chlorophyll A/B-binding protein [Medicago truncatula]	357495318	XM_003617900.1	1073	0	Medicago truncatula Chlorophyll a/b binding protein (MTR_5g097280) mRNA, complete cds	K08913	LHCB2	light-harvesting complex II chlorophyll a/b binding protein 2	http://www.genome.jp/dbget-bin/www_bget?ko:K08913	P27520	1279	1.80E-139	Chlorophyll a-b binding protein 215, chloroplastic OS=Pisum sativum GN=CAB215 PE=1 SV=1	--	--	GO:0009765	photosynthesis, light harvesting	--	--	GO:0009507//GO:0016020	chloroplast//membrane	--	--
Cluster-1252.43364	1165.421694	2862.416747	-1.2964	5.38E-148	4.57E-144	1284	169124051	ACA47401.1	1343	4.60E-146	chloroplast chlorophyll-a/b binding protein [Medicago falcata]	357452426	XM_003596442.1	901	0	Medicago truncatula Chlorophyll a/b-binding protein (MTR_2g081090) mRNA, complete cds	K08914	LHCB3	light-harvesting complex II chlorophyll a/b binding protein 3	http://www.genome.jp/dbget-bin/www_bget?ko:K08914	P27489	1262	1.60E-137	Chlorophyll a-b binding protein 13, chloroplastic OS=Solanum lycopersicum GN=CAB13 PE=1 SV=1	--	--	--	--	--	--	--	--	--	--
Cluster-1252.43369	92.16979557	216.6429863	-1.233	8.45E-12	1.67E-09	813	357519339	XP_003629958.1	713	3.30E-73	Ferredoxin I [Medicago truncatula]>gi|355523980|gb|AET04434.1| 2Fe-2S ferredoxin superfamily protein [Medicago truncatula]	66730743	AC151674.9	613	0	Medicago truncatula clone mth2-28i16, complete sequence	K02639	petF	ferredoxin	http://www.genome.jp/dbget-bin/www_bget?ko:K02639	Q43517	515	4.20E-51	Ferredoxin-1, chloroplastic OS=Solanum lycopersicum GN=SEND33 PE=2 SV=1	PF00111	2Fe-2S iron-sulfur cluster binding domain	GO:0022900//GO:0006118	electron transport chain//obsolete electron transport	GO:0046872//GO:0051537//GO:0051536//GO:0009055	metal ion binding//2 iron, 2 sulfur cluster binding//iron-sulfur cluster binding//electron carrier activity	--	--	--	--
Cluster-1252.43372	124.8294585	304.2491109	-1.2853	5.29E-17	1.58E-14	1305	357443057	XP_003591806.1	1056	8.80E-113	Indoleacetic acid-induced-like protein [Medicago truncatula]>gi|355480854|gb|AES62057.1| auxin-responsive AUX/IAA family protein [Medicago truncatula]	357443056	XM_003591758.1	1048	0	Medicago truncatula Indoleacetic acid-induced-like protein (MTR_1g093240) mRNA, complete cds	K14484	IAA	auxin-responsive protein IAA	http://www.genome.jp/dbget-bin/www_bget?ko:K14484	Q38832	819	3.80E-86	Auxin-responsive protein IAA14 OS=Arabidopsis thaliana GN=IAA14 PE=1 SV=2	PF02309	AUX/IAA family	GO:0009734//GO:0006355	auxin-activated signaling pathway//regulation of transcription, DNA-templated	GO:0046983	protein dimerization activity	GO:0005634	nucleus	--	--
Cluster-1252.43378	220.9308041	525.0116784	-1.2488	6.03E-27	3.16E-24	1652	388516019	AFK46071.1	260	2.20E-20	unknown [Medicago truncatula]	45434538	AC134242.17	441	0	Medicago truncatula clone mth2-10p20, complete sequence	--	--	--	--	Q03878	214	6.80E-16	Glycine-rich RNA-binding protein OS=Daucus carota PE=2 SV=1	PF00076//PF07127//PF16367	RNA recognition motif. (a.k.a. RRM, RBD, or RNP domain)//Late nodulin protein//RNA recognition motif	GO:0009878	nodule morphogenesis	GO:0003676//GO:0046872	nucleic acid binding//metal ion binding	--	--	--	--
Cluster-1252.43381	139.3871162	36.75740378	1.923	1.91E-16	5.44E-14	1096	657375803	KEH21029.1	845	2.20E-88	pathogenesis-related thaumatin family protein [Medicago truncatula]	821594483	LN846351.1	170	1.53E-81	Trifolium pratense genome assembly redclover, chromosome : chr3	--	--	--	--	P31110	541	5.40E-54	Thaumatin-like protein OS=Oryza sativa subsp. japonica GN=Os12g0628600 PE=1 SV=1	PF00947	Picornavirus core protein 2A	GO:0016032//GO:0006508	viral process//proteolysis	GO:0008233	peptidase activity	--	--	--	--
Cluster-1252.43383	3213.970197	11345.04766	-1.8196	0	0	1980	502137718	XP_004503161.1	2012	1.90E-223	PREDICTED: ribulose bisphosphate carboxylase/oxygenase activase 2, chloroplastic [Cicer arietinum]	23320704	AY130300.1	1037	0	Medicago sativa rubisco activase (Rca) mRNA, partial cds	--	--	--	--	Q7X999	1877	1.20E-208	Ribulose bisphosphate carboxylase/oxygenase activase 2, chloroplastic OS=Larrea tridentata GN=RCA2 PE=2 SV=1	PF06309//PF00004	Torsin//ATPase family associated with various cellular activities (AAA)	--	--	GO:0005524	ATP binding	--	--	--	--
Cluster-1252.43394	332.5895988	60.61909206	2.4559	6.35E-49	7.47E-46	1601	332079483	AEE00202.1	1425	1.80E-155	senescence-inducible chloroplast stay-green protein [Medicago sativa]	388516200	BT146368.1	1045	0	Medicago truncatula clone JCVI-FLMt-4E22 unknown mRNA	--	--	--	--	A7VLV1	1202	1.80E-130	Protein STAY-GREEN, chloroplastic OS=Pisum sativum GN=SGR PE=2 SV=1	--	--	--	--	--	--	--	--	--	--
Cluster-1252.43420	40.43029669	219.5056128	-2.4407	1.00E-29	6.49E-27	489	657380963	AES74698.2	604	8.50E-61	light-harvesting complex I chlorophyll A/B-binding protein [Medicago truncatula]	821594481	LN846349.1	338	2.67E-175	Trifolium pratense genome assembly redclover, chromosome : chr1	K08912	LHCB1	light-harvesting complex II chlorophyll a/b binding protein 1	http://www.genome.jp/dbget-bin/www_bget?ko:K08912	P07371	529	5.90E-53	Chlorophyll a-b binding protein AB80, chloroplastic OS=Pisum sativum GN=AB80 PE=1 SV=1	--	--	--	--	--	--	--	--	--	--
Cluster-1252.43458	141.1578451	667.7423721	-2.242	2.47E-78	6.75E-75	471	12582	CAA48410.1	486	4.00E-47	light harvesting chlorophyll a /b binding protein [Hedera helix]	388503039	BT139791.1	331	2.00E-171	Medicago truncatula clone JCVI-FLMt-16P21 unknown mRNA	K08912	LHCB1	light-harvesting complex II chlorophyll a/b binding protein 1	http://www.genome.jp/dbget-bin/www_bget?ko:K08912	P27495	483	1.20E-47	Chlorophyll a-b binding protein 40, chloroplastic OS=Nicotiana tabacum GN=CAB40 PE=2 SV=1	PF10143	2,3-bisphosphoglycerate-independent phosphoglycerate mutase	GO:0006007	glucose catabolic process	GO:0003824//GO:0046537	catalytic activity//2,3-bisphosphoglycerate-independent phosphoglycerate mutase activity	--	--	--	--
Cluster-1252.43474	79.11644845	36.3924307	1.1203	2.22E-05	0.0016775	1414	657374409	KEH19982.1	1578	2.80E-173	xyloglucan endotransglucosylase/hydrolase family protein [Medicago truncatula]	388504169	BT140356.1	976	0	Medicago truncatula clone JCVI-FLMt-13E18 unknown mRNA	K08235	E2.4.1.207	xyloglucan:xyloglucosyl transferase	http://www.genome.jp/dbget-bin/www_bget?ko:K08235	Q8LC45	1006	8.40E-108	Probable xyloglucan endotransglucosylase/hydrolase protein 33 OS=Arabidopsis thaliana GN=XTH33 PE=2 SV=2	PF00722//PF06955	Glycosyl hydrolases family 16//Xyloglucan endo-transglycosylase (XET) C-terminus	GO:0005975//GO:0006073	carbohydrate metabolic process//cellular glucan metabolic process	GO:0016762//GO:0004553	xyloglucan:xyloglucosyl transferase activity//hydrolase activity, hydrolyzing O-glycosyl compounds	GO:0005618//GO:0048046	cell wall//apoplast	--	--
Cluster-1252.43475	19.9091428	74.68523848	-1.9074	1.90E-08	2.52E-06	1409	657400060	KEH39402.1	1428	7.00E-156	phototropin-2 protein [Medicago truncatula]	357454020	XM_003597243.1	748	0	Medicago truncatula Phototropin (MTR_2g095980) mRNA, complete cds	K08282	E2.7.11.1	non-specific serine/threonine protein kinase	http://www.genome.jp/dbget-bin/www_bget?ko:K08282	O48963	1146	4.90E-124	Phototropin-1 OS=Arabidopsis thaliana GN=PHOT1 PE=1 SV=1	PF06753//PF00069//PF07714	Bradykinin//Protein kinase domain//Protein tyrosine kinase	GO:0006468//GO:0006950//GO:0007165	protein phosphorylation//response to stress//signal transduction	GO:0004672//GO:0005524//GO:0005179	protein kinase activity//ATP binding//hormone activity	GO:0005576	extracellular region	--	--
Cluster-1252.43480	727.1315956	1491.407956	-1.0364	8.74E-54	1.15E-50	1719	657399288	KEH38771.1	1667	1.60E-183	NADPH-protochlorophyllide oxidoreductase [Medicago truncatula]	828290293	XM_004487627.2	948	0	PREDICTED: Cicer arietinum protochlorophyllide reductase, chloroplastic (LOC101508167), mRNA	K00218	E1.3.1.33, por	protochlorophyllide reductase	http://www.genome.jp/dbget-bin/www_bget?ko:K00218	Q01289	1560	5.90E-172	Protochlorophyllide reductase, chloroplastic OS=Pisum sativum GN=3PCR PE=1 SV=1	PF01370//PF01825//PF00106//PF12242	NAD dependent epimerase/dehydratase family//GPCR proteolysis site, GPS, motif//short chain dehydrogenase//NAD(P)H binding domain of trans-2-enoyl-CoA reductase	GO:0008152//GO:0055114	metabolic process//oxidation-reduction process	GO:0016491//GO:0050662//GO:0003824	oxidoreductase activity//coenzyme binding//catalytic activity	GO:0016020	membrane	KOG1208	Dehydrogenases with different specificities (related to short-chain alcohol dehydrogenases)
Cluster-1252.43482	140.9110758	64.9646839	1.1171	1.63E-08	2.18E-06	3539	657386396	KEH28732.1	2650	3.50E-297	plastidic ATP/ADP-transporter-like protein [Medicago truncatula]	388498629	BT137586.1	1289	0	Medicago truncatula clone JCVI-FLMt-22C12 unknown mRNA	K03301	TC.AAA	ATP:ADP antiporter, AAA family	http://www.genome.jp/dbget-bin/www_bget?ko:K03301	O24381	2369	1.90E-265	Plastidic ATP/ADP-transporter OS=Solanum tuberosum PE=2 SV=2	PF03219	TLC ATP/ADP transporter	GO:0006810	transport	GO:0005524//GO:0005471	ATP binding//ATP:ADP antiporter activity	GO:0016021	integral component of membrane	--	--
Cluster-1252.43496	429.3902206	104.6151286	2.0372	1.10E-50	1.40E-47	1764	357482929	XP_003611751.1	1242	3.20E-134	Heat shock transcription factor [Medicago truncatula]	388509133	BT142839.1	1070	0	Medicago truncatula clone JCVI-FLMt-21B10 unknown mRNA	K09419	HSFF	heat shock transcription factor, other eukaryote	http://www.genome.jp/dbget-bin/www_bget?ko:K09419	P22335	653	9.00E-67	Heat shock factor protein HSF24 OS=Solanum peruvianum GN=HSF24 PE=2 SV=1	PF06632//PF00447//PF01920//PF02183//PF00170//PF07412	DNA double-strand break repair and V(D)J recombination protein XRCC4//HSF-type DNA-binding//Prefoldin subunit//Homeobox associated leucine zipper//bZIP transcription factor//Geminin	GO:0006310//GO:0006302//GO:0006275//GO:0006355//GO:0006457	DNA recombination//double-strand break repair//regulation of DNA replication//regulation of transcription, DNA-templated//protein folding	GO:0043565//GO:0051082//GO:0003677//GO:0003700	sequence-specific DNA binding//unfolded protein binding//DNA binding//transcription factor activity, sequence-specific DNA binding	GO:0005634//GO:0005667//GO:0016272	nucleus//transcription factor complex//prefoldin complex	--	--
Cluster-1252.43507	258.2750391	101.2642982	1.3508	1.37E-18	4.57E-16	5578	357443477	XP_003592016.1	1459	7.00E-159	Aquaporin NIP3-1 [Medicago truncatula]>gi|357443521|ref|XP_003592038.1| Aquaporin NIP3-1 [Medicago truncatula]>gi|355481064|gb|AES62267.1| major intrinsic protein (MIP) family transporter [Medicago truncatula]	357443476	XM_003591968.1	1025	0	Medicago truncatula Aquaporin NIP3-1 (MTR_1g097840) mRNA, complete cds	K09874	NIP	aquaporin NIP	http://www.genome.jp/dbget-bin/www_bget?ko:K09874	Q9SV84	1018	1.30E-108	Probable aquaporin NIP5-1 OS=Arabidopsis thaliana GN=NIP5-1 PE=2 SV=1	PF00230//PF04655//PF00069	Major intrinsic protein//Aminoglycoside/hydroxyurea antibiotic resistance kinase//Protein kinase domain	GO:0006468//GO:0019748//GO:0006810	protein phosphorylation//secondary metabolic process//transport	GO:0005215//GO:0005524//GO:0016773//GO:0004672	transporter activity//ATP binding//phosphotransferase activity, alcohol group as acceptor//protein kinase activity	GO:0016021//GO:0016020	integral component of membrane//membrane	--	--
Cluster-1252.43508	121.338279	44.58597148	1.4444	2.49E-10	4.23E-08	710	388512247	AFK44185.1	930	2.00E-98	unknown [Medicago truncatula]	388512246	BT144391.1	662	0	Medicago truncatula clone JCVI-FLMt-9O10 unknown mRNA	K14156	CHK	choline/ethanolamine kinase	http://www.genome.jp/dbget-bin/www_bget?ko:K14156	Q9M9H6	562	1.30E-56	Probable choline kinase 1 OS=Arabidopsis thaliana GN=CK1 PE=2 SV=1	--	--	--	--	--	--	--	--	KOG2686	Choline kinase
Cluster-1252.43533	34.55926674	184.3218933	-2.4151	6.33E-25	2.97E-22	1451	357514739	XP_003627658.1	1563	1.60E-171	Quinone oxidoreductase-like protein [Medicago truncatula]>gi|217075172|gb|ACJ85946.1| unknown [Medicago truncatula]>gi|355521680|gb|AET02134.1| zinc-binding dehydrogenase family oxidoreductase [Medicago truncatula]>gi|388507594|gb|AFK41863.1| unknown [Medicago truncatula]>gi|388519617|gb|AFK47870.1| unknown [Medicago truncatula]	388519616	BT148076.1	1000	0	Medicago truncatula clone JCVI-FLMt-12J24 unknown mRNA	K18980	EO	2-methylene-furan-3-one reductase	http://www.genome.jp/dbget-bin/www_bget?ko:K18980	K4BW79	671	6.00E-69	2-methylene-furan-3-one reductase OS=Solanum lycopersicum GN=EO PE=1 SV=1	PF00107//PF08240	Zinc-binding dehydrogenase//Alcohol dehydrogenase GroES-like domain	GO:0055114	oxidation-reduction process	GO:0000166//GO:0008270//GO:0016491	nucleotide binding//zinc ion binding//oxidoreductase activity	--	--	KOG1198	Zinc-binding oxidoreductase
Cluster-1252.43550	258.2698379	780.0775204	-1.5947	3.69E-57	5.42E-54	3101	356522482	XP_003529875.1	4071	0.00E+00	PREDICTED: beta-galactosidase 1-like [Glycine max]	525313651	NM_001279173.1	2172	0	Cicer arietinum beta-galactosidase 1-like (LOC101506247), mRNA >gnl|BL_ORD_ID|10030859 Cicer arietinum mRNA for beta-galactosidase precursor (bgal gene)	--	--	--	--	Q9SCW1	3756	0.00E+00	Beta-galactosidase 1 OS=Arabidopsis thaliana GN=BGAL1 PE=1 SV=1	PF05995//PF01578//PF02140//PF02449//PF00813//PF02837	Cysteine dioxygenase type I//Cytochrome C assembly protein//Galactose binding lectin domain//Beta-galactosidase//FliP family//Glycosyl hydrolases family 2, sugar binding domain	GO:0006027//GO:0046439//GO:0006534//GO:0017004//GO:0009306//GO:0006687//GO:0055114//GO:0005975//GO:0006012//GO:0019530//GO:0046486	glycosaminoglycan catabolic process//L-cysteine metabolic process//cysteine metabolic process//cytochrome complex assembly//protein secretion//glycosphingolipid metabolic process//oxidation-reduction process//carbohydrate metabolic process//galactose metabolic process//taurine metabolic process//glycerolipid metabolic process	GO:0004565//GO:0017172//GO:0020037//GO:0005506//GO:0004553//GO:0030246	beta-galactosidase activity//cysteine dioxygenase activity//heme binding//iron ion binding//hydrolase activity, hydrolyzing O-glycosyl compounds//carbohydrate binding	GO:0016020//GO:0009341	membrane//beta-galactosidase complex	--	--
Cluster-1252.43581	259.9486786	110.6340381	1.2324	1.51E-16	4.36E-14	5097	657375646	KEH20911.1	2918	0.00E+00	phytoalexin deficient protein [Medicago truncatula]	170784899	AC152349.12	1179	0	Medicago truncatula clone mth2-52p10, complete sequence	--	--	--	--	Q9S745	751	1.10E-77	Lipase-like PAD4 OS=Arabidopsis thaliana GN=PAD4 PE=1 SV=1	PF00646//PF01764//PF06324//PF07819//PF12937	F-box domain//Lipase (class 3)//Pigment-dispersing hormone (PDH)//PGAP1-like protein//F-box-like	GO:0006629//GO:0009416//GO:0006505//GO:0006886//GO:0007165	lipid metabolic process//response to light stimulus//GPI anchor metabolic process//intracellular protein transport//signal transduction	GO:0016788//GO:0005179//GO:0005515	hydrolase activity, acting on ester bonds//hormone activity//protein binding	GO:0005576	extracellular region	--	--
Cluster-1252.43597	36.48198715	102.5941426	-1.4917	4.10E-08	5.17E-06	1449	657384308	AES95419.2	1271	1.10E-137	carotenoid cleavage dioxygenase 4a-6 [Medicago truncatula]	38371773	AC123596.13	769	0	Medicago truncatula clone mth1-17n5, complete sequence	K09840	NCED	9-cis-epoxycarotenoid dioxygenase	http://www.genome.jp/dbget-bin/www_bget?ko:K09840	O49675	912	6.80E-97	Probable carotenoid cleavage dioxygenase 4, chloroplastic OS=Arabidopsis thaliana GN=CCD4 PE=1 SV=1	PF13833	EF-hand domain pair	--	--	GO:0005509	calcium ion binding	--	--	--	--
Cluster-1252.43599	20.1091011	92.38328655	-2.1998	5.83E-12	1.18E-09	1182	357437019	XP_003588785.1	430	3.10E-40	14 kDa proline-rich protein DC2.15 [Medicago truncatula]>gi|355477833|gb|AES59036.1| protease inhibitor/seed storage/LTP family protein [Medicago truncatula]>gi|388496896|gb|AFK36514.1| unknown [Medicago truncatula]>gi|388514065|gb|AFK45094.1| unknown [Medicago truncatula]	357437018	XM_003588737.1	860	0	Medicago truncatula 14 kDa proline-rich protein DC2.15 (MTR_1g012710) mRNA, complete cds	--	--	--	--	Q9SU35	318	4.20E-28	pEARLI1-like lipid transfer protein 1 OS=Arabidopsis thaliana GN=AZI1 PE=1 SV=1	PF04625//PF09326	DEC-1 protein, N-terminal region//NADH-ubiquinone oxidoreductase subunit G, C-terminal	GO:0055114//GO:0007304//GO:0006869	oxidation-reduction process//chorion-containing eggshell formation//lipid transport	GO:0005213//GO:0051536//GO:0016651	structural constituent of chorion//iron-sulfur cluster binding//oxidoreductase activity, acting on NAD(P)H	GO:0042600//GO:0005576	chorion//extracellular region	--	--
Cluster-1252.43607	74.85144195	28.62102115	1.387	1.38E-06	0.00013395	1099	657374162	KEH19765.1	1343	3.90E-146	galactose oxidase/kelch repeat protein [Medicago truncatula]	821594491	LN846355.1	765	0	Trifolium pratense genome assembly redclover, chromosome : chr7	--	--	--	--	Q8L736	1010	2.20E-108	F-box/kelch-repeat protein SKIP11 OS=Arabidopsis thaliana GN=SKIP11 PE=1 SV=2	PF07646//PF01344	Kelch motif//Kelch motif	--	--	GO:0005515	protein binding	--	--	--	--
Cluster-1252.43635	609.8797476	241.991835	1.3336	6.12E-41	5.71E-38	1607	357444255	XP_003592405.1	1337	2.80E-145	Phosphate metabolism protein [Medicago truncatula]>gi|217073866|gb|ACJ85293.1| unknown [Medicago truncatula]>gi|355481453|gb|AES62656.1| haloacid dehalogenase-like hydrolase [Medicago truncatula]>gi|388519543|gb|AFK47833.1| unknown [Medicago truncatula]	217073865	BT052628.1	817	0	Medicago truncatula clone MTYFD_FE_FF_FG1G-L-3 unknown mRNA	K07025	K07025	putative hydrolase of the HAD superfamily	http://www.genome.jp/dbget-bin/www_bget?ko:K07025	Q09893	204	9.50E-15	Uncharacterized protein C24B11.05 OS=Schizosaccharomyces pombe (strain 972 / ATCC 24843) GN=SPAC24B11.05 PE=3 SV=1	PF12689	Acid Phosphatase	--	--	GO:0016791//GO:0016787	phosphatase activity//hydrolase activity	--	--	KOG3109	Haloacid dehalogenase-like hydrolase
Cluster-1252.43637	44.36589212	14.9439696	1.5699	4.99E-05	0.0034761	2240	357444255	XP_003592405.1	925	2.30E-97	Phosphate metabolism protein [Medicago truncatula]>gi|217073866|gb|ACJ85293.1| unknown [Medicago truncatula]>gi|355481453|gb|AES62656.1| haloacid dehalogenase-like hydrolase [Medicago truncatula]>gi|388519543|gb|AFK47833.1| unknown [Medicago truncatula]	388519542	BT148039.1	487	0	Medicago truncatula clone JCVI-FLMt-9H17 unknown mRNA	K07025	K07025	putative hydrolase of the HAD superfamily	http://www.genome.jp/dbget-bin/www_bget?ko:K07025	Q09893	173	5.20E-11	Uncharacterized protein C24B11.05 OS=Schizosaccharomyces pombe (strain 972 / ATCC 24843) GN=SPAC24B11.05 PE=3 SV=1	--	--	--	--	GO:0016787	hydrolase activity	--	--	KOG3109	Haloacid dehalogenase-like hydrolase
Cluster-1252.43649	94.23121538	16.78928608	2.4887	3.23E-15	8.64E-13	1509	--	--	--	--	--	56542340	AC148347.13	257	9.21E-130	Medicago truncatula chromosome 8 clone mth2-26g24, complete sequence	--	--	--	--	--	--	--	--	--	--	--	--	--	--	--	--	--	--
Cluster-1252.43664	1113.00488	396.8557861	1.4878	2.50E-85	7.66E-82	1610	502129455	XP_004500311.1	1456	4.50E-159	PREDICTED: cinnamoyl-CoA reductase 1 [Cicer arietinum]	357458088	XM_003599277.1	894	0	Medicago truncatula Dihydroflavonol reductase (MTR_3g031650) mRNA, complete cds	--	--	--	--	Q9S9N9	607	1.80E-61	Cinnamoyl-CoA reductase 1 OS=Arabidopsis thaliana GN=CCR1 PE=1 SV=1	PF01073//PF00106//PF00947//PF01113//PF01370	3-beta hydroxysteroid dehydrogenase/isomerase family//short chain dehydrogenase//Picornavirus core protein 2A//Dihydrodipicolinate reductase, N-terminus//NAD dependent epimerase/dehydratase family	GO:0006694//GO:0008152//GO:0008207//GO:0008209//GO:0055114//GO:0009089//GO:0008210//GO:0006508//GO:0016032//GO:0009085	steroid biosynthetic process//metabolic process//C21-steroid hormone metabolic process//androgen metabolic process//oxidation-reduction process//lysine biosynthetic process via diaminopimelate//estrogen metabolic process//proteolysis//viral process//lysine biosynthetic process	GO:0003824//GO:0050662//GO:0016616//GO:0008839//GO:0008233//GO:0003854//GO:0016491	catalytic activity//coenzyme binding//oxidoreductase activity, acting on the CH-OH group of donors, NAD or NADP as acceptor//4-hydroxy-tetrahydrodipicolinate reductase//peptidase activity//3-beta-hydroxy-delta5-steroid dehydrogenase activity//oxidoreductase activity	--	--	--	--
Cluster-1252.43683	96.45387324	199.371789	-1.0476	1.22E-08	1.67E-06	1504	502156134	XP_004510325.1	1649	1.80E-181	PREDICTED: GDSL esterase/lipase APG [Cicer arietinum]	357513586	XM_003627034.1	984	0	Medicago truncatula GDSL esterase/lipase APG (MTR_8g014910) mRNA, complete cds	--	--	--	--	Q9LU14	1342	9.80E-147	GDSL esterase/lipase APG OS=Arabidopsis thaliana GN=APG PE=1 SV=1	PF00657	GDSL-like Lipase/Acylhydrolase	--	--	GO:0016788	hydrolase activity, acting on ester bonds	--	--	--	--
Cluster-1252.43692	35.08979194	3.914021654	3.1643	6.23E-08	7.59E-06	5141	502109785	XP_004493726.1	4459	0.00E+00	PREDICTED: calcium-transporting ATPase 12, plasma membrane-type [Cicer arietinum]	16508163	AY059633.1	3365	0	Medicago truncatula type IIB calcium ATPase (MCA2) gene, complete cds	K01537	E3.6.3.8	Ca2+-transporting ATPase	http://www.genome.jp/dbget-bin/www_bget?ko:K01537	Q9LY77	3285	0.00E+00	Calcium-transporting ATPase 12, plasma membrane-type OS=Arabidopsis thaliana GN=ACA12 PE=2 SV=1	PF00122	E1-E2 ATPase	--	--	GO:0000166//GO:0046872	nucleotide binding//metal ion binding	--	--	--	--
Cluster-1252.43696	40.55223658	3.73048634	3.4423	1.72E-09	2.64E-07	922	--	--	--	--	--	52353837	AC148487.14	190	9.76E-93	Medicago truncatula clone mth2-57f20, complete sequence	--	--	--	--	--	--	--	--	PF11421	ATP synthase F1 beta subunit	GO:0006754	ATP biosynthetic process	GO:0016887//GO:0005524	ATPase activity//ATP binding	GO:0000275	mitochondrial proton-transporting ATP synthase complex, catalytic core F(1)	--	--
Cluster-1252.43700	1912.722494	811.4882783	1.237	8.59E-112	4.69E-108	2823	657400873	KEH39941.1	2424	4.50E-271	vacuolar processing enzyme [Medicago truncatula]	217072165	BT051781.1	1522	0	Medicago truncatula clone MTYF5_F6_F7_F81G-G-7 unknown mRNA	K01369	LGMN	legumain	http://www.genome.jp/dbget-bin/www_bget?ko:K01369	P49044	2126	2.30E-237	Vacuolar-processing enzyme OS=Vicia sativa PE=1 SV=1	PF01650//PF00656	Peptidase C13 family//Caspase domain	GO:0006508	proteolysis	GO:0008233//GO:0004197	peptidase activity//cysteine-type endopeptidase activity	--	--	KOG1349	Gpi-anchor transamidase
Cluster-1252.43722	348.9532383	150.1995322	1.2162	2.75E-21	1.05E-18	1441	657400453	KEH39639.1	1346	2.30E-146	WRKY family transcription factor [Medicago truncatula]	821594491	LN846355.1	357	0	Trifolium pratense genome assembly redclover, chromosome : chr7	--	--	--	--	Q9SAH7	665	3.00E-68	Probable WRKY transcription factor 40 OS=Arabidopsis thaliana GN=WRKY40 PE=1 SV=1	PF00769//PF13851//PF03106	Ezrin/radixin/moesin family//Growth-arrest specific micro-tubule binding//WRKY DNA -binding domain	GO:0006355//GO:0048870	regulation of transcription, DNA-templated//cell motility	GO:0008092//GO:0043565//GO:0003700	cytoskeletal protein binding//sequence-specific DNA binding//transcription factor activity, sequence-specific DNA binding	GO:0031514//GO:0019898//GO:0005737//GO:0005667	motile cilium//extrinsic component of membrane//cytoplasm//transcription factor complex	--	--
Cluster-1252.43746	483.6164841	1035.889564	-1.0989	8.67E-42	8.39E-39	1810	388510242	AFK43187.1	986	1.60E-104	unknown [Medicago truncatula]>gi|657371801|gb|KEH17773.1| oxygen-evolving enhancer protein [Medicago truncatula]	388510241	BT143393.1	721	0	Medicago truncatula clone JCVI-FLMt-8C12 unknown mRNA	K08901	psbQ	photosystem II oxygen-evolving enhancer protein 3	http://www.genome.jp/dbget-bin/www_bget?ko:K08901	Q41932	643	1.30E-65	Oxygen-evolving enhancer protein 3-2, chloroplastic OS=Arabidopsis thaliana GN=PSBQ2 PE=1 SV=2	PF05757	Oxygen evolving enhancer protein 3 (PsbQ)	GO:0015979	photosynthesis	GO:0005509	calcium ion binding	GO:0009523//GO:0009654//GO:0019898	photosystem II//photosystem II oxygen evolving complex//extrinsic component of membrane	--	--
Cluster-1252.43768	748.9767508	279.3407469	1.4229	1.41E-54	1.89E-51	2363	357500769	XP_003620673.1	2503	2.60E-280	Oxidoreductase [Medicago truncatula]>gi|355495688|gb|AES76891.1| short-chain dehydrogenase/reductase [Medicago truncatula]	357500768	XM_003620625.1	1443	0	Medicago truncatula Oxidoreductase (MTR_6g088500) mRNA, complete cds	K13606	NOL, NYC1	chlorophyll(ide) b reductase	http://www.genome.jp/dbget-bin/www_bget?ko:K13606	Q93ZA0	1741	8.30E-193	Probable chlorophyll(ide) b reductase NYC1, chloroplastic OS=Arabidopsis thaliana GN=NYC1 PE=1 SV=1	PF02372//PF00106//PF05676	Interleukin 15//short chain dehydrogenase//NADH-ubiquinone oxidoreductase B18 subunit (NDUFB7)	GO:0006120//GO:0007165//GO:0008152//GO:0055114//GO:0006814//GO:0015992//GO:0006118//GO:0006955//GO:0006744	mitochondrial electron transport, NADH to ubiquinone//signal transduction//metabolic process//oxidation-reduction process//sodium ion transport//proton transport//obsolete electron transport//immune response//ubiquinone biosynthetic process	GO:0005126//GO:0003954//GO:0008137//GO:0016491//GO:0000166	cytokine receptor binding//NADH dehydrogenase activity//NADH dehydrogenase (ubiquinone) activity//oxidoreductase activity//nucleotide binding	GO:0005576//GO:0005739	extracellular region//mitochondrion	KOG1205	Predicted dehydrogenase
Cluster-1252.43769	274.2445411	102.9989691	1.4128	7.58E-21	2.80E-18	1906	388504458	AFK40295.1	2007	6.80E-223	unknown [Medicago truncatula]>gi|657369695|gb|KEH16039.1| TPR1-like protein [Medicago truncatula]	229220716	AC202358.24	1442	0	Medicago truncatula clone mth2-56m17, complete sequence	--	--	--	--	--	--	--	--	PF13181//PF13374	Tetratricopeptide repeat//Tetratricopeptide repeat	--	--	GO:0005515	protein binding	--	--	--	--
Cluster-1252.43784	271.5462599	85.21177528	1.6721	1.10E-25	5.50E-23	2952	657388323	KEH30273.1	4698	0.00E+00	linoleate 13S-lipoxygenase 2-1, related protein [Medicago truncatula]	828323020	XM_004507064.2	1398	0	PREDICTED: Cicer arietinum linoleate 13S-lipoxygenase 2-1, chloroplastic-like (LOC101499921), transcript variant X1, mRNA	K00454	LOX2S	lipoxygenase	http://www.genome.jp/dbget-bin/www_bget?ko:K00454	O24370	3013	0.00E+00	Linoleate 13S-lipoxygenase 2-1, chloroplastic OS=Solanum tuberosum GN=LOX2.1 PE=1 SV=1	PF00305//PF01477	Lipoxygenase//PLAT/LH2 domain	GO:0055114	oxidation-reduction process	GO:0046872//GO:0005515//GO:0016702	metal ion binding//protein binding//oxidoreductase activity, acting on single donors with incorporation of molecular oxygen, incorporation of two atoms of oxygen	--	--	--	--
Cluster-1252.43791	192.7794495	59.35060086	1.6996	4.45E-19	1.53E-16	2931	356521845	XP_003529561.1	3275	0.00E+00	PREDICTED: peroxisomal fatty acid beta-oxidation multifunctional protein MFP2-like [Glycine max]	357478818	XM_003609647.1	2169	0	Medicago truncatula Glyoxysomal fatty acid beta-oxidation multifunctional protein MFP-a (MTR_4g120130) mRNA, complete cds	K10527	MFP2	enoyl-CoA hydratase/3-hydroxyacyl-CoA dehydrogenase	http://www.genome.jp/dbget-bin/www_bget?ko:K10527	Q39659	2852	0.00E+00	Glyoxysomal fatty acid beta-oxidation multifunctional protein MFP-a OS=Cucumis sativus PE=1 SV=1	PF02737//PF00378//PF01343//PF00725//PF16113	3-hydroxyacyl-CoA dehydrogenase, NAD binding domain//Enoyl-CoA hydratase/isomerase//Peptidase family S49//3-hydroxyacyl-CoA dehydrogenase, C-terminal domain//Enoyl-CoA hydratase/isomerase	GO:0006552//GO:0006631//GO:0006574//GO:0006508//GO:0018874//GO:0006568//GO:0006633//GO:0008152//GO:0006550//GO:0006554//GO:0055114	leucine catabolic process//fatty acid metabolic process//valine catabolic process//proteolysis//benzoate metabolic process//tryptophan metabolic process//fatty acid biosynthetic process//metabolic process//isoleucine catabolic process//lysine catabolic process//oxidation-reduction process	GO:0008233//GO:0016836//GO:0016491//GO:0003857//GO:0003824	peptidase activity//hydro-lyase activity//oxidoreductase activity//3-hydroxyacyl-CoA dehydrogenase activity//catalytic activity	--	--	KOG1683	Hydroxyacyl-CoA dehydrogenase/enoyl-CoA hydratase
Cluster-1252.43804	34.09346793	7.464119	2.1915	1.04E-05	0.00084227	3533	357484637	XP_003612606.1	227	3.20E-16	Replication protein A1-like protein [Medicago truncatula]	357508696	XM_003624589.1	338	2.05E-174	Medicago truncatula hypothetical protein (MTR_7g085850) mRNA, complete cds	--	--	--	--	--	--	--	--	--	--	--	--	--	--	--	--	--	--
Cluster-1252.43807	104.0956322	47.24775791	1.1396	8.32E-07	8.45E-05	1341	593796882	XP_007161479.1	1432	2.30E-156	hypothetical protein PHAVU_001G072600g [Phaseolus vulgaris]>gi|561034943|gb|ESW33473.1| hypothetical protein PHAVU_001G072600g [Phaseolus vulgaris]	357463520	XM_003601994.1	965	0	Medicago truncatula Aldehyde dehydrogenase family 3 member H1 (MTR_3g088150) mRNA, complete cds	K00128	E1.2.1.3	aldehyde dehydrogenase (NAD+)	http://www.genome.jp/dbget-bin/www_bget?ko:K00128	Q70DU8	1253	1.80E-136	Aldehyde dehydrogenase family 3 member H1 OS=Arabidopsis thaliana GN=ALDH3H1 PE=1 SV=2	PF00171	Aldehyde dehydrogenase family	GO:0008152//GO:0055114	metabolic process//oxidation-reduction process	GO:0016491	oxidoreductase activity	--	--	KOG2456	Aldehyde dehydrogenase
Cluster-1252.43813	224.0573197	102.9895301	1.1214	9.16E-13	1.97E-10	2706	657393576	AES69530.2	2756	0.00E+00	exocyst subunit exo70 family protein [Medicago truncatula]	193811823	CU651599.5	2285	0	M.truncatula DNA sequence from clone MTH2-116D19 on chromosome 3, complete sequence	--	--	--	--	Q9FGH9	1954	1.90E-217	Exocyst complex component EXO70B1 OS=Arabidopsis thaliana GN=EXO70B1 PE=1 SV=1	PF03081	Exo70 exocyst complex subunit	GO:0006887	exocytosis	--	--	GO:0000145	exocyst	--	--
Cluster-1252.43896	681.7075427	222.6545544	1.6143	4.25E-59	7.06E-56	812	357443641	XP_003592098.1	143	4.10E-07	Abscisic acid stress ripening protein [Medicago truncatula]>gi|355481146|gb|AES62349.1| ABA/WDS induced protein [Medicago truncatula]	357443640	XM_003592050.1	693	0	Medicago truncatula Abscisic acid stress ripening protein (MTR_1g098680) mRNA, complete cds	--	--	--	--	--	--	--	--	PF00212//PF01899//PF00164//PF02496	Atrial natriuretic peptide//Na+/H+ ion antiporter subunit//Ribosomal protein S12/S23//ABA/WDS induced protein	GO:0006950//GO:0042254//GO:0006412//GO:0006812//GO:0007165	response to stress//ribosome biogenesis//translation//cation transport//signal transduction	GO:0008324//GO:0003735//GO:0005179	cation transmembrane transporter activity//structural constituent of ribosome//hormone activity	GO:0016021//GO:0005840//GO:0005622//GO:0005576	integral component of membrane//ribosome//intracellular//extracellular region	--	--
Cluster-1252.43913	6.533319574	30.75842097	-2.2351	6.00E-05	0.0040888	1614	357476673	XP_003608622.1	578	2.90E-57	Zinc finger protein LSD1 [Medicago truncatula]>gi|217075072|gb|ACJ85896.1| unknown [Medicago truncatula]>gi|217075520|gb|ACJ86120.1| unknown [Medicago truncatula]>gi|355509677|gb|AES90819.1| LSD1-type zinc finger protein [Medicago truncatula]>gi|388499772|gb|AFK37952.1| unknown [Medicago truncatula]>gi|388500106|gb|AFK38119.1| unknown [Medicago truncatula]	357476672	XM_003608574.1	1032	0	Medicago truncatula Zinc finger protein LSD1 (MTR_4g098500) mRNA, complete cds	--	--	--	--	Q0J7V9	531	1.20E-52	Protein LSD1 OS=Oryza sativa subsp. japonica GN=LSD1 PE=2 SV=1	--	--	--	--	--	--	--	--	--	--
Cluster-1252.43924	83.09423161	24.45581831	1.7646	1.88E-09	2.87E-07	2047	357462847	XP_003601705.1	2275	6.20E-254	O-glucosyltransferase [Medicago truncatula]>gi|355490753|gb|AES71956.1| flavonoid glucosyltransferase [Medicago truncatula]	115345453	AC166237.12	1330	0	Medicago truncatula clone mth2-6a22, complete sequence	--	--	--	--	F8WKW0	1321	3.60E-144	Crocetin glucosyltransferase, chloroplastic OS=Gardenia jasminoides GN=UGT75L6 PE=1 SV=1	PF04101//PF03033//PF00201	Glycosyltransferase family 28 C-terminal domain//Glycosyltransferase family 28 N-terminal domain//UDP-glucoronosyl and UDP-glucosyl transferase	GO:0005975//GO:0008152//GO:0030259	carbohydrate metabolic process//metabolic process//lipid glycosylation	GO:0016758	transferase activity, transferring hexosyl groups	--	--	--	--
Cluster-1252.43933	179.3764643	68.10575969	1.3971	5.75E-14	1.40E-11	1957	357486611	XP_003613593.1	1868	9.20E-207	hypothetical protein MTR_5g038460 [Medicago truncatula]	357486610	XM_003613545.1	1002	0	Medicago truncatula hypothetical protein (MTR_5g038460) mRNA, complete cds	--	--	--	--	--	--	--	--	PF08727	Poliovirus 3A protein like	GO:0006508//GO:0006144	proteolysis//purine nucleobase metabolic process	GO:0017111//GO:0004197//GO:0003968	nucleoside-triphosphatase activity//cysteine-type endopeptidase activity//RNA-directed RNA polymerase activity	GO:0031379	RNA-directed RNA polymerase complex	--	--
Cluster-1252.43987	109.7458989	17.25231945	2.6693	1.07E-18	3.61E-16	2248	657390357	AES91176.2	2890	0.00E+00	peptide/nitrate transporter [Medicago truncatula]	357477386	XM_003608931.1	1566	0	Medicago truncatula Nitrate transporter NRT1-2 (MTR_4g107580) mRNA, complete cds	--	--	--	--	Q9LV10	1747	1.60E-193	Protein NRT1/ PTR FAMILY 2.11 OS=Arabidopsis thaliana GN=NPF2.11 PE=1 SV=1	PF00854	POT family	GO:0006810	transport	GO:0005215	transporter activity	GO:0016020	membrane	--	--
Cluster-1252.43992	35.00830605	7.34351008	2.2532	5.58E-06	0.00047765	677	357456599	XP_003598580.1	211	4.40E-15	hypothetical protein MTR_3g015830 [Medicago truncatula]>gi|355487628|gb|AES68831.1| transmembrane protein, putative [Medicago truncatula]	166234950	CU570763.5	219	5.35E-109	M.truncatula DNA sequence from clone MTH2-172G19 on chromosome 3, complete sequence	--	--	--	--	--	--	--	--	PF05739	SNARE domain	--	--	GO:0005515	protein binding	--	--	--	--
Cluster-1252.44052	32.21582483	80.08694494	-1.3138	1.20E-05	0.00095813	5585	502107566	XP_004493304.1	3122	0.00E+00	PREDICTED: alpha-L-arabinofuranosidase 1-like [Cicer arietinum]	357509144	XM_003624813.1	1896	0	Medicago truncatula Alpha-L-arabinofuranosidase (MTR_7g088410) mRNA, complete cds >gnl|BL_ORD_ID|8722542 Medicago truncatula cultivar Jemalong A17 alpha-L-arabinofuranosidase (Araf1) mRNA, complete cds	K01209	E3.2.1.55, abfA	alpha-N-arabinofuranosidase	http://www.genome.jp/dbget-bin/www_bget?ko:K01209	Q9SG80	2491	2.10E-279	Alpha-L-arabinofuranosidase 1 OS=Arabidopsis thaliana GN=ASD1 PE=1 SV=1	PF06964//PF00005//PF06699//PF07728//PF02018//PF03193//PF00910//PF03266//PF13304//PF01061//PF03422	Alpha-L-arabinofuranosidase C-terminus//ABC transporter//GPI biosynthesis protein family Pig-F//AAA domain (dynein-related subfamily)//Carbohydrate binding domain//Protein of unknown function, DUF258//RNA helicase//NTPase//AAA domain, putative AbiEii toxin, Type IV TA system//ABC-2 type transporter//Carbohydrate binding module (family 6)	GO:0046373//GO:0006506//GO:0009117//GO:0005975	L-arabinose metabolic process//GPI anchor biosynthetic process//nucleotide metabolic process//carbohydrate metabolic process	GO:0003724//GO:0003924//GO:0005524//GO:0003723//GO:0016798//GO:0098519//GO:0030246//GO:0016887//GO:0046556//GO:0005525	RNA helicase activity//GTPase activity//ATP binding//RNA binding//hydrolase activity, acting on glycosyl bonds//nucleotide phosphatase activity, acting on free nucleotides//carbohydrate binding//ATPase activity//alpha-L-arabinofuranosidase activity//GTP binding	GO:0016021//GO:0016020//GO:0005789	integral component of membrane//membrane//endoplasmic reticulum membrane	--	--
Cluster-1252.44072	313.0220033	109.8936042	1.5102	9.80E-26	4.93E-23	2268	657374536	AET03296.2	2478	2.00E-277	basic helix loop helix (bHLH) family transcription factor [Medicago truncatula]	357517062	XM_003628772.1	1779	0	Medicago truncatula Transcription factor MYC2 (MTR_8g067280) mRNA, complete cds	K13422	MYC2	transcription factor MYC2	http://www.genome.jp/dbget-bin/www_bget?ko:K13422	Q39204	1066	1.50E-114	Transcription factor MYC2 OS=Arabidopsis thaliana GN=MYC2 PE=1 SV=2	PF00010	Helix-loop-helix DNA-binding domain	--	--	GO:0046983	protein dimerization activity	--	--	--	--
Cluster-1252.44190	399.16531	137.494169	1.5376	3.83E-33	2.77E-30	831	388495740	AFK35936.1	352	2.40E-31	unknown [Medicago truncatula]>gi|657380128|gb|KEH24387.1| late embryogenesis abundant protein [Medicago truncatula]	217071643	BT051518.1	370	0	Medicago truncatula clone MTYF1_F2_F3_F41G-G-23 unknown mRNA	--	--	--	--	P32292	198	2.40E-14	Indole-3-acetic acid-induced protein ARG2 OS=Vigna radiata var. radiata GN=ARG2 PE=2 SV=1	PF03242	Late embryogenesis abundant protein	GO:0006950	response to stress	--	--	--	--	--	--
Cluster-1252.44218	203.0478283	676.5227015	-1.7363	2.46E-56	3.55E-53	572	657380960	KEH25005.1	488	2.80E-47	light-harvesting complex I chlorophyll A/B-binding protein [Medicago truncatula]	388503039	BT139791.1	310	1.16E-159	Medicago truncatula clone JCVI-FLMt-16P21 unknown mRNA	K08912	LHCB1	light-harvesting complex II chlorophyll a/b binding protein 1	http://www.genome.jp/dbget-bin/www_bget?ko:K08912	P27495	479	4.40E-47	Chlorophyll a-b binding protein 40, chloroplastic OS=Nicotiana tabacum GN=CAB40 PE=2 SV=1	PF10143	2,3-bisphosphoglycerate-independent phosphoglycerate mutase	GO:0006007	glucose catabolic process	GO:0003824//GO:0046537	catalytic activity//2,3-bisphosphoglycerate-independent phosphoglycerate mutase activity	--	--	--	--
Cluster-1252.44235	114.6003778	245.2031786	-1.0974	4.73E-11	8.59E-09	2403	657404905	KEH43506.1	2282	1.10E-254	transmembrane amino acid transporter family protein [Medicago truncatula]	357443166	XM_003591813.1	1444	0	Medicago truncatula Amino acid transporter (MTR_1g094620) mRNA, complete cds	K15015	SLC32A, VGAT	solute carrier family 32 (vesicular inhibitory amino acid transporter)	http://www.genome.jp/dbget-bin/www_bget?ko:K15015	P47082	438	1.00E-41	Vacuolar amino acid transporter 1 OS=Saccharomyces cerevisiae (strain ATCC 204508 / S288c) GN=AVT1 PE=1 SV=1	--	--	--	--	--	--	--	--	--	--
Cluster-1252.44281	56.552368	113.3299097	-1.0029	3.60E-05	0.0025992	2531	357505879	XP_003623228.1	2314	2.30E-258	Auxin transporter-like protein [Medicago truncatula]>gi|75262336|sp|Q9FEL7.1|LAX2_MEDTR RecName: Full=Auxin transporter-like protein 2; AltName: Full=AUX1-like protein 2; AltName: Full=MtLAX2 [Medicago truncatula]>gi|10800920|emb|CAC12996.1| putative AUX1-like permease [Medicago truncatula]>gi|21586462|gb|AAM55304.1| auxin influx carrier protein [Medicago truncatula]>gi|355498243|gb|AES79446.1| a…	357505878	XM_003623180.1	2046	0	Medicago truncatula Auxin transporter-like protein (MTR_7g067450) mRNA, complete cds	K13946	AUX1, LAX	auxin influx carrier (AUX1 LAX family)	http://www.genome.jp/dbget-bin/www_bget?ko:K13946	Q9FEL7	2314	3.20E-259	Auxin transporter-like protein 2 OS=Medicago truncatula GN=LAX2 PE=2 SV=1	--	--	GO:0006865//GO:0006810//GO:0009734	amino acid transport//transport//auxin-activated signaling pathway	GO:0015293	symporter activity	GO:0016021//GO:0005886	integral component of membrane//plasma membrane	--	--
Cluster-1252.44318	61.43227516	255.8482268	-2.0582	5.72E-28	3.19E-25	3052	730146	P39869.1	4026	0.00E+00	RecName: Full=Nitrate reductase [NADH]; Short=NR>gi|517356|emb|CAA56696.1| nitrate reductase (NADH) [Lotus japonicus]	357489064	XM_003614772.1	2618	0	Medicago truncatula Nitrate reductase (MTR_5g059820) mRNA, complete cds	K10534	NR	nitrate reductase (NAD(P)H)	http://www.genome.jp/dbget-bin/www_bget?ko:K10534	P39869	4026	0.00E+00	Nitrate reductase [NADH] OS=Lotus japonicus GN=NIA PE=3 SV=1	PF03404//PF00174//PF00558//PF08030//PF00175	Mo-co oxidoreductase dimerisation domain//Oxidoreductase molybdopterin binding domain//Vpu protein//Ferric reductase NAD binding domain//Oxidoreductase NAD-binding domain	GO:0032801//GO:0006812//GO:0019076//GO:0042128//GO:0055114	receptor catabolic process//cation transport//viral release from host cell//nitrate assimilation//oxidation-reduction process	GO:0005261//GO:0030151//GO:0016491	cation channel activity//molybdenum ion binding//oxidoreductase activity	GO:0033644	host cell membrane	KOG0534	NADH-cytochrome b-5 reductase
Cluster-1252.44338	505.4443019	175.4057477	1.5269	3.99E-41	3.77E-38	4326	502173079	XP_004515248.1	2725	8.60E-306	PREDICTED: beta-amylase 1, chloroplastic [Cicer arietinum]	828336796	XM_004515191.2	1024	0	PREDICTED: Cicer arietinum beta-amylase 1, chloroplastic (LOC101508440), mRNA	K01177	E3.2.1.2	beta-amylase	http://www.genome.jp/dbget-bin/www_bget?ko:K01177	Q9LIR6	2207	1.40E-246	Beta-amylase 1, chloroplastic OS=Arabidopsis thaliana GN=BAM1 PE=1 SV=1	PF05699//PF01373//PF02255	hAT family C-terminal dimerisation region//Glycosyl hydrolase family 14//PTS system, Lactose/Cellobiose specific IIA subunit	GO:0005985//GO:0005982//GO:0009401//GO:0000272	sucrose metabolic process//starch metabolic process//phosphoenolpyruvate-dependent sugar phosphotransferase system//polysaccharide catabolic process	GO:0016161//GO:0046983	beta-amylase activity//protein dimerization activity	--	--	--	--
Cluster-1252.44358	75.25713769	207.5868296	-1.4638	1.48E-14	3.76E-12	1773	357493191	XP_003616884.1	1534	4.50E-168	1-aminocyclopropane-1-carboxylate oxidase [Medicago truncatula]>gi|355518219|gb|AES99842.1| 1-aminocyclopropane-1-carboxylate oxidase [Medicago truncatula]	388522936	BT149736.1	929	0	Medicago truncatula clone JCVI-FLMt-3O18 unknown mRNA	K05933	E1.14.17.4	aminocyclopropanecarboxylate oxidase	http://www.genome.jp/dbget-bin/www_bget?ko:K05933	Q9MB94	1293	5.50E-141	1-aminocyclopropane-1-carboxylate oxidase OS=Prunus mume GN=ACO1 PE=2 SV=1	PF03171	2OG-Fe(II) oxygenase superfamily	GO:0055114	oxidation-reduction process	GO:0016491//GO:0016706	oxidoreductase activity//oxidoreductase activity, acting on paired donors, with incorporation or reduction of molecular oxygen, 2-oxoglutarate as one donor, and incorporation of one atom each of oxygen into both donors	--	--	--	--
Cluster-1252.44378	376.3954921	187.8877222	1.0024	1.90E-17	5.84E-15	2553	357448669	XP_003594610.1	2561	5.30E-287	Reticuline oxidase-like protein [Medicago truncatula]>gi|355483658|gb|AES64861.1| FAD-binding berberine family protein [Medicago truncatula]	62420206	AC147501.9	1558	0	Medicago truncatula chromosome 8 clone mth2-12n2, complete sequence	--	--	--	--	Q9SVG4	1635	1.80E-180	Reticuline oxidase-like protein OS=Arabidopsis thaliana GN=At4g20830 PE=1 SV=2	PF01565//PF08031	FAD binding domain//Berberine and berberine like	GO:0006040//GO:0055114	amino sugar metabolic process//oxidation-reduction process	GO:0008762//GO:0016491//GO:0050660	UDP-N-acetylmuramate dehydrogenase activity//oxidoreductase activity//flavin adenine dinucleotide binding	--	--	--	--
Cluster-1252.44440	76.28351324	27.75945395	1.4584	4.38E-07	4.71E-05	2877	657379476	KEH23856.1	2363	5.40E-264	phospholipase A1 [Medicago truncatula]	828300584	XM_012713917.1	790	0	PREDICTED: Cicer arietinum phospholipase A1-Igamma2, chloroplastic-like (LOC101506071), transcript variant X3, mRNA	--	--	--	--	Q3EBR6	1344	1.10E-146	Phospholipase A1-Igamma2, chloroplastic OS=Arabidopsis thaliana GN=At2g30550 PE=1 SV=2	PF01764	Lipase (class 3)	GO:0006629	lipid metabolic process	--	--	--	--	--	--
Cluster-1252.44442	86.39932269	40.516207	1.0925	1.37E-05	0.001076	1264	16974682	AAL32441.1	1295	1.70E-140	Fe-superoxide dismutase precursor [Medicago sativa]	16974681	AF377344.1	974	0	AF377344 Medicago sativa Saranac nodule Fe-superoxide dismutase precursor (sodB) mRNA, complete cds; nuclear gene for chloroplast product	K04564	SOD2	superoxide dismutase, Fe-Mn family	http://www.genome.jp/dbget-bin/www_bget?ko:K04564	P28759	886	6.20E-94	Superoxide dismutase [Fe], chloroplastic OS=Glycine max GN=SODB PE=2 SV=1	PF00959//PF00081//PF02777	Phage lysozyme//Iron/manganese superoxide dismutases, alpha-hairpin domain//Iron/manganese superoxide dismutases, C-terminal domain	GO:0009253//GO:0005975//GO:0055114//GO:0006801//GO:0016998	peptidoglycan catabolic process//carbohydrate metabolic process//oxidation-reduction process//superoxide metabolic process//cell wall macromolecule catabolic process	GO:0046872//GO:0004784//GO:0003796	metal ion binding//superoxide dismutase activity//lysozyme activity	--	--	KOG0876	Manganese superoxide dismutase
Cluster-1252.44444	108.6860043	30.61211711	1.828	2.04E-12	4.27E-10	2493	657386420	KEH28756.1	2747	0.00E-01	fatty acyl-CoA synthetase family protein [Medicago truncatula]	828322658	XM_004506819.2	1196	0	PREDICTED: Cicer arietinum malonate--CoA ligase-like (LOC101497000), mRNA	K18660	ACSF3	malonyl-CoA/methylmalonyl-CoA synthetase	http://www.genome.jp/dbget-bin/www_bget?ko:K18660	Q8H151	1856	4.10E-206	Malonate--CoA ligase OS=Arabidopsis thaliana GN=AAE13 PE=1 SV=1	PF00501	AMP-binding enzyme	GO:0008152	metabolic process	GO:0003824	catalytic activity	--	--	KOG1176	Acyl-CoA synthetase
Cluster-1252.44463	78.42295146	201.3644581	-1.3605	9.19E-13	1.97E-10	845	357476397	XP_003608484.1	605	1.10E-60	LOB domain-containing protein [Medicago truncatula]>gi|355509539|gb|AES90681.1| lateral organ boundaries (LOB) domain protein [Medicago truncatula]	357476396	XM_003608436.1	668	0	Medicago truncatula LOB domain-containing protein (MTR_4g095600) mRNA, complete cds	--	--	--	--	Q9SN23	191	1.60E-13	LOB domain-containing protein 38 OS=Arabidopsis thaliana GN=LBD38 PE=2 SV=1	--	--	--	--	--	--	--	--	--	--
Cluster-1252.44486	62.1968556	13.90201341	2.1615	3.48E-09	5.11E-07	1736	657401420	KEH40398.1	1635	8.50E-180	protein phosphatase 2C-like protein [Medicago truncatula]	388490773	BT133658.1	947	0	Medicago truncatula clone JCVI-FLMt-21M15 unknown mRNA	K14497	PP2C	protein phosphatase 2C	http://www.genome.jp/dbget-bin/www_bget?ko:K14497	Q65XK7	708	3.70E-73	Probable protein phosphatase 2C 51 OS=Oryza sativa subsp. japonica GN=Os05g0572700 PE=2 SV=1	PF11427//PF00481	Tc3 transposase//Protein phosphatase 2C	--	--	GO:0003677//GO:0003824	DNA binding//catalytic activity	--	--	--	--
Cluster-1252.44497	18.16788744	0.89093285	4.3499	1.45E-05	0.001128	2208	357512299	XP_003626438.1	1345	4.60E-146	Aldo/keto-reductase family protein [Medicago truncatula]>gi|355501453|gb|AES82656.1| aldo/keto reductase family oxidoreductase [Medicago truncatula]>gi|388512861|gb|AFK44492.1| unknown [Medicago truncatula]	388512860	BT144698.1	819	0	Medicago truncatula clone JCVI-FLMt-9O9 unknown mRNA	--	--	--	--	C6TBN2	1181	6.70E-128	Probable aldo-keto reductase 1 OS=Glycine max GN=AKR1 PE=2 SV=1	PF10568	Outer mitochondrial membrane transport complex protein	GO:0006626	protein targeting to mitochondrion	--	--	GO:0005741	mitochondrial outer membrane	--	--
Cluster-1252.44526	185.3116428	74.46709365	1.3153	2.65E-13	6.03E-11	1408	357444449	XP_003592502.1	935	1.00E-98	Zinc finger protein [Medicago truncatula]>gi|355481550|gb|AES62753.1| C2H2-type zinc finger protein [Medicago truncatula]	357444448	XM_003592454.1	498	0	Medicago truncatula Zinc finger protein (MTR_1g106730) mRNA, complete cds	--	--	--	--	Q96289	353	4.40E-32	Zinc finger protein ZAT10 OS=Arabidopsis thaliana GN=ZAT10 PE=2 SV=1	PF17123//PF13912//PF06467//PF13465//PF00096	RING-like zinc finger//C2H2-type zinc finger//MYM-type Zinc finger with FCS sequence motif//Zinc-finger double domain//Zinc finger, C2H2 type	--	--	GO:0008270//GO:0046872//GO:0005515	zinc ion binding//metal ion binding//protein binding	--	--	--	--
Cluster-1252.44528	178.113144	57.57764973	1.6292	7.63E-17	2.27E-14	2833	357457995	XP_003599278.1	997	1.30E-105	HAT family dimerization domain containing protein [Medicago truncatula]	388521748	BT149142.1	419	0	Medicago truncatula clone JCVI-FLMt-10P1 unknown mRNA	--	--	--	--	Q9M5X8	221	1.80E-16	Non-specific lipid-transfer protein OS=Prunus avium PE=1 SV=1	PF06736//PF05699	Protein of unknown function (DUF1211)//hAT family C-terminal dimerisation region	GO:0006813	potassium ion transport	GO:0046983//GO:0005267	protein dimerization activity//potassium channel activity	--	--	--	--
Cluster-1252.44532	110.0446805	321.4211992	-1.5464	1.73E-23	7.64E-21	2819	25986775	AAM55299.1	2878	0.00E+00	auxin efflux carrier protein [Medicago truncatula]>gi|657401586|gb|KEH40560.1| auxin efflux carrier family transporter [Medicago truncatula]	25986774	AY115838.1	1437	0	Medicago truncatula auxin efflux carrier protein (PIN3) gene, complete cds	K13947	PIN	auxin efflux carrier family	http://www.genome.jp/dbget-bin/www_bget?ko:K13947	Q9S7Z8	2140	5.40E-239	Auxin efflux carrier component 3 OS=Arabidopsis thaliana GN=PIN3 PE=1 SV=1	PF03547	Membrane transport protein	GO:0055085	transmembrane transport	--	--	GO:0016021	integral component of membrane	--	--
Cluster-1252.44539	43.07367606	101.5888935	-1.2379	2.69E-06	0.00025182	2228	728834796	KHG14239.1	2344	6.70E-262	3-ketoacyl-CoA synthase 10 -like protein [Gossypium arboreum]	388505859	BT141202.1	1797	0	Medicago truncatula clone JCVI-FLMt-19D13 unknown mRNA	K15397	KCS	3-ketoacyl-CoA synthase	http://www.genome.jp/dbget-bin/www_bget?ko:K15397	Q570B4	2090	2.70E-233	3-ketoacyl-CoA synthase 10 OS=Arabidopsis thaliana GN=FDH PE=1 SV=2	PF08541//PF08392//PF08545	3-Oxoacyl-[acyl-carrier-protein (ACP)] synthase III C terminal//FAE1/Type III polyketide synthase-like protein//3-Oxoacyl-[acyl-carrier-protein (ACP)] synthase III	GO:0042967//GO:0008610//GO:0006633	acyl-carrier-protein biosynthetic process//lipid biosynthetic process//fatty acid biosynthetic process	GO:0016747//GO:0004315	transferase activity, transferring acyl groups other than amino-acyl groups//3-oxoacyl-[acyl-carrier-protein] synthase activity	GO:0016020//GO:0005835	membrane//fatty acid synthase complex	--	--
Cluster-1252.44540	26.00613718	80.07383528	-1.6225	2.32E-07	2.60E-05	1675	657378640	KEH23329.1	1316	8.00E-143	fasciclin-like arabinogalactan protein [Medicago truncatula]	357506916	XM_003623699.1	1109	0	Medicago truncatula Fasciclin-like arabinogalactan protein (MTR_7g075270) mRNA, complete cds	--	--	--	--	Q9LZX4	1020	2.40E-109	Fasciclin-like arabinogalactan protein 10 OS=Arabidopsis thaliana GN=FLA10 PE=1 SV=1	--	--	--	--	--	--	--	--	--	--
Cluster-1252.44570	158.0017312	54.11669811	1.5458	3.64E-14	8.93E-12	1762	388490808	AFK33470.1	896	4.30E-94	unknown [Medicago truncatula]>gi|657399501|gb|KEH38941.1| hypothetical protein MTR_2g084805 [Medicago truncatula]	388490807	BT133675.1	670	0	Medicago truncatula clone JCVI-FLMt-5J19 unknown mRNA	--	--	--	--	Q56XJ7	157	2.90E-09	Uncharacterized protein At4g22758 OS=Arabidopsis thaliana GN=At4g22758 PE=2 SV=1	PF01213	Adenylate cyclase associated (CAP) N terminal	GO:0007010	cytoskeleton organization	GO:0003779	actin binding	--	--	--	--
Cluster-1252.44629	253.8198989	115.7845634	1.1324	1.88E-14	4.73E-12	3685	356567612	XP_003552011.1	3978	0.00E+00	PREDICTED: probable alpha,alpha-trehalose-phosphate synthase [UDP-forming] 9-like isoform X1 [Glycine max]>gi|571545549|ref|XP_006602379.1| PREDICTED: probable alpha,alpha-trehalose-phosphate synthase [UDP-forming] 9-like isoform X2 [Glycine max]	828327565	XM_004509783.2	2219	0	PREDICTED: Cicer arietinum probable alpha,alpha-trehalose-phosphate synthase [UDP-forming] 9 (LOC101494953), mRNA	K16055	TPS	trehalose 6-phosphate synthase/phosphatase	http://www.genome.jp/dbget-bin/www_bget?ko:K16055	Q9LRA7	3445	0.00E+00	Probable alpha,alpha-trehalose-phosphate synthase [UDP-forming] 9 OS=Arabidopsis thaliana GN=TPS9 PE=2 SV=1	PF00982//PF02358	Glycosyltransferase family 20//Trehalose-phosphatase	GO:0005992	trehalose biosynthetic process	GO:0003824	catalytic activity	--	--	--	--
Cluster-1252.44633	8.284399478	51.7359829	-2.6427	8.48E-09	1.18E-06	1102	388511863	AFK43993.1	211	7.20E-15	unknown [Medicago truncatula]	161512203	CU570869.3	304	4.98E-156	M.truncatula DNA sequence from clone MTH2-93A20 on chromosome 3, complete sequence	--	--	--	--	--	--	--	--	PF02419	PsbL protein	GO:0015979	photosynthesis	--	--	GO:0016020//GO:0009539//GO:0009523	membrane//photosystem II reaction center//photosystem II	--	--
Cluster-1252.44645	31.8881475	0	5.9949	3.00E-09	4.44E-07	1630	388508702	AFK42417.1	989	6.50E-105	unknown [Medicago truncatula]>gi|657390016|gb|AES90857.2| ethylene response factor [Medicago truncatula]	357476754	XM_003608615.1	797	0	Medicago truncatula Ethylene responsive transcription factor 1a (MTR_4g100450) mRNA, complete cds	K09286	EREBP	EREBP-like factor	http://www.genome.jp/dbget-bin/www_bget?ko:K09286	Q9LW48	348	1.90E-31	Ethylene-responsive transcription factor 5 OS=Nicotiana sylvestris GN=ERF5 PE=2 SV=1	PF00847//PF05165	AP2 domain//GTP cyclohydrolase III	GO:0009058//GO:0006355//GO:0006807	biosynthetic process//regulation of transcription, DNA-templated//nitrogen compound metabolic process	GO:0003933//GO:0003700	GTP cyclohydrolase activity//transcription factor activity, sequence-specific DNA binding	GO:0005667	transcription factor complex	--	--
Cluster-1252.44668	72.93276694	33.40342703	1.1266	4.33E-05	0.0030643	1633	657397891	KEH37535.1	1624	1.50E-178	disease resistance protein (TIR-NBS-LRR class) [Medicago truncatula]	357499534	XM_003620008.1	616	0	Medicago truncatula Disease resistance-like protein GS3-3 (MTR_6g074810) mRNA, complete cds	--	--	--	--	Q40392	461	1.50E-44	TMV resistance protein N OS=Nicotiana glutinosa GN=N PE=1 SV=1	PF00931//PF13855	NB-ARC domain//Leucine rich repeat	--	--	GO:0043531//GO:0005515	ADP binding//protein binding	--	--	--	--
Cluster-1252.44684	290.4717928	126.6834147	1.1972	1.33E-17	4.13E-15	5155	357499227	XP_003619902.1	4126	0.00E+00	Disease resistance protein [Medicago truncatula]	357499226	XM_003619854.1	2077	0	Medicago truncatula Disease resistance protein (MTR_6g071550) mRNA, complete cds	--	--	--	--	Q40392	1020	7.30E-109	TMV resistance protein N OS=Nicotiana glutinosa GN=N PE=1 SV=1	PF00931//PF13855//PF13676//PF01582//PF04153//PF01637	NB-ARC domain//Leucine rich repeat//TIR domain//TIR domain//NOT2 / NOT3 / NOT5 family//Archaeal ATPase	GO:0007165//GO:0006355	signal transduction//regulation of transcription, DNA-templated	GO:0043531//GO:0005515//GO:0005524	ADP binding//protein binding//ATP binding	GO:0005634	nucleus	--	--
Cluster-1252.44692	113.4555299	47.39039106	1.2595	2.99E-08	3.85E-06	1977	657391001	KEH32373.1	1892	1.50E-209	protein phosphatase 2C-like protein [Medicago truncatula]	828324833	XM_004508047.2	902	0	PREDICTED: Cicer arietinum probable protein phosphatase 2C 13 (LOC101489551), mRNA	K14803	PTC2_3	protein phosphatase 2C homolog 2/3	http://www.genome.jp/dbget-bin/www_bget?ko:K14803	Q9LNF4	1018	4.80E-109	Probable protein phosphatase 2C 13 OS=Arabidopsis thaliana GN=At1g48040 PE=2 SV=2	PF00481	Protein phosphatase 2C	--	--	GO:0003824	catalytic activity	--	--	--	--
Cluster-1252.44751	65.59325711	154.3794179	-1.2349	7.76E-09	1.09E-06	2881	357455511	XP_003598036.1	3497	0.00E+00	Cellulose synthase [Medicago truncatula]>gi|355487084|gb|AES68287.1| cellulose synthase-like protein D3 [Medicago truncatula]	357455510	XM_003597988.1	1944	0	Medicago truncatula Cellulose synthase (MTR_3g005560) mRNA, complete cds	--	--	--	--	Q0WVN5	1124	3.60E-121	Cellulose synthase-like protein G3 OS=Arabidopsis thaliana GN=CSLG3 PE=2 SV=2	PF03552	Cellulose synthase	GO:0005982//GO:0005985//GO:0030244//GO:0006011	starch metabolic process//sucrose metabolic process//cellulose biosynthetic process//UDP-glucose metabolic process	GO:0016760	cellulose synthase (UDP-forming) activity	GO:0016021//GO:0016020	integral component of membrane//membrane	--	--
Cluster-1252.44775	638.476096	246.7768628	1.3714	1.80E-44	1.86E-41	4166	21314227	AAM44081.1	4999	0.00E+00	type IIB calcium ATPase MCA5 [Medicago truncatula]>gi|657384009|gb|AES94546.2| calcium-transporting ATPase 2, plasma membrane-type protein [Medicago truncatula]	21314226	AY103493.1	3268	0	Medicago truncatula type IIB calcium ATPase MCA5 (MCA5) mRNA, complete cds	K01537	E3.6.3.8	Ca2+-transporting ATPase	http://www.genome.jp/dbget-bin/www_bget?ko:K01537	O81108	4234	0.00E+00	Calcium-transporting ATPase 2, plasma membrane-type OS=Arabidopsis thaliana GN=ACA2 PE=1 SV=1	PF12515//PF00122	Ca2+-ATPase N terminal autoinhibitory domain//E1-E2 ATPase	GO:0006816//GO:0006754//GO:0070588	calcium ion transport//ATP biosynthetic process//calcium ion transmembrane transport	GO:0005524//GO:0046872//GO:0005388//GO:0000166//GO:0005516	ATP binding//metal ion binding//calcium-transporting ATPase activity//nucleotide binding//calmodulin binding	GO:0016529//GO:0016021	sarcoplasmic reticulum//integral component of membrane	--	--
Cluster-1252.44783	485.2745198	1075.202304	-1.1477	1.53E-46	1.64E-43	1018	388508854	AFK42493.1	560	2.20E-55	unknown [Medicago truncatula]>gi|657401313|gb|KEH40291.1| photosystem I reaction center subunit X psaK [Medicago truncatula]	3885510	AF084200.1	477	0	AF084200 Medicago sativa clone MS28 unknown mRNA	K02698	psaK	photosystem I subunit X	http://www.genome.jp/dbget-bin/www_bget?ko:K02698	Q9ZT05	561	2.40E-56	Photosystem I reaction center subunit psaK, chloroplastic OS=Medicago sativa GN=PSAK PE=2 SV=1	PF01241	Photosystem I psaG / psaK	GO:0015979	photosynthesis	--	--	GO:0009522//GO:0016020	photosystem I//membrane	--	--
Cluster-1252.44797	47.90908383	125.275961	-1.3867	1.06E-08	1.45E-06	1093	593488689	XP_007141212.1	1133	8.70E-122	hypothetical protein PHAVU_008G176700g [Phaseolus vulgaris]>gi|561014345|gb|ESW13206.1| hypothetical protein PHAVU_008G176700g [Phaseolus vulgaris]	217073227	BT052311.1	903	0	Medicago truncatula clone MTYF9_FA_FB_FC1G-K-21 unknown mRNA	K00434	E1.11.1.11	L-ascorbate peroxidase	http://www.genome.jp/dbget-bin/www_bget?ko:K00434	Q9THX6	1066	7.20E-115	Thylakoid lumenal 29 kDa protein, chloroplastic OS=Solanum lycopersicum GN=CLEB3J9 PE=3 SV=1	PF00141	Peroxidase	GO:0006804//GO:0006979//GO:0055114	obsolete peroxidase reaction//response to oxidative stress//oxidation-reduction process	GO:0004601//GO:0020037	peroxidase activity//heme binding	--	--	--	--
Cluster-1252.44805	106.2784139	235.5497455	-1.1482	2.01E-11	3.79E-09	3434	502157383	XP_004510857.1	3572	0.00E+00	PREDICTED: homeobox-leucine zipper protein ANTHOCYANINLESS 2-like isoform X2 [Cicer arietinum]	828329281	XM_004510800.2	1670	0	PREDICTED: Cicer arietinum homeobox-leucine zipper protein ANTHOCYANINLESS 2-like (LOC101505937), transcript variant X2, mRNA	K09338	HD-ZIP	homeobox-leucine zipper protein	http://www.genome.jp/dbget-bin/www_bget?ko:K09338	Q0WV12	2616	4.20E-294	Homeobox-leucine zipper protein ANTHOCYANINLESS 2 OS=Arabidopsis thaliana GN=ANL2 PE=2 SV=1	PF01852//PF15898//PF05920//PF00046	START domain//cGMP-dependent protein kinase interacting domain//Homeobox KN domain//Homeobox domain	GO:0006355	regulation of transcription, DNA-templated	GO:0008289//GO:0003677//GO:0019901	lipid binding//DNA binding//protein kinase binding	--	--	--	--
Cluster-1252.44830	82.81509907	196.4876626	-1.2465	5.21E-11	9.42E-09	1051	358343533	XP_003635855.1	1043	2.30E-111	2-cys peroxiredoxin BAS1 [Medicago truncatula]>gi|657379930|gb|KEH24209.1| 1-cys peroxiredoxin PER1 [Medicago truncatula]	388519926	BT148231.1	734	0	Medicago truncatula clone JCVI-FLMt-11M19 unknown mRNA	K03386	E1.11.1.15, PRDX, ahpC	peroxiredoxin (alkyl hydroperoxide reductase subunit C)	http://www.genome.jp/dbget-bin/www_bget?ko:K03386	Q9C5R8	982	3.80E-105	2-Cys peroxiredoxin BAS1-like, chloroplastic OS=Arabidopsis thaliana GN=At5g06290 PE=2 SV=3	PF10417//PF08534//PF00578	C-terminal domain of 1-Cys peroxiredoxin//Redoxin//AhpC/TSA family	GO:0055114	oxidation-reduction process	GO:0051920//GO:0016209//GO:0016491	peroxiredoxin activity//antioxidant activity//oxidoreductase activity	--	--	KOG0852	Alkyl hydroperoxide reductase, thiol specific antioxidant and related enzymes
Cluster-1252.44849	125.5807469	31.56807389	1.9921	1.41E-15	3.83E-13	2340	357508985	XP_003624781.1	2057	1.30E-228	Protein TRANSPARENT TESTA [Medicago truncatula]>gi|355499796|gb|AES80999.1| MATE efflux family protein [Medicago truncatula]	357508984	XM_003624733.1	1333	0	Medicago truncatula Protein TRANSPARENT TESTA (MTR_7g087410) mRNA, complete cds	K03327	TC.MATE, SLC47A, norM, mdtK, dinF	multidrug resistance protein, MATE family	http://www.genome.jp/dbget-bin/www_bget?ko:K03327	Q9LYT3	789	2.00E-82	Protein TRANSPARENT TESTA 12 OS=Arabidopsis thaliana GN=TT12 PE=2 SV=1	PF01554//PF04145	MatE//Ctr copper transporter family	GO:0035434//GO:0006810//GO:0006855//GO:0055085//GO:0015893//GO:0006825	copper ion transmembrane transport//transport//drug transmembrane transport//transmembrane transport//drug transport//copper ion transport	GO:0015297//GO:0015238//GO:0005375	antiporter activity//drug transmembrane transporter activity//copper ion transmembrane transporter activity	GO:0016020//GO:0016021	membrane//integral component of membrane	--	--
Cluster-1252.44962	207.9017293	103.6308549	1.0044	2.51E-10	4.25E-08	3564	657388596	KEH30492.1	2566	1.90E-287	transmembrane amino acid transporter family protein [Medicago truncatula]	388497909	BT137226.1	1453	0	Medicago truncatula clone JCVI-FLMt-20C19 unknown mRNA	--	--	--	--	Q38967	1800	1.80E-199	Amino acid permease 2 OS=Arabidopsis thaliana GN=AAP2 PE=1 SV=1	PF02950	Conotoxin	GO:0006810//GO:0009405	transport//pathogenesis	GO:0008200	ion channel inhibitor activity	GO:0005576	extracellular region	--	--
Cluster-1252.44979	367.8764595	131.6530266	1.4825	3.13E-29	1.94E-26	1943	657379476	KEH23856.1	2363	3.70E-264	phospholipase A1 [Medicago truncatula]	828300584	XM_012713917.1	790	0	PREDICTED: Cicer arietinum phospholipase A1-Igamma2, chloroplastic-like (LOC101506071), transcript variant X3, mRNA	--	--	--	--	Q3EBR6	1344	7.40E-147	Phospholipase A1-Igamma2, chloroplastic OS=Arabidopsis thaliana GN=At2g30550 PE=1 SV=2	PF01764	Lipase (class 3)	GO:0006629	lipid metabolic process	--	--	--	--	--	--
Cluster-1252.45030	64.40275394	17.94188785	1.8438	5.23E-08	6.47E-06	1137	357482905	XP_003611739.1	1275	3.10E-138	Zeaxanthin epoxidase [Medicago truncatula]	357482904	XM_003611691.1	773	0	Medicago truncatula Zeaxanthin epoxidase (MTR_5g017330) mRNA, complete cds	K09838	ZEP, ABA1	zeaxanthin epoxidase	http://www.genome.jp/dbget-bin/www_bget?ko:K09838	O81360	849	1.10E-89	Zeaxanthin epoxidase, chloroplastic OS=Prunus armeniaca PE=2 SV=1	PF01494//PF01266//PF05834//PF01134//PF12831//PF07992//PF00070	FAD binding domain//FAD dependent oxidoreductase//Lycopene cyclase protein//Glucose inhibited division protein A//FAD dependent oxidoreductase//Pyridine nucleotide-disulphide oxidoreductase//Pyridine nucleotide-disulphide oxidoreductase	GO:0008033//GO:0055114//GO:0016117	tRNA processing//oxidation-reduction process//carotenoid biosynthetic process	GO:0016705//GO:0016491//GO:0071949//GO:0050660	oxidoreductase activity, acting on paired donors, with incorporation or reduction of molecular oxygen//oxidoreductase activity//FAD binding//flavin adenine dinucleotide binding	--	--	--	--
Cluster-1252.45037	334.0996885	115.9376843	1.5269	9.31E-28	5.09E-25	1432	661887260	CDP09040.1	1715	3.70E-189	unnamed protein product [Coffea canephora]	828320844	XM_004505815.2	668	0	PREDICTED: Cicer arietinum heat shock cognate 70 kDa protein 2 (LOC101501931), mRNA	K03283	HSPA1_8	heat shock 70kDa protein 1/8	http://www.genome.jp/dbget-bin/www_bget?ko:K03283	P27322	1698	4.90E-188	Heat shock cognate 70 kDa protein 2 OS=Solanum lycopersicum GN=HSC-2 PE=2 SV=1	PF06455//PF01968//PF06723	NADH dehydrogenase subunit 5 C-terminus//Hydantoinase/oxoprolinase//MreB/Mbl protein	GO:0042773//GO:0006120//GO:0000902//GO:0006744//GO:0006814//GO:0015992//GO:0055114	ATP synthesis coupled electron transport//mitochondrial electron transport, NADH to ubiquinone//cell morphogenesis//ubiquinone biosynthetic process//sodium ion transport//proton transport//oxidation-reduction process	GO:0008137//GO:0016787	NADH dehydrogenase (ubiquinone) activity//hydrolase activity	--	--	KOG0101	Molecular chaperones HSP70/HSC70, HSP70 superfamily
Cluster-1252.45040	664.7047302	206.465691	1.6868	4.26E-61	7.57E-58	4187	657387257	KEH29387.1	3346	0.00E+00	disease resistance protein (TIR-NBS-LRR class), putative [Medicago truncatula]	828314432	XM_012716306.1	1025	0	PREDICTED: Cicer arietinum protein SUPPRESSOR OF npr1-1, CONSTITUTIVE 1-like (LOC101498509), transcript variant X2, mRNA	--	--	--	--	Q40392	1193	5.20E-129	TMV resistance protein N OS=Nicotiana glutinosa GN=N PE=1 SV=1	PF13676//PF01582//PF15454//PF16782//PF13855//PF00931	TIR domain//TIR domain//Late endosomal/lysosomal adaptor and MAPK and MTOR activator//Nucleotide exchange factor SIL1//Leucine rich repeat//NB-ARC domain	GO:0007165//GO:0032439//GO:0032008//GO:0043410//GO:0071230//GO:0042632//GO:0007040//GO:0001919	signal transduction//endosome localization//positive regulation of TOR signaling//positive regulation of MAPK cascade//cellular response to amino acid stimulus//cholesterol homeostasis//lysosome organization//regulation of receptor recycling	GO:0000774//GO:0005515//GO:0043531	adenyl-nucleotide exchange factor activity//protein binding//ADP binding	GO:0071986//GO:0031902//GO:0045121//GO:0005783	Ragulator complex//late endosome membrane//membrane raft//endoplasmic reticulum	--	--
Cluster-1252.45075	53.82634691	117.9324509	-1.1316	2.80E-06	0.0002601	6964	734338346	KHN08738.1	6151	0.00E+00	Protein KIAA0664-like protein [Glycine soja]	828308547	XM_004498635.2	2389	0	PREDICTED: Cicer arietinum clustered mitochondria protein homolog (LOC101491450), mRNA	K03255	TIF31, CLU1	protein TIF31	http://www.genome.jp/dbget-bin/www_bget?ko:K03255	F4JKH6	4276	0.00E+00	Protein TSS OS=Arabidopsis thaliana GN=TSS PE=1 SV=1	PF11112//PF00515//PF13374//PF13414//PF06703//PF13176//PF13181//PF13371	Pyocin activator protein PrtN//Tetratricopeptide repeat//Tetratricopeptide repeat//TPR repeat//Microsomal signal peptidase 25 kDa subunit (SPC25)//Tetratricopeptide repeat//Tetratricopeptide repeat//Tetratricopeptide repeat	GO:0006465//GO:0006355	signal peptide processing//regulation of transcription, DNA-templated	GO:0008233//GO:0005515	peptidase activity//protein binding	GO:0005787//GO:0016021	signal peptidase complex//integral component of membrane	KOG1839	Uncharacterized protein CLU1/cluA/TIF31 involved in mitochondrial morphology/distribution, also found associated with eIF-3
Cluster-1252.45083	4.467276454	32.11920422	-2.846	2.30E-06	0.00021846	779	359754901	AEV59640.1	472	2.80E-45	chloroplast photosystem II light harvesting complex protein type I, partial [Oxytropis campestris subsp. johannensis]>gi|359754909|gb|AEV59644.1| chloroplast photosystem II light harvesting complex protein type I, partial [Oxytropis splendens]	57334912	AC139600.16	500	0	Medicago truncatula chromosome 6 clone mth2-20m4, complete sequence	K08912	LHCB1	light-harvesting complex II chlorophyll a/b binding protein 1	http://www.genome.jp/dbget-bin/www_bget?ko:K08912	P07369	470	6.60E-46	Chlorophyll a-b binding protein 3C, chloroplastic OS=Solanum lycopersicum GN=CAB3C PE=3 SV=1	PF10143	2,3-bisphosphoglycerate-independent phosphoglycerate mutase	GO:0009765//GO:0006007	photosynthesis, light harvesting//glucose catabolic process	GO:0003824//GO:0046537	catalytic activity//2,3-bisphosphoglycerate-independent phosphoglycerate mutase activity	GO:0009507//GO:0016020	chloroplast//membrane	--	--
Cluster-1252.45166	40.12169053	4.058227971	3.3055	3.76E-09	5.48E-07	1166	357479387	XP_003609979.1	247	5.10E-19	ZIM motif family protein expressed [Medicago truncatula]>gi|355511034|gb|AES92176.1| jasmonate zim-domain protein [Medicago truncatula]	57334921	AC144483.10	389	0	Medicago truncatula chromosome 8 clone mth2-12f13, complete sequence	--	--	--	--	--	--	--	--	PF06203	CCT motif	--	--	GO:0005515	protein binding	--	--	--	--
Cluster-1252.45190	1.990336366	35.43804707	-4.1542	6.06E-09	8.62E-07	4449	502078542	XP_004485979.1	2291	1.90E-255	PREDICTED: auxin response factor 6 [Cicer arietinum]	357436838	XM_003588647.1	2145	0	Medicago truncatula Transcriptional corepressor LEUNIG (MTR_1g011610) mRNA, complete cds	--	--	--	--	Q9ZTX8	2058	2.70E-229	Auxin response factor 6 OS=Arabidopsis thaliana GN=ARF6 PE=1 SV=2	PF04053//PF06507//PF00400//PF02362	Coatomer WD associated region//Auxin response factor//WD domain, G-beta repeat//B3 DNA binding domain	GO:0016192//GO:0009725//GO:0006886//GO:0006355	vesicle-mediated transport//response to hormone//intracellular protein transport//regulation of transcription, DNA-templated	GO:0005198//GO:0005515//GO:0003677	structural molecule activity//protein binding//DNA binding	GO:0005634//GO:0030117	nucleus//membrane coat	--	--
Cluster-1252.45273	517.2851851	250.1712174	1.048	6.30E-25	2.97E-22	1705	657397555	KEH37271.1	817	6.00E-85	C2 domain protein [Medicago truncatula]	828290566	XM_004487806.2	222	2.98E-110	PREDICTED: Cicer arietinum calcium-binding protein P (LOC101492127), mRNA	--	--	--	--	--	--	--	--	PF00168	C2 domain	--	--	GO:0005515	protein binding	--	--	--	--
Cluster-1252.45309	280.0572017	656.3747192	-1.2288	1.96E-32	1.38E-29	1331	357442279	XP_003591417.1	768	2.20E-79	Universal stress protein A-like protein [Medicago truncatula]>gi|355480465|gb|AES61668.1| universal stress family protein [Medicago truncatula]	357442278	XM_003591369.1	532	0	Medicago truncatula Universal stress protein A-like protein (MTR_1g087200) mRNA, complete cds	--	--	--	--	Q8LGG8	176	1.40E-11	Universal stress protein A-like protein OS=Arabidopsis thaliana GN=At3g01520 PE=1 SV=2	PF00582	Universal stress protein family	GO:0006950	response to stress	--	--	--	--	--	--
Cluster-1252.45317	94.54675651	286.3150888	-1.5985	4.07E-22	1.66E-19	1820	502154783	XP_004509834.1	2363	3.40E-264	PREDICTED: aldehyde dehydrogenase family 2 member B7, mitochondrial isoform X1 [Cicer arietinum]	388522566	BT149551.1	1543	0	Medicago truncatula clone JCVI-FLMt-21L7 unknown mRNA	K00128	E1.2.1.3	aldehyde dehydrogenase (NAD+)	http://www.genome.jp/dbget-bin/www_bget?ko:K00128	Q8S528	2071	3.50E-231	Aldehyde dehydrogenase family 2 member B7, mitochondrial OS=Arabidopsis thaliana GN=ALDH2B7 PE=2 SV=2	PF17095//PF00171//PF02892	Spectrin-binding region of Ca2+-Calmodulin//Aldehyde dehydrogenase family//BED zinc finger	GO:0008152//GO:0031175//GO:0055114	metabolic process//neuron projection development//oxidation-reduction process	GO:0003677//GO:0030507//GO:0005516//GO:0016491	DNA binding//spectrin binding//calmodulin binding//oxidoreductase activity	GO:0008091	spectrin	KOG2450	Aldehyde dehydrogenase
Cluster-1252.45320	148.5383869	52.51207508	1.5001	6.44E-13	1.42E-10	583	357521619	XP_003631098.1	728	4.30E-75	SLR1/LCR-like protein [Medicago truncatula]>gi|355525120|gb|AET05574.1| EF hand calcium-binding family protein [Medicago truncatula]>gi|388498646|gb|AFK37389.1| unknown [Medicago truncatula]	388498645	BT137594.1	471	0	Medicago truncatula clone JCVI-FLMt-1M1 unknown mRNA	K13448	CML	calcium-binding protein CML	http://www.genome.jp/dbget-bin/www_bget?ko:K13448	Q9LE22	455	2.70E-44	Probable calcium-binding protein CML27 OS=Arabidopsis thaliana GN=CML27 PE=1 SV=1	PF10591//PF13499//PF13405//PF12763//PF00036//PF13833//PF13202	Secreted protein acidic and rich in cysteine Ca binding region//EF-hand domain pair//EF-hand domain//Cytoskeletal-regulatory complex EF hand//EF hand//EF-hand domain pair//EF hand	GO:0007165	signal transduction	GO:0005509//GO:0005515	calcium ion binding//protein binding	GO:0005578	proteinaceous extracellular matrix	--	--
Cluster-1252.45342	7.66371967	36.96139017	-2.2699	8.89E-06	0.00073206	782	--	--	--	--	--	--	--	--	--	--	--	--	--	--	--	--	--	--	--	--	--	--	--	--	--	--	--	--
Cluster-1252.45388	149.9259588	64.72923431	1.2118	5.96E-10	9.66E-08	1962	657372919	KEH18689.1	1285	3.70E-139	WRKY family transcription factor [Medicago truncatula]	828338794	XM_004516346.2	547	0	PREDICTED: Cicer arietinum probable WRKY transcription factor 46 (LOC101503062), mRNA	--	--	--	--	Q9FL62	322	2.40E-28	Probable WRKY transcription factor 30 OS=Arabidopsis thaliana GN=WRKY30 PE=2 SV=1	PF03106//PF01808//PF15324	WRKY DNA -binding domain//AICARFT/IMPCHase bienzyme//Hedgehog signalling target	GO:0006807//GO:0007224//GO:0006164//GO:0006144//GO:0006355	nitrogen compound metabolic process//smoothened signaling pathway//purine nucleotide biosynthetic process//purine nucleobase metabolic process//regulation of transcription, DNA-templated	GO:0004643//GO:0003700//GO:0043565//GO:0003937	phosphoribosylaminoimidazolecarboxamide formyltransferase activity//transcription factor activity, sequence-specific DNA binding//sequence-specific DNA binding//IMP cyclohydrolase activity	GO:0005667//GO:0042720	transcription factor complex//mitochondrial inner membrane peptidase complex	--	--
Cluster-1252.45465	140.0066401	55.40406723	1.3374	1.26E-10	2.18E-08	3230	657390675	AES91600.2	3920	0.00E+00	raffinose synthase or seed inhibition protein [Medicago truncatula]	86476183	AC153121.15	2444	0	Medicago truncatula chromosome 8 clone mth2-80o14, complete sequence	K06617	E2.4.1.82	raffinose synthase	http://www.genome.jp/dbget-bin/www_bget?ko:K06617	Q8RX87	2845	0.00E+00	Probable galactinol--sucrose galactosyltransferase 6 OS=Arabidopsis thaliana GN=RFS6 PE=2 SV=2	--	--	--	--	--	--	--	--	--	--
Cluster-1252.45484	47.21558684	17.25231945	1.4525	7.41E-05	0.0049298	1024	657397628	KEH37344.1	983	2.00E-104	cytochrome P450 family 81 protein [Medicago truncatula]	33521518	AY278228.1	616	0	Medicago truncatula isoflavone 3'-hydroxylase mRNA, partial cds	K00517	E1.14.-.-	--	http://www.genome.jp/dbget-bin/www_bget?ko:K00517	Q6WNQ9	983	2.80E-105	Isoflavone 3'-hydroxylase (Fragment) OS=Medicago truncatula GN=CYP81E9 PE=1 SV=1	PF00067	Cytochrome P450	GO:0055114	oxidation-reduction process	GO:0016705//GO:0005506//GO:0020037	oxidoreductase activity, acting on paired donors, with incorporation or reduction of molecular oxygen//iron ion binding//heme binding	--	--	--	--
Cluster-1252.45489	218.1955364	95.61927632	1.1902	1.70E-13	4.01E-11	2600	657399721	KEH39108.1	1495	2.20E-163	epoxide hydrolase-like protein [Medicago truncatula]	50872494	AC126008.36	1041	0	Medicago truncatula chromosome 6 clone mth2-13e5, complete sequence	--	--	--	--	Q0WUU6	831	3.00E-87	Probable polyol transporter 4 OS=Arabidopsis thaliana GN=PLT4 PE=2 SV=1	PF00083//PF07690	Sugar (and other) transporter//Major Facilitator Superfamily	GO:0055085	transmembrane transport	GO:0022857	transmembrane transporter activity	GO:0016021	integral component of membrane	--	--
Cluster-1252.45530	65.54182275	29.21357802	1.1658	6.97E-05	0.0046738	3633	657383556	AES77090.2	4173	0.00E+00	regulator of Vps4 activity in the MVB pathway protein [Medicago truncatula]	357501166	XM_003620824.1	1642	0	Medicago truncatula IST1-like protein (MTR_6g091690) mRNA, complete cds	K19476	IST1	vacuolar protein sorting-associated protein IST1	http://www.genome.jp/dbget-bin/www_bget?ko:K19476	Q54I39	316	2.20E-27	IST1-like protein OS=Dictyostelium discoideum GN=DDB_G0289029 PE=3 SV=1	--	--	--	--	--	--	--	--	KOG2027	Spindle pole body protein
Cluster-1252.45557	42.70959014	100.8353499	-1.2394	2.87E-06	0.00026529	4377	657396320	AES74340.2	4451	0.00E+00	alanine-tRNA ligase [Medicago truncatula]	357467608	XM_003604041.1	2370	0	Medicago truncatula Alanyl-tRNA synthetase (MTR_3g118360) mRNA, complete cds	K01872	AARS, alaS	alanyl-tRNA synthetase	http://www.genome.jp/dbget-bin/www_bget?ko:K01872	B9HQZ6	3405	0.00E+00	Alanine--tRNA ligase, chloroplastic/mitochondrial OS=Populus trichocarpa GN=POPTRDRAFT_821063 PE=3 SV=1	PF02272//PF01263//PF07973//PF01411	DHHA1 domain//Aldose 1-epimerase//Threonyl and Alanyl tRNA synthetase second additional domain//tRNA synthetases class II (A)	GO:0043039//GO:0006531//GO:0006522//GO:0005975//GO:0006419	tRNA aminoacylation//aspartate metabolic process//alanine metabolic process//carbohydrate metabolic process//alanyl-tRNA aminoacylation	GO:0004813//GO:0003676//GO:0016876//GO:0005524//GO:0000166//GO:0016853	alanine-tRNA ligase activity//nucleic acid binding//ligase activity, forming aminoacyl-tRNA and related compounds//ATP binding//nucleotide binding//isomerase activity	--	--	KOG0188	Alanyl-tRNA synthetase
Cluster-1252.45636	149.6682091	10.65710907	3.8119	3.69E-33	2.69E-30	1223	--	--	--	--	--	61675756	AC126019.16	120	1.07E-53	Medicago truncatula clone mth2-22p22, complete sequence	--	--	--	--	--	--	--	--	--	--	--	--	--	--	--	--	--	--
Cluster-1252.45651	92.15765937	41.4716394	1.152	2.95E-06	0.00027117	1864	502165646	XP_004513645.1	2220	1.30E-247	PREDICTED: carboxyl-terminal-processing peptidase 3, chloroplastic [Cicer arietinum]	828333663	XM_004513588.2	1103	0	PREDICTED: Cicer arietinum carboxyl-terminal-processing peptidase 3, chloroplastic (LOC101513245), mRNA	--	--	--	--	F4J3G5	1697	8.30E-188	Carboxyl-terminal-processing peptidase 3, chloroplastic OS=Arabidopsis thaliana GN=CTPA3 PE=3 SV=1	PF13180//PF03572//PF12601//PF00595	PDZ domain//Peptidase family S41//Rubivirus non-structural protein//PDZ domain (Also known as DHR or GLGF)	GO:0006144//GO:0006508	purine nucleobase metabolic process//proteolysis	GO:0008236//GO:0003968//GO:0016817//GO:0005515//GO:0017111//GO:0004197	serine-type peptidase activity//RNA-directed RNA polymerase activity//hydrolase activity, acting on acid anhydrides//protein binding//nucleoside-triphosphatase activity//cysteine-type endopeptidase activity	GO:0031379	RNA-directed RNA polymerase complex	--	--
Cluster-1252.45710	3.087217441	121.7704365	-5.3017	1.14E-29	7.34E-27	1187	657395138	KEH35550.1	1236	1.10E-133	expansin A10 [Medicago truncatula]	388500003	BT138273.1	935	0	Medicago truncatula clone JCVI-FLMt-6G14 unknown mRNA	--	--	--	--	O22874	972	6.20E-104	Expansin-A8 OS=Arabidopsis thaliana GN=EXPA8 PE=2 SV=1	--	--	--	--	--	--	--	--	--	--
Cluster-1252.45803	149.0793145	53.26299671	1.4849	8.53E-13	1.85E-10	4740	502109785	XP_004493726.1	4459	0.00E+00	PREDICTED: calcium-transporting ATPase 12, plasma membrane-type [Cicer arietinum]	16508163	AY059633.1	3411	0	Medicago truncatula type IIB calcium ATPase (MCA2) gene, complete cds	K01537	E3.6.3.8	Ca2+-transporting ATPase	http://www.genome.jp/dbget-bin/www_bget?ko:K01537	Q9LY77	3285	0.00E+00	Calcium-transporting ATPase 12, plasma membrane-type OS=Arabidopsis thaliana GN=ACA12 PE=2 SV=1	PF00122	E1-E2 ATPase	--	--	GO:0046872//GO:0000166	metal ion binding//nucleotide binding	--	--	--	--
Cluster-1252.45826	63.9641171	22.8543416	1.4848	2.80E-06	0.00026055	2815	357472777	XP_003606673.1	2821	0.00E+00	GRAS family transcription factor [Medicago truncatula]>gi|355507728|gb|AES88870.1| GRAS family transcription factor [Medicago truncatula]	99078759	AC174290.6	2224	0	Medicago truncatula clone mth2-52e11, complete sequence	--	--	--	--	Q9XE58	1180	1.10E-127	Scarecrow-like protein 14 OS=Arabidopsis thaliana GN=SCL14 PE=2 SV=2	PF00517	Retroviral envelope protein	GO:0006355	regulation of transcription, DNA-templated	GO:0005198	structural molecule activity	GO:0019031	viral envelope	--	--
Cluster-1252.45839	136.3432423	21.49775345	2.665	8.25E-23	3.52E-20	648	357456599	XP_003598580.1	212	3.20E-15	hypothetical protein MTR_3g015830 [Medicago truncatula]>gi|355487628|gb|AES68831.1| transmembrane protein, putative [Medicago truncatula]	166234950	CU570763.5	174	5.29E-84	M.truncatula DNA sequence from clone MTH2-172G19 on chromosome 3, complete sequence	--	--	--	--	--	--	--	--	PF05739	SNARE domain	--	--	GO:0005515	protein binding	--	--	--	--
Cluster-1252.45843	352.0364103	115.1794212	1.6118	2.72E-31	1.85E-28	1946	357472079	XP_003606324.1	2595	4.60E-291	Pheophorbide A oxygenase [Medicago truncatula]>gi|355507379|gb|AES88521.1| lethal leaf-spot protein, putative [Medicago truncatula]	357472078	XM_003606276.1	1679	0	Medicago truncatula Pheophorbide A oxygenase (MTR_4g057200) mRNA, complete cds	K13071	PAO, ACD1	pheophorbide a oxygenase	http://www.genome.jp/dbget-bin/www_bget?ko:K13071	Q9FYC2	1927	1.90E-214	Pheophorbide a oxygenase, chloroplastic OS=Arabidopsis thaliana GN=PAO PE=1 SV=1	PF08417//PF00355	Pheophorbide a oxygenase//Rieske [2Fe-2S] domain	GO:0055114	oxidation-reduction process	GO:0016491//GO:0010277//GO:0046872//GO:0051537	oxidoreductase activity//chlorophyllide a oxygenase [overall] activity//metal ion binding//2 iron, 2 sulfur cluster binding	--	--	--	--
Cluster-1252.45853	125.9303849	61.20745384	1.0408	4.19E-07	4.52E-05	2341	357509215	XP_003624896.1	2993	0.00E+00	Peptide transporter PTR5 [Medicago truncatula]>gi|355499911|gb|AES81114.1| peptide/nitrate transporter [Medicago truncatula]	357509214	XM_003624848.1	1823	0	Medicago truncatula Peptide transporter PTR5 (MTR_7g088790) mRNA, complete cds	--	--	--	--	Q9SX20	1601	1.40E-176	Protein NRT1/ PTR FAMILY 3.1 OS=Arabidopsis thaliana GN=NPF3.1 PE=2 SV=1	PF00854	POT family	GO:0006810	transport	GO:0005215	transporter activity	GO:0016020	membrane	--	--
Cluster-1252.45869	297.9274634	64.22320123	2.2138	2.73E-39	2.43E-36	5976	147822235	CAN66208.1	3723	0.00E+00	hypothetical protein VITISV_035070 [Vitis vinifera]	821594481	LN846349.1	1485	0	Trifolium pratense genome assembly redclover, chromosome : chr1	--	--	--	--	P04146	1043	1.80E-111	Copia protein OS=Drosophila melanogaster GN=GIP PE=1 SV=3	PF00098//PF00181//PF03739//PF00665	Zinc knuckle//Ribosomal Proteins L2, RNA binding domain//Predicted permease YjgP/YjgQ family//Integrase core domain	GO:0042254//GO:0006412//GO:0015074	ribosome biogenesis//translation//DNA integration	GO:0008270//GO:0003676//GO:0003735	zinc ion binding//nucleic acid binding//structural constituent of ribosome	GO:0016021//GO:0005622//GO:0005840	integral component of membrane//intracellular//ribosome	--	--
Cluster-1252.45878	25.80791262	71.23215265	-1.4647	6.60E-06	0.00055811	3059	657400058	AES67542.2	3162	0.00E+00	phototropin-2 protein [Medicago truncatula]	357454020	XM_003597243.1	1868	0	Medicago truncatula Phototropin (MTR_2g095980) mRNA, complete cds	K08282	E2.7.11.1	non-specific serine/threonine protein kinase	http://www.genome.jp/dbget-bin/www_bget?ko:K08282	O48963	2116	3.50E-236	Phototropin-1 OS=Arabidopsis thaliana GN=PHOT1 PE=1 SV=1	PF08447//PF00989	PAS fold//PAS fold	GO:0006355	regulation of transcription, DNA-templated	GO:0005515	protein binding	--	--	--	--
Cluster-1252.45882	35.50589014	138.2681637	-1.9613	6.27E-15	1.62E-12	3071	657400059	KEH39401.1	3211	0.00E+00	phototropin-2 protein [Medicago truncatula]	357454020	XM_003597243.1	1824	0	Medicago truncatula Phototropin (MTR_2g095980) mRNA, complete cds	K08282	E2.7.11.1	non-specific serine/threonine protein kinase	http://www.genome.jp/dbget-bin/www_bget?ko:K08282	O48963	2141	4.50E-239	Phototropin-1 OS=Arabidopsis thaliana GN=PHOT1 PE=1 SV=1	PF08447//PF00989	PAS fold//PAS fold	GO:0006355	regulation of transcription, DNA-templated	GO:0005515	protein binding	--	--	--	--
Cluster-1252.45894	40.88627096	90.05710755	-1.1392	3.82E-05	0.0027466	2853	357444961	XP_003592758.1	3442	0.00E+00	ABC transporter G family member [Medicago truncatula]>gi|355481806|gb|AES63009.1| white-brown-complex ABC transporter family protein [Medicago truncatula]	357444960	XM_003592710.1	2088	0	Medicago truncatula ABC transporter G family member (MTR_1g115790) mRNA, complete cds	--	--	--	--	O80946	2536	6.50E-285	ABC transporter G family member 1 OS=Arabidopsis thaliana GN=ABCG1 PE=2 SV=1	PF13304//PF00005//PF01061//PF01583//PF03193//PF01926//PF00910	AAA domain, putative AbiEii toxin, Type IV TA system//ABC transporter//ABC-2 type transporter//Adenylylsulphate kinase//Protein of unknown function, DUF258//50S ribosome-binding GTPase//RNA helicase	GO:0000103//GO:0006200//GO:0006144	sulfate assimilation//obsolete ATP catabolic process//purine nucleobase metabolic process	GO:0003723//GO:0016887//GO:0005525//GO:0003724//GO:0004020//GO:0003924//GO:0005524	RNA binding//ATPase activity//GTP binding//RNA helicase activity//adenylylsulfate kinase activity//GTPase activity//ATP binding	GO:0016020	membrane	--	--
Cluster-1252.45896	79.30831595	32.74427306	1.2762	2.89E-06	0.00026648	1654	357461553	XP_003601058.1	1676	1.40E-184	Auxin-induced protein 5NG4 [Medicago truncatula]>gi|355490106|gb|AES71309.1| nodulin MtN21/EamA-like transporter family protein [Medicago truncatula]	388503551	BT140047.1	1114	0	Medicago truncatula clone JCVI-FLMt-3P19 unknown mRNA	--	--	--	--	Q9SUF1	985	2.70E-105	WAT1-related protein At4g08290 OS=Arabidopsis thaliana GN=At4g08290 PE=2 SV=1	PF00892	EamA-like transporter family	--	--	--	--	GO:0016020//GO:0016021	membrane//integral component of membrane	--	--
Cluster-1252.45907	130.5508087	62.13981323	1.071	1.40E-07	1.62E-05	941	502164936	XP_004513336.1	1416	1.10E-154	PREDICTED: methylecgonone reductase-like [Cicer arietinum]	828333091	XM_004513279.2	656	0	PREDICTED: Cicer arietinum methylecgonone reductase-like (LOC101492501), mRNA	--	--	--	--	E7C196	899	1.40E-95	Methylecgonone reductase OS=Erythroxylum coca PE=1 SV=1	--	--	--	--	--	--	--	--	--	--
Cluster-1252.45999	84.465044	14.88156759	2.5048	6.97E-14	1.69E-11	1127	357488341	XP_003614458.1	1020	1.10E-108	Allene oxide cyclase [Medicago truncatula]>gi|40644132|emb|CAC83767.1| allene oxide cyclase [Medicago truncatula]>gi|217072286|gb|ACJ84503.1| unknown [Medicago truncatula]>gi|355515793|gb|AES97416.1| allene oxide cyclase [Medicago truncatula]>gi|388495314|gb|AFK35723.1| unknown [Medicago truncatula]	357488340	XM_003614410.1	823	0	Medicago truncatula Allene oxide cyclase (MTR_5g053950) mRNA, complete cds	K10525	AOC	allene oxide cyclase	http://www.genome.jp/dbget-bin/www_bget?ko:K10525	Q93ZC5	661	6.80E-68	Allene oxide cyclase 4, chloroplastic OS=Arabidopsis thaliana GN=AOC4 PE=2 SV=1	PF06351	Allene oxide cyclase	--	--	GO:0016853//GO:0046423	isomerase activity//allene-oxide cyclase activity	GO:0009507	chloroplast	--	--
Cluster-1252.46013	55.96694096	20.27960335	1.4645	1.43E-05	0.0011128	2005	657371688	KEH17670.1	1375	1.40E-149	BPS1, putative [Medicago truncatula]	821595208	LN846352.1	663	0	Trifolium pratense genome assembly redclover, chromosome : chr4	--	--	--	--	Q337C0	135	1.20E-06	UPF0496 protein 4 OS=Oryza sativa subsp. japonica GN=Os10g0513300 PE=2 SV=1	PF05531	Nucleopolyhedrovirus P10 protein	--	--	--	--	GO:0019028	viral capsid	--	--
Cluster-1252.46046	243.929476	73.98046288	1.7212	4.28E-24	1.96E-21	2984	388504458	AFK40295.1	2013	2.20E-223	unknown [Medicago truncatula]>gi|657369695|gb|KEH16039.1| TPR1-like protein [Medicago truncatula]	229220716	AC202358.24	1307	0	Medicago truncatula clone mth2-56m17, complete sequence	--	--	--	--	--	--	--	--	PF13374//PF13181	Tetratricopeptide repeat//Tetratricopeptide repeat	--	--	GO:0005515	protein binding	--	--	--	--
Cluster-1252.46112	319.4969536	150.8387595	1.0828	9.86E-17	2.92E-14	1695	357511245	XP_003625911.1	608	1.00E-60	hypothetical protein MTR_7g108650 [Medicago truncatula]>gi|355500926|gb|AES82129.1| TSPO/MBR family protein [Medicago truncatula]>gi|388502762|gb|AFK39447.1| unknown [Medicago truncatula]>gi|388513065|gb|AFK44594.1| unknown [Medicago truncatula]	357511244	XM_003625863.1	576	0	Medicago truncatula hypothetical protein (MTR_7g108650) mRNA, complete cds	K05770	BZRP	benzodiazapine receptor	http://www.genome.jp/dbget-bin/www_bget?ko:K05770	O82245	278	2.60E-23	Translocator protein homolog OS=Arabidopsis thaliana GN=TSPO PE=1 SV=1	PF03073	TspO/MBR family	--	--	--	--	GO:0016021	integral component of membrane	--	--
Cluster-1252.46125	89.62177204	4.391213468	4.3512	5.83E-22	2.36E-19	1279	657395364	AES73042.2	666	1.40E-67	heavy-metal-associated domain protein [Medicago truncatula]	111153790	CT954252.6	541	0	M.truncatula DNA sequence from clone MTH2-60M21 on chromosome 3, complete sequence	--	--	--	--	Q9SZN7	126	8.40E-06	Heavy metal-associated isoprenylated plant protein 26 OS=Arabidopsis thaliana GN=HIPP26 PE=1 SV=1	PF00403//PF10186	Heavy-metal-associated domain//Vacuolar sorting 38 and autophagy-related subunit 14	GO:0030001//GO:0010508	metal ion transport//positive regulation of autophagy	GO:0046872	metal ion binding	--	--	--	--
Cluster-1252.46161	1548.871785	725.1674253	1.0948	5.14E-76	1.31E-72	715	6164920	AAF04584.1	308	2.60E-26	type 1 metallothionein [Medicago sativa]	357469326	XM_003604900.1	473	0	Medicago truncatula Metallothionein-like protein (MTR_4g021720) mRNA, complete cds	--	--	--	--	P43399	266	2.70E-22	Metallothionein-like protein 1 OS=Trifolium repens GN=MT1B PE=3 SV=1	PF01439//PF00131//PF02068	Metallothionein//Metallothionein//Plant PEC family metallothionein	--	--	GO:0008270//GO:0046872	zinc ion binding//metal ion binding	--	--	--	--
Cluster-1252.46177	32.39266656	94.84003782	-1.5498	5.50E-08	6.76E-06	2830	357454193	XP_003597377.1	2630	5.80E-295	GRAS family transcription factor [Medicago truncatula]	146262586	AC183753.4	1656	0	Medicago truncatula chromosome 2 BAC clone mth2-26g14, complete sequence	--	--	--	--	O80933	898	5.60E-95	Scarecrow-like protein 9 OS=Arabidopsis thaliana GN=SCL9 PE=2 SV=1	PF04362	Bacterial Fe(2+) trafficking	--	--	GO:0005506	iron ion binding	--	--	--	--
Cluster-1252.46179	34.29862746	87.59406365	-1.3527	2.75E-06	0.00025635	2829	357454193	XP_003597377.1	2725	5.60E-306	GRAS family transcription factor [Medicago truncatula]	146262586	AC183753.4	1784	0	Medicago truncatula chromosome 2 BAC clone mth2-26g14, complete sequence	--	--	--	--	O80933	887	1.10E-93	Scarecrow-like protein 9 OS=Arabidopsis thaliana GN=SCL9 PE=2 SV=1	PF04362	Bacterial Fe(2+) trafficking	--	--	GO:0005506	iron ion binding	--	--	--	--
Cluster-1252.46221	224.4739958	66.00559132	1.7659	5.11E-23	2.20E-20	3610	657387257	KEH29387.1	1354	6.80E-147	disease resistance protein (TIR-NBS-LRR class), putative [Medicago truncatula]	821595208	LN846352.1	541	0	Trifolium pratense genome assembly redclover, chromosome : chr4	--	--	--	--	E1B328	619	1.60E-62	Disease resistance protein RRS1 OS=Arabidopsis thaliana GN=RRS1 PE=1 SV=1	PF13855//PF00931//PF16782//PF01637//PF15454	Leucine rich repeat//NB-ARC domain//Nucleotide exchange factor SIL1//Archaeal ATPase//Late endosomal/lysosomal adaptor and MAPK and MTOR activator	GO:0032008//GO:0032439//GO:0043410//GO:0042632//GO:0071230//GO:0001919//GO:0007040	positive regulation of TOR signaling//endosome localization//positive regulation of MAPK cascade//cholesterol homeostasis//cellular response to amino acid stimulus//regulation of receptor recycling//lysosome organization	GO:0005524//GO:0000774//GO:0005515//GO:0043531	ATP binding//adenyl-nucleotide exchange factor activity//protein binding//ADP binding	GO:0071986//GO:0031902//GO:0045121//GO:0005783	Ragulator complex//late endosome membrane//membrane raft//endoplasmic reticulum	--	--
Cluster-1252.46260	638.3639807	225.8533127	1.499	3.23E-50	3.98E-47	3847	357479287	XP_003609929.1	5249	0.00E+00	Lysine-ketoglutarate reductase/saccharopine dehydrogenase [Medicago truncatula]>gi|355510984|gb|AES92126.1| lysine-ketoglutarate reductase/saccharopine dehydrogenase [Medicago truncatula]	357479286	XM_003609881.1	2812	0	Medicago truncatula Lysine-ketoglutarate reductase/saccharopine dehydrogenase (MTR_4g124470) mRNA, complete cds	K14157	AASS	alpha-aminoadipic semialdehyde synthase	http://www.genome.jp/dbget-bin/www_bget?ko:K14157	Q9SMZ4	3778	0.00E+00	Alpha-aminoadipic semialdehyde synthase OS=Arabidopsis thaliana GN=LKR/SDH PE=1 SV=1	PF07809//PF03435//PF00899	RTP801 C-terminal region//Saccharopine dehydrogenase NADP binding domain//ThiF family	GO:0009968//GO:0055114	negative regulation of signal transduction//oxidation-reduction process	GO:0008641//GO:0016491	small protein activating enzyme activity//oxidoreductase activity	GO:0005737	cytoplasm	KOG0172	Lysine-ketoglutarate reductase/saccharopine dehydrogenase
Cluster-1252.46324	55.46877895	11.35139694	2.2888	7.96E-09	1.11E-06	1271	357458847	XP_003599704.1	1474	2.90E-161	Dihydroflavonol-4-reductase [Medicago truncatula]>gi|357468097|ref|XP_003604333.1| Dihydroflavonol-4-reductase [Medicago truncatula]>gi|355505388|gb|AES86530.1| cinnamoyl-CoA reductase [Medicago truncatula]	217073759	BT052575.1	1005	0	Medicago truncatula clone MTYFD_FE_FF_FG1G-L-14 unknown mRNA	--	--	--	--	Q9SAH9	608	1.10E-61	Cinnamoyl-CoA reductase 2 OS=Arabidopsis thaliana GN=CCR2 PE=1 SV=1	PF01370//PF00106//PF01073	NAD dependent epimerase/dehydratase family//short chain dehydrogenase//3-beta hydroxysteroid dehydrogenase/isomerase family	GO:0055114//GO:0008210//GO:0008209//GO:0008207//GO:0008152//GO:0006694//GO:0044237	oxidation-reduction process//estrogen metabolic process//androgen metabolic process//C21-steroid hormone metabolic process//metabolic process//steroid biosynthetic process//cellular metabolic process	GO:0000166//GO:0016491//GO:0016616//GO:0003854//GO:0003824//GO:0050662	nucleotide binding//oxidoreductase activity//oxidoreductase activity, acting on the CH-OH group of donors, NAD or NADP as acceptor//3-beta-hydroxy-delta5-steroid dehydrogenase activity//catalytic activity//coenzyme binding	--	--	--	--
Cluster-1252.46440	50.83043991	19.377134	1.3913	6.67E-05	0.0044965	1706	357511245	XP_003625911.1	607	1.30E-60	hypothetical protein MTR_7g108650 [Medicago truncatula]>gi|355500926|gb|AES82129.1| TSPO/MBR family protein [Medicago truncatula]>gi|388502762|gb|AFK39447.1| unknown [Medicago truncatula]>gi|388513065|gb|AFK44594.1| unknown [Medicago truncatula]	357511244	XM_003625863.1	551	0	Medicago truncatula hypothetical protein (MTR_7g108650) mRNA, complete cds	K05770	BZRP	benzodiazapine receptor	http://www.genome.jp/dbget-bin/www_bget?ko:K05770	O82245	278	2.60E-23	Translocator protein homolog OS=Arabidopsis thaliana GN=TSPO PE=1 SV=1	PF03073	TspO/MBR family	--	--	--	--	GO:0016021	integral component of membrane	--	--
Cluster-1252.46447	34.02874155	107.6466076	-1.6615	1.03E-09	1.63E-07	2449	357520605	XP_003630591.1	1613	4.30E-177	Magnesium-protoporphyrin O-methyltransferase [Medicago truncatula]>gi|355524613|gb|AET05067.1| Mg-protoporphyrin IX methyltransferase [Medicago truncatula]	357520604	XM_003630543.1	1114	0	Medicago truncatula Magnesium-protoporphyrin O-methyltransferase (MTR_8g100120) mRNA, complete cds	K03428	E2.1.1.11, chlM, bchM	magnesium-protoporphyrin O-methyltransferase	http://www.genome.jp/dbget-bin/www_bget?ko:K03428	Q9SW18	1077	8.50E-116	Magnesium protoporphyrin IX methyltransferase, chloroplastic OS=Arabidopsis thaliana GN=CHLM PE=1 SV=1	PF16367//PF05175//PF00076//PF07109//PF02260//PF05958//PF08241//PF15681//PF01209	RNA recognition motif//Methyltransferase small domain//RNA recognition motif. (a.k.a. RRM, RBD, or RNP domain)//Magnesium-protoporphyrin IX methyltransferase C-terminus//FATC domain//tRNA (Uracil-5-)-methyltransferase//Methyltransferase domain//Lymphocyte activation family X//ubiE/COQ5 methyltransferase family	GO:0009451//GO:0008152//GO:0051249//GO:0006396//GO:0032259//GO:0015995//GO:0015994//GO:0006955	RNA modification//metabolic process//regulation of lymphocyte activation//RNA processing//methylation//chlorophyll biosynthetic process//chlorophyll metabolic process//immune response	GO:0046406//GO:0005515//GO:0003676//GO:0008168//GO:0008173	magnesium protoporphyrin IX methyltransferase activity//protein binding//nucleic acid binding//methyltransferase activity//RNA methyltransferase activity	--	--	--	--
Cluster-1252.46472	167.7401627	46.39982476	1.854	1.18E-18	3.98E-16	1140	217071288	ACJ84004.1	1062	1.60E-113	unknown [Medicago truncatula]>gi|388519695|gb|AFK47909.1| unknown [Medicago truncatula]>gi|657398857|gb|KEH38378.1| glutathione S-transferase, amino-terminal domain protein [Medicago truncatula]	388519694	BT148115.1	707	0	Medicago truncatula clone JCVI-FLMt-11K18 unknown mRNA	K00799	GST, gst	glutathione S-transferase	http://www.genome.jp/dbget-bin/www_bget?ko:K00799	P46417	894	6.60E-95	Glutathione S-transferase 3 OS=Glycine max GN=GST3 PE=1 SV=1	PF13409//PF13417//PF02798	Glutathione S-transferase, N-terminal domain//Glutathione S-transferase, N-terminal domain//Glutathione S-transferase, N-terminal domain	--	--	GO:0005515	protein binding	--	--	--	--
Cluster-1252.46484	53.26750392	19.60681533	1.4419	2.82E-05	0.0020768	2678	357465753	XP_003603161.1	1679	1.00E-184	Heat stress transcription factor A-2 [Medicago truncatula]>gi|355492209|gb|AES73412.1| heat shock transcription factor A3 [Medicago truncatula]	357465752	XM_003603113.1	1130	0	Medicago truncatula Heat stress transcription factor A-2 (MTR_3g104550) mRNA, complete cds	K09419	HSFF	heat shock transcription factor, other eukaryote	http://www.genome.jp/dbget-bin/www_bget?ko:K09419	P41152	805	3.20E-84	Heat shock factor protein HSF30 OS=Solanum peruvianum GN=HSF30 PE=2 SV=1	PF12761//PF04111//PF04277//PF05648//PF00447//PF04659	Actin cytoskeleton-regulatory complex protein END3//Autophagy protein Apg6//Oxaloacetate decarboxylase, gamma chain//Peroxisomal biogenesis factor 11 (PEX11)//HSF-type DNA-binding//Archaeal flagella protein	GO:0006914//GO:0006560//GO:0071436//GO:0006090//GO:0006355//GO:0006525//GO:0006897//GO:0016559//GO:0097588//GO:0006814//GO:0007015	autophagy//proline metabolic process//sodium ion export//pyruvate metabolic process//regulation of transcription, DNA-templated//arginine metabolic process//endocytosis//peroxisome fission//archaeal or bacterial-type flagellum-dependent cell motility//sodium ion transport//actin filament organization	GO:0015081//GO:0043565//GO:0008948//GO:0003700	sodium ion transmembrane transporter activity//sequence-specific DNA binding//oxaloacetate decarboxylase activity//transcription factor activity, sequence-specific DNA binding	GO:0016020//GO:0005634//GO:0005779//GO:0005667	membrane//nucleus//integral component of peroxisomal membrane//transcription factor complex	--	--
Cluster-1252.46505	47.8547599	16.87738303	1.5036	4.35E-05	0.0030764	911	357462997	XP_003601780.1	375	5.70E-34	Drought-induced protein [Medicago truncatula]>gi|355490828|gb|AES72031.1| chaperone dnaJ-like protein [Medicago truncatula]	90186172	CT737180.5	629	0	M.truncatula DNA sequence from clone MTH2-117L19 on chromosome 3, complete sequence	--	--	--	--	--	--	--	--	PF00684	DnaJ central domain	--	--	GO:0051082//GO:0005515//GO:0031072	unfolded protein binding//protein binding//heat shock protein binding	--	--	--	--
Cluster-1252.46553	66.96060202	1.265869275	5.7251	7.59E-18	2.42E-15	2448	358348678	XP_003638371.1	1712	1.40E-188	Low-temperature-induced 65 kDa protein [Medicago truncatula]	358348677	XM_003638323.1	594	0	Medicago truncatula Low-temperature-induced 65 kDa protein (MTR_128s0015) mRNA, complete cds	--	--	--	--	Q04980	294	5.30E-25	Low-temperature-induced 65 kDa protein OS=Arabidopsis thaliana GN=LTI65 PE=2 SV=2	PF15681//PF04901	Lymphocyte activation family X//Receptor activity modifying family	GO:0008277//GO:0051249//GO:0006886//GO:0006955//GO:0015031	regulation of G-protein coupled receptor protein signaling pathway//regulation of lymphocyte activation//intracellular protein transport//immune response//protein transport	GO:0008565	protein transporter activity	GO:0016021	integral component of membrane	--	--
Cluster-1252.46617	205.0439438	88.98840764	1.2042	5.70E-13	1.27E-10	2939	734438313	KHN49081.1	3791	0.00E+00	Sucrose synthase [Glycine soja]	828291202	XM_012719021.1	1938	0	PREDICTED: Cicer arietinum sucrose synthase-like (LOC101509229), transcript variant X4, mRNA	K00695	E2.4.1.13	sucrose synthase	http://www.genome.jp/dbget-bin/www_bget?ko:K00695	P13708	3705	0.00E+00	Sucrose synthase OS=Glycine max GN=SS PE=1 SV=2	PF00185//PF00862	Aspartate/ornithine carbamoyltransferase, Asp/Orn binding domain//Sucrose synthase	GO:0006520//GO:0005982//GO:0005985	cellular amino acid metabolic process//starch metabolic process//sucrose metabolic process	GO:0016157//GO:0016743//GO:0016597	sucrose synthase activity//carboxyl- or carbamoyltransferase activity//amino acid binding	--	--	--	--
Cluster-1252.46620	11.96918016	42.28810935	-1.8209	4.27E-05	0.0030343	2886	357462481	XP_003601522.1	1906	5.30E-211	Zinc finger protein CONSTANS-LIKE protein [Medicago truncatula]>gi|355490570|gb|AES71773.1| B-box type zinc finger protein [Medicago truncatula]	388510821	BT143683.1	1241	0	Medicago truncatula clone JCVI-FLMt-20N9 unknown mRNA	--	--	--	--	Q9SSE5	912	1.40E-96	Zinc finger protein CONSTANS-LIKE 9 OS=Arabidopsis thaliana GN=COL9 PE=2 SV=1	PF06203//PF00204//PF00643//PF02209//PF11023	CCT motif//DNA gyrase B//B-box zinc finger//Villin headpiece domain//Zinc-ribbon containing domain	GO:0007010//GO:0006265	cytoskeleton organization//DNA topological change	GO:0003677//GO:0003918//GO:0003779//GO:0005524//GO:0005515//GO:0008270	DNA binding//DNA topoisomerase type II (ATP-hydrolyzing) activity//actin binding//ATP binding//protein binding//zinc ion binding	GO:0005622//GO:0005887	intracellular//integral component of plasma membrane	--	--
Cluster-1252.46626	226.5417726	78.42359062	1.5304	2.15E-19	7.56E-17	2414	357486611	XP_003613593.1	1755	1.40E-193	hypothetical protein MTR_5g038460 [Medicago truncatula]	357486606	XM_003613543.1	996	0	Medicago truncatula hypothetical protein (MTR_5g038460) mRNA, complete cds	--	--	--	--	--	--	--	--	PF07988	LMSTEN motif	GO:0006355	regulation of transcription, DNA-templated	--	--	--	--	--	--
Cluster-1252.46696	162.0471303	75.93118106	1.0936	2.52E-09	3.78E-07	2739	657388671	KEH30567.1	2841	0.00E+00	integral membrane single C2 domain protein [Medicago truncatula]	828320667	XM_004505680.2	1501	0	PREDICTED: Cicer arietinum tricalbin-3 (LOC101507427), mRNA	--	--	--	--	B6ETT4	147	6.60E-08	Synaptotagmin-2 OS=Arabidopsis thaliana GN=SYT2 PE=2 SV=1	PF00168	C2 domain	--	--	GO:0005515	protein binding	--	--	--	--
Cluster-1252.46720	203.0212443	97.53590938	1.0576	7.83E-11	1.39E-08	1657	657380085	KEH24364.1	1871	3.50E-207	flavin-binding monooxygenase-like protein [Medicago truncatula]	388513012	BT144774.1	1083	0	Medicago truncatula clone JCVI-FLMt-3D6 unknown mRNA	K11816	YUCCA	indole-3-pyruvate monooxygenase	http://www.genome.jp/dbget-bin/www_bget?ko:K11816	Q9FVQ0	952	1.80E-101	Probable indole-3-pyruvate monooxygenase YUCCA10 OS=Arabidopsis thaliana GN=YUC10 PE=2 SV=1	PF00899//PF01494//PF01266//PF01134//PF02558//PF00743//PF08533//PF00070//PF05834//PF13241//PF02254//PF07992//PF02826	ThiF family//FAD binding domain//FAD dependent oxidoreductase//Glucose inhibited division protein A//Ketopantoate reductase PanE/ApbA//Flavin-binding monooxygenase-like//Beta-galactosidase C-terminal domain//Pyridine nucleotide-disulphide oxidoreductase//Lycopene cyclase protein//Putative NAD(P)-binding//TrkA-N domain//Pyridine nucleotide-disulphide oxidoreductase//D-isomer specific 2-hydroxyacid…	GO:0006012//GO:0015940//GO:0046486//GO:0008033//GO:0055114//GO:0019354//GO:0006813//GO:0006027//GO:0006779//GO:0016117//GO:0006687	galactose metabolic process//pantothenate biosynthetic process//glycerolipid metabolic process//tRNA processing//oxidation-reduction process//siroheme biosynthetic process//potassium ion transport//glycosaminoglycan catabolic process//porphyrin-containing compound biosynthetic process//carotenoid biosynthetic process//glycosphingolipid metabolic process	GO:0008677//GO:0051287//GO:0008641//GO:0050660//GO:0016705//GO:0004565//GO:0016491//GO:0071949//GO:0050661//GO:0043115//GO:0004499	2-dehydropantoate 2-reductase activity//NAD binding//small protein activating enzyme activity//flavin adenine dinucleotide binding//oxidoreductase activity, acting on paired donors, with incorporation or reduction of molecular oxygen//beta-galactosidase activity//oxidoreductase activity//FAD binding//NADP binding//precorrin-2 dehydrogenase activity//N,N-dimethylaniline monooxygenase activity	GO:0009341	beta-galactosidase complex	--	--
Cluster-1252.46797	72.30746382	18.72532144	1.9492	2.28E-09	3.45E-07	1104	374110440	AEV52286.2	269	1.40E-21	Y2K4 dehydrin variant G3, partial [Medicago sativa]	16224253	AF411554.1	410	0	Medicago sativa dehydrin-like protein mRNA, complete cds	--	--	--	--	--	--	--	--	PF00257	Dehydrin	GO:0006950//GO:0009415	response to stress//response to water	--	--	--	--	--	--
Cluster-1252.46800	66.70111856	22.07457872	1.5953	4.94E-07	5.27E-05	1102	374110440	AEV52286.2	255	5.70E-20	Y2K4 dehydrin variant G3, partial [Medicago sativa]	194360275	EU652338.1	409	0	Medicago sativa dehydrin (CIG) mRNA, complete cds	--	--	--	--	--	--	--	--	PF00257	Dehydrin	GO:0006950//GO:0009415	response to stress//response to water	--	--	--	--	--	--
Cluster-1252.46801	115.4643595	51.75486082	1.1577	1.51E-07	1.73E-05	732	374110440	AEV52286.2	169	3.50E-10	Y2K4 dehydrin variant G3, partial [Medicago sativa]	359497951	JN226738.1	195	1.27E-95	Medicago sativa Y2K4 dehydrin variant G3 gene, partial cds	--	--	--	--	--	--	--	--	PF06151//PF00257	Trehalose receptor//Dehydrin	GO:0009415//GO:0006950//GO:0050912//GO:0007607//GO:0007187	response to water//response to stress//detection of chemical stimulus involved in sensory perception of taste//obsolete taste perception//G-protein coupled receptor signaling pathway, coupled to cyclic nucleotide second messenger	GO:0008527	taste receptor activity	GO:0016021	integral component of membrane	--	--
Cluster-1252.46806	41.73002564	7.777177806	2.4238	2.35E-07	2.62E-05	1207	359497956	AEV52288.1	335	3.30E-29	Y2K4 dehydrin variant G2, partial [Medicago sativa]	161897782	EU139865.1	590	0	Medicago sativa subsp. falcata cultivar PI502449 cold-acclimation specific protein 30 gene, promoter regions and complete cds	--	--	--	--	--	--	--	--	PF00257	Dehydrin	GO:0009415//GO:0006950	response to water//response to stress	--	--	--	--	--	--
Cluster-1252.46808	259.1552024	79.13151254	1.7115	2.57E-25	1.23E-22	1148	532968	AAA21185.1	300	3.60E-25	cold acclimation-specific protein [Medicago falcata]	161897782	EU139865.1	590	0	Medicago sativa subsp. falcata cultivar PI502449 cold-acclimation specific protein 30 gene, promoter regions and complete cds	--	--	--	--	--	--	--	--	PF00257	Dehydrin	GO:0006950//GO:0009415	response to stress//response to water	--	--	--	--	--	--
Cluster-1252.46811	118.8168396	30.8512374	1.9453	1.98E-14	4.95E-12	1057	374110440	AEV52286.2	269	1.30E-21	Y2K4 dehydrin variant G3, partial [Medicago sativa]	359497951	JN226738.1	391	0	Medicago sativa Y2K4 dehydrin variant G3 gene, partial cds	--	--	--	--	--	--	--	--	PF00257	Dehydrin	GO:0006950//GO:0009415	response to stress//response to water	--	--	--	--	--	--
Cluster-1252.46812	74.82312416	19.45369444	1.9434	1.29E-09	2.02E-07	791	374110440	AEV52286.2	335	2.20E-29	Y2K4 dehydrin variant G3, partial [Medicago sativa]	16224253	AF411554.1	396	0	Medicago sativa dehydrin-like protein mRNA, complete cds	--	--	--	--	P28641	182	1.70E-12	Dehydrin DHN3 OS=Pisum sativum GN=DHN3 PE=2 SV=1	PF00257	Dehydrin	GO:0006950//GO:0009415	response to stress//response to water	--	--	--	--	--	--
Cluster-1252.46884	30.34916209	2.278459818	3.7355	8.04E-08	9.58E-06	398	357479387	XP_003609979.1	449	6.50E-43	ZIM motif family protein expressed [Medicago truncatula]>gi|355511034|gb|AES92176.1| jasmonate zim-domain protein [Medicago truncatula]	388500539	BT138541.1	295	1.71E-151	Medicago truncatula clone JCVI-FLMt-6G8 unknown mRNA	--	--	--	--	Q9LMA8	133	4.00E-07	Protein TIFY 10A OS=Arabidopsis thaliana GN=TIFY10A PE=1 SV=1	--	--	--	--	--	--	--	--	--	--
Cluster-1252.46890	264.496863	104.6350553	1.3379	9.26E-19	3.15E-16	2566	593266258	XP_007135307.1	1973	8.10E-219	hypothetical protein PHAVU_010G118300g [Phaseolus vulgaris]>gi|561008352|gb|ESW07301.1| hypothetical protein PHAVU_010G118300g [Phaseolus vulgaris]	828328909	XM_004510566.2	860	0	PREDICTED: Cicer arietinum CBL-interacting serine/threonine-protein kinase 9 (LOC101507462), mRNA	--	--	--	--	Q9MAM1	1728	2.90E-191	CBL-interacting serine/threonine-protein kinase 9 OS=Arabidopsis thaliana GN=CIPK9 PE=1 SV=2	PF00643//PF06293//PF03822//PF00069//PF07714	B-box zinc finger//Lipopolysaccharide kinase (Kdo/WaaP) family//NAF domain//Protein kinase domain//Protein tyrosine kinase	GO:0006468//GO:0007165	protein phosphorylation//signal transduction	GO:0016773//GO:0008270//GO:0004672//GO:0005524	phosphotransferase activity, alcohol group as acceptor//zinc ion binding//protein kinase activity//ATP binding	GO:0016020//GO:0005622	membrane//intracellular	--	--
Cluster-1252.46921	99.45960478	48.47482257	1.0369	7.34E-06	0.00061477	1650	357512331	XP_003626454.1	1393	9.30E-152	Opaque [Medicago truncatula]>gi|355501469|gb|AES82672.1| transcription factor bZIP88 [Medicago truncatula]	388493155	BT134849.1	1127	0	Medicago truncatula clone JCVI-FLMt-21G1 unknown mRNA	--	--	--	--	Q99090	665	3.40E-68	Light-inducible protein CPRF2 OS=Petroselinum crispum GN=CPRF2 PE=2 SV=2	PF13851//PF07716//PF06156//PF05837//PF04871//PF01166//PF04111//PF00170//PF03131	Growth-arrest specific micro-tubule binding//Basic region leucine zipper//Protein of unknown function (DUF972)//Centromere protein H (CENP-H)//Uso1 / p115 like vesicle tethering protein, C terminal region//TSC-22/dip/bun family//Autophagy protein Apg6//bZIP transcription factor//bZIP Maf transcription factor	GO:0006886//GO:0006355//GO:0006260//GO:0015031//GO:0051382//GO:0006914//GO:0048870	intracellular protein transport//regulation of transcription, DNA-templated//DNA replication//protein transport//kinetochore assembly//autophagy//cell motility	GO:0043565//GO:0008565//GO:0003700//GO:0003677	sequence-specific DNA binding//protein transporter activity//transcription factor activity, sequence-specific DNA binding//DNA binding	GO:0031514//GO:0005737//GO:0005667//GO:0000776//GO:0005634//GO:0016020	motile cilium//cytoplasm//transcription factor complex//kinetochore//nucleus//membrane	--	--
Cluster-1252.46922	687.7658168	301.0702792	1.1918	3.26E-39	2.83E-36	1937	357450063	XP_003595308.1	2413	5.80E-270	Aldehyde dehydrogenase family 7 member A1 [Medicago truncatula]>gi|355484356|gb|AES65559.1| NAD-dependent aldehyde dehydrogenase family protein [Medicago truncatula]	388512330	BT144433.1	1607	0	Medicago truncatula clone JCVI-FLMt-19K9 unknown mRNA	K14085	ALDH7A1	aldehyde dehydrogenase family 7 member A1	http://www.genome.jp/dbget-bin/www_bget?ko:K14085	P25795	2165	4.70E-242	Aldehyde dehydrogenase family 7 member A1 OS=Pisum sativum PE=1 SV=3	PF00171//PF07831	Aldehyde dehydrogenase family//Pyrimidine nucleoside phosphorylase C-terminal domain	GO:0055114//GO:0008152//GO:0006213	oxidation-reduction process//metabolic process//pyrimidine nucleoside metabolic process	GO:0016491//GO:0016620//GO:0016763	oxidoreductase activity//oxidoreductase activity, acting on the aldehyde or oxo group of donors, NAD or NADP as acceptor//transferase activity, transferring pentosyl groups	--	--	KOG2453	Aldehyde dehydrogenase
Cluster-1252.47030	47.96398568	5.729972483	3.0654	4.40E-10	7.26E-08	957	357505815	XP_003623196.1	925	1.00E-97	Glutathione S-transferase [Medicago truncatula]>gi|355498211|gb|AES79414.1| glutathione S-transferase, amino-terminal domain protein [Medicago truncatula]	357505814	XM_003623148.1	610	0	Medicago truncatula Glutathione S-transferase (MTR_7g065600) mRNA, complete cds	K00799	GST, gst	glutathione S-transferase	http://www.genome.jp/dbget-bin/www_bget?ko:K00799	P32110	722	4.90E-75	Probable glutathione S-transferase OS=Glycine max GN=HSP26-A PE=2 SV=1	PF13409//PF02798//PF13417	Glutathione S-transferase, N-terminal domain//Glutathione S-transferase, N-terminal domain//Glutathione S-transferase, N-terminal domain	--	--	GO:0005515//GO:0016740	protein binding//transferase activity	--	--	--	--
Cluster-1252.47051	81.89563764	21.2843281	1.944	2.16E-10	3.68E-08	1446	388507816	AFK41974.1	1079	2.10E-115	unknown [Medicago truncatula]	388507815	BT142180.1	920	0	Medicago truncatula clone JCVI-FLMt-9B9 unknown mRNA	--	--	--	--	O23193	669	1.00E-68	CBS domain-containing protein CBSX1, chloroplastic OS=Arabidopsis thaliana GN=CBSX1 PE=1 SV=2	--	--	--	--	--	--	--	--	KOG1764	5'-AMP-activated protein kinase, gamma subunit
Cluster-1252.47053	46.63247145	12.59104688	1.8889	2.54E-06	0.00023901	1411	388507816	AFK41974.1	1084	5.40E-116	unknown [Medicago truncatula]	388507815	BT142180.1	919	0	Medicago truncatula clone JCVI-FLMt-9B9 unknown mRNA	--	--	--	--	Q9C5D0	666	2.20E-68	CBS domain-containing protein CBSX2, chloroplastic OS=Arabidopsis thaliana GN=CBSX2 PE=1 SV=1	--	--	--	--	--	--	--	--	KOG1764	5'-AMP-activated protein kinase, gamma subunit
Cluster-1252.47113	76.51988013	28.55757037	1.422	6.71E-07	6.92E-05	1092	657371577	KEH17564.1	1264	5.60E-137	myb-related transcription factor [Medicago truncatula]	388501157	BT138850.1	413	0	Medicago truncatula clone JCVI-FLMt-15C13 unknown mRNA	K09422	MYBP	myb proto-oncogene protein, plant	http://www.genome.jp/dbget-bin/www_bget?ko:K09422	Q7XBH4	445	7.30E-43	Myb-related protein Myb4 OS=Oryza sativa subsp. japonica GN=MYB4 PE=2 SV=2	PF04595//PF09111	Poxvirus I6-like family//SLIDE	GO:0016032//GO:0006338	viral process//chromatin remodeling	GO:0005524//GO:0016818//GO:0003676	ATP binding//hydrolase activity, acting on acid anhydrides, in phosphorus-containing anhydrides//nucleic acid binding	GO:0005634	nucleus	--	--
Cluster-1252.47119	770.6352398	96.84476782	2.9923	4.04E-135	3.09E-131	2047	357511913	XP_003626245.1	1671	6.70E-184	Epoxide hydrolase [Medicago truncatula]>gi|124360008|gb|ABN08024.1| Epoxide hydrolase [Medicago truncatula]>gi|355501260|gb|AES82463.1| epoxide hydrolase [Medicago truncatula]	357511912	XM_003626197.1	934	0	Medicago truncatula Epoxide hydrolase (MTR_7g113050) mRNA, complete cds	--	--	--	--	Q6Q2C2	462	1.50E-44	Bifunctional epoxide hydrolase 2 OS=Sus scrofa GN=EPHX2 PE=2 SV=1	PF07224//PF12740	Chlorophyllase//Chlorophyllase enzyme	GO:0015996//GO:0015994//GO:0008152	chlorophyll catabolic process//chlorophyll metabolic process//metabolic process	GO:0016787//GO:0047746	hydrolase activity//chlorophyllase activity	--	--	KOG4178	Soluble epoxide hydrolase
Cluster-1252.47164	39.25077389	86.22698775	-1.1354	5.87E-05	0.0040054	2590	657386487	KEH28814.1	3225	0.00E+00	F-box/LRR protein [Medicago truncatula]	828322660	XM_004506771.2	1312	0	PREDICTED: Cicer arietinum F-box/LRR-repeat protein 3 (LOC101509439), mRNA	K10268	FBXL2_20	F-box and leucine-rich repeat protein 2/20	http://www.genome.jp/dbget-bin/www_bget?ko:K10268	Q8RWU5	1999	1.10E-222	F-box/LRR-repeat protein 3 OS=Arabidopsis thaliana GN=FBL3 PE=2 SV=1	PF00560//PF00646//PF13855//PF13516//PF02577//PF12937	Leucine Rich Repeat//F-box domain//Leucine rich repeat//Leucine Rich repeat//Bifunctional nuclease//F-box-like	--	--	GO:0004518//GO:0005515	nuclease activity//protein binding	--	--	KOG4341	F-box protein containing LRR
Cluster-1252.47184	14.67381843	57.54094267	-1.9713	4.45E-07	4.79E-05	2061	357464941	XP_003602752.1	2907	0.00E+00	Lysosomal alpha-mannosidase [Medicago truncatula]>gi|355491800|gb|AES73003.1| glycoside hydrolase family 38 amino-terminal domain protein [Medicago truncatula]	357464940	XM_003602704.1	1605	0	Medicago truncatula Lysosomal alpha-mannosidase (MTR_3g098650) mRNA, complete cds	K01191	E3.2.1.24	alpha-mannosidase	http://www.genome.jp/dbget-bin/www_bget?ko:K01191	C0HJB3	1463	1.20E-160	Alpha-mannosidase OS=Canavalia ensiformis PE=1 SV=1	PF00964//PF07748	Elicitin//Glycosyl hydrolases family 38 C-terminal domain	GO:0006013//GO:0005975//GO:0009405//GO:0006952	mannose metabolic process//carbohydrate metabolic process//pathogenesis//defense response	GO:0015923//GO:0030246//GO:0004559//GO:0008270	mannosidase activity//carbohydrate binding//alpha-mannosidase activity//zinc ion binding	GO:0005576	extracellular region	KOG1959	Glycosyl hydrolase, family 38 - alpha-mannosidase
Cluster-1252.47248	132.555015	65.68466671	1.013	3.69E-07	4.01E-05	2494	657372801	KEH18588.1	2136	9.90E-238	CBL-interacting kinase [Medicago truncatula]	388523012	BT149774.1	787	0	Medicago truncatula clone JCVI-FLMt-20C9 unknown mRNA	--	--	--	--	Q9MAM1	1705	1.30E-188	CBL-interacting serine/threonine-protein kinase 9 OS=Arabidopsis thaliana GN=CIPK9 PE=1 SV=2	PF06293//PF03822//PF00069//PF07714//PF00643	Lipopolysaccharide kinase (Kdo/WaaP) family//NAF domain//Protein kinase domain//Protein tyrosine kinase//B-box zinc finger	GO:0007165//GO:0006468	signal transduction//protein phosphorylation	GO:0005524//GO:0004672//GO:0008270//GO:0016773	ATP binding//protein kinase activity//zinc ion binding//phosphotransferase activity, alcohol group as acceptor	GO:0005622//GO:0016020	intracellular//membrane	--	--
Cluster-1252.47281	72.62358287	26.22404996	1.4695	7.21E-07	7.40E-05	1201	657402908	KEH41777.1	515	4.40E-50	RNA recognition motif [Medicago truncatula]	828334647	XM_004514096.2	466	0	PREDICTED: Cicer arietinum serine/arginine-rich SC35-like splicing factor SCL33 (LOC101510128), mRNA	K12900	FUSIP1	FUS-interacting serine-arginine-rich protein 1	http://www.genome.jp/dbget-bin/www_bget?ko:K12900	Q9SEU4	432	2.60E-41	Serine/arginine-rich SC35-like splicing factor SCL33 OS=Arabidopsis thaliana GN=SCL33 PE=1 SV=1	PF05450//PF00076	Nicastrin//RNA recognition motif. (a.k.a. RRM, RBD, or RNP domain)	GO:0016485	protein processing	GO:0003676	nucleic acid binding	GO:0016021	integral component of membrane	--	--
Cluster-1252.47285	37.81292346	9.157887749	2.0458	8.41E-06	0.00069462	3199	657375741	AET05059.2	4104	0.00E+00	auxin response factor 2 [Medicago truncatula]	357520588	XM_003630535.1	2188	0	Medicago truncatula Auxin response factor-like protein (MTR_8g100050) mRNA, complete cds	--	--	--	--	Q94JM3	2601	2.10E-292	Auxin response factor 2 OS=Arabidopsis thaliana GN=ARF2 PE=1 SV=2	PF02309//PF00165//PF06507//PF02362	AUX/IAA family//Bacterial regulatory helix-turn-helix proteins, AraC family//Auxin response factor//B3 DNA binding domain	GO:0009725//GO:0006355	response to hormone//regulation of transcription, DNA-templated	GO:0043565//GO:0003700//GO:0003677	sequence-specific DNA binding//transcription factor activity, sequence-specific DNA binding//DNA binding	GO:0005634//GO:0005667	nucleus//transcription factor complex	--	--
Cluster-1252.47386	52.99588426	13.49299185	1.9737	2.51E-07	2.79E-05	3347	657404696	KEH43319.1	2704	1.80E-303	NAC transcription factor-like protein [Medicago truncatula]	388512646	BT144591.1	623	0	Medicago truncatula clone JCVI-FLMt-18E7 unknown mRNA	--	--	--	--	Q84K00	721	2.20E-74	NAC domain-containing protein 78 OS=Arabidopsis thaliana GN=NAC078 PE=2 SV=2	PF02365	No apical meristem (NAM) protein	GO:0006355	regulation of transcription, DNA-templated	GO:0003677	DNA binding	--	--	--	--
Cluster-1252.47566	99.29894464	28.19049974	1.8166	2.17E-11	4.06E-09	3336	357464877	XP_003602720.1	4179	0.00E+00	ATP-dependent Clp protease ATP-binding subunit [Medicago truncatula]>gi|355491768|gb|AES72971.1| ATP-dependent Clp protease [Medicago truncatula]	357464876	XM_003602672.1	2706	0	Medicago truncatula ATP-dependent Clp protease ATP-binding subunit (MTR_3g098310) mRNA, complete cds	K03696	clpC	ATP-dependent Clp protease ATP-binding subunit ClpC	http://www.genome.jp/dbget-bin/www_bget?ko:K03696	P42762	2754	4.0e-310	Chaperone protein ClpD, chloroplastic OS=Arabidopsis thaliana GN=CLPD PE=1 SV=1	PF01695//PF00004//PF00448//PF02861//PF04851//PF03193//PF07724//PF07728//PF08477//PF02562//PF01637//PF05496//PF02367//PF07726//PF00158//PF00910//PF09429//PF00005	IstB-like ATP binding protein//ATPase family associated with various cellular activities (AAA)//SRP54-type protein, GTPase domain//Clp amino terminal domain, pathogenicity island component//Type III restriction enzyme, res subunit//Protein of unknown function, DUF258//AAA domain (Cdc48 subfamily)//AAA domain (dynein-related subfamily)//Ras of Complex, Roc, domain of DAPkinase//PhoH-like protein//…	GO:0006310//GO:0019538//GO:0006396//GO:0006508//GO:0006614//GO:0006355//GO:0007264//GO:0006281//GO:0002949	DNA recombination//protein metabolic process//RNA processing//proteolysis//SRP-dependent cotranslational protein targeting to membrane//regulation of transcription, DNA-templated//small GTPase mediated signal transduction//DNA repair//tRNA threonylcarbamoyladenosine modification	GO:0003724//GO:0003677//GO:0008134//GO:0008233//GO:0003924//GO:0005524//GO:0003723//GO:0017111//GO:0009378//GO:0016887//GO:0016787//GO:0005525	RNA helicase activity//DNA binding//transcription factor binding//peptidase activity//GTPase activity//ATP binding//RNA binding//nucleoside-triphosphatase activity//four-way junction helicase activity//ATPase activity//hydrolase activity//GTP binding	GO:0009379//GO:0005657//GO:0005667	Holliday junction helicase complex//replication fork//transcription factor complex	KOG1051	Chaperone HSP104 and related ATP-dependent Clp proteases
Cluster-1252.47601	140.667196	68.9238028	1.0292	1.15E-07	1.34E-05	2378	357475399	XP_003607985.1	2773	1.1e-311	DEM2 [Medicago truncatula]>gi|355509040|gb|AES90182.1| vacuolar import/degradation, VID27-like protein [Medicago truncatula]	357475398	XM_003607937.1	1994	0	Medicago truncatula DEM2 (MTR_4g086240) mRNA, complete cds	--	--	--	--	P40781	1868	1.60E-207	Protein CYPRO4 OS=Cynara cardunculus GN=CYPRO4 PE=2 SV=1	PF05320//PF15199//PF09026//PF00400	Poxvirus DNA-directed RNA polymerase 19 kDa subunit//D-amino acid oxidase activator//Centromere protein B dimerisation domain//WD domain, G-beta repeat	GO:0006144//GO:1900758//GO:0006355//GO:0006351//GO:0006206	purine nucleobase metabolic process//negative regulation of D-amino-acid oxidase activity//regulation of transcription, DNA-templated//transcription, DNA-templated//pyrimidine nucleobase metabolic process	GO:0003682//GO:0003677//GO:0003899//GO:0005515	chromatin binding//DNA binding//DNA-directed RNA polymerase activity//protein binding	GO:0005634//GO:0000785//GO:0000775//GO:0005730	nucleus//chromatin//chromosome, centromeric region//nucleolus	KOG2395	Protein involved in vacuole import and degradation
Cluster-1252.47613	188.4023277	58.66627633	1.6832	1.85E-18	6.11E-16	590	743841867	XP_010937646.1	864	7.30E-91	PREDICTED: heat shock cognate 70 kDa protein 2-like [Elaeis guineensis]	828320844	XM_004505815.2	448	0	PREDICTED: Cicer arietinum heat shock cognate 70 kDa protein 2 (LOC101501931), mRNA	K03283	HSPA1_8	heat shock 70kDa protein 1/8	http://www.genome.jp/dbget-bin/www_bget?ko:K03283	P27322	855	1.10E-90	Heat shock cognate 70 kDa protein 2 OS=Solanum lycopersicum GN=HSC-2 PE=2 SV=1	PF13499	EF-hand domain pair	--	--	GO:0005509	calcium ion binding	--	--	--	--
Cluster-1252.47614	52.01227436	17.51451276	1.5703	1.12E-05	0.00090199	295	657388159	KEH30131.1	397	5.20E-37	heat shock cognate 70 kDa protein [Medicago truncatula]	1430886	X99197.1	262	2.72E-133	M.sativa mRNA for 70 kD heat shock protein	K03283	HSPA1_8	heat shock 70kDa protein 1/8	http://www.genome.jp/dbget-bin/www_bget?ko:K03283	P27322	355	5.40E-33	Heat shock cognate 70 kDa protein 2 OS=Solanum lycopersicum GN=HSC-2 PE=2 SV=1	--	--	--	--	--	--	--	--	KOG0101	Molecular chaperones HSP70/HSC70, HSP70 superfamily
Cluster-1252.47670	217.6673228	54.85188813	1.9885	8.54E-26	4.33E-23	1709	657379476	KEH23856.1	2277	3.00E-254	phospholipase A1 [Medicago truncatula]	828300584	XM_012713917.1	748	0	PREDICTED: Cicer arietinum phospholipase A1-Igamma2, chloroplastic-like (LOC101506071), transcript variant X3, mRNA	--	--	--	--	Q3EBR6	1343	8.50E-147	Phospholipase A1-Igamma2, chloroplastic OS=Arabidopsis thaliana GN=At2g30550 PE=1 SV=2	PF01764	Lipase (class 3)	GO:0006629	lipid metabolic process	--	--	--	--	--	--
Cluster-1252.47771	263.9484225	84.18555068	1.6486	1.44E-24	6.71E-22	2607	502160332	XP_004511710.1	3209	0.00E+00	PREDICTED: peroxisomal acyl-coenzyme A oxidase 1-like [Cicer arietinum]	357482106	XM_003611291.1	1884	0	Medicago truncatula Peroxisomal acyl-CoA oxidase 1A (MTR_5g012920) mRNA, complete cds	K00232	E1.3.3.6, ACOX1, ACOX3	acyl-CoA oxidase	http://www.genome.jp/dbget-bin/www_bget?ko:K00232	O65202	2813	0.00E+00	Peroxisomal acyl-coenzyme A oxidase 1 OS=Arabidopsis thaliana GN=ACX1 PE=1 SV=1	PF00441//PF02771//PF02770//PF01756	Acyl-CoA dehydrogenase, C-terminal domain//Acyl-CoA dehydrogenase, N-terminal domain//Acyl-CoA dehydrogenase, middle domain//Acyl-CoA oxidase	GO:0055114//GO:0006118//GO:0006635//GO:0006637//GO:0008152	oxidation-reduction process//obsolete electron transport//fatty acid beta-oxidation//acyl-CoA metabolic process//metabolic process	GO:0003995//GO:0003997//GO:0050660//GO:0016627	acyl-CoA dehydrogenase activity//acyl-CoA oxidase activity//flavin adenine dinucleotide binding//oxidoreductase activity, acting on the CH-CH group of donors	GO:0005777	peroxisome	KOG0136	Acyl-CoA oxidase
Cluster-1252.47861	37.15988046	93.6030098	-1.3328	1.68E-06	0.00016178	1679	357470367	XP_003605468.1	2430	5.40E-272	UDP-glucuronosyltransferase 2B5 [Medicago truncatula]>gi|57790330|gb|AAW56091.1| triterpene UDP-glucosyl transferase UGT73K1 [Medicago truncatula]>gi|355506523|gb|AES87665.1| flavonoid glucosyltransferase [Medicago truncatula]>gi|388495756|gb|AFK35944.1| unknown [Medicago truncatula]	357470366	XM_003605420.1	1372	0	Medicago truncatula UDP-glucuronosyltransferase 2B5 (MTR_4g031800) mRNA, complete cds	--	--	--	--	Q2V6J9	980	1.00E-104	UDP-glucose flavonoid 3-O-glucosyltransferase 7 OS=Fragaria ananassa GN=GT7 PE=1 SV=1	PF00201	UDP-glucoronosyl and UDP-glucosyl transferase	GO:0008152	metabolic process	GO:0016758	transferase activity, transferring hexosyl groups	--	--	--	--
Cluster-1252.47893	127.6704845	60.81311511	1.07	1.96E-07	2.21E-05	1902	357486611	XP_003613593.1	1764	1.00E-194	hypothetical protein MTR_5g038460 [Medicago truncatula]	357486606	XM_003613543.1	1005	0	Medicago truncatula hypothetical protein (MTR_5g038460) mRNA, complete cds	--	--	--	--	--	--	--	--	PF07988	LMSTEN motif	GO:0006355	regulation of transcription, DNA-templated	--	--	--	--	--	--
Cluster-1252.47971	176.0517242	16.17837568	3.4439	3.96E-36	3.12E-33	845	357517289	XP_003628933.1	224	1.70E-16	hypothetical protein MTR_8g069280 [Medicago truncatula]	357517294	XM_003628888.1	670	0	Medicago truncatula hypothetical protein (MTR_8g069320) mRNA, complete cds	--	--	--	--	--	--	--	--	PF15323	Developmental protein	GO:0048598	embryonic morphogenesis	--	--	GO:0072669	tRNA-splicing ligase complex	--	--
Cluster-1252.48002	207.4157035	84.90972859	1.2885	2.54E-14	6.29E-12	2954	357454895	XP_003597728.1	3060	0.00E+00	hypothetical protein MTR_2g101640 [Medicago truncatula]>gi|124359628|gb|ABD32293.2| TGF-beta receptor, type I/II extracellular region [Medicago truncatula]>gi|355486776|gb|AES67979.1| peptide/nitrate transporter plant [Medicago truncatula]	357454894	XM_003597680.1	1923	0	Medicago truncatula hypothetical protein (MTR_2g101640) mRNA, complete cds	--	--	--	--	Q9M817	1715	1.10E-189	Protein NRT1/ PTR FAMILY 1.2 OS=Arabidopsis thaliana GN=NPF1.2 PE=1 SV=1	PF00377//PF00854//PF07690	Prion/Doppel alpha-helical domain//POT family//Major Facilitator Superfamily	GO:0051260//GO:0006810//GO:0055085	protein homooligomerization//transport//transmembrane transport	GO:0005215	transporter activity	GO:0016020//GO:0016021	membrane//integral component of membrane	--	--
Cluster-1252.48197	36.13119326	5.884666532	2.6182	5.32E-07	5.65E-05	2132	357438441	XP_003589496.1	2868	0.00E+00	hypothetical protein MTR_1g025340 [Medicago truncatula]>gi|355478544|gb|AES59747.1| DUF668 family protein [Medicago truncatula]	357438440	XM_003589448.1	1623	0	Medicago truncatula hypothetical protein (MTR_1g025340) mRNA, complete cds	--	--	--	--	--	--	--	--	PF04111//PF01017	Autophagy protein Apg6//STAT protein, all-alpha domain	GO:0007165//GO:0006355//GO:0006914	signal transduction//regulation of transcription, DNA-templated//autophagy	GO:0003700//GO:0004871	transcription factor activity, sequence-specific DNA binding//signal transducer activity	GO:0005667	transcription factor complex	--	--
Cluster-1252.48224	495.8070054	90.07021722	2.4607	3.40E-72	7.65E-69	1693	657401645	KEH40604.1	1626	9.20E-179	1-aminocyclopropane-1-carboxylate oxidase-like protein [Medicago truncatula]	358347265	XM_003637632.1	901	0	Medicago truncatula Gibberellin 20 oxidase 1-B (MTR_097s0023) mRNA, complete cds	--	--	--	--	Q43383	738	1.20E-76	1-aminocyclopropane-1-carboxylate oxidase homolog 5 OS=Arabidopsis thaliana GN=2A6 PE=2 SV=2	PF03171//PF01036	2OG-Fe(II) oxygenase superfamily//Bacteriorhodopsin-like protein	GO:0055114	oxidation-reduction process	GO:0016491	oxidoreductase activity	GO:0016020	membrane	--	--
Cluster-1252.48294	3.29411071	28.57907022	-3.117	3.06E-06	0.00027997	1460	657383336	KEH27065.1	629	3.20E-63	PLAC8 family protein [Medicago truncatula]	828332408	XM_004512885.2	310	3.07E-159	PREDICTED: Cicer arietinum protein PLANT CADMIUM RESISTANCE 9 (LOC101506269), mRNA	--	--	--	--	Q9SX26	285	3.50E-24	Protein PLANT CADMIUM RESISTANCE 12 OS=Arabidopsis thaliana GN=PCR12 PE=2 SV=2	PF05529	B-cell receptor-associated protein 31-like	GO:0006886	intracellular protein transport	--	--	GO:0016021//GO:0005783	integral component of membrane//endoplasmic reticulum	--	--
Cluster-1252.48319	14.56806013	0	4.8647	7.29E-05	0.0048645	3353	657379908	KEH24187.1	1460	3.20E-159	TLD-domain nucleolar protein [Medicago truncatula]	828309596	XM_004499301.2	617	0	PREDICTED: Cicer arietinum 2-C-methyl-D-erythritol 4-phosphate cytidylyltransferase, chloroplastic (LOC101493955), mRNA	--	--	--	--	P69834	878	1.40E-92	2-C-methyl-D-erythritol 4-phosphate cytidylyltransferase, chloroplastic OS=Arabidopsis thaliana GN=ISPD PE=1 SV=1	PF13499//PF01128//PF00036//PF13405//PF06298	EF-hand domain pair//2-C-methyl-D-erythritol 4-phosphate cytidylyltransferase//EF hand//EF-hand domain//Photosystem II protein Y (PsbY)	GO:0008299//GO:0006694//GO:0015979	isoprenoid biosynthetic process//steroid biosynthetic process//photosynthesis	GO:0005509//GO:0030145//GO:0050518	calcium ion binding//manganese ion binding//2-C-methyl-D-erythritol 4-phosphate cytidylyltransferase activity	GO:0016021//GO:0009523	integral component of membrane//photosystem II	KOG2061	Uncharacterized MYND Zn-finger protein
Cluster-1252.48351	161.5928898	48.54456599	1.735	1.19E-16	3.49E-14	3487	357447957	XP_003594254.1	2281	2.10E-254	RNA-binding protein, putative [Medicago truncatula]	357447956	XM_003594206.1	1378	0	Medicago truncatula RNA-binding protein, putative (MTR_2g026180) mRNA, complete cds	K14411	MSI	RNA-binding protein Musashi	http://www.genome.jp/dbget-bin/www_bget?ko:K14411	O80852	731	1.60E-75	Glutathione S-transferase F9 OS=Arabidopsis thaliana GN=GSTF9 PE=1 SV=1	PF16367//PF00462//PF02798//PF00391//PF13409//PF13417//PF00076	RNA recognition motif//Glutaredoxin//Glutathione S-transferase, N-terminal domain//PEP-utilising enzyme, mobile domain//Glutathione S-transferase, N-terminal domain//Glutathione S-transferase, N-terminal domain//RNA recognition motif. (a.k.a. RRM, RBD, or RNP domain)	GO:0006118//GO:0045454//GO:0016310	obsolete electron transport//cell redox homeostasis//phosphorylation	GO:0015035//GO:0009055//GO:0016772//GO:0005515//GO:0003676	protein disulfide oxidoreductase activity//electron carrier activity//transferase activity, transferring phosphorus-containing groups//protein binding//nucleic acid binding	--	--	--	--
Cluster-1252.48394	526.7109651	110.1736267	2.2572	1.27E-69	2.62E-66	1695	388518411	AFK47267.1	1153	6.50E-124	unknown [Medicago truncatula]>gi|657372693|gb|KEH18499.1| jasmonate zim-domain protein [Medicago truncatula]	388518410	BT147473.1	908	0	Medicago truncatula clone JCVI-FLMt-5C12 unknown mRNA	--	--	--	--	Q9C9E3	247	1.00E-19	Protein TIFY 11B OS=Arabidopsis thaliana GN=TIFY11B PE=1 SV=1	--	--	--	--	--	--	--	--	--	--
Cluster-1252.48614	6.414847171	41.84605144	-2.7056	1.54E-07	1.77E-05	945	--	--	--	--	--	--	--	--	--	--	--	--	--	--	--	--	--	--	--	--	--	--	--	--	--	--	--	--
Cluster-1252.48663	45.31367134	5.522839772	3.0365	1.55E-09	2.39E-07	1015	388492790	AFK34461.1	1237	7.10E-134	unknown [Medicago truncatula]>gi|388518157|gb|AFK47140.1| unknown [Medicago truncatula]>gi|657403287|gb|KEH42137.1| allergen Pru protein, putative [Medicago truncatula]	388518156	BT147346.1	729	0	Medicago truncatula clone JCVI-FLMt-15I5 unknown mRNA	--	--	--	--	Q9FSG7	954	6.50E-102	Thaumatin-like protein 1a OS=Malus domestica GN=TL1 PE=1 SV=1	PF15168	Triple QxxK/R motif-containing protein family	--	--	--	--	GO:0005789	endoplasmic reticulum membrane	--	--
Cluster-1252.48669	6.992761331	33.45586569	-2.2583	2.52E-05	0.0018741	1689	543177564	AGV54803.1	1661	8.00E-183	hypothetical protein [Phaseolus vulgaris]	217073046	BT052221.1	1358	0	Medicago truncatula clone MTYF9_FA_FB_FC1G-N-17 unknown mRNA	--	--	--	--	--	--	--	--	PF02018	Carbohydrate binding domain	--	--	GO:0016798	hydrolase activity, acting on glycosyl bonds	--	--	--	--
Cluster-1252.48706	1281.684153	44.71497058	4.8411	1.32E-302	2.02E-298	2884	502146843	XP_004506632.1	3169	0.00E+00	PREDICTED: delta-1-pyrroline-5-carboxylate synthase-like isoform X1 [Cicer arietinum]	357469120	XM_003604797.1	1945	0	Medicago truncatula Delta-1-pyrroline-5-carboxylate synthetase (MTR_4g020450) mRNA, complete cds	K12657	ALDH18A1, P5CS	delta-1-pyrroline-5-carboxylate synthetase	http://www.genome.jp/dbget-bin/www_bget?ko:K12657	O65361	2551	1.20E-286	Delta-1-pyrroline-5-carboxylate synthase OS=Mesembryanthemum crystallinum GN=P5CS PE=2 SV=1	PF00171	Aldehyde dehydrogenase family	GO:0008152//GO:0055114	metabolic process//oxidation-reduction process	GO:0016491	oxidoreductase activity	--	--	KOG4165	Gamma-glutamyl phosphate reductase
Cluster-1252.48744	115.7388687	44.88801816	1.3665	2.85E-09	4.24E-07	2338	657405669	AES62805.2	2478	2.00E-277	transmembrane protein, putative [Medicago truncatula]	828306091	XM_004496930.2	1245	0	PREDICTED: Cicer arietinum uncharacterized LOC101495223 (LOC101495223), transcript variant X1, mRNA	--	--	--	--	--	--	--	--	PF00487	Fatty acid desaturase	GO:0006629	lipid metabolic process	--	--	--	--	--	--
Cluster-1252.48945	15.43030806	86.52379058	-2.4873	6.48E-13	1.43E-10	1819	593796390	XP_007161233.1	1699	3.40E-187	hypothetical protein PHAVU_001G053100g [Phaseolus vulgaris]>gi|561034697|gb|ESW33227.1| hypothetical protein PHAVU_001G053100g [Phaseolus vulgaris]	537312	L36159.1	1522	0	ALFMSA1S Medicago sativa unidentified mRNA, complete cds	--	--	--	--	--	--	--	--	--	--	--	--	--	--	--	--	--	--
Cluster-1252.48985	452.7836078	120.3205076	1.9119	2.12E-49	2.57E-46	1307	357450155	XP_003595354.1	750	2.70E-77	Protein TIFY 10B [Medicago truncatula]>gi|355484402|gb|AES65605.1| jasmonate zim-domain protein [Medicago truncatula]	357450154	XM_003595306.1	647	0	Medicago truncatula Protein TIFY 10B (MTR_2g042900) mRNA, complete cds	--	--	--	--	Q9S7M2	241	4.00E-19	Protein TIFY 10B OS=Arabidopsis thaliana GN=TIFY10B PE=1 SV=1	PF06203	CCT motif	--	--	GO:0005515	protein binding	--	--	--	--
Cluster-1252.48994	52.8791456	128.5795967	-1.2819	5.46E-08	6.73E-06	1683	357503147	XP_003621862.1	2186	1.10E-243	hypothetical protein MTR_7g024320 [Medicago truncatula]>gi|355496877|gb|AES78080.1| ACT domain protein [Medicago truncatula]	388501955	BT139249.1	1411	0	Medicago truncatula clone JCVI-FLMt-11B23 unknown mRNA	--	--	--	--	O80644	1345	4.90E-147	ACT domain-containing protein ACR9 OS=Arabidopsis thaliana GN=ACR9 PE=2 SV=1	PF02419//PF13291//PF01842	PsbL protein//ACT domain//ACT domain	GO:0015979//GO:0008152	photosynthesis//metabolic process	GO:0016597	amino acid binding	GO:0009523//GO:0016020//GO:0009539	photosystem II//membrane//photosystem II reaction center	--	--
Cluster-1252.49008	388.60913	167.8110565	1.2115	2.12E-23	9.27E-21	1827	502165646	XP_004513645.1	2220	1.30E-247	PREDICTED: carboxyl-terminal-processing peptidase 3, chloroplastic [Cicer arietinum]	828333663	XM_004513588.2	1055	0	PREDICTED: Cicer arietinum carboxyl-terminal-processing peptidase 3, chloroplastic (LOC101513245), mRNA	--	--	--	--	F4J3G5	1697	8.10E-188	Carboxyl-terminal-processing peptidase 3, chloroplastic OS=Arabidopsis thaliana GN=CTPA3 PE=3 SV=1	PF03572//PF00595//PF12601//PF13180	Peptidase family S41//PDZ domain (Also known as DHR or GLGF)//Rubivirus non-structural protein//PDZ domain	GO:0006144//GO:0006508	purine nucleobase metabolic process//proteolysis	GO:0008236//GO:0016817//GO:0003968//GO:0005515//GO:0004197//GO:0017111	serine-type peptidase activity//hydrolase activity, acting on acid anhydrides//RNA-directed RNA polymerase activity//protein binding//cysteine-type endopeptidase activity//nucleoside-triphosphatase activity	GO:0031379	RNA-directed RNA polymerase complex	--	--
Cluster-1252.49012	90.61694022	29.99491407	1.5951	4.61E-09	6.67E-07	2219	357494517	XP_003617547.1	2328	4.80E-260	Calcium dependent protein kinase [Medicago truncatula]	828296659	XM_004491343.2	1122	0	PREDICTED: Cicer arietinum calcium-dependent protein kinase 2-like (LOC101505295), mRNA	K13412	CPK	calcium-dependent protein kinase	http://www.genome.jp/dbget-bin/www_bget?ko:K13412	Q38868	2041	1.30E-227	Calcium-dependent protein kinase 9 OS=Arabidopsis thaliana GN=CPK9 PE=1 SV=1	PF00069//PF10591//PF00036//PF13405//PF12763//PF01335//PF13499//PF06293//PF07714//PF13202//PF13833	Protein kinase domain//Secreted protein acidic and rich in cysteine Ca binding region//EF hand//EF-hand domain//Cytoskeletal-regulatory complex EF hand//Death effector domain//EF-hand domain pair//Lipopolysaccharide kinase (Kdo/WaaP) family//Protein tyrosine kinase//EF hand//EF-hand domain pair	GO:0042981//GO:0006468//GO:0007165	regulation of apoptotic process//protein phosphorylation//signal transduction	GO:0004672//GO:0016773//GO:0005524//GO:0005509//GO:0005515	protein kinase activity//phosphotransferase activity, alcohol group as acceptor//ATP binding//calcium ion binding//protein binding	GO:0016020//GO:0005578	membrane//proteinaceous extracellular matrix	--	--
Cluster-1252.49112	133.1514224	52.96304756	1.33	4.17E-10	6.94E-08	2471	502110564	XP_004493908.1	2401	1.80E-268	PREDICTED: ankyrin repeat-containing protein At5g02620-like [Cicer arietinum]	388496005	BT136274.1	1705	0	Medicago truncatula clone JCVI-FLMt-21D3 unknown mRNA	--	--	--	--	Q6AWW5	1448	8.20E-159	Ankyrin repeat-containing protein At5g02620 OS=Arabidopsis thaliana GN=At5g02620 PE=1 SV=1	PF00023//PF02322//PF01529//PF13606	Ankyrin repeat//Cytochrome bd terminal oxidase subunit II//DHHC palmitoyltransferase//Ankyrin repeat	GO:0055114	oxidation-reduction process	GO:0008270//GO:0005515	zinc ion binding//protein binding	GO:0016020	membrane	--	--
Cluster-1252.49254	89.91015121	41.91684363	1.101	8.12E-06	0.0006744	1723	357438727	XP_003589640.1	2145	6.20E-239	Kinase R-like protein [Medicago truncatula]	357438742	XM_003589600.1	871	0	Medicago truncatula Receptor serine/threonine kinase (MTR_1g031540) mRNA, complete cds	--	--	--	--	Q3ECH2	663	6.10E-68	Probable receptor-like protein kinase At1g67000 OS=Arabidopsis thaliana GN=At1g67000 PE=2 SV=2	PF07714//PF00069//PF13947	Protein tyrosine kinase//Protein kinase domain//Wall-associated receptor kinase galacturonan-binding	GO:0006468	protein phosphorylation	GO:0005524//GO:0004672//GO:0030247	ATP binding//protein kinase activity//polysaccharide binding	--	--	--	--
Cluster-1252.49283	131.0154516	52.12560215	1.3297	5.78E-10	9.39E-08	1411	357491463	XP_003616019.1	1813	1.60E-200	With no lysine kinase [Medicago truncatula]>gi|355517354|gb|AES98977.1| WNK kinase [Medicago truncatula]	357491462	XM_003615971.1	1088	0	Medicago truncatula With no lysine kinase (MTR_5g075220) mRNA, complete cds	K08867	WNK, PRKWNK	WNK lysine deficient protein kinase	http://www.genome.jp/dbget-bin/www_bget?ko:K08867	Q9LVL5	1236	1.80E-134	Probable serine/threonine-protein kinase WNK4 OS=Arabidopsis thaliana GN=WNK4 PE=1 SV=1	PF00069//PF07714	Protein kinase domain//Protein tyrosine kinase	GO:0009069//GO:0006468//GO:0016310	serine family amino acid metabolic process//protein phosphorylation//phosphorylation	GO:0004674//GO:0005524//GO:0004672	protein serine/threonine kinase activity//ATP binding//protein kinase activity	--	--	--	--
Cluster-1252.49284	58.53287983	22.64458696	1.3701	2.32E-05	0.0017413	1309	357491463	XP_003616019.1	1104	2.40E-118	With no lysine kinase [Medicago truncatula]>gi|355517354|gb|AES98977.1| WNK kinase [Medicago truncatula]	357491462	XM_003615971.1	660	0	Medicago truncatula With no lysine kinase (MTR_5g075220) mRNA, complete cds	K08867	WNK, PRKWNK	WNK lysine deficient protein kinase	http://www.genome.jp/dbget-bin/www_bget?ko:K08867	Q9LVL5	347	2.00E-31	Probable serine/threonine-protein kinase WNK4 OS=Arabidopsis thaliana GN=WNK4 PE=1 SV=1	PF01254	Nuclear transition protein 2	GO:0016310//GO:0007283//GO:0006468//GO:0009069	phosphorylation//spermatogenesis//protein phosphorylation//serine family amino acid metabolic process	GO:0003677//GO:0005524//GO:0004674	DNA binding//ATP binding//protein serine/threonine kinase activity	GO:0000786//GO:0005634	nucleosome//nucleus	--	--
Cluster-1252.49307	33.95245688	8.336698319	2.026	2.72E-05	0.0020089	927	217071128	ACJ83924.1	808	3.60E-84	unknown [Medicago truncatula]>gi|388517399|gb|AFK46761.1| unknown [Medicago truncatula]>gi|657386712|gb|KEH28981.1| adenine nucleotide alpha hydrolase superfamily protein [Medicago truncatula]	217071127	BT051260.1	662	0	Medicago truncatula clone MTYF1_F2_F3_F41G-L-2 unknown mRNA	--	--	--	--	Q8LGG8	130	2.10E-06	Universal stress protein A-like protein OS=Arabidopsis thaliana GN=At3g01520 PE=1 SV=2	PF00582	Universal stress protein family	GO:0006950	response to stress	--	--	--	--	--	--
Cluster-1252.49409	57.71166381	23.27909476	1.3098	4.75E-05	0.0033272	2152	357456343	XP_003598452.1	2024	8.30E-225	Progesterone 5-beta-reductase [Medicago truncatula]>gi|355487500|gb|AES68703.1| 3-oxo-delta(4,5)-steroid 5-beta-reductase-like protein [Medicago truncatula]	358345495	XM_003636765.1	1197	0	Medicago truncatula Progesterone 5-beta-reductase (MTR_061s1008) mRNA, complete cds	--	--	--	--	Q9STX2	1493	4.30E-164	3-oxo-Delta(4,5)-steroid 5-beta-reductase OS=Arabidopsis thaliana GN=VEP1 PE=1 SV=1	PF01370	NAD dependent epimerase/dehydratase family	--	--	GO:0003824//GO:0050662//GO:0000166	catalytic activity//coenzyme binding//nucleotide binding	--	--	--	--
Cluster-1252.49566	43.28577055	14.31575444	1.5963	5.06E-05	0.0035214	905	124359513	ABN05946.1	1286	1.30E-139	TIR [Medicago truncatula]	357449524	XM_003594991.1	771	0	Medicago truncatula TMV resistance protein N (MTR_2g037690) mRNA, complete cds	--	--	--	--	Q40392	541	4.50E-54	TMV resistance protein N OS=Nicotiana glutinosa GN=N PE=1 SV=1	PF00931//PF13676//PF01582//PF00004//PF01637	NB-ARC domain//TIR domain//TIR domain//ATPase family associated with various cellular activities (AAA)//Archaeal ATPase	GO:0007165	signal transduction	GO:0043531//GO:0005515//GO:0005524	ADP binding//protein binding//ATP binding	--	--	--	--
Cluster-1252.49608	189.511345	65.16971906	1.54	1.31E-16	3.80E-14	946	657389694	KEH31350.1	1607	8.20E-177	stress up-regulated Nod 19 protein [Medicago truncatula]	388511800	BT144168.1	796	0	Medicago truncatula clone JCVI-FLMt-19G20 unknown mRNA	--	--	--	--	--	--	--	--	--	--	--	--	--	--	--	--	--	--
Cluster-1252.49609	105.8842765	5.493998508	4.2685	1.96E-25	9.63E-23	946	657389694	KEH31350.1	1412	3.30E-154	stress up-regulated Nod 19 protein [Medicago truncatula]	388511800	BT144168.1	703	0	Medicago truncatula clone JCVI-FLMt-19G20 unknown mRNA	--	--	--	--	--	--	--	--	--	--	--	--	--	--	--	--	--	--
Cluster-1252.49629	60.04528118	23.02057216	1.3831	1.59E-05	0.001234	1047	388495902	AFK36017.1	805	9.00E-84	unknown [Medicago truncatula]>gi|657375722|gb|KEH20959.1| TPR repeat region family protein [Medicago truncatula]	388495901	BT136222.1	494	0	Medicago truncatula clone JCVI-FLMt-2P15 unknown mRNA	--	--	--	--	Q9FI44	521	1.10E-51	Succinate dehydrogenase assembly factor 2, mitochondrial OS=Arabidopsis thaliana GN=SDHAF2 PE=1 SV=1	--	--	--	--	--	--	--	--	KOG3326	Uncharacterized conserved protein
Cluster-1252.49632	45.84939777	14.44527793	1.6663	1.75E-05	0.001348	1483	124359971	ABN07987.1	855	2.00E-89	Delta 1-pyrroline-5-carboxylate reductase; NADP oxidoreductase, coenzyme F420-dependent [Medicago truncatula]	357509474	XM_003624978.1	1263	0	Medicago truncatula Pyrroline-5-carboxylate reductase (MTR_7g090160) mRNA, complete cds	K00286	proC	pyrroline-5-carboxylate reductase	http://www.genome.jp/dbget-bin/www_bget?ko:K00286	Q04708	815	1.20E-85	Pyrroline-5-carboxylate reductase OS=Pisum sativum GN=PROC PE=2 SV=1	PF02153//PF01210//PF03446//PF01565	Prephenate dehydrogenase//NAD-dependent glycerol-3-phosphate dehydrogenase N-terminus//NAD binding domain of 6-phosphogluconate dehydrogenase//FAD binding domain	GO:0009094//GO:0046168//GO:0006571//GO:0000162//GO:0006098//GO:0019521//GO:0055114	L-phenylalanine biosynthetic process//glycerol-3-phosphate catabolic process//tyrosine biosynthetic process//tryptophan biosynthetic process//pentose-phosphate shunt//D-gluconate metabolic process//oxidation-reduction process	GO:0016616//GO:0050660//GO:0004665//GO:0051287//GO:0004616//GO:0016491//GO:0008977	oxidoreductase activity, acting on the CH-OH group of donors, NAD or NADP as acceptor//flavin adenine dinucleotide binding//prephenate dehydrogenase (NADP+) activity//NAD binding//phosphogluconate dehydrogenase (decarboxylating) activity//oxidoreductase activity//prephenate dehydrogenase activity	--	--	KOG3124	Pyrroline-5-carboxylate reductase
[truncated: 193 more rows]
