# Supplementary material for: Comparative Transcriptome Combined with Proteome Analyses Revealed Key Factors Involved in Alfalfa (Medicago sativa) Response to Waterlogging Stress
Source: Int J Mol Sci. 2019 Mar 18;20(6):1359. doi: 10.3390/ijms20061359 (PMC6471898; doi:10.3390/ijms20061359)
Supplement: Supplementary file 1 [file ijms-20-01359-s001.zip › Supplement/Supplementary File 2.xls]

Gene_id	M25_W_readcount	M25_CK_readcount	log2.Fold_change.	p.value	q.value.Storey.et.al..2003.	Gene Length	NR GI	NR ID	NR Score	NR Evalue	NR Description	NT GI	NT ID	NT Score	NT Evalue	NT Description	KO ID	KO Name	KO Description	Http Link	Swissprot ID	Swissprot Score	Swissprot Evalue	Swissprot Description	PFAM ID	PFAM description	Gene Ontology Biological Pathway	BP Description	Gene Ontology Molecular Function	MF Description	Gene Ontology Cellular Component	CC Description	KOG ID	KOG Description
Cluster-10249.1	21.65074559	1.366629173	3.9857	1.86E-06	0.00013214	1302	357488641	XP_003614608.1	1511	1.50E-165	Nuclease S1 [Medicago truncatula]>gi|355515943|gb|AES97566.1| S1/P1 nuclease family protein [Medicago truncatula]	357488640	XM_003614560.1	753	0	Medicago truncatula Nuclease S1 (MTR_5g056140) mRNA, complete cds	--	--	--	--	Q9C9G4	902	8.90E-96	Endonuclease 2 OS=Arabidopsis thaliana GN=ENDO2 PE=1 SV=1	PF02265	S1/P1 Nuclease	GO:0006308	DNA catabolic process	GO:0004519//GO:0003676	endonuclease activity//nucleic acid binding	--	--	--	--
Cluster-1252.10237	16.92670334	76.82202893	-2.1822	3.74E-09	3.90E-07	3437	357495189	XP_003617883.1	4144	0.00E+00	Receptor protein kinase-like protein [Medicago truncatula]>gi|355519218|gb|AET00842.1| LRR receptor-like kinase family protein [Medicago truncatula]	357495188	XM_003617835.1	2613	0	Medicago truncatula Receptor protein kinase-like protein (MTR_5g096530) mRNA, complete cds	--	--	--	--	C0LGR3	1756	2.20E-194	Probable LRR receptor-like serine/threonine-protein kinase At4g26540 OS=Arabidopsis thaliana GN=At4g26540 PE=2 SV=1	PF07714//PF13855//PF00069//PF00560	Protein tyrosine kinase//Leucine rich repeat//Protein kinase domain//Leucine Rich Repeat	GO:0016310//GO:0006468//GO:0009069	phosphorylation//protein phosphorylation//serine family amino acid metabolic process	GO:0005515//GO:0005524//GO:0004672//GO:0004674	protein binding//ATP binding//protein kinase activity//protein serine/threonine kinase activity	GO:0016021	integral component of membrane	--	--
Cluster-1252.10980	27.62808417	0.868045525	4.9922	1.95E-08	1.82E-06	3847	657380299	AES82400.2	4626	0.00E+00	P-loop nucleoside triphosphate hydrolase superfamily protein [Medicago truncatula]	357511786	XM_003626134.1	2750	0	Medicago truncatula Kinesin-like polypeptides (MTR_7g112420) mRNA, complete cds	K10406	KIFC2_3	kinesin family member C2/C3	http://www.genome.jp/dbget-bin/www_bget?ko:K10406	O81635	2459	7.50E-276	Kinesin-4 OS=Arabidopsis thaliana GN=ATK4 PE=1 SV=2	PF00225//PF01743//PF00307	Kinesin motor domain//Poly A polymerase head domain//Calponin homology (CH) domain	GO:0007018//GO:0006396//GO:0007017	microtubule-based movement//RNA processing//microtubule-based process	GO:0005524//GO:0005515//GO:0016779//GO:0008017//GO:0003723//GO:0003777	ATP binding//protein binding//nucleotidyltransferase activity//microtubule binding//RNA binding//microtubule motor activity	GO:0045298//GO:0005874	tubulin complex//microtubule	--	--
Cluster-1252.11246	55.46196412	8.843213782	2.6489	6.40E-11	8.01E-09	1974	593688873	XP_007145058.1	1866	1.60E-206	hypothetical protein PHAVU_007G206300g [Phaseolus vulgaris]>gi|561018248|gb|ESW17052.1| hypothetical protein PHAVU_007G206300g [Phaseolus vulgaris]	388499943	BT138243.1	1457	0	Medicago truncatula clone JCVI-FLMt-19N17 unknown mRNA	--	--	--	--	Q9SFF6	1582	1.90E-174	Pectin acetylesterase 12 OS=Arabidopsis thaliana GN=PAE12 PE=2 SV=1	PF03283	Pectinacetylesterase	--	--	GO:0016787	hydrolase activity	--	--	--	--
Cluster-1252.11260	58.49745195	26.31262997	1.1526	4.15E-05	0.0022671	1053	357479227	XP_003609899.1	874	9.00E-92	tRNA-specific adenosine deaminase [Medicago truncatula]>gi|355510954|gb|AES92096.1| cytidine/deoxycytidylate deaminase family protein [Medicago truncatula]>gi|388511761|gb|AFK43942.1| unknown [Medicago truncatula]	357479226	XM_003609851.1	850	0	Medicago truncatula tRNA-specific adenosine deaminase (MTR_4g124190) mRNA, complete cds	--	--	--	--	O34598	288	1.10E-24	Guanine deaminase OS=Bacillus subtilis (strain 168) GN=guaD PE=1 SV=1	PF00383	Cytidine and deoxycytidylate deaminase zinc-binding region	GO:0008152	metabolic process	GO:0016787//GO:0008270	hydrolase activity//zinc ion binding	--	--	KOG1018	Cytosine deaminase FCY1 and related enzymes
Cluster-1252.11507	25.41577948	5.479537374	2.2136	5.43E-05	0.0028951	1725	226815614	CAT79815.1	1800	6.20E-199	Rop-interacting receptor-like cytoplasmic kinase 1 [Medicago truncatula]	226815613	FM886833.1	1242	0	Medicago truncatula mRNA for Rop-interacting receptor-like cytoplasmic kinase 1 (rrk1 gene)	K04733	IRAK4	interleukin-1 receptor-associated kinase 4	http://www.genome.jp/dbget-bin/www_bget?ko:K04733	Q5XF57	898	3.40E-95	Probable receptor-like serine/threonine-protein kinase At5g57670 OS=Arabidopsis thaliana GN=At5g57670 PE=2 SV=1	PF07714//PF00069	Protein tyrosine kinase//Protein kinase domain	GO:0006468	protein phosphorylation	GO:0004672//GO:0005524	protein kinase activity//ATP binding	--	--	--	--
Cluster-1252.11952	36.88838001	1.225029247	4.9123	9.23E-11	1.15E-08	1901	502156905	XP_004510689.1	2201	2.20E-245	PREDICTED: 1-aminocyclopropane-1-carboxylate synthase 1-like [Cicer arietinum]	357504380	XM_003622431.1	1403	0	Medicago truncatula 1-aminocyclopropane-1-carboxylate synthase (MTR_7g038200) mRNA, complete cds	K01762	ACS	1-aminocyclopropane-1-carboxylate synthase	http://www.genome.jp/dbget-bin/www_bget?ko:K01762	Q9MB95	1747	1.30E-193	1-aminocyclopropane-1-carboxylate synthase 1 OS=Prunus mume GN=ACS1 PE=2 SV=1	PF00155	Aminotransferase class I and II	GO:0009058	biosynthetic process	GO:0030170	pyridoxal phosphate binding	--	--	--	--
Cluster-1252.12047	16.15496914	0.705286989	4.5176	2.28E-05	0.0013246	970	657396782	KEH36680.1	450	1.20E-42	senescence regulator [Medicago truncatula]	828287188	XM_004485907.2	122	6.50E-55	PREDICTED: Cicer arietinum uncharacterized LOC101496240 (LOC101496240), mRNA	--	--	--	--	--	--	--	--	--	--	--	--	--	--	--	--	--	--
Cluster-1252.12049	27.42228838	3.200917872	3.0988	8.41E-07	6.30E-05	1198	657401278	KEH40256.1	1659	9.70E-183	prolyl oligopeptidase-like protein [Medicago truncatula]	828309522	XM_004499261.2	541	0	PREDICTED: Cicer arietinum prolyl endopeptidase (LOC101509843), transcript variant X2, mRNA	K01322	PREP	prolyl oligopeptidase	http://www.genome.jp/dbget-bin/www_bget?ko:K01322	P23687	868	7.20E-92	Prolyl endopeptidase OS=Sus scrofa GN=PREP PE=1 SV=1	PF02897	Prolyl oligopeptidase, N-terminal beta-propeller domain	--	--	GO:0070008//GO:0004252	serine-type exopeptidase activity//serine-type endopeptidase activity	--	--	KOG2237	Predicted serine protease
Cluster-1252.1261	21.14551693	3.68919348	2.519	8.25E-05	0.004198	1971	357508619	XP_003624598.1	1885	9.90E-209	NAC domain protein [Medicago truncatula]>gi|355499613|gb|AES80816.1| NAC transcription factor-like protein [Medicago truncatula]	357508618	XM_003624550.1	1446	0	Medicago truncatula NAC domain protein (MTR_7g085260) mRNA, complete cds	--	--	--	--	Q9FLJ2	750	5.70E-78	NAC domain-containing protein 100 OS=Arabidopsis thaliana GN=NAC100 PE=2 SV=1	PF02365//PF02790	No apical meristem (NAM) protein//Cytochrome C oxidase subunit II, transmembrane domain	GO:0006355//GO:0022900	regulation of transcription, DNA-templated//electron transport chain	GO:0003677	DNA binding	GO:0016021	integral component of membrane	--	--
Cluster-1252.12781	25.57115529	2.113690852	3.5967	5.02E-07	3.90E-05	655	357457699	XP_003599130.1	156	1.00E-08	hypothetical protein MTR_3g028240 [Medicago truncatula]>gi|355488178|gb|AES69381.1| hypothetical protein MTR_3g028240 [Medicago truncatula]	50872513	AC146566.7	364	0	Medicago truncatula clone mth2-71p5, complete sequence	--	--	--	--	--	--	--	--	--	--	--	--	--	--	--	--	--	--
Cluster-1252.13250	52.47792524	12.53240726	2.066	2.36E-08	2.19E-06	947	699979762	AIU47058.1	1377	3.80E-150	NAC transcription factor [Medicago sativa]	388502209	BT139376.1	781	0	Medicago truncatula clone JCVI-FLMt-4F18 unknown mRNA	--	--	--	--	O49255	816	6.10E-86	NAC transcription factor 29 OS=Arabidopsis thaliana GN=NAC029 PE=2 SV=1	PF02365	No apical meristem (NAM) protein	GO:0006355	regulation of transcription, DNA-templated	GO:0003677	DNA binding	--	--	--	--
Cluster-1252.13271	111.0268261	53.71031684	1.0476	1.17E-07	9.86E-06	1145	388505150	AFK40641.1	1096	1.80E-117	unknown [Medicago truncatula]>gi|657405594|gb|KEH44066.1| plant basic secretory protein (BSP) family protein [Medicago truncatula]	388505149	BT140846.1	700	0	Medicago truncatula clone JCVI-FLMt-5L22 unknown mRNA	--	--	--	--	C0HJG8	158	1.50E-09	Basic secretory protease (Fragments) OS=Boswellia serrata PE=1 SV=1	--	--	--	--	--	--	--	--	--	--
Cluster-1252.13440	75.83574686	18.87999016	2.006	4.09E-11	5.21E-09	1839	593329397	XP_007138125.1	2297	1.60E-256	hypothetical protein PHAVU_009G182300g [Phaseolus vulgaris]>gi|561011212|gb|ESW10119.1| hypothetical protein PHAVU_009G182300g [Phaseolus vulgaris]	388513078	BT144807.1	1614	0	Medicago truncatula clone JCVI-FLMt-18B18 unknown mRNA	K00130	betB, gbsA	betaine-aldehyde dehydrogenase	http://www.genome.jp/dbget-bin/www_bget?ko:K00130	Q9S795	2068	7.80E-231	Betaine aldehyde dehydrogenase 1, chloroplastic OS=Arabidopsis thaliana GN=ALDH10A8 PE=2 SV=1	PF00171//PF06817	Aldehyde dehydrogenase family//Reverse transcriptase thumb domain	GO:0055114//GO:0006278//GO:0008152	oxidation-reduction process//RNA-dependent DNA replication//metabolic process	GO:0016491//GO:0003964	oxidoreductase activity//RNA-directed DNA polymerase activity	--	--	KOG2450	Aldehyde dehydrogenase
Cluster-1252.13837	98.47328324	8.897466627	3.4683	2.01E-22	5.37E-20	1939	357443595	XP_003592075.1	631	2.50E-63	Ethylene-responsive transcription factor ERF110 [Medicago truncatula]>gi|355481123|gb|AES62326.1| AP2 domain class transcription factor [Medicago truncatula]	357443594	XM_003592027.1	1492	0	Medicago truncatula Ethylene-responsive transcription factor ERF110 (MTR_1g098460) mRNA, complete cds	--	--	--	--	Q6K7E6	161	1.10E-09	Ethylene-responsive transcription factor 1 OS=Oryza sativa subsp. japonica GN=EREBP1 PE=1 SV=1	PF00847	AP2 domain	GO:0006355	regulation of transcription, DNA-templated	GO:0003700	transcription factor activity, sequence-specific DNA binding	GO:0005667	transcription factor complex	--	--
Cluster-1252.14007	65.59740654	28.10297386	1.2229	6.37E-06	0.00040935	1287	357442733	XP_003591644.1	1145	4.20E-123	hypothetical protein MTR_1g090150 [Medicago truncatula]>gi|92882358|gb|ABE86689.1| Glutathione S-transferase, C-terminal; Thioredoxin-like fold [Medicago truncatula]>gi|355480692|gb|AES61895.1| glutathione S-transferase, amino-terminal domain protein [Medicago truncatula]	357442732	XM_003591596.1	650	0	Medicago truncatula hypothetical protein (MTR_1g090150) mRNA, complete cds	K00799	GST, gst	glutathione S-transferase	http://www.genome.jp/dbget-bin/www_bget?ko:K00799	P32110	540	8.30E-54	Probable glutathione S-transferase OS=Glycine max GN=HSP26-A PE=2 SV=1	PF13417//PF13409//PF02798	Glutathione S-transferase, N-terminal domain//Glutathione S-transferase, N-terminal domain//Glutathione S-transferase, N-terminal domain	--	--	GO:0016740//GO:0005515	transferase activity//protein binding	--	--	--	--
Cluster-1252.14104	22.9441721	72.38685883	-1.6576	3.76E-06	0.00025318	992	657405030	KEH43605.1	1060	2.30E-113	integral membrane protein, putative [Medicago truncatula]	828304932	XM_004496345.2	487	0	PREDICTED: Cicer arietinum uncharacterized LOC101501361 (LOC101501361), transcript variant X2, mRNA	K02221	yggT	YggT family protein	http://www.genome.jp/dbget-bin/www_bget?ko:K02221	Q8RWM7	472	4.90E-46	Protein COFACTOR ASSEMBLY OF COMPLEX C SUBUNIT B CCB3, chloroplastic OS=Arabidopsis thaliana GN=CCB3 PE=1 SV=1	PF02325	YGGT family	--	--	--	--	GO:0016020	membrane	--	--
Cluster-1252.14351	101.7145669	46.98296402	1.1143	1.26E-07	1.05E-05	717	357462991	XP_003601777.1	633	5.40E-64	hypothetical protein MTR_3g085280 [Medicago truncatula]>gi|355490825|gb|AES72028.1| DUF493 family protein [Medicago truncatula]>gi|388510352|gb|AFK43242.1| unknown [Medicago truncatula]	388510351	BT143448.1	486	0	Medicago truncatula clone JCVI-FLMt-1C6 unknown mRNA	--	--	--	--	--	--	--	--	--	--	--	--	--	--	--	--	--	--
Cluster-1252.14557	89.65596282	35.88391693	1.3211	2.84E-08	2.60E-06	1398	357447181	XP_003593866.1	1078	2.70E-115	hypothetical protein MTR_2g018670 [Medicago truncatula]>gi|355482914|gb|AES64117.1| hypothetical protein MTR_2g018670 [Medicago truncatula]	116642993	AC127428.42	868	0	Medicago truncatula clone mth2-36c19, complete sequence	--	--	--	--	--	--	--	--	PF02060	Slow voltage-gated potassium channel	GO:0006813//GO:0006811	potassium ion transport//ion transport	GO:0005249	voltage-gated potassium channel activity	GO:0008076//GO:0016020	voltage-gated potassium channel complex//membrane	--	--
Cluster-1252.15091	132.9440773	24.84780314	2.4196	3.90E-22	1.01E-19	1972	593261776	XP_007133067.1	2166	2.60E-241	hypothetical protein PHAVU_011G148800g [Phaseolus vulgaris]>gi|561006067|gb|ESW05061.1| hypothetical protein PHAVU_011G148800g [Phaseolus vulgaris]	828327962	XM_004509980.2	1010	0	PREDICTED: Cicer arietinum homogentisate 1,2-dioxygenase (LOC101499118), mRNA	K00451	HGD, hmgA	homogentisate 1,2-dioxygenase	http://www.genome.jp/dbget-bin/www_bget?ko:K00451	Q9ZRA2	1956	8.10E-218	Homogentisate 1,2-dioxygenase OS=Arabidopsis thaliana GN=HGO PE=2 SV=2	PF04209	homogentisate 1,2-dioxygenase	GO:0055114//GO:0042207//GO:0006570//GO:0006559	oxidation-reduction process//styrene catabolic process//tyrosine metabolic process//L-phenylalanine catabolic process	GO:0004411	homogentisate 1,2-dioxygenase activity	--	--	KOG1417	Homogentisate 1,2-dioxygenase
Cluster-1252.15220	27.6167654	0.639098518	5.4334	1.64E-08	1.55E-06	2692	502159858	XP_004511554.1	1913	7.70E-212	PREDICTED: endoglucanase [Cicer arietinum]	357481542	XM_003611009.1	1131	0	Medicago truncatula Endo-1 4-beta-glucanase (MTR_5g009970) mRNA, complete cds	--	--	--	--	P22503	1795	5.20E-199	Endoglucanase OS=Phaseolus vulgaris PE=2 SV=2	PF00759//PF01708	Glycosyl hydrolase family 9//Geminivirus putative movement protein	GO:0046740//GO:0005975	transport of virus in host, cell to cell//carbohydrate metabolic process	GO:0004553	hydrolase activity, hydrolyzing O-glycosyl compounds	GO:0016021	integral component of membrane	--	--
Cluster-1252.15293	75.62995108	26.42113566	1.5173	2.53E-08	2.33E-06	1541	357447411	XP_003593981.1	1778	2.00E-196	Lipase [Medicago truncatula]>gi|217072892|gb|ACJ84806.1| unknown [Medicago truncatula]>gi|355483029|gb|AES64232.1| alpha/beta-hydrolase superfamily protein [Medicago truncatula]>gi|388514085|gb|AFK45104.1| unknown [Medicago truncatula]	217072891	BT052144.1	1271	0	Medicago truncatula clone MTYF9_FA_FB_FC1G-F-13 unknown mRNA	--	--	--	--	P61871	194	1.30E-13	Lipase OS=Rhizopus niveus PE=1 SV=1	PF01764	Lipase (class 3)	GO:0016042//GO:0046486//GO:0006629	lipid catabolic process//glycerolipid metabolic process//lipid metabolic process	GO:0004806	triglyceride lipase activity	--	--	KOG4569	Predicted lipase
Cluster-1252.15513	36.58431674	12.58286241	1.5398	9.20E-05	0.0046269	761	357486513	XP_003613544.1	566	3.40E-56	Thioredoxin-2 [Medicago truncatula]>gi|269315886|gb|ACZ37069.1| thioredoxin h5 [Medicago truncatula]>gi|355514879|gb|AES96502.1| thioredoxin-like protein [Medicago truncatula]	357486512	XM_003613496.1	527	0	Medicago truncatula Thioredoxin-2 (MTR_5g037890) mRNA, complete cds	K03671	trxA	thioredoxin 1	http://www.genome.jp/dbget-bin/www_bget?ko:K03671	Q38879	268	1.70E-22	Thioredoxin H2 OS=Arabidopsis thaliana GN=TRX2 PE=2 SV=2	PF02966//PF00085//PF00578//PF08534	Mitosis protein DIM1//Thioredoxin//AhpC/TSA family//Redoxin	GO:0000398//GO:0045454//GO:0006662//GO:0055114//GO:0006118	mRNA splicing, via spliceosome//cell redox homeostasis//glycerol ether metabolic process//oxidation-reduction process//obsolete electron transport	GO:0015035//GO:0016209//GO:0009055//GO:0016491	protein disulfide oxidoreductase activity//antioxidant activity//electron carrier activity//oxidoreductase activity	GO:0005681	spliceosomal complex	--	--
Cluster-1252.15536	56.74818778	19.69378284	1.5268	1.27E-06	9.21E-05	2148	657389976	KEH31599.1	1978	1.80E-219	MORN repeat protein [Medicago truncatula]	828326170	XM_012718185.1	633	0	PREDICTED: Cicer arietinum radial spoke head 10 homolog B-like (LOC101502494), transcript variant X1, mRNA >gnl|BL_ORD_ID|29859149 PREDICTED: Cicer arietinum radial spoke head 10 homolog B-like (LOC101502494), transcript variant X2, mRNA	--	--	--	--	Q56YP2	328	5.30E-29	Phosphatidylinositol 4-phosphate 5-kinase 1 OS=Arabidopsis thaliana GN=PIP5K1 PE=1 SV=1	--	--	--	--	--	--	--	--	--	--
Cluster-1252.15807	24.74694317	2.929653646	3.0784	3.06E-06	0.00021117	1340	502167447	XP_004514143.1	1209	1.60E-130	PREDICTED: heptahelical transmembrane protein 2-like isoform X1 [Cicer arietinum]	828334591	XM_004514086.2	581	0	PREDICTED: Cicer arietinum heptahelical transmembrane protein 2-like (LOC101503162), transcript variant X1, mRNA	K07297	ADIPOR	adiponectin receptor	http://www.genome.jp/dbget-bin/www_bget?ko:K07297	Q84N34	857	1.50E-90	Heptahelical transmembrane protein 2 OS=Arabidopsis thaliana GN=HHP2 PE=2 SV=1	PF12549//PF03006	Tyrosine hydroxylase N terminal//Haemolysin-III related	GO:0006570//GO:0055114	tyrosine metabolic process//oxidation-reduction process	GO:0004511	tyrosine 3-monooxygenase activity	GO:0016021	integral component of membrane	KOG0748	Predicted membrane proteins, contain hemolysin III domain
Cluster-1252.15812	24.04209261	2.680090557	3.1652	3.30E-06	0.00022471	3532	357484301	XP_003612438.1	1894	1.60E-209	Subtilisin-like protease [Medicago truncatula]>gi|355513773|gb|AES95396.1| subtilisin-like serine protease [Medicago truncatula]	357484300	XM_003612390.1	1163	0	Medicago truncatula Subtilisin-like protease (MTR_5g025010) mRNA, complete cds	--	--	--	--	O49607	751	7.80E-78	Subtilisin-like protease SBT1.6 OS=Arabidopsis thaliana GN=SBT1.6 PE=2 SV=1	PF00082	Subtilase family	GO:0043086//GO:0006508	negative regulation of catalytic activity//proteolysis	GO:0042802//GO:0004252	identical protein binding//serine-type endopeptidase activity	--	--	--	--
Cluster-1252.15813	14.80649226	0.779070858	4.2483	6.20E-05	0.0032485	1701	657384301	KEH27645.1	1178	8.20E-127	subtilisin-like serine protease [Medicago truncatula]	85663300	CT025839.2	818	0	Medicago truncatula chromosome 5 clone mth4-19c21, COMPLETE SEQUENCE	--	--	--	--	O49607	517	5.10E-51	Subtilisin-like protease SBT1.6 OS=Arabidopsis thaliana GN=SBT1.6 PE=2 SV=1	PF00082	Subtilase family	GO:0006508	proteolysis	GO:0004252	serine-type endopeptidase activity	--	--	--	--
Cluster-1252.15814	55.32562441	1.794684122	4.9461	2.01E-15	3.61E-13	3456	357484301	XP_003612438.1	3651	0.00E+00	Subtilisin-like protease [Medicago truncatula]>gi|355513773|gb|AES95396.1| subtilisin-like serine protease [Medicago truncatula]	357484300	XM_003612390.1	2152	0	Medicago truncatula Subtilisin-like protease (MTR_5g025010) mRNA, complete cds	--	--	--	--	Q9ZSP5	1407	6.50E-154	Subtilisin-like protease SBT5.3 OS=Arabidopsis thaliana GN=AIR3 PE=2 SV=1	PF00082	Subtilase family	GO:0043086//GO:0006508	negative regulation of catalytic activity//proteolysis	GO:0042802//GO:0004252	identical protein binding//serine-type endopeptidase activity	--	--	--	--
Cluster-1252.15908	19.07778378	2.278619502	3.0657	4.31E-05	0.0023424	1970	502128056	XP_004499921.1	2142	1.60E-238	PREDICTED: polyamine oxidase 1 [Cicer arietinum]	357458272	XM_003599369.1	1342	0	Medicago truncatula Polyamine oxidase (MTR_3g033000) mRNA, complete cds	K13366	MPAO, PAO1	polyamine oxidase	http://www.genome.jp/dbget-bin/www_bget?ko:K13366	Q9FNA2	1701	3.00E-188	Polyamine oxidase 1 OS=Arabidopsis thaliana GN=PAO1 PE=1 SV=1	PF06072//PF02254//PF07992//PF01593//PF12831//PF00743//PF00070//PF00899//PF01494//PF01266//PF01134	Alphaherpesvirus tegument protein US9//TrkA-N domain//Pyridine nucleotide-disulphide oxidoreductase//Flavin containing amine oxidoreductase//FAD dependent oxidoreductase//Flavin-binding monooxygenase-like//Pyridine nucleotide-disulphide oxidoreductase//ThiF family//FAD binding domain//FAD dependent oxidoreductase//Glucose inhibited division protein A	GO:0008033//GO:0055114//GO:0006813	tRNA processing//oxidation-reduction process//potassium ion transport	GO:0016491//GO:0071949//GO:0008641//GO:0050661//GO:0004499//GO:0050660	oxidoreductase activity//FAD binding//small protein activating enzyme activity//NADP binding//N,N-dimethylaniline monooxygenase activity//flavin adenine dinucleotide binding	GO:0019033	viral tegument	KOG0029	Amine oxidase
Cluster-1252.16213	33.4418151	2.658389419	3.653	7.64E-09	7.67E-07	1860	657404430	KEH43128.1	2280	1.50E-254	isopenicillin N epimerase-like protein [Medicago truncatula]	388508789	BT142667.1	1295	0	Medicago truncatula clone JCVI-FLMt-19K11 unknown mRNA	--	--	--	--	Q3E6S9	1534	6.60E-169	Probable L-cysteine desulfhydrase, chloroplastic OS=Arabidopsis thaliana GN=CpNIFS3 PE=1 SV=1	PF00155	Aminotransferase class I and II	GO:0009058	biosynthetic process	GO:0030170	pyridoxal phosphate binding	--	--	--	--
Cluster-1252.16218	22.15597424	0.868588053	4.6729	6.10E-07	4.65E-05	1448	357437427	XP_003588989.1	1477	1.50E-161	ZIP-like zinc transporter [Medicago truncatula]>gi|38036088|gb|AAR08415.1| metal transport protein [Medicago truncatula]>gi|355478037|gb|AES59240.1| ZIP zinc/iron transport family protein [Medicago truncatula]	357437426	XM_003588941.1	979	0	Medicago truncatula ZIP-like zinc transporter (MTR_1g016120) mRNA, complete cds	K14709	SLC39A1_2_3, ZIP1_2_3	solute carrier family 39 (zinc transporter), member 1/2/3	http://www.genome.jp/dbget-bin/www_bget?ko:K14709	O04089	1056	1.40E-113	Zinc transporter 4, chloroplastic OS=Arabidopsis thaliana GN=ZIP4 PE=2 SV=1	PF02535	ZIP Zinc transporter	GO:0030001//GO:0055085//GO:0071577//GO:0006829	metal ion transport//transmembrane transport//zinc II ion transmembrane transport//zinc II ion transport	GO:0046873//GO:0005385	metal ion transmembrane transporter activity//zinc ion transmembrane transporter activity	GO:0016021//GO:0016020	integral component of membrane//membrane	--	--
Cluster-1252.16222	41.05625916	10.95907475	1.9055	2.42E-06	0.00016949	2657	657380183	AES82191.2	3387	0.00E+00	histone-lysine N-methyltransferase [Medicago truncatula]	357511368	XM_003625925.1	1014	0	Medicago truncatula MEDEA (MTR_7g109560) mRNA, complete cds	K11430	EZH2	histone-lysine N-methyltransferase EZH2	http://www.genome.jp/dbget-bin/www_bget?ko:K11430	Q9ZSM8	1128	1.10E-121	Histone-lysine N-methyltransferase EZA1 OS=Arabidopsis thaliana GN=EZA1 PE=1 SV=1	PF00856	SET domain	--	--	GO:0005515	protein binding	--	--	KOG1079	Transcriptional repressor EZH1
Cluster-1252.16249	42.6995385	10.66990708	2.0007	7.60E-07	5.71E-05	1460	217071402	ACJ84061.1	810	3.30E-84	unknown [Medicago truncatula]	217071401	BT051397.1	670	0	Medicago truncatula clone MTYF1_F2_F3_F41G-C-12 unknown mRNA	--	--	--	--	--	--	--	--	--	--	--	--	--	--	--	--	--	--
Cluster-1252.16419	80.92919254	9.602753616	3.0751	3.31E-17	6.80E-15	1424	357446373	XP_003593464.1	1623	1.70E-178	Endonuclease [Medicago truncatula]>gi|355482512|gb|AES63715.1| S1/P1 nuclease family protein [Medicago truncatula]	388513148	BT144842.1	1031	0	Medicago truncatula clone JCVI-FLMt-15K5 unknown mRNA	--	--	--	--	Q9SXA6	1116	1.50E-120	Endonuclease 1 OS=Arabidopsis thaliana GN=ENDO1 PE=1 SV=1	PF02265	S1/P1 Nuclease	GO:0006308	DNA catabolic process	GO:0003676//GO:0004519	nucleic acid binding//endonuclease activity	--	--	--	--
Cluster-1252.16661	34.06434735	8.920252822	1.9331	1.49E-05	0.00089379	825	657386698	KEH28967.1	373	8.80E-34	hypothetical protein MTR_4g019640 [Medicago truncatula]	828323174	XR_001144272.1	156	6.91E-74	PREDICTED: Cicer arietinum uncharacterized LOC101496136 (LOC101496136), ncRNA	--	--	--	--	--	--	--	--	--	--	--	--	--	--	--	--	--	--
Cluster-1252.16753	63.13454548	20.22274808	1.6425	8.89E-08	7.59E-06	1691	357485827	XP_003613201.1	1671	5.60E-184	hypothetical protein MTR_5g033940 [Medicago truncatula]>gi|355514536|gb|AES96159.1| transmembrane protein, putative [Medicago truncatula]	357485826	XM_003613153.1	1034	0	Medicago truncatula hypothetical protein (MTR_5g033940) mRNA, complete cds	--	--	--	--	--	--	--	--	--	--	--	--	--	--	--	--	--	--
Cluster-1252.17168	70.69085223	30.81561612	1.1979	3.80E-06	0.00025502	2012	502104999	XP_004492696.1	2257	7.40E-252	PREDICTED: digalactosyldiacylglycerol synthase 2, chloroplastic [Cicer arietinum]>gi|502105005|ref|XP_004492698.1| PREDICTED: digalactosyldiacylglycerol synthase 2, chloroplastic [Cicer arietinum]>gi|828299297|ref|XP_012569170.1| PREDICTED: digalactosyldiacylglycerol synthase 2, chloroplastic [Cicer arietinum]	357501162	XM_003620822.1	1305	0	Medicago truncatula Digalactosyldiacylglycerol synthase (MTR_6g091670) mRNA, complete cds	K09480	E2.4.1.241	digalactosyldiacylglycerol synthase	http://www.genome.jp/dbget-bin/www_bget?ko:K09480	Q6DW73	2095	6.30E-234	Digalactosyldiacylglycerol synthase 2, chloroplastic OS=Lotus japonicus GN=DGD2 PE=2 SV=1	--	--	--	--	--	--	--	--	--	--
Cluster-1252.17324	21.45421061	1.193562596	4.1679	1.59E-06	0.00011432	1293	357478767	XP_003609669.1	1254	9.60E-136	F-box protein [Medicago truncatula]>gi|355510724|gb|AES91866.1| F-box plant-like protein [Medicago truncatula]	124001665	AC174367.9	825	0	Medicago truncatula clone mth2-47m8, complete sequence	--	--	--	--	Q9FXC7	217	2.40E-16	Putative F-box protein At1g67623 OS=Arabidopsis thaliana GN=At1g67623 PE=3 SV=1	PF12937//PF16672	F-box-like//Ragulator complex protein LAMTOR5	GO:0043154//GO:0019079//GO:0043066	negative regulation of cysteine-type endopeptidase activity involved in apoptotic process//viral genome replication//negative regulation of apoptotic process	GO:0005515	protein binding	GO:0071986//GO:0005737	Ragulator complex//cytoplasm	--	--
Cluster-1252.17396	23.35782162	3.092412181	2.9171	9.36E-06	0.00058225	1089	657394480	KEH35116.1	1914	2.40E-212	UDP-glucosyltransferase family protein [Medicago truncatula]	593691184	XM_007146100.1	386	0	Phaseolus vulgaris hypothetical protein (PHAVU_006G017600g) mRNA, complete cds	--	--	--	--	F8WKW1	1054	1.80E-113	7-deoxyloganetin glucosyltransferase OS=Gardenia jasminoides GN=UGT85A24 PE=1 SV=1	PF00201	UDP-glucoronosyl and UDP-glucosyl transferase	GO:0008152	metabolic process	GO:0016758	transferase activity, transferring hexosyl groups	--	--	--	--
Cluster-1252.17440	39.66353618	9.715057006	2.0295	1.54E-06	0.00011151	1540	357462735	XP_003601649.1	1367	9.00E-149	Magnesium transporter NIPA2 [Medicago truncatula]>gi|355490697|gb|AES71900.1| magnesium transporter NIPA2-like protein [Medicago truncatula]	357462734	XM_003601601.1	1397	0	Medicago truncatula Magnesium transporter NIPA2 (MTR_3g083960) mRNA, complete cds	--	--	--	--	Q9LIR9	979	1.20E-104	Probable magnesium transporter NIPA1 OS=Arabidopsis thaliana GN=At3g23870 PE=2 SV=1	PF00893//PF00892//PF05653	Small Multidrug Resistance protein//EamA-like transporter family//Magnesium transporter NIPA	GO:0015693	magnesium ion transport	GO:0015095	magnesium ion transmembrane transporter activity	GO:0016020//GO:0016021	membrane//integral component of membrane	KOG2922	Uncharacterized conserved protein
Cluster-1252.17520	17.42215669	0.058050544	8.2294	3.50E-05	0.0019535	1250	--	--	--	--	--	--	--	--	--	--	--	--	--	--	--	--	--	--	PF03396	Poxvirus DNA-directed RNA polymerase, 35 kD subunit	GO:0006144//GO:0006351//GO:0019083//GO:0006206	purine nucleobase metabolic process//transcription, DNA-templated//viral transcription//pyrimidine nucleobase metabolic process	GO:0003677//GO:0003899	DNA binding//DNA-directed RNA polymerase activity	GO:0005730	nucleolus	--	--
Cluster-1252.17530	26.21941202	5.374829383	2.2863	3.03E-05	0.001719	2683	657381793	KEH25754.1	3092	0.00E+00	C4-dicarboxylate transporter/malic acid transporter [Medicago truncatula]	357497916	XM_003619199.1	1439	0	Medicago truncatula hypothetical protein (MTR_6g045200) mRNA, complete cds	--	--	--	--	Q9FLV9	1665	6.10E-184	S-type anion channel SLAH3 OS=Arabidopsis thaliana GN=SLAH3 PE=1 SV=1	PF03595//PF16588	Voltage-dependent anion channel//C2H2 zinc-finger	GO:0055085	transmembrane transport	GO:0003676//GO:0008270	nucleic acid binding//zinc ion binding	GO:0016021	integral component of membrane	--	--
Cluster-1252.17543	19.13900803	69.66065335	-1.8638	6.08E-07	4.64E-05	1058	357465039	XP_003602801.1	983	2.10E-104	Thylakoid lumenal 17.9 kDa protein [Medicago truncatula]>gi|355491849|gb|AES73052.1| thylakoid lumenal 17.9 kDa protein [Medicago truncatula]	357465038	XM_003602753.1	711	0	Medicago truncatula Thylakoid lumenal 17.9 kDa protein (MTR_3g099140) mRNA, complete cds	--	--	--	--	Q9SW33	563	1.50E-56	Thylakoid lumenal 17.9 kDa protein, chloroplastic OS=Arabidopsis thaliana GN=At4g24930 PE=1 SV=1	PF00895	ATP synthase protein 8	GO:0015992//GO:0015986	proton transport//ATP synthesis coupled proton transport	GO:0015078	hydrogen ion transmembrane transporter activity	GO:0000276	mitochondrial proton-transporting ATP synthase complex, coupling factor F(o)	--	--
Cluster-1252.17596	141.0771267	22.56701353	2.6442	2.17E-25	6.65E-23	1209	357490673	XP_003615624.1	1437	5.40E-157	Dehydrodolichyl diphosphate synthase [Medicago truncatula]>gi|355516959|gb|AES98582.1| undecaprenyl pyrophosphate synthase [Medicago truncatula]	357490672	XM_003615576.1	803	0	Medicago truncatula Dehydrodolichyl diphosphate synthase (MTR_5g070210) mRNA, complete cds	K11778	DHDDS, RER2, SRT1	ditrans,polycis-polyprenyl diphosphate synthase	http://www.genome.jp/dbget-bin/www_bget?ko:K11778	Q56Y11	924	2.30E-98	Dehydrodolichyl diphosphate synthase 2 OS=Arabidopsis thaliana GN=At5g58770 PE=2 SV=2	PF01255	Putative undecaprenyl diphosphate synthase	--	--	GO:0016765	transferase activity, transferring alkyl or aryl (other than methyl) groups	--	--	KOG1602	Cis-prenyltransferase
Cluster-1252.18222	19.03611013	2.007355276	3.2454	2.92E-05	0.0016671	1044	657396116	AES74013.2	637	2.70E-64	ER lumen protein retaining receptor-like protein [Medicago truncatula]	357466954	XM_003603714.1	400	0	Medicago truncatula ER lumen protein-retaining receptor-like protein (MTR_3g113920) mRNA, complete cds	K10949	KDELR	ER lumen protein retaining receptor	http://www.genome.jp/dbget-bin/www_bget?ko:K10949	--	--	--	--	PF00810	ER lumen protein retaining receptor	GO:0006621	protein retention in ER lumen	GO:0046923	ER retention sequence binding	GO:0005783//GO:0016021	endoplasmic reticulum//integral component of membrane	--	--
Cluster-1252.18223	28.60561415	2.441378038	3.5505	1.21E-07	1.01E-05	790	657396116	AES74013.2	669	4.00E-68	ER lumen protein retaining receptor-like protein [Medicago truncatula]	46275904	AC137065.26	293	4.59E-150	Medicago truncatula clone mth2-29h7, complete sequence	--	--	--	--	O44017	196	4.00E-14	ER lumen protein-retaining receptor OS=Entamoeba histolytica GN=ERD2 PE=3 SV=1	PF03609//PF00810	PTS system sorbose-specific iic component//ER lumen protein retaining receptor	GO:0006621//GO:0009401	protein retention in ER lumen//phosphoenolpyruvate-dependent sugar phosphotransferase system	GO:0046923	ER retention sequence binding	GO:0005783//GO:0016021	endoplasmic reticulum//integral component of membrane	KOG3106	ER lumen protein retaining receptor
Cluster-1252.18497	31.74657232	0.652661729	5.6041	1.40E-09	1.54E-07	2371	255553931	XP_002518006.1	222	8.20E-16	calcium-dependent protein kinase, putative [Ricinus communis]>gi|223542988|gb|EEF44524.1| calcium-dependent protein kinase, putative [Ricinus communis]	116743568	CU024887.12	204	4.23E-100	M.truncatula DNA sequence from clone MTH2-174G4 on chromosome 3, complete sequence	K13412	CPK	calcium-dependent protein kinase	http://www.genome.jp/dbget-bin/www_bget?ko:K13412	A5A7I8	199	5.30E-14	Calcium-dependent protein kinase 5 OS=Solanum tuberosum GN=CPK5 PE=2 SV=1	--	--	GO:0009069//GO:0006468//GO:0016310	serine family amino acid metabolic process//protein phosphorylation//phosphorylation	GO:0004683//GO:0005524	calmodulin-dependent protein kinase activity//ATP binding	--	--	--	--
Cluster-1252.18498	17.68145938	0.591356014	4.9021	7.31E-06	0.00046252	1546	224145672	XP_002325726.1	254	1.00E-19	calcium-dependent protein kinase 1 [Populus trichocarpa]>gi|222862601|gb|EEF00108.1| calcium-dependent protein kinase 1 [Populus trichocarpa]	116743568	CU024887.12	123	2.92E-55	M.truncatula DNA sequence from clone MTH2-174G4 on chromosome 3, complete sequence	K13412	CPK	calcium-dependent protein kinase	http://www.genome.jp/dbget-bin/www_bget?ko:K13412	P28583	222	7.50E-17	Calcium-dependent protein kinase SK5 OS=Glycine max PE=1 SV=1	PF07714//PF00069	Protein tyrosine kinase//Protein kinase domain	GO:0016310//GO:0006468//GO:0009069	phosphorylation//protein phosphorylation//serine family amino acid metabolic process	GO:0004672//GO:0004674//GO:0005524//GO:0005509	protein kinase activity//protein serine/threonine kinase activity//ATP binding//calcium ion binding	--	--	--	--
Cluster-1252.18576	93.94577596	10.63355768	3.1432	4.76E-20	1.11E-17	1333	357442159	XP_003591357.1	1212	7.30E-131	Myb-like transcription factor [Medicago truncatula]>gi|355480405|gb|AES61608.1| myb transcription factor [Medicago truncatula]	357442158	XM_003591309.1	867	0	Medicago truncatula Myb-like transcription factor (MTR_1g086510) mRNA, complete cds	K09422	MYBP	myb proto-oncogene protein, plant	http://www.genome.jp/dbget-bin/www_bget?ko:K09422	Q9LDE1	600	9.50E-61	Transcription factor MYB108 OS=Arabidopsis thaliana GN=MYB108 PE=1 SV=1	PF01279	Parathyroid hormone family	GO:0007165	signal transduction	GO:0003677//GO:0003682//GO:0005179	DNA binding//chromatin binding//hormone activity	GO:0000785//GO:0005576	chromatin//extracellular region	--	--
Cluster-1252.18688	16.70495838	0.839834045	4.314	1.97E-05	0.0011617	2535	388511301	AFK43712.1	1863	4.50E-206	unknown [Medicago truncatula]>gi|657395922|gb|KEH36083.1| glycoside hydrolase family 18 protein [Medicago truncatula]	388511300	BT143918.1	1137	0	Medicago truncatula clone JCVI-FLMt-3M16 unknown mRNA	K01183	E3.2.1.14	chitinase	http://www.genome.jp/dbget-bin/www_bget?ko:K01183	Q13231	395	1.10E-36	Chitotriosidase-1 OS=Homo sapiens GN=CHIT1 PE=1 SV=1	PF00704	Glycosyl hydrolases family 18	GO:0005975	carbohydrate metabolic process	GO:0004553	hydrolase activity, hydrolyzing O-glycosyl compounds	--	--	KOG2806	Chitinase
Cluster-1252.18690	89.42135562	13.67225954	2.7094	5.04E-17	1.03E-14	1982	388511301	AFK43712.1	1863	3.60E-206	unknown [Medicago truncatula]>gi|657395922|gb|KEH36083.1| glycoside hydrolase family 18 protein [Medicago truncatula]	388511300	BT143918.1	1109	0	Medicago truncatula clone JCVI-FLMt-3M16 unknown mRNA	K01183	E3.2.1.14	chitinase	http://www.genome.jp/dbget-bin/www_bget?ko:K01183	Q13231	395	8.30E-37	Chitotriosidase-1 OS=Homo sapiens GN=CHIT1 PE=1 SV=1	PF00704	Glycosyl hydrolases family 18	GO:0005975	carbohydrate metabolic process	GO:0004553	hydrolase activity, hydrolyzing O-glycosyl compounds	--	--	KOG2806	Chitinase
Cluster-1252.18781	60.86410348	14.59401538	2.0602	1.93E-09	2.09E-07	622	657381968	KEH25920.1	414	1.20E-38	hypothetical protein MTR_6g037720 [Medicago truncatula]	--	--	--	--	--	--	--	--	--	--	--	--	--	PF00280	Potato inhibitor I family	GO:0009611	response to wounding	GO:0004867	serine-type endopeptidase inhibitor activity	--	--	--	--
Cluster-1252.18952	249.7846343	19.85654138	3.653	3.84E-56	2.82E-53	1460	357496509	XP_003618543.1	1207	3.10E-130	hypothetical protein MTR_6g012830 [Medicago truncatula]>gi|355493558|gb|AES74761.1| DUF1997 family protein [Medicago truncatula]	357496508	XM_003618495.1	631	0	Medicago truncatula hypothetical protein (MTR_6g012830) mRNA, complete cds	--	--	--	--	--	--	--	--	--	--	--	--	--	--	--	--	--	--
Cluster-1252.19001	19.03353769	2.414251615	2.9789	5.42E-05	0.0028918	1982	657383601	KEH27274.1	2318	6.20E-259	high-affinity potassium transporter [Medicago truncatula]	828332644	XM_004513078.2	594	0	PREDICTED: Cicer arietinum probable cation transporter HKT6 (LOC101490243), mRNA	--	--	--	--	Q6H501	1018	4.80E-109	Probable cation transporter HKT6 OS=Oryza sativa subsp. japonica GN=HKT6 PE=2 SV=1	PF02386//PF02508//PF07850	Cation transport protein//Rnf-Nqr subunit, membrane protein//Renin receptor-like protein	GO:0055085//GO:0007165//GO:0006812	transmembrane transport//signal transduction//cation transport	GO:0008324//GO:0004872	cation transmembrane transporter activity//receptor activity	GO:0016021//GO:0016020	integral component of membrane//membrane	KOG1341	Na+/K+ transporter
Cluster-1252.19160	128.4680189	45.95215996	1.4832	8.20E-13	1.21E-10	3274	502162871	XP_004512643.1	3340	0.00E+00	PREDICTED: chloride channel protein CLC-c-like isoform X1 [Cicer arietinum]	828331923	XM_004512586.2	1724	0	PREDICTED: Cicer arietinum chloride channel protein CLC-c-like (LOC101510553), transcript variant X1, mRNA	K05016	CLCN7	chloride channel 7	http://www.genome.jp/dbget-bin/www_bget?ko:K05016	Q96282	2458	8.30E-276	Chloride channel protein CLC-c OS=Arabidopsis thaliana GN=CLC-C PE=1 SV=1	PF00654	Voltage gated chloride channel	GO:0055085//GO:0006821	transmembrane transport//chloride transport	GO:0005247	voltage-gated chloride channel activity	GO:0016020	membrane	KOG0474	Cl- channel CLC-7 and related proteins (CLC superfamily)
Cluster-1252.19499	35.75701769	10.03677638	1.8329	1.70E-05	0.001014	782	357494519	XP_003617548.1	572	7.00E-57	Translation factor SUI1-like protein [Medicago truncatula]>gi|355518883|gb|AET00507.1| eukaryotic translation initiation factor SUI1 [Medicago truncatula]>gi|388518661|gb|AFK47392.1| unknown [Medicago truncatula]	357494518	XM_003617500.1	472	0	Medicago truncatula Translation factor SUI1-like protein (MTR_5g092820) mRNA, complete cds	K03113	EIF1, SUI1	translation initiation factor 1	http://www.genome.jp/dbget-bin/www_bget?ko:K03113	Q0D5W6	435	7.60E-42	Protein translation factor SUI1 homolog OS=Oryza sativa subsp. japonica GN=GOS2 PE=3 SV=1	PF06546//PF05046//PF01253	Vertebrate heat shock transcription factor//Mitochondrial large subunit ribosomal protein (Img2)//Translation initiation factor SUI1	GO:0006446//GO:0006413//GO:0042254//GO:0006355//GO:0006412	regulation of translational initiation//translational initiation//ribosome biogenesis//regulation of transcription, DNA-templated//translation	GO:0003700//GO:0003743//GO:0003677//GO:0003735	transcription factor activity, sequence-specific DNA binding//translation initiation factor activity//DNA binding//structural constituent of ribosome	GO:0005840//GO:0005622//GO:0005667//GO:0005634	ribosome//intracellular//transcription factor complex//nucleus	KOG1770	Translation initiation factor 1 (eIF-1/SUI1)
Cluster-1252.19505	18.38991137	1.649286497	3.479	2.51E-05	0.0014459	1388	357467061	XP_003603815.1	668	9.20E-68	RING-H2 finger protein ATL5J [Medicago truncatula]>gi|355492863|gb|AES74066.1| zinc finger, C3HC4 type (RING finger) protein [Medicago truncatula]>gi|388508440|gb|AFK42286.1| unknown [Medicago truncatula]	146189912	CU013532.9	570	0	M.truncatula DNA sequence from clone MTH2-45F3 on chromosome 3, complete sequence	K19037	ATL23	E3 ubiquitin-protein ligase ATL23	http://www.genome.jp/dbget-bin/www_bget?ko:K19037	Q8L9W3	389	2.90E-36	E3 ubiquitin-protein ligase ATL23 OS=Arabidopsis thaliana GN=ATL23 PE=1 SV=2	PF14634//PF17122//PF17123//PF12678//PF00097//PF00628//PF12906//PF12861//PF13639	zinc-RING finger domain//Zinc-finger//RING-like zinc finger//RING-H2 zinc finger//Zinc finger, C3HC4 type (RING finger)//PHD-finger//RING-variant domain//Anaphase-promoting complex subunit 11 RING-H2 finger//Ring finger domain	GO:0016567	protein ubiquitination	GO:0005515//GO:0046872//GO:0008270//GO:0004842	protein binding//metal ion binding//zinc ion binding//ubiquitin-protein transferase activity	GO:0005680	anaphase-promoting complex	--	--
Cluster-1252.19606	28.64728779	5.738865975	2.3196	1.12E-05	0.00068793	1515	357506515	XP_003623546.1	984	2.30E-104	hypothetical protein MTR_7g072270 [Medicago truncatula]>gi|355498561|gb|AES79764.1| LURP-one-like protein [Medicago truncatula]	357506514	XM_003623498.1	688	0	Medicago truncatula hypothetical protein (MTR_7g072270) mRNA, complete cds	--	--	--	--	Q9LZX1	649	2.20E-66	Protein LURP-one-related 15 OS=Arabidopsis thaliana GN=At5g01750 PE=1 SV=1	--	--	--	--	--	--	--	--	--	--
Cluster-1252.19687	80.51760097	0.108505691	9.5354	2.49E-16	4.86E-14	775	255632673	ACU16688.1	267	1.60E-21	unknown [Glycine max]	163913990	CU571154.3	540	0	M.truncatula DNA sequence from clone MTH2-59O16 on chromosome 3, complete sequence	--	--	--	--	--	--	--	--	--	--	--	--	--	--	--	--	--	--
Cluster-1252.19723	31.12506905	1.713304854	4.1832	7.20E-09	7.25E-07	1556	357488575	XP_003614575.1	1763	1.10E-194	SRG1-like protein [Medicago truncatula]>gi|355515910|gb|AES97533.1| flavonol synthase/flavanone 3-hydroxylase [Medicago truncatula]	357488574	XM_003614527.1	1010	0	Medicago truncatula SRG1-like protein (MTR_5g055690) mRNA, complete cds	--	--	--	--	Q39224	1058	8.60E-114	Protein SRG1 OS=Arabidopsis thaliana GN=SRG1 PE=2 SV=1	PF03171	2OG-Fe(II) oxygenase superfamily	GO:0055114	oxidation-reduction process	GO:0016491//GO:0016706	oxidoreductase activity//oxidoreductase activity, acting on paired donors, with incorporation or reduction of molecular oxygen, 2-oxoglutarate as one donor, and incorporation of one atom each of oxygen into both donors	--	--	--	--
Cluster-1252.19757	133.6288627	6.590093117	4.3418	1.22E-33	4.95E-31	1366	734387467	KHN25230.1	1098	1.20E-117	Tropinone reductase like [Glycine soja]	388493665	BT135104.1	812	0	Medicago truncatula clone JCVI-FLMt-15I23 unknown mRNA >gnl|BL_ORD_ID|12948108 Medicago truncatula clone JCVI-FLMt-9E7 unknown mRNA	K08081	TR1	tropinone reductase I	http://www.genome.jp/dbget-bin/www_bget?ko:K08081	Q9ZW04	872	2.80E-92	Tropinone reductase homolog At2g29170 OS=Arabidopsis thaliana GN=At2g29170 PE=3 SV=1	PF01370//PF01225//PF02882//PF02283//PF00106	NAD dependent epimerase/dehydratase family//Mur ligase family, catalytic domain//Tetrahydrofolate dehydrogenase/cyclohydrolase, NAD(P)-binding domain//Cobinamide kinase / cobinamide phosphate guanyltransferase//short chain dehydrogenase	GO:0009058//GO:0008152//GO:0046487//GO:0009236//GO:0051188//GO:0055114//GO:0009396	biosynthetic process//metabolic process//glyoxylate metabolic process//cobalamin biosynthetic process//cofactor biosynthetic process//oxidation-reduction process//folic acid-containing compound biosynthetic process	GO:0050662//GO:0003824//GO:0004488//GO:0005524//GO:0043752//GO:0016491//GO:0000166	coenzyme binding//catalytic activity//methylenetetrahydrofolate dehydrogenase (NADP+) activity//ATP binding//adenosylcobinamide kinase activity//oxidoreductase activity//nucleotide binding	--	--	--	--
Cluster-1252.19826	35.70556874	1.519079668	4.5549	2.87E-10	3.38E-08	1023	217069806	ACJ83263.1	968	1.10E-102	unknown [Medicago truncatula]>gi|388498948|gb|AFK37540.1| unknown [Medicago truncatula]>gi|657404692|gb|KEH43315.1| RAB GTPase-like protein A5B [Medicago truncatula]	828304440	XM_004496073.2	576	0	PREDICTED: Cicer arietinum ras-related protein RABC2a-like (LOC101498490), mRNA	K07910	RAB18	Ras-related protein Rab-18	http://www.genome.jp/dbget-bin/www_bget?ko:K07910	O49841	718	1.50E-74	Ras-related protein RABC2a OS=Arabidopsis thaliana GN=RABC2A PE=1 SV=1	PF01926//PF03193//PF08477//PF04670//PF00071//PF00025	50S ribosome-binding GTPase//Protein of unknown function, DUF258//Ras of Complex, Roc, domain of DAPkinase//Gtr1/RagA G protein conserved region//Ras family//ADP-ribosylation factor family	GO:0015031//GO:0007264	protein transport//small GTPase mediated signal transduction	GO:0003924//GO:0005525	GTPase activity//GTP binding	--	--	KOG0080	GTPase Rab18, small G protein superfamily
Cluster-1252.19972	70.4336075	18.06619748	1.963	3.32E-10	3.89E-08	1333	357437885	XP_003589218.1	865	1.30E-90	BRI1-KD interacting protein [Medicago truncatula]>gi|355478266|gb|AES59469.1| BRI1 kinase inhibitor 1, putative [Medicago truncatula]	186452722	AC167957.40	1110	0	Medicago truncatula clone mth2-106h7, complete sequence	K14499	BKI1	BRI1 kinase inhibitor 1	http://www.genome.jp/dbget-bin/www_bget?ko:K14499	Q9FMZ0	189	4.30E-13	BRI1 kinase inhibitor 1 OS=Arabidopsis thaliana GN=BKI1 PE=1 SV=1	--	--	--	--	--	--	--	--	--	--
Cluster-1252.20100	353.7115059	9.874017843	5.1628	2.40E-90	2.78E-87	2142	357465565	XP_003603067.1	2302	4.80E-257	N-hydroxycinnamoyl/benzoyltransferase [Medicago truncatula]>gi|355492115|gb|AES73318.1| HXXXD-type acyl-transferase family protein [Medicago truncatula]	118142341	CU179697.4	1251	0	M.truncatula DNA sequence from clone MTH2-63I19 on chromosome 3, complete sequence	--	--	--	--	Q9SND9	628	8.70E-64	Uncharacterized acetyltransferase At3g50280 OS=Arabidopsis thaliana GN=At3g50280 PE=3 SV=1	PF02458	Transferase family	--	--	GO:0016747	transferase activity, transferring acyl groups other than amino-acyl groups	--	--	--	--
Cluster-1252.20127	114.5768034	8.788960937	3.7045	6.67E-27	2.16E-24	2189	30790423	AAP33165.1	2820	0.00E+00	polyphenol oxidase [Medicago sativa]	30790422	AY283062.1	2180	0	Medicago sativa subsp. sativa Saranac sativa polyphenol oxidase (PPO) gene, complete cds; nuclear gene for chloroplast product	K00422	E1.10.3.1	polyphenol oxidase	http://www.genome.jp/dbget-bin/www_bget?ko:K00422	Q06215	1916	3.90E-213	Polyphenol oxidase A1, chloroplastic OS=Vicia faba PE=1 SV=1	PF12143//PF12142//PF00264	Protein of unknown function (DUF_B2219)//Polyphenol oxidase middle domain//Common central domain of tyrosinase	GO:0055114//GO:0006118//GO:0006570//GO:0008152	oxidation-reduction process//obsolete electron transport//tyrosine metabolic process//metabolic process	GO:0016491//GO:0004097	oxidoreductase activity//catechol oxidase activity	--	--	--	--
Cluster-1252.20183	250.3474858	12.55736357	4.3173	2.37E-61	1.96E-58	2036	357468381	XP_003604475.1	1479	1.20E-161	Mitochondrial carnitine/acylcarnitine carrier protein [Medicago truncatula]>gi|355505530|gb|AES86672.1| carnitine/acylcarnitine carrier CACL-like protein [Medicago truncatula]	357468380	XM_003604427.1	1093	0	Medicago truncatula Mitochondrial carnitine/acylcarnitine carrier protein (MTR_4g012850) mRNA, complete cds	K15109	SLC25A20_29, CACT, CACL, CRC1	solute carrier family 25 (mitochondrial carnitine/acylcarnitine transporter), member 20/29	http://www.genome.jp/dbget-bin/www_bget?ko:K15109	Q9CA93	1007	9.30E-108	Mitochondrial arginine transporter BAC2 OS=Arabidopsis thaliana GN=BAC2 PE=1 SV=1	--	--	GO:0055085	transmembrane transport	--	--	GO:0016021	integral component of membrane	KOG0758	Mitochondrial carnitine-acylcarnitine carrier protein
Cluster-1252.20184	45.74120021	1.873893276	4.6094	8.59E-13	1.26E-10	1302	357468381	XP_003604475.1	1173	2.40E-126	Mitochondrial carnitine/acylcarnitine carrier protein [Medicago truncatula]>gi|355505530|gb|AES86672.1| carnitine/acylcarnitine carrier CACL-like protein [Medicago truncatula]	357468380	XM_003604427.1	871	0	Medicago truncatula Mitochondrial carnitine/acylcarnitine carrier protein (MTR_4g012850) mRNA, complete cds	K15109	SLC25A20_29, CACT, CACL, CRC1	solute carrier family 25 (mitochondrial carnitine/acylcarnitine transporter), member 20/29	http://www.genome.jp/dbget-bin/www_bget?ko:K15109	Q9CA93	806	1.20E-84	Mitochondrial arginine transporter BAC2 OS=Arabidopsis thaliana GN=BAC2 PE=1 SV=1	--	--	GO:0055085	transmembrane transport	--	--	GO:0016021	integral component of membrane	KOG0758	Mitochondrial carnitine-acylcarnitine carrier protein
Cluster-1252.2024	26.6891409	5.140457091	2.3763	1.75E-05	0.0010436	1633	357493185	XP_003616881.1	1152	8.10E-124	Tyrosine specific protein phosphatase family protein [Medicago truncatula]>gi|355518216|gb|AES99839.1| tyrosine specific protein phosphatase family protein [Medicago truncatula]	388522070	BT149303.1	1029	0	Medicago truncatula clone JCVI-FLMt-3K14 unknown mRNA	K18045	SIW14, OCA3	tyrosine-protein phosphatase SIW14	http://www.genome.jp/dbget-bin/www_bget?ko:K18045	Q9ZVN4	747	1.00E-77	Probable tyrosine-protein phosphatase At1g05000 OS=Arabidopsis thaliana GN=At1g05000 PE=1 SV=1	PF00102//PF00782	Protein-tyrosine phosphatase//Dual specificity phosphatase, catalytic domain	GO:0035335//GO:0006470//GO:0006570	peptidyl-tyrosine dephosphorylation//protein dephosphorylation//tyrosine metabolic process	GO:0004725//GO:0008138	protein tyrosine phosphatase activity//protein tyrosine/serine/threonine phosphatase activity	--	--	KOG1572	Predicted protein tyrosine phosphatase
Cluster-1252.20320	92.649777	13.00711966	2.8325	3.00E-18	6.51E-16	1655	10720088	O82515.1	1692	2.00E-186	RecName: Full=Probable mannitol dehydrogenase; AltName: Full=NAD-dependent mannitol dehydrogenase [Medicago sativa]>gi|17028156|gb|AAL34328.1|L46856_1 cinnamyl-alcohol dehydrogenase [Medicago sativa]>gi|3603401|gb|AAC35846.1| cinnamyl-alcohol dehydrogenase [Medicago sativa]	3603400	AF083333.1	1360	0	AF083333 Medicago sativa cinnamyl-alcohol dehydrogenase (MsaCad1) mRNA, complete cds >gnl|BL_ORD_ID|272809 Medicago sativa cinnamyl-alcohol dehydrogenase (cad1) mRNA, complete cds	K00083	E1.1.1.195	cinnamyl-alcohol dehydrogenase	http://www.genome.jp/dbget-bin/www_bget?ko:K00083	O82515	1692	2.80E-187	Probable mannitol dehydrogenase OS=Medicago sativa GN=CAD1 PE=1 SV=1	PF08240//PF02826//PF00107	Alcohol dehydrogenase GroES-like domain//D-isomer specific 2-hydroxyacid dehydrogenase, NAD binding domain//Zinc-binding dehydrogenase	GO:0009811//GO:0009809//GO:0009805//GO:0055114	stilbene biosynthetic process//lignin biosynthetic process//coumarin biosynthetic process//oxidation-reduction process	GO:0052747//GO:0045551//GO:0008270//GO:0051287//GO:0046872//GO:0000166	sinapyl alcohol dehydrogenase activity//cinnamyl-alcohol dehydrogenase activity//zinc ion binding//NAD binding//metal ion binding//nucleotide binding	--	--	--	--
Cluster-1252.20327	57.31412619	16.05884221	1.8355	5.04E-08	4.48E-06	1494	357511765	XP_003626171.1	1570	2.50E-172	DNA polymerase III polC-type [Medicago truncatula]>gi|355501186|gb|AES82389.1| DNA polymerase III, epsilon subunit-like protein [Medicago truncatula]	357511764	XM_003626123.1	945	0	Medicago truncatula DNA polymerase III polC-type (MTR_7g112320) mRNA, complete cds	--	--	--	--	Q682U6	642	1.40E-65	Exonuclease DPD1, chloroplastic/mitochondrial OS=Arabidopsis thaliana GN=DPD1 PE=1 SV=1	PF13482//PF03104	RNase_H superfamily//DNA polymerase family B, exonuclease domain	--	--	GO:0004527//GO:0008408//GO:0003676	exonuclease activity//3'-5' exonuclease activity//nucleic acid binding	GO:0005622	intracellular	--	--
Cluster-1252.20350	35.80949561	6.513054077	2.4589	4.15E-07	3.28E-05	1433	357521715	XP_003631146.1	1614	1.90E-177	Annexin-like protein [Medicago truncatula]>gi|355525168|gb|AET05622.1| annexin D8 [Medicago truncatula]	357521714	XM_003631098.1	1276	0	Medicago truncatula Annexin-like protein (MTR_8g107640) mRNA, complete cds	--	--	--	--	Q9C9X3	917	1.80E-97	Annexin D5 OS=Arabidopsis thaliana GN=ANN5 PE=2 SV=2	PF00191	Annexin	--	--	GO:0005544//GO:0005509	calcium-dependent phospholipid binding//calcium ion binding	--	--	KOG0819	Annexin
Cluster-1252.20367	223.236978	51.70296156	2.1103	2.22E-31	8.12E-29	1826	657395605	AES73400.2	1596	3.00E-175	ZIP zinc/iron transport family protein [Medicago truncatula]	59958414	AC133572.35	657	0	Medicago truncatula clone mth2-10o11, complete sequence	K14709	SLC39A1_2_3, ZIP1_2_3	solute carrier family 39 (zinc transporter), member 1/2/3	http://www.genome.jp/dbget-bin/www_bget?ko:K14709	O04089	1176	2.10E-127	Zinc transporter 4, chloroplastic OS=Arabidopsis thaliana GN=ZIP4 PE=2 SV=1	PF03600//PF12297//PF02535	Citrate transporter//Ellis van Creveld protein 2 like protein//ZIP Zinc transporter	GO:0007224//GO:0055085//GO:0030001	smoothened signaling pathway//transmembrane transport//metal ion transport	GO:0046873	metal ion transmembrane transporter activity	GO:0016020//GO:0016021	membrane//integral component of membrane	--	--
Cluster-1252.20823	34.52224297	0.488275608	6.1437	3.23E-10	3.78E-08	1233	--	--	--	--	--	186910353	AC125390.32	69	2.41E-25	Medicago truncatula clone mth2-17c11, complete sequence	--	--	--	--	--	--	--	--	--	--	--	--	--	--	--	--	--	--
Cluster-1252.20920	51.54412686	9.831158095	2.3904	2.15E-09	2.31E-07	870	388506002	AFK41067.1	658	8.30E-67	unknown [Medicago truncatula]>gi|657375287|gb|AET04239.2| general regulatory factor 2 [Medicago truncatula]	388506001	BT141273.1	469	0	Medicago truncatula clone JCVI-FLMt-6B21 unknown mRNA	K06630	YWHAE	14-3-3 protein epsilon	http://www.genome.jp/dbget-bin/www_bget?ko:K06630	Q96452	578	2.20E-58	14-3-3-like protein C OS=Glycine max GN=GF14C PE=2 SV=1	--	--	--	--	GO:0019904	protein domain specific binding	--	--	KOG0841	Multifunctional chaperone (14-3-3 family)
Cluster-1252.20925	33.39036615	5.479537374	2.6073	4.87E-07	3.79E-05	662	357518949	XP_003629763.1	638	1.30E-64	14-3-3-like protein gf14-6 [Medicago truncatula]	388506001	BT141273.1	400	0	Medicago truncatula clone JCVI-FLMt-6B21 unknown mRNA	K06630	YWHAE	14-3-3 protein epsilon	http://www.genome.jp/dbget-bin/www_bget?ko:K06630	Q96452	578	1.70E-58	14-3-3-like protein C OS=Glycine max GN=GF14C PE=2 SV=1	--	--	--	--	--	--	--	--	KOG0841	Multifunctional chaperone (14-3-3 family)
Cluster-1252.21078	172.1507468	21.20743722	3.021	2.67E-34	1.12E-31	1776	357507913	XP_003624245.1	2302	4.00E-257	UDP-glucosyltransferase, putative [Medicago truncatula]>gi|124361017|gb|ABN08989.1| UDP-glucuronosyl/UDP-glucosyltransferase [Medicago truncatula]>gi|355499260|gb|AES80463.1| UDP-glucosyltransferase family protein [Medicago truncatula]	357507912	XM_003624197.1	1240	0	Medicago truncatula UDP-glucosyltransferase, putative (MTR_7g080900) mRNA, complete cds	K13691	SGT1	pathogen-inducible salicylic acid glucosyltransferase	http://www.genome.jp/dbget-bin/www_bget?ko:K13691	P0C7P7	896	6.00E-95	UDP-glycosyltransferase 74E1 OS=Arabidopsis thaliana GN=UGT74E1 PE=3 SV=1	PF00201//PF05955//PF04101	UDP-glucoronosyl and UDP-glucosyl transferase//Equine herpesvirus glycoprotein gp2//Glycosyltransferase family 28 C-terminal domain	GO:0016032//GO:0008152	viral process//metabolic process	GO:0016758	transferase activity, transferring hexosyl groups	GO:0016021	integral component of membrane	--	--
Cluster-1252.21081	42.39393176	11.33884467	1.9026	1.69E-06	0.00012125	1722	734310531	KHM99911.1	2002	2.30E-222	Lysine histidine transporter 1 [Glycine soja]	828316735	XM_004503580.2	989	0	PREDICTED: Cicer arietinum probable GABA transporter 2 (LOC101503538), mRNA	--	--	--	--	Q8L4X4	1815	1.60E-201	Probable GABA transporter 2 OS=Arabidopsis thaliana GN=At5g41800 PE=1 SV=1	PF00001//PF03607	7 transmembrane receptor (rhodopsin family)//Doublecortin	GO:0007186//GO:0035556	G-protein coupled receptor signaling pathway//intracellular signal transduction	GO:0004930	G-protein coupled receptor activity	GO:0016021	integral component of membrane	--	--
Cluster-1252.21325	16.61800966	60.92594526	-1.8743	2.79E-06	0.00019353	1374	357476693	XP_003608632.1	1236	1.20E-133	hypothetical protein MTR_4g098620 [Medicago truncatula]>gi|355509687|gb|AES90829.1| TLD protein [Medicago truncatula]	357476692	XM_003608584.1	732	0	Medicago truncatula hypothetical protein (MTR_4g098620) mRNA, complete cds	--	--	--	--	--	--	--	--	--	--	--	--	--	--	--	--	--	--
Cluster-1252.21353	18.49641069	1.004762695	4.2023	8.00E-06	0.00050137	2762	357521381	XP_003630979.1	1741	6.90E-192	Heat stress transcription factor A-8 [Medicago truncatula]>gi|355525001|gb|AET05455.1| heat shock transcription factor [Medicago truncatula]	357521380	XM_003630931.1	1105	0	Medicago truncatula Heat stress transcription factor A-8 (MTR_8g105780) mRNA, complete cds	K09419	HSFF	heat shock transcription factor, other eukaryote	http://www.genome.jp/dbget-bin/www_bget?ko:K09419	Q9S7U5	637	1.00E-64	Heat stress transcription factor A-8 OS=Arabidopsis thaliana GN=HSFA8 PE=2 SV=1	PF00447//PF15476	HSF-type DNA-binding//Histone deacetylase complex subunit SAP25	GO:0006355	regulation of transcription, DNA-templated	GO:0043565//GO:0003700	sequence-specific DNA binding//transcription factor activity, sequence-specific DNA binding	GO:0005737//GO:0005634//GO:0005667	cytoplasm//nucleus//transcription factor complex	--	--
Cluster-1252.2141	17.50653296	0.596781298	4.8745	8.22E-06	0.00051447	847	657396972	KEH36805.1	1043	1.80E-111	glucose-6-phosphate/phosphate translocator-like protein [Medicago truncatula]	828286531	XM_004486075.2	531	0	PREDICTED: Cicer arietinum glucose-6-phosphate/phosphate translocator 2, chloroplastic-like (LOC101492580), mRNA	K15283	SLC35E1	solute carrier family 35, member E1	http://www.genome.jp/dbget-bin/www_bget?ko:K15283	Q94B38	780	8.10E-82	Glucose-6-phosphate/phosphate translocator 2, chloroplastic OS=Arabidopsis thaliana GN=GPT2 PE=2 SV=2	PF04138//PF00892	GtrA-like protein//EamA-like transporter family	GO:0006810//GO:0000271	transport//polysaccharide biosynthetic process	--	--	GO:0016020//GO:0016021	membrane//integral component of membrane	KOG1441	Glucose-6-phosphate/phosphate and phosphoenolpyruvate/phosphate antiporter
Cluster-1252.21599	68.99046455	12.80909677	2.4292	2.89E-12	4.06E-10	1261	657386811	KEH29061.1	1456	3.50E-159	haloacid dehalogenase-like hydrolase [Medicago truncatula]	828334582	XM_004514073.2	679	0	PREDICTED: Cicer arietinum uncharacterized LOC101497830 (LOC101497830), mRNA	K07025	K07025	putative hydrolase of the HAD superfamily	http://www.genome.jp/dbget-bin/www_bget?ko:K07025	Q09893	205	5.70E-15	Uncharacterized protein C24B11.05 OS=Schizosaccharomyces pombe (strain 972 / ATCC 24843) GN=SPAC24B11.05 PE=3 SV=1	PF12689	Acid Phosphatase	--	--	GO:0016791	phosphatase activity	--	--	KOG3109	Haloacid dehalogenase-like hydrolase
Cluster-1252.21665	16.27587417	0.798601883	4.3491	2.44E-05	0.0014107	815	358343344	XP_003635764.1	772	4.70E-80	Ras-related protein Rab11B [Medicago truncatula]>gi|388505920|gb|AFK41026.1| unknown [Medicago truncatula]>gi|657399830|gb|KEH39217.1| RAB GTPase-like protein A1D [Medicago truncatula]	388505919	BT141232.1	527	0	Medicago truncatula clone JCVI-FLMt-6L16 unknown mRNA	K07904	RAB11A	Ras-related protein Rab-11A	http://www.genome.jp/dbget-bin/www_bget?ko:K07904	Q40521	628	3.30E-64	Ras-related protein Rab11B OS=Nicotiana tabacum GN=RAB11B PE=2 SV=1	PF00025//PF00071//PF08477	ADP-ribosylation factor family//Ras family//Ras of Complex, Roc, domain of DAPkinase	GO:0015031//GO:0007264	protein transport//small GTPase mediated signal transduction	GO:0005525	GTP binding	--	--	--	--
Cluster-1252.21836	2.772583717	22.41076533	-3.0149	9.49E-05	0.0047638	3535	657397095	KEH36928.1	2411	1.80E-269	malonyl-CoA decarboxylase [Medicago truncatula]	828287505	XM_004486128.2	1344	0	PREDICTED: Cicer arietinum malonyl-CoA decarboxylase, mitochondrial (LOC101510736), transcript variant X1, mRNA	K01578	MLYCD	malonyl-CoA decarboxylase	http://www.genome.jp/dbget-bin/www_bget?ko:K01578	O95822	730	2.10E-75	Malonyl-CoA decarboxylase, mitochondrial OS=Homo sapiens GN=MLYCD PE=1 SV=3	PF06203//PF05292	CCT motif//Malonyl-CoA decarboxylase (MCD)	GO:0006633//GO:0019482	fatty acid biosynthetic process//beta-alanine metabolic process	GO:0005515//GO:0050080	protein binding//malonyl-CoA decarboxylase activity	--	--	KOG3018	Malonyl-CoA decarboxylase
Cluster-1252.22045	812.7904538	102.8091418	2.9829	1.50E-153	3.23E-150	1493	4469288	CAA65771.1	1103	3.60E-118	ferritin [Medicago sativa]	4469287	X97059.1	976	0	M.sativa mRNA for ferritin	K00522	FTH1	ferritin heavy chain	http://www.genome.jp/dbget-bin/www_bget?ko:K00522	O65100	849	1.40E-89	Ferritin-3, chloroplastic OS=Vigna unguiculata PE=2 SV=1	PF00210//PF03094//PF02915	Ferritin-like domain//Mlo family//Rubrerythrin	GO:0055114//GO:0006879//GO:0006952	oxidation-reduction process//cellular iron ion homeostasis//defense response	GO:0008199//GO:0016491//GO:0046872	ferric iron binding//oxidoreductase activity//metal ion binding	GO:0016021	integral component of membrane	KOG2332	Ferritin
Cluster-1252.22312	35.65411979	11.12183328	1.6807	4.58E-05	0.0024745	1860	657398594	KEH38176.1	1999	5.70E-222	molybdenum cofactor biosynthesis protein A [Medicago truncatula]	828292019	XM_004488513.2	901	0	PREDICTED: Cicer arietinum cyclic pyranopterin monophosphate synthase, mitochondrial (LOC101488359), mRNA	K03639	MOCS1, moaA	cyclic pyranopterin phosphate synthase	http://www.genome.jp/dbget-bin/www_bget?ko:K03639	Q39055	1499	7.50E-165	Cyclic pyranopterin monophosphate synthase, mitochondrial OS=Arabidopsis thaliana GN=CNX2 PE=1 SV=1	PF06463//PF04055	Molybdenum Cofactor Synthesis C//Radical SAM superfamily	GO:0006777	Mo-molybdopterin cofactor biosynthetic process	GO:0051536//GO:0003824//GO:0051539	iron-sulfur cluster binding//catalytic activity//4 iron, 4 sulfur cluster binding	GO:0019008	molybdopterin synthase complex	KOG2876	Molybdenum cofactor biosynthesis pathway protein
Cluster-1252.22631	79.67280928	37.82020098	1.0749	4.97E-06	0.00032515	1956	657405697	KEH44153.1	2316	1.00E-258	phosphatidylserine synthase [Medicago truncatula]	828306125	XM_004496958.2	1103	0	PREDICTED: Cicer arietinum CDP-diacylglycerol--serine O-phosphatidyltransferase 1 (LOC101502644), transcript variant X4, mRNA	K08730	PTDSS2	phosphatidylserine synthase 2	http://www.genome.jp/dbget-bin/www_bget?ko:K08730	F4HXY7	1908	3.00E-212	CDP-diacylglycerol--serine O-phosphatidyltransferase 1 OS=Arabidopsis thaliana GN=PSS1 PE=1 SV=1	PF00892//PF03034	EamA-like transporter family//Phosphatidyl serine synthase	GO:0006659	phosphatidylserine biosynthetic process	--	--	GO:0016020//GO:0016021	membrane//integral component of membrane	KOG2735	Phosphatidylserine synthase
Cluster-1252.23032	108.6087257	42.75124209	1.3451	6.36E-10	7.25E-08	6251	657379207	AES81355.2	9386	0.00E+00	ABC transporter family protein [Medicago truncatula]	828300170	XM_012713841.1	4506	0	PREDICTED: Cicer arietinum ABC transporter A family member 1 (LOC101502626), mRNA	K05643	ABCA3	ATP-binding cassette, subfamily A (ABC1), member 3	http://www.genome.jp/dbget-bin/www_bget?ko:K05643	Q84M24	6773	0.00E+00	ABC transporter A family member 1 OS=Arabidopsis thaliana GN=ABCA1 PE=2 SV=2	PF13304//PF00005//PF04310//PF06777//PF00448//PF03193	AAA domain, putative AbiEii toxin, Type IV TA system//ABC transporter//MukB N-terminal//Helical and beta-bridge domain//SRP54-type protein, GTPase domain//Protein of unknown function, DUF258	GO:0030261//GO:0006614//GO:0007059	chromosome condensation//SRP-dependent cotranslational protein targeting to membrane//chromosome segregation	GO:0016887//GO:0005525//GO:0003677//GO:0003924//GO:0005524	ATPase activity//GTP binding//DNA binding//GTPase activity//ATP binding	GO:0005634//GO:0009295	nucleus//nucleoid	KOG0059	Lipid exporter ABCA1 and related proteins, ABC superfamily
Cluster-1252.23320	56.33659621	11.23033897	2.3267	6.80E-10	7.72E-08	596	357506141	XP_003623359.1	704	2.60E-72	Ferritin-1 [Medicago truncatula]>gi|355498374|gb|AES79577.1| ferritin [Medicago truncatula]>gi|388499902|gb|AFK38017.1| unknown [Medicago truncatula]	357506140	XM_003623311.1	491	0	Medicago truncatula Ferritin-1 (MTR_7g069980) mRNA, complete cds	K00522	FTH1	ferritin heavy chain	http://www.genome.jp/dbget-bin/www_bget?ko:K00522	P19975	583	4.00E-59	Ferritin-1, chloroplastic OS=Pisum sativum PE=1 SV=2	PF00210//PF02915	Ferritin-like domain//Rubrerythrin	GO:0006826//GO:0006879//GO:0055114	iron ion transport//cellular iron ion homeostasis//oxidation-reduction process	GO:0046872//GO:0016491//GO:0008199	metal ion binding//oxidoreductase activity//ferric iron binding	--	--	KOG2332	Ferritin
Cluster-1252.23671	161.9077761	74.1234924	1.1272	1.83E-11	2.43E-09	1150	388511064	AFK43598.1	799	4.90E-83	unknown [Medicago truncatula]	388511063	BT143804.1	503	0	Medicago truncatula clone JCVI-FLMt-11I17 unknown mRNA	--	--	--	--	Q9SJ02	450	2.00E-43	Stress enhanced protein 2, chloroplastic OS=Arabidopsis thaliana GN=SEP2 PE=2 SV=1	--	--	--	--	--	--	--	--	--	--
Cluster-1252.23874	2.778243101	22.73194218	-3.0325	8.03E-05	0.0040971	670	357473295	XP_003606932.1	619	2.10E-62	BHLH transcription factor [Medicago truncatula]>gi|355507987|gb|AES89129.1| transcription factor [Medicago truncatula]	357473294	XM_003606884.1	271	6.56E-138	Medicago truncatula BHLH transcription factor (MTR_4g070320) mRNA, complete cds	--	--	--	--	--	--	--	--	--	--	--	--	GO:0046983	protein dimerization activity	--	--	--	--
Cluster-1252.23996	39.53645728	9.597328332	2.0425	1.47E-06	0.00010668	1661	502113864	XP_004494784.1	1526	3.60E-167	PREDICTED: putative glucose-6-phosphate 1-epimerase isoform X1 [Cicer arietinum]>gi|502113867|ref|XP_004494785.1| PREDICTED: putative glucose-6-phosphate 1-epimerase isoform X1 [Cicer arietinum]>gi|502113870|ref|XP_004494786.1| PREDICTED: putative glucose-6-phosphate 1-epimerase isoform X1 [Cicer arietinum]>gi|502113873|ref|XP_004494787.1| PREDICTED: putative glucose-6-phosphate 1-epimerase isofo…	357512486	XM_003626484.1	1226	0	Medicago truncatula hypothetical protein (MTR_7g116910) mRNA, complete cds	K01792	E5.1.3.15	glucose-6-phosphate 1-epimerase	http://www.genome.jp/dbget-bin/www_bget?ko:K01792	Q40784	1053	3.50E-113	Putative glucose-6-phosphate 1-epimerase OS=Cenchrus ciliaris PE=2 SV=1	PF01263//PF07702	Aldose 1-epimerase//UTRA domain	GO:0005975//GO:0006355	carbohydrate metabolic process//regulation of transcription, DNA-templated	GO:0016853//GO:0003677	isomerase activity//DNA binding	--	--	KOG1594	Uncharacterized enzymes related to aldose 1-epimerase
Cluster-1252.24011	36.26327532	8.360363459	2.1169	2.54E-06	0.00017802	1862	657386475	KEH28802.1	2480	9.50E-278	fatty acyl-CoA synthetase family protein [Medicago truncatula]	828322639	XM_004506776.2	1111	0	PREDICTED: Cicer arietinum malonate--CoA ligase-like (LOC101510623), transcript variant X1, mRNA	K18660	ACSF3	malonyl-CoA/methylmalonyl-CoA synthetase	http://www.genome.jp/dbget-bin/www_bget?ko:K18660	Q8H151	1807	1.50E-200	Malonate--CoA ligase OS=Arabidopsis thaliana GN=AAE13 PE=1 SV=1	PF00501//PF03246	AMP-binding enzyme//Pneumovirus nucleocapsid protein	GO:0008152	metabolic process	GO:0003824//GO:0003723	catalytic activity//RNA binding	GO:0019013	viral nucleocapsid	KOG1176	Acyl-CoA synthetase
Cluster-1252.24308	82.94444777	27.38358113	1.5988	1.65E-09	1.80E-07	1538	357437425	XP_003588988.1	1787	1.80E-197	Cytosolic Fe-S cluster assembly factor nbp35 [Medicago truncatula]>gi|355478036|gb|AES59239.1| cytosolic Fe-S cluster assembly factor NUBP1-like protein [Medicago truncatula]	357437424	XM_003588940.1	1230	0	Medicago truncatula Cytosolic Fe-S cluster assembly factor nbp35 (MTR_1g016110) mRNA, complete cds	--	--	--	--	Q8H1Q2	1407	2.90E-154	Cytosolic Fe-S cluster assembly factor NBP35 OS=Arabidopsis thaliana GN=NBP35 PE=1 SV=1	PF01583//PF00448//PF03193//PF00931//PF02367	Adenylylsulphate kinase//SRP54-type protein, GTPase domain//Protein of unknown function, DUF258//NB-ARC domain//Threonylcarbamoyl adenosine biosynthesis protein TsaE	GO:0006144//GO:0002949//GO:0000103//GO:0006614	purine nucleobase metabolic process//tRNA threonylcarbamoyladenosine modification//sulfate assimilation//SRP-dependent cotranslational protein targeting to membrane	GO:0005525//GO:0043531//GO:0004020//GO:0003924//GO:0005524	GTP binding//ADP binding//adenylylsulfate kinase activity//GTPase activity//ATP binding	--	--	KOG3022	Predicted ATPase, nucleotide-binding
Cluster-1252.24441	25.83148696	4.973358328	2.3768	2.39E-05	0.0013832	2315	357442475	XP_003591515.1	2705	9.60E-304	Sodium/calcium exchanger [Medicago truncatula]>gi|355480563|gb|AES61766.1| magnesium/proton exchanger-like protein [Medicago truncatula]	357442474	XM_003591467.1	1526	0	Medicago truncatula Sodium/calcium exchanger (MTR_1g088430) mRNA, complete cds	K03452	MHX	magnesium/proton exchanger	http://www.genome.jp/dbget-bin/www_bget?ko:K03452	O22252	1985	4.10E-221	Magnesium/proton exchanger OS=Arabidopsis thaliana GN=MHX PE=2 SV=3	PF17112//PF01699	Mitochondrial import receptor subunit Tom6, fungal//Sodium/calcium exchanger protein	GO:0055085//GO:0030150	transmembrane transport//protein import into mitochondrial matrix	--	--	GO:0016021//GO:0005742	integral component of membrane//mitochondrial outer membrane translocase complex	KOG1306	Ca2+/Na+ exchanger NCX1 and related proteins
Cluster-1252.24496	8.128933517	39.1705543	-2.2686	1.52E-05	0.00090967	1112	357479239	XP_003609905.1	402	5.10E-37	hypothetical protein MTR_4g124250 [Medicago truncatula]>gi|355510960|gb|AES92102.1| hypothetical protein MTR_4g124250 [Medicago truncatula]	357479238	XM_003609857.1	568	0	Medicago truncatula hypothetical protein (MTR_4g124250) mRNA, complete cds	--	--	--	--	--	--	--	--	--	--	--	--	--	--	--	--	--	--
Cluster-1252.24606	32.95047766	3.859547414	3.0938	6.83E-08	5.94E-06	595	--	--	--	--	--	358348278	XM_003638127.1	97	3.08E-41	Medicago truncatula hypothetical protein (MTR_121s0007) mRNA, complete cds	--	--	--	--	--	--	--	--	--	--	--	--	--	--	--	--	--	--
Cluster-1252.24673	34.39825101	7.868290152	2.1282	4.32E-06	0.00028749	1749	357461643	XP_003601103.1	1162	6.10E-125	NifU-like protein [Medicago truncatula]>gi|355490151|gb|AES71354.1| iron-sulfur cluster scaffold protein NFU4 [Medicago truncatula]	388520402	BT148469.1	1132	0	Medicago truncatula clone JCVI-FLMt-4G18 unknown mRNA	--	--	--	--	Q9LIG6	878	7.20E-93	NifU-like protein 4, mitochondrial OS=Arabidopsis thaliana GN=NIFU4 PE=2 SV=1	PF01106	NifU-like domain	GO:0016226	iron-sulfur cluster assembly	GO:0005506//GO:0051536	iron ion binding//iron-sulfur cluster binding	GO:0005737	cytoplasm	KOG2358	NifU-like domain-containing proteins
Cluster-1252.24757	135.7747983	4.081441551	5.056	1.14E-35	5.04E-33	1397	657395044	AES72572.2	1212	7.70E-131	homeobox associated leucine zipper protein [Medicago truncatula]	357464078	XM_003602273.1	850	0	Medicago truncatula Homeobox-leucine zipper protein ATHB-7 (MTR_3g092150) mRNA, complete cds	K09338	HD-ZIP	homeobox-leucine zipper protein	http://www.genome.jp/dbget-bin/www_bget?ko:K09338	Q9M276	387	5.00E-36	Homeobox-leucine zipper protein ATHB-12 OS=Arabidopsis thaliana GN=ATHB-12 PE=2 SV=1	PF02183//PF05920//PF00170//PF04977//PF13851//PF00046//PF06156//PF04871//PF01527	Homeobox associated leucine zipper//Homeobox KN domain//bZIP transcription factor//Septum formation initiator//Growth-arrest specific micro-tubule binding//Homeobox domain//Protein of unknown function (DUF972)//Uso1 / p115 like vesicle tethering protein, C terminal region//Transposase	GO:0048870//GO:0007049//GO:0006313//GO:0006886//GO:0006355//GO:0006260//GO:0015031	cell motility//cell cycle//transposition, DNA-mediated//intracellular protein transport//regulation of transcription, DNA-templated//DNA replication//protein transport	GO:0003677//GO:0008565//GO:0004803//GO:0003700//GO:0043565	DNA binding//protein transporter activity//transposase activity//transcription factor activity, sequence-specific DNA binding//sequence-specific DNA binding	GO:0016020//GO:0031514//GO:0005737//GO:0005667	membrane//motile cilium//cytoplasm//transcription factor complex	--	--
Cluster-1252.24800	97.64598418	48.42554718	1.0118	1.21E-06	8.85E-05	1516	388512401	AFK44262.1	1480	7.00E-162	unknown [Medicago truncatula]>gi|657405690|gb|KEH44146.1| Sec-independent protein translocase TatC [Medicago truncatula]	388512400	BT144468.1	1123	0	Medicago truncatula clone JCVI-FLMt-7P7 unknown mRNA	K03118	tatC	sec-independent protein translocase protein TatC	http://www.genome.jp/dbget-bin/www_bget?ko:K03118	Q94G17	1370	5.60E-150	Sec-independent protein translocase protein TATC, chloroplastic OS=Pisum sativum GN=TATC PE=1 SV=1	PF00902//PF10716	Sec-independent protein translocase protein (TatC)//NADH dehydrogenase transmembrane subunit	GO:0006118//GO:0055114	obsolete electron transport//oxidation-reduction process	GO:0016655	oxidoreductase activity, acting on NAD(P)H, quinone or similar compound as acceptor	GO:0016021	integral component of membrane	--	--
Cluster-1252.24908	64.19850969	18.07108024	1.8289	8.65E-09	8.60E-07	2008	657393184	KEH34026.1	1223	5.90E-132	serine acetyltransferase [Medicago truncatula]	217073823	BT052607.1	724	0	Medicago truncatula clone MTYFD_FE_FF_FG1G-O-2 unknown mRNA	K00640	cysE	serine O-acetyltransferase	http://www.genome.jp/dbget-bin/www_bget?ko:K00640	Q39218	852	8.60E-90	Serine acetyltransferase 3, mitochondrial OS=Arabidopsis thaliana GN=SAT3 PE=1 SV=3	PF06426	Serine acetyltransferase, N-terminal	GO:0006534//GO:0006535//GO:0042967	cysteine metabolic process//cysteine biosynthetic process from serine//acyl-carrier-protein biosynthetic process	GO:0009001	serine O-acetyltransferase activity	GO:0005737	cytoplasm	--	--
Cluster-1252.24909	41.72046505	9.731875388	2.1	5.07E-07	3.94E-05	2029	657393184	KEH34026.1	1303	3.10E-141	serine acetyltransferase [Medicago truncatula]	217073823	BT052607.1	808	0	Medicago truncatula clone MTYFD_FE_FF_FG1G-O-2 unknown mRNA	K00640	cysE	serine O-acetyltransferase	http://www.genome.jp/dbget-bin/www_bget?ko:K00640	Q39218	831	2.40E-87	Serine acetyltransferase 3, mitochondrial OS=Arabidopsis thaliana GN=SAT3 PE=1 SV=3	PF06426	Serine acetyltransferase, N-terminal	GO:0006534//GO:0042967//GO:0006535	cysteine metabolic process//acyl-carrier-protein biosynthetic process//cysteine biosynthetic process from serine	GO:0009001	serine O-acetyltransferase activity	GO:0005737	cytoplasm	--	--
Cluster-1252.24915	16.20641809	57.77928023	-1.834	7.26E-06	0.00046062	1258	358248778	NP_001240194.1	1344	3.40E-146	uncharacterized protein LOC100787304 [Glycine max]>gi|571469028|ref|XP_006584557.1| PREDICTED: uncharacterized protein LOC100787304 isoform X1 [Glycine max]>gi|255640648|gb|ACU20609.1| unknown [Glycine max]>gi|734368471|gb|KHN18809.1| Mitochondrial carnitine/acylcarnitine carrier-like protein [Glycine soja]	388518854	BT147695.1	915	0	Medicago truncatula clone JCVI-FLMt-17D20 unknown mRNA	K15109	SLC25A20_29, CACT, CACL, CRC1	solute carrier family 25 (mitochondrial carnitine/acylcarnitine transporter), member 20/29	http://www.genome.jp/dbget-bin/www_bget?ko:K15109	Q93XM7	1201	1.80E-130	Mitochondrial carnitine/acylcarnitine carrier-like protein OS=Arabidopsis thaliana GN=BOU PE=2 SV=1	--	--	GO:0006810	transport	--	--	GO:0016021	integral component of membrane	KOG0758	Mitochondrial carnitine-acylcarnitine carrier protein
Cluster-1252.24990	25.3365481	0.36132395	6.1318	7.15E-08	6.20E-06	1119	217073684	ACJ85202.1	650	9.10E-66	unknown [Medicago truncatula]>gi|388511949|gb|AFK44036.1| unknown [Medicago truncatula]	388511948	BT144242.1	398	0	Medicago truncatula clone JCVI-FLMt-17G8 unknown mRNA	K00083	E1.1.1.195	cinnamyl-alcohol dehydrogenase	http://www.genome.jp/dbget-bin/www_bget?ko:K00083	Q9ZRF1	555	1.30E-55	Probable mannitol dehydrogenase OS=Fragaria ananassa GN=CAD PE=2 SV=1	PF00107//PF02629	Zinc-binding dehydrogenase//CoA binding domain	GO:0055114	oxidation-reduction process	GO:0008270//GO:0048037//GO:0016491//GO:0000166	zinc ion binding//cofactor binding//oxidoreductase activity//nucleotide binding	--	--	--	--
Cluster-1252.25005	70.17533379	18.95974184	1.888	8.72E-10	9.79E-08	1507	357512319	XP_003626448.1	1333	7.70E-145	hypothetical protein MTR_7g115070 [Medicago truncatula]>gi|355501463|gb|AES82666.1| calcium-binding EF hand protein, putative [Medicago truncatula]	357512318	XM_003626400.1	885	0	Medicago truncatula hypothetical protein (MTR_7g115070) mRNA, complete cds	--	--	--	--	--	--	--	--	PF16099//PF13405//PF17050	Recq-mediated genome instability protein 1, C-terminal OB-fold//EF-hand domain//Altered inheritance of mitochondria 5	GO:0042407	cristae formation	GO:0005509//GO:0000166	calcium ion binding//nucleotide binding	GO:0061617//GO:0044284	MICOS complex//mitochondrial crista junction	--	--
Cluster-1252.25400	134.2303009	6.456088589	4.3779	6.81E-34	2.80E-31	1631	657377680	KEH22533.1	1839	1.80E-203	Serine/Threonine-kinase OXI1-like protein [Medicago truncatula]	828298151	XM_004492201.2	642	0	PREDICTED: Cicer arietinum serine/threonine-protein kinase OXI1-like (LOC101501979), mRNA	--	--	--	--	Q9LSF1	918	1.60E-97	Serine/threonine-protein kinase OXI1 OS=Arabidopsis thaliana GN=OXI1 PE=1 SV=1	PF06293//PF07714//PF00069	Lipopolysaccharide kinase (Kdo/WaaP) family//Protein tyrosine kinase//Protein kinase domain	GO:0006468	protein phosphorylation	GO:0016773//GO:0004672//GO:0005524	phosphotransferase activity, alcohol group as acceptor//protein kinase activity//ATP binding	GO:0016020	membrane	--	--
Cluster-1252.25469	265.3119263	80.74993493	1.7162	2.01E-29	7.03E-27	1020	357505813	XP_003623195.1	1127	4.00E-121	Glutathione S-transferase GST [Medicago truncatula]>gi|355498210|gb|AES79413.1| glutathione S-transferase [Medicago truncatula]>gi|388500904|gb|AFK38518.1| unknown [Medicago truncatula]	357505812	XM_003623147.1	701	0	Medicago truncatula Glutathione S-transferase GST (MTR_7g065590) mRNA, complete cds	K00799	GST, gst	glutathione S-transferase	http://www.genome.jp/dbget-bin/www_bget?ko:K00799	P32110	854	2.60E-90	Probable glutathione S-transferase OS=Glycine max GN=HSP26-A PE=2 SV=1	PF02798//PF13409//PF13417	Glutathione S-transferase, N-terminal domain//Glutathione S-transferase, N-terminal domain//Glutathione S-transferase, N-terminal domain	--	--	GO:0016740//GO:0005515	transferase activity//protein binding	--	--	--	--
Cluster-1252.25547	19.34480381	1.03080406	4.2301	4.80E-06	0.00031537	1075	657376481	KEH21559.1	1175	1.20E-126	bidirectional sugar transporter [Medicago truncatula]	828292696	XM_004489049.2	535	0	PREDICTED: Cicer arietinum bidirectional sugar transporter SWEET9-like (LOC101497133), mRNA	K15382	SLC50A, SWEET	solute carrier family 50 (sugar transporter)	http://www.genome.jp/dbget-bin/www_bget?ko:K15382	Q9FPN0	658	1.40E-67	Bidirectional sugar transporter NEC1 OS=Petunia hybrida GN=NEC1 PE=2 SV=1	PF03083//PF16954	Sugar efflux transporter for intercellular exchange//Haem-transporter, endosomal/lysosomal, haem-responsive gene	GO:0015886	heme transport	GO:0015232	heme transporter activity	GO:0016021	integral component of membrane	--	--
Cluster-1252.25565	11.93615554	47.57974532	-1.995	1.40E-05	0.00084529	635	657388455	KEH30390.1	343	2.00E-30	NAD-dependent epimerase/dehydratase family protein [Medicago truncatula]	828323582	XM_012717785.1	267	1.04E-135	PREDICTED: Cicer arietinum protein TIC 62, chloroplastic (LOC101489550), transcript variant X1, mRNA	--	--	--	--	Q8SKU2	243	1.10E-19	Protein TIC 62, chloroplastic OS=Pisum sativum GN=TIC62 PE=1 SV=2	--	--	--	--	--	--	--	--	--	--
Cluster-1252.25608	73.61829727	35.66907566	1.0454	1.65E-05	0.00098455	911	729321371	XP_010533516.1	441	1.30E-41	PREDICTED: probable histone H2A.3 [Tarenaya hassleriana]	388511864	BT144200.1	411	0	Medicago truncatula clone JCVI-FLMt-1M8 unknown mRNA	K11251	H2A	histone H2A	http://www.genome.jp/dbget-bin/www_bget?ko:K11251	Q9C681	433	1.50E-41	Probable histone H2A.1 OS=Arabidopsis thaliana GN=At1g51060 PE=1 SV=1	PF00125	Core histone H2A/H2B/H3/H4	--	--	GO:0003677	DNA binding	--	--	KOG1756	Histone 2A
Cluster-1252.26043	22.68898532	96.73282315	-2.092	1.39E-10	1.69E-08	1026	357452665	XP_003596609.1	1147	1.90E-123	Oxygen-evolving enhancer protein 3-1 [Medicago truncatula]>gi|355485657|gb|AES66860.1| oxygen-evolving enhancer protein [Medicago truncatula]	357452664	XM_003596561.1	792	0	Medicago truncatula Oxygen-evolving enhancer protein 3-1 (MTR_2g082580) mRNA, complete cds	K08901	psbQ	photosystem II oxygen-evolving enhancer protein 3	http://www.genome.jp/dbget-bin/www_bget?ko:K08901	Q9SGH4	607	1.10E-61	Photosynthetic NDH subunit of lumenal location 3, chloroplastic OS=Arabidopsis thaliana GN=PNSL3 PE=1 SV=1	PF05757	Oxygen evolving enhancer protein 3 (PsbQ)	GO:0015979	photosynthesis	GO:0005509	calcium ion binding	GO:0009523//GO:0009654//GO:0019898	photosystem II//photosystem II oxygen evolving complex//extrinsic component of membrane	--	--
Cluster-1252.26136	25.46722842	4.068963397	2.6459	9.63E-06	0.00059797	905	388501402	AFK38767.1	640	1.10E-64	unknown [Medicago truncatula]	388501401	BT138972.1	585	0	Medicago truncatula clone JCVI-FLMt-9F1 unknown mRNA	--	--	--	--	Q0ZPV7	337	2.00E-30	Carboxylesterase 1 OS=Actinidia eriantha GN=CXE1 PE=1 SV=1	PF07859//PF05297//PF09153	alpha/beta hydrolase fold//Herpesvirus latent membrane protein 1 (LMP1)//Domain of unknown function (DUF1938)	GO:0019087//GO:0008152	transformation of host cell by virus//metabolic process	GO:0016787	hydrolase activity	GO:0005737//GO:0016021	cytoplasm//integral component of membrane	--	--
Cluster-1252.26285	21.23606708	70.35943	-1.7282	2.37E-06	0.00016639	1071	357447389	XP_003593970.1	523	4.60E-51	Monothiol glutaredoxin-S2 [Medicago truncatula]>gi|355483018|gb|AES64221.1| monothiol glutaredoxin-S2 protein [Medicago truncatula]	116875925	AC186295.3	658	0	Medicago truncatula chromosome 2 BAC clone mth2-26g6, complete sequence	K03676	grxC, GLRX, GLRX2	glutaredoxin 3	http://www.genome.jp/dbget-bin/www_bget?ko:K03676	Q8L8Z8	414	2.80E-39	Monothiol glutaredoxin-S2 OS=Arabidopsis thaliana GN=GRXS2 PE=3 SV=1	PF00462	Glutaredoxin	GO:0045454//GO:0006118	cell redox homeostasis//obsolete electron transport	GO:0015035//GO:0009055	protein disulfide oxidoreductase activity//electron carrier activity	--	--	--	--
Cluster-1252.26336	411.100233	74.53310139	2.4635	4.59E-66	3.92E-63	1949	657404800	KEH43416.1	1556	1.40E-170	OTU-like cysteine protease [Medicago truncatula]	388503631	BT140087.1	637	0	Medicago truncatula clone JCVI-FLMt-13N21 unknown mRNA	K18342	OTUD6	OTU domain-containing protein 6	http://www.genome.jp/dbget-bin/www_bget?ko:K18342	Q8LBZ4	457	5.30E-44	OTU domain-containing protein At3g57810 OS=Arabidopsis thaliana GN=At3g57810 PE=2 SV=1	--	--	--	--	--	--	--	--	--	--
Cluster-1252.2645	41.69525507	15.85702162	1.3948	8.83E-05	0.0044577	683	357475517	XP_003608044.1	278	7.60E-23	hypothetical protein MTR_4g087080 [Medicago truncatula]>gi|357479425|ref|XP_003609998.1| hypothetical protein MTR_4g125240 [Medicago truncatula]>gi|355509099|gb|AES90241.1| hypothetical protein MTR_4g087080 [Medicago truncatula]	256665323	AC225495.16	255	5.25E-129	Medicago truncatula clone mth2-47e17, complete sequence	--	--	--	--	--	--	--	--	--	--	--	--	--	--	--	--	--	--
Cluster-1252.26612	32.34029316	8.647361011	1.903	2.90E-05	0.0016578	2123	502141748	XP_004504619.1	1959	2.80E-217	PREDICTED: protein NRT1/ PTR FAMILY 8.3-like isoform X1 [Cicer arietinum]	828318616	XM_004504562.2	994	0	PREDICTED: Cicer arietinum protein NRT1/ PTR FAMILY 8.3-like (LOC101496672), transcript variant X1, mRNA	K14638	SLC15A3_4, PHT	solute carrier family 15 (peptide/histidine transporter), member 3/4	http://www.genome.jp/dbget-bin/www_bget?ko:K14638	P46032	1605	4.40E-177	Protein NRT1/ PTR FAMILY 8.3 OS=Arabidopsis thaliana GN=NPF8.3 PE=1 SV=1	PF00854	POT family	GO:0006810	transport	GO:0005215	transporter activity	GO:0016020	membrane	--	--
Cluster-1252.26654	32.05269355	9.060225163	1.8228	4.93E-05	0.002649	1611	356568525	XP_003552461.1	1859	8.40E-206	PREDICTED: phospholipase A(1) LCAT3-like [Glycine max]	357507844	XM_003624163.1	1232	0	Medicago truncatula Phospholipase A1 (MTR_7g080450) mRNA, complete cds	--	--	--	--	Q93V61	1524	8.20E-168	Phospholipase A(1) LCAT3 OS=Arabidopsis thaliana GN=LCAT3 PE=1 SV=1	PF02450//PF07819	Lecithin:cholesterol acyltransferase//PGAP1-like protein	GO:0042967//GO:0006505//GO:0006629//GO:0006886	acyl-carrier-protein biosynthetic process//GPI anchor metabolic process//lipid metabolic process//intracellular protein transport	GO:0008374//GO:0016788	O-acyltransferase activity//hydrolase activity, acting on ester bonds	--	--	--	--
Cluster-1252.26731	6.679616699	33.70078244	-2.3349	4.26E-05	0.0023161	3052	357467599	XP_003604084.1	1419	1.70E-154	hypothetical protein MTR_3g118320 [Medicago truncatula]>gi|355493132|gb|AES74335.1| alpha/beta-hydrolase superfamily protein [Medicago truncatula]	388507347	BT141946.1	1060	0	Medicago truncatula clone JCVI-FLMt-13H18 unknown mRNA	--	--	--	--	--	--	--	--	PF05294//PF12740//PF07819//PF01764	Scorpion short toxin//Chlorophyllase enzyme//PGAP1-like protein//Lipase (class 3)	GO:0006886//GO:0015996//GO:0006629//GO:0015994//GO:0009405//GO:0006505	intracellular protein transport//chlorophyll catabolic process//lipid metabolic process//chlorophyll metabolic process//pathogenesis//GPI anchor metabolic process	GO:0047746//GO:0016788	chlorophyllase activity//hydrolase activity, acting on ester bonds	GO:0005576//GO:0031227	extracellular region//intrinsic component of endoplasmic reticulum membrane	--	--
Cluster-1252.26809	38.26566831	3.254628189	3.5555	9.11E-10	1.02E-07	711	357494051	XP_003617314.1	307	3.40E-26	protease inhibitor [Medicago truncatula]>gi|355518649|gb|AET00273.1| inhibitor of trypsin and hageman factor-like protein [Medicago truncatula]>gi|657385835|gb|KEH28391.1| inhibitor of trypsin and hageman factor-like protein [Medicago truncatula]	357441034	XM_003590747.1	330	1.11E-170	Medicago truncatula Inhibitor of trypsin and hageman factor (MTR_1g075340) mRNA, complete cds	--	--	--	--	P24076	201	9.40E-15	Glu S.griseus protease inhibitor OS=Momordica charantia PE=1 SV=1	PF00280	Potato inhibitor I family	GO:0009611//GO:0006508	response to wounding//proteolysis	GO:0008233//GO:0004867	peptidase activity//serine-type endopeptidase inhibitor activity	--	--	--	--
Cluster-1252.26867	53.03203039	12.73585543	2.058	2.14E-08	1.99E-06	3078	657398317	KEH37925.1	2709	4.40E-304	glycoside hydrolase family 79 amino-terminal domain protein [Medicago truncatula]	217074851	BT053125.1	1605	0	Medicago truncatula clone MTYFL_FM_FN_FO1G-L-15 unknown mRNA	K07964	HPSE	heparanase 1	http://www.genome.jp/dbget-bin/www_bget?ko:K07964	Q9FZP1	1717	6.60E-190	Heparanase-like protein 3 OS=Arabidopsis thaliana GN=At5g34940 PE=2 SV=2	PF15199//PF03662	D-amino acid oxidase activator//Glycosyl hydrolase family 79, N-terminal domain	GO:1900758	negative regulation of D-amino-acid oxidase activity	GO:0016798	hydrolase activity, acting on glycosyl bonds	GO:0016020	membrane	--	--
Cluster-1252.26900	128.6738147	37.81423317	1.7667	1.44E-15	2.62E-13	2538	357484841	XP_003612708.1	1944	1.80E-215	hypothetical protein MTR_5g028020 [Medicago truncatula]>gi|355514043|gb|AES95666.1| plant/F3C3-6 protein [Medicago truncatula]	357484840	XM_003612660.1	1292	0	Medicago truncatula hypothetical protein (MTR_5g028020) mRNA, complete cds	--	--	--	--	--	--	--	--	--	--	--	--	--	--	--	--	--	--
Cluster-1252.27259	45.13924753	3.209598327	3.8139	1.05E-11	1.40E-09	1823	502118252	XP_004496175.1	794	3.00E-82	PREDICTED: conserved oligomeric Golgi complex subunit 1 [Cicer arietinum]	828304540	XM_004496118.2	651	0	PREDICTED: Cicer arietinum conserved oligomeric Golgi complex subunit 1 (LOC101511758), mRNA	--	--	--	--	--	--	--	--	--	--	--	--	--	--	--	--	--	--
Cluster-1252.27262	44.03360968	113.5750764	-1.367	9.95E-07	7.36E-05	2610	502139767	XP_004503894.1	2800	0.00E+00	PREDICTED: fatty acid amide hydrolase-like isoform X2 [Cicer arietinum]	357520142	XM_003630312.1	2093	0	Medicago truncatula Glutamyl-tRNA(Gln) amidotransferase subunit A (MTR_8g094740) mRNA, complete cds	--	--	--	--	Q7XJJ7	1160	2.20E-125	Fatty acid amide hydrolase OS=Arabidopsis thaliana GN=FAAH PE=1 SV=1	--	--	--	--	--	--	--	--	KOG1211	Amidases
Cluster-1252.2741	34.2135493	9.277236544	1.8828	1.92E-05	0.0011343	1923	657373263	KEH19013.1	2713	9.40E-305	dishevelled/Egl-10/leckstrin domain protein [Medicago truncatula]	358345636	XM_003636834.1	683	0	Medicago truncatula hypothetical protein (MTR_064s0017) mRNA, complete cds	--	--	--	--	--	--	--	--	PF00610//PF00462//PF13417	Domain found in Dishevelled, Egl-10, and Pleckstrin (DEP)//Glutaredoxin//Glutathione S-transferase, N-terminal domain	GO:0045454//GO:0006118//GO:0035556	cell redox homeostasis//obsolete electron transport//intracellular signal transduction	GO:0009055//GO:0005515//GO:0015035	electron carrier activity//protein binding//protein disulfide oxidoreductase activity	--	--	--	--
Cluster-1252.27584	83.80364518	26.32944835	1.6703	4.79E-10	5.55E-08	3896	657399551	AES67076.2	1965	1.00E-217	glycoside hydrolase family 17 protein [Medicago truncatula]	388521128	BT148832.1	1115	0	Medicago truncatula clone JCVI-FLMt-21I7 unknown mRNA	--	--	--	--	Q9ZQG9	1225	9.30E-133	Glucan endo-1,3-beta-glucosidase 14 OS=Arabidopsis thaliana GN=At2g27500 PE=1 SV=2	PF00332	Glycosyl hydrolases family 17	GO:0005975	carbohydrate metabolic process	GO:0004553	hydrolase activity, hydrolyzing O-glycosyl compounds	--	--	--	--
Cluster-1252.27678	38.64844847	3.441257977	3.4894	9.62E-10	1.07E-07	1318	388516021	AFK46072.1	1505	7.70E-165	unknown [Medicago truncatula]	388516020	BT146278.1	1031	0	Medicago truncatula clone JCVI-FLMt-7L19 unknown mRNA	--	--	--	--	Q9SAH9	615	1.70E-62	Cinnamoyl-CoA reductase 2 OS=Arabidopsis thaliana GN=CCR2 PE=1 SV=1	PF00106//PF01073//PF01370	short chain dehydrogenase//3-beta hydroxysteroid dehydrogenase/isomerase family//NAD dependent epimerase/dehydratase family	GO:0006694//GO:0008152//GO:0008209//GO:0008210//GO:0055114//GO:0008207	steroid biosynthetic process//metabolic process//androgen metabolic process//estrogen metabolic process//oxidation-reduction process//C21-steroid hormone metabolic process	GO:0003854//GO:0050662//GO:0003824//GO:0016616//GO:0016491	3-beta-hydroxy-delta5-steroid dehydrogenase activity//coenzyme binding//catalytic activity//oxidoreductase activity, acting on the CH-OH group of donors, NAD or NADP as acceptor//oxidoreductase activity	--	--	--	--
Cluster-1252.27780	57.99788269	15.50600571	1.9032	2.14E-08	2.00E-06	2931	657379790	KEH24086.1	1781	1.70E-196	sulfite exporter TauE/SafE family protein [Medicago truncatula]	828302495	XM_004494067.2	1159	0	PREDICTED: Cicer arietinum uncharacterized LOC101492516 (LOC101492516), mRNA	--	--	--	--	--	--	--	--	PF01925	Sulfite exporter TauE/SafE	--	--	--	--	GO:0016021	integral component of membrane	--	--
Cluster-1252.27942	45.39443431	5.029238758	3.1741	1.57E-10	1.89E-08	1535	357442207	XP_003591381.1	922	3.60E-97	WRKY transcription factor [Medicago truncatula]>gi|355480429|gb|AES61632.1| WRKY family transcription factor [Medicago truncatula]	110665783	AC160097.28	790	0	Medicago truncatula clone mth2-182a12, complete sequence	--	--	--	--	O22900	475	3.40E-46	Probable WRKY transcription factor 23 OS=Arabidopsis thaliana GN=WRKY23 PE=2 SV=1	PF03106//PF03967//PF03419	WRKY DNA -binding domain//Photosynthetic reaction centre, H-chain N-terminal region//Sporulation factor SpoIIGA	GO:0006508//GO:0006118//GO:0030436//GO:0019684//GO:0006355	proteolysis//obsolete electron transport//asexual sporulation//photosynthesis, light reaction//regulation of transcription, DNA-templated	GO:0003700//GO:0045156//GO:0004190//GO:0043565	transcription factor activity, sequence-specific DNA binding//electron transporter, transferring electrons within the cyclic electron transport pathway of photosynthesis activity//aspartic-type endopeptidase activity//sequence-specific DNA binding	GO:0005667//GO:0030077	transcription factor complex//plasma membrane light-harvesting complex	--	--
Cluster-1252.28018	54.48597761	16.05287439	1.7631	2.13E-07	1.75E-05	2914	357465981	XP_003603275.1	1984	4.90E-220	Lariat debranching enzyme [Medicago truncatula]>gi|355492323|gb|AES73526.1| lariat debranching enzyme [Medicago truncatula]	357465980	XM_003603227.1	1212	0	Medicago truncatula Lariat debranching enzyme (MTR_3g105810) mRNA, complete cds	K18328	DBR1	lariat debranching enzyme	http://www.genome.jp/dbget-bin/www_bget?ko:K18328	Q94K01	1381	5.70E-151	Lariat debranching enzyme OS=Arabidopsis thaliana GN=DBR1 PE=2 SV=1	PF00141//PF00149//PF05011	Peroxidase//Calcineurin-like phosphoesterase//Lariat debranching enzyme, C-terminal domain	GO:0006804//GO:0006979//GO:0006397//GO:0055114	obsolete peroxidase reaction//response to oxidative stress//mRNA processing//oxidation-reduction process	GO:0020037//GO:0004601//GO:0016788//GO:0016787	heme binding//peroxidase activity//hydrolase activity, acting on ester bonds//hydrolase activity	--	--	KOG2863	RNA lariat debranching enzyme
Cluster-1252.28215	33.08167248	2.8754008	3.5242	1.37E-08	1.31E-06	843	657395651	AES73519.2	595	1.60E-59	phytochrome-associated protein phosphatase type 2C [Medicago truncatula]	388514988	BT145762.1	604	0	Medicago truncatula clone JCVI-FLMt-9K16 unknown mRNA	K17506	PPM1L, PP2CE	protein phosphatase 1L	http://www.genome.jp/dbget-bin/www_bget?ko:K17506	Q8RXV3	486	9.90E-48	Probable protein phosphatase 2C 59 OS=Arabidopsis thaliana GN=WIN2 PE=1 SV=1	PF00481	Protein phosphatase 2C	--	--	GO:0003824	catalytic activity	--	--	--	--
Cluster-1252.28228	82.06106936	36.67492342	1.1619	1.06E-06	7.80E-05	1184	357462951	XP_003601757.1	683	1.40E-69	hypothetical protein MTR_3g085060 [Medicago truncatula]>gi|355490805|gb|AES72008.1| hypothetical protein MTR_3g085060 [Medicago truncatula]	828314752	XM_004502223.2	434	0	PREDICTED: Cicer arietinum uncharacterized LOC101503749 (LOC101503749), transcript variant X1, mRNA	--	--	--	--	--	--	--	--	PF16944	Fungal potassium channel	GO:0071805//GO:0006813	potassium ion transmembrane transport//potassium ion transport	GO:0015079	potassium ion transmembrane transporter activity	GO:0005887	integral component of plasma membrane	--	--
Cluster-1252.28333	100.4283432	36.02388927	1.4791	2.66E-10	3.13E-08	1159	358347254	XP_003637674.1	1066	5.40E-114	hypothetical protein MTR_097s0017 [Medicago truncatula]>gi|217072124|gb|ACJ84422.1| unknown [Medicago truncatula]>gi|217075668|gb|ACJ86194.1| unknown [Medicago truncatula]>gi|388515875|gb|AFK45999.1| unknown [Medicago truncatula]>gi|657401639|gb|KEH40598.1| caleosin [Medicago truncatula]	217075667	BT053535.1	767	0	Medicago truncatula clone MTYFP_FQ_FR_FS1G-D-14 unknown mRNA	K17991	PXG	peroxygenase	http://www.genome.jp/dbget-bin/www_bget?ko:K17991	Q9CAB8	603	3.70E-61	Probable peroxygenase 5 OS=Arabidopsis thaliana GN=PXG5 PE=2 SV=1	PF13499//PF13405	EF-hand domain pair//EF-hand domain	--	--	GO:0005509	calcium ion binding	--	--	--	--
Cluster-1252.28420	46.71564325	7.107122733	2.7166	1.29E-09	1.42E-07	685	357521291	XP_003630934.1	210	5.80E-15	hypothetical protein MTR_8g105190 [Medicago truncatula]>gi|355524956|gb|AET05410.1| hypothetical protein MTR_8g105190 [Medicago truncatula]	40254056	AC140035.9	379	0	Medicago truncatula clone mth2-25n18, complete sequence	--	--	--	--	--	--	--	--	--	--	--	--	--	--	--	--	--	--
Cluster-1252.28496	41.16893235	12.7315152	1.6932	1.08E-05	0.00066857	1227	357454695	XP_003597628.1	1451	1.30E-158	hypothetical protein MTR_2g100340 [Medicago truncatula]>gi|358344703|ref|XP_003636427.1| hypothetical protein MTR_040s0060 [Medicago truncatula]	217072149	BT051773.1	938	0	Medicago truncatula clone MTYF5_F6_F7_F81G-O-8 unknown mRNA	K13248	PHOSPHO2	pyridoxal phosphate phosphatase PHOSPHO2	http://www.genome.jp/dbget-bin/www_bget?ko:K13248	Q67YC0	783	5.30E-82	Inorganic pyrophosphatase 1 OS=Arabidopsis thaliana GN=PS2 PE=1 SV=1	PF06888	Putative Phosphatase	GO:0016311//GO:0008152	dephosphorylation//metabolic process	GO:0016791	phosphatase activity	--	--	KOG3120	Predicted haloacid dehalogenase-like hydrolase
Cluster-1252.28548	21.66206435	0.977636272	4.4697	9.84E-07	7.28E-05	2397	357507913	XP_003624245.1	1203	1.50E-129	UDP-glucosyltransferase, putative [Medicago truncatula]>gi|124361017|gb|ABN08989.1| UDP-glucuronosyl/UDP-glucosyltransferase [Medicago truncatula]>gi|355499260|gb|AES80463.1| UDP-glucosyltransferase family protein [Medicago truncatula]	140054294	AC142095.11	774	0	Medicago truncatula clone mth2-14c17, complete sequence	K13691	SGT1	pathogen-inducible salicylic acid glucosyltransferase	http://www.genome.jp/dbget-bin/www_bget?ko:K13691	Q9SKC5	602	1.00E-60	UDP-glycosyltransferase 74D1 OS=Arabidopsis thaliana GN=UGT74D1 PE=1 SV=1	PF00201//PF04101//PF05955	UDP-glucoronosyl and UDP-glucosyl transferase//Glycosyltransferase family 28 C-terminal domain//Equine herpesvirus glycoprotein gp2	GO:0016032//GO:0008152	viral process//metabolic process	GO:0016758	transferase activity, transferring hexosyl groups	GO:0016021	integral component of membrane	--	--
Cluster-1252.28550	68.81811058	8.670689734	2.9886	1.52E-14	2.62E-12	2422	357507913	XP_003624245.1	1224	5.40E-132	UDP-glucosyltransferase, putative [Medicago truncatula]>gi|124361017|gb|ABN08989.1| UDP-glucuronosyl/UDP-glucosyltransferase [Medicago truncatula]>gi|355499260|gb|AES80463.1| UDP-glucosyltransferase family protein [Medicago truncatula]	140054294	AC142095.11	1012	0	Medicago truncatula clone mth2-14c17, complete sequence	K13691	SGT1	pathogen-inducible salicylic acid glucosyltransferase	http://www.genome.jp/dbget-bin/www_bget?ko:K13691	Q9SKC5	605	4.50E-61	UDP-glycosyltransferase 74D1 OS=Arabidopsis thaliana GN=UGT74D1 PE=1 SV=1	PF04101//PF05955//PF00201	Glycosyltransferase family 28 C-terminal domain//Equine herpesvirus glycoprotein gp2//UDP-glucoronosyl and UDP-glucosyl transferase	GO:0008152//GO:0016032	metabolic process//viral process	GO:0016758	transferase activity, transferring hexosyl groups	GO:0016021	integral component of membrane	--	--
Cluster-1252.28551	112.1710507	10.34004978	3.4394	3.53E-25	1.07E-22	1810	357507913	XP_003624245.1	1548	1.10E-169	UDP-glucosyltransferase, putative [Medicago truncatula]>gi|124361017|gb|ABN08989.1| UDP-glucuronosyl/UDP-glucosyltransferase [Medicago truncatula]>gi|355499260|gb|AES80463.1| UDP-glucosyltransferase family protein [Medicago truncatula]	357507912	XM_003624197.1	1237	0	Medicago truncatula UDP-glucosyltransferase, putative (MTR_7g080900) mRNA, complete cds	K13691	SGT1	pathogen-inducible salicylic acid glucosyltransferase	http://www.genome.jp/dbget-bin/www_bget?ko:K13691	O22822	509	4.60E-50	UDP-glycosyltransferase 74F2 OS=Arabidopsis thaliana GN=UGT74F2 PE=1 SV=1	PF00201//PF05955	UDP-glucoronosyl and UDP-glucosyl transferase//Equine herpesvirus glycoprotein gp2	GO:0016032//GO:0008152	viral process//metabolic process	GO:0016758	transferase activity, transferring hexosyl groups	GO:0016021	integral component of membrane	--	--
Cluster-1252.28552	121.3016952	13.76665949	3.1393	2.14E-25	6.56E-23	2364	357507913	XP_003624245.1	1199	4.20E-129	UDP-glucosyltransferase, putative [Medicago truncatula]>gi|124361017|gb|ABN08989.1| UDP-glucuronosyl/UDP-glucosyltransferase [Medicago truncatula]>gi|355499260|gb|AES80463.1| UDP-glucosyltransferase family protein [Medicago truncatula]	140054294	AC142095.11	774	0	Medicago truncatula clone mth2-14c17, complete sequence	K13691	SGT1	pathogen-inducible salicylic acid glucosyltransferase	http://www.genome.jp/dbget-bin/www_bget?ko:K13691	Q9SKC5	599	2.20E-60	UDP-glycosyltransferase 74D1 OS=Arabidopsis thaliana GN=UGT74D1 PE=1 SV=1	PF00201//PF05955//PF04101	UDP-glucoronosyl and UDP-glucosyl transferase//Equine herpesvirus glycoprotein gp2//Glycosyltransferase family 28 C-terminal domain	GO:0016032//GO:0008152	viral process//metabolic process	GO:0016758	transferase activity, transferring hexosyl groups	GO:0016021	integral component of membrane	--	--
Cluster-1252.28645	21.24841483	89.57144757	-2.0757	8.29E-10	9.33E-08	1015	357486425	XP_003613500.1	1142	7.30E-123	hypothetical protein MTR_5g037380 [Medicago truncatula]>gi|355514835|gb|AES96458.1| glutathione S-transferase, amino-terminal domain protein [Medicago truncatula]>gi|388509518|gb|AFK42825.1| unknown [Medicago truncatula]	357486424	XM_003613452.1	724	0	Medicago truncatula hypothetical protein (MTR_5g037380) mRNA, complete cds	K00799	GST, gst	glutathione S-transferase	http://www.genome.jp/dbget-bin/www_bget?ko:K00799	Q9FUS8	604	2.50E-61	Glutathione S-transferase U17 OS=Arabidopsis thaliana GN=GSTU17 PE=2 SV=1	PF13409//PF02798//PF13417	Glutathione S-transferase, N-terminal domain//Glutathione S-transferase, N-terminal domain//Glutathione S-transferase, N-terminal domain	--	--	GO:0005515	protein binding	--	--	--	--
Cluster-1252.28734	265.8577996	33.03781267	3.0085	7.58E-52	5.16E-49	1938	357467067	XP_003603818.1	2085	6.30E-232	Nucleoredoxin [Medicago truncatula]>gi|355492866|gb|AES74069.1| nucleoredoxin, putative [Medicago truncatula]	357467066	XM_003603770.1	1420	0	Medicago truncatula Nucleoredoxin (MTR_3g114530) mRNA, complete cds	K17609	NXN	nucleoredoxin	http://www.genome.jp/dbget-bin/www_bget?ko:K17609	Q0JIL1	951	2.80E-101	Probable nucleoredoxin 2 OS=Oryza sativa subsp. japonica GN=Os01g0794400 PE=2 SV=1	PF00578//PF07649//PF08534//PF00628//PF00085//PF00130	AhpC/TSA family//C1-like domain//Redoxin//PHD-finger//Thioredoxin//Phorbol esters/diacylglycerol binding domain (C1 domain)	GO:0035556//GO:0055114//GO:0045454	intracellular signal transduction//oxidation-reduction process//cell redox homeostasis	GO:0005515//GO:0016491//GO:0047134//GO:0046872//GO:0016209	protein binding//oxidoreductase activity//protein-disulfide reductase activity//metal ion binding//antioxidant activity	GO:0005622	intracellular	--	--
Cluster-1252.29256	66.11189601	30.70711043	1.1063	2.23E-05	0.0013011	972	357437819	XP_003589185.1	630	1.60E-63	Non-specific lipid-transfer protein [Medicago truncatula]>gi|355478233|gb|AES59436.1| sterol carrier protein, putative [Medicago truncatula]>gi|388494170|gb|AFK35151.1| unknown [Medicago truncatula]	388494169	BT135356.1	632	0	Medicago truncatula clone JCVI-FLMt-5I17 unknown mRNA	--	--	--	--	P97852	162	4.30E-10	Peroxisomal multifunctional enzyme type 2 OS=Rattus norvegicus GN=Hsd17b4 PE=1 SV=3	--	--	--	--	GO:0032934	sterol binding	--	--	KOG4170	2-enoyl-CoA hydratase/3-hydroxyacyl-CoA dehydrogenase/Peroxisomal 3-ketoacyl-CoA-thiolase, sterol-binding domain and related enzymes
Cluster-1252.29263	58.08586038	5.805054446	3.3228	1.75E-13	2.74E-11	1525	357447293	XP_003593922.1	1729	9.40E-191	Gibberellin 2-oxidase [Medicago truncatula]>gi|355482970|gb|AES64173.1| plant gibberellin 2-oxidase [Medicago truncatula]	357447292	XM_003593874.1	1204	0	Medicago truncatula Gibberellin 2-oxidase (MTR_2g019370) mRNA, complete cds	K04125	E1.14.11.13	gibberellin 2-oxidase	http://www.genome.jp/dbget-bin/www_bget?ko:K04125	Q9XG83	1368	9.60E-150	Gibberellin 2-beta-dioxygenase OS=Phaseolus coccineus GN=GA2OX1 PE=2 SV=1	PF03171	2OG-Fe(II) oxygenase superfamily	GO:0055114	oxidation-reduction process	GO:0016491//GO:0005506//GO:0016706	oxidoreductase activity//iron ion binding//oxidoreductase activity, acting on paired donors, with incorporation or reduction of molecular oxygen, 2-oxoglutarate as one donor, and incorporation of one atom each of oxygen into both donors	--	--	--	--
Cluster-1252.29322	146.2955933	34.55906245	2.0818	7.82E-21	1.90E-18	1490	356543892	XP_003540392.1	1663	4.10E-183	PREDICTED: protein YLS7 isoform 1 [Glycine max]>gi|734393015|gb|KHN27931.1| hypothetical protein glysoja_007663 [Glycine soja]	75860381	DQ181626.1	821	0	Pisum sativum unknown mRNA	--	--	--	--	Q9SIN2	1334	8.20E-146	Protein trichome birefringence-like 39 OS=Arabidopsis thaliana GN=TBL39 PE=2 SV=1	--	--	--	--	--	--	--	--	--	--
Cluster-1252.29436	32.61863196	5.617339601	2.5377	9.21E-07	6.83E-05	2850	124359812	ABD33070.2	2175	3.40E-242	IMP dehydrogenase/GMP reductase, putative [Medicago truncatula]	144925108	AC165135.29	447	0	Medicago truncatula clone mth2-20f2, complete sequence	--	--	--	--	Q8S340	432	6.10E-41	Purple acid phosphatase 22 OS=Arabidopsis thaliana GN=PAP22 PE=2 SV=1	PF06220//PF16656	U1 zinc finger//Purple acid Phosphatase, N-terminal domain	GO:0019497//GO:0006771	hexachlorocyclohexane metabolic process//riboflavin metabolic process	GO:0046872//GO:0003993//GO:0008270	metal ion binding//acid phosphatase activity//zinc ion binding	--	--	--	--
Cluster-1252.29504	41.51929967	112.4118954	-1.4369	3.53E-07	2.82E-05	1203	357462097	XP_003601330.1	1045	1.50E-111	Zeaxanthin epoxidase [Medicago truncatula]>gi|355490378|gb|AES71581.1| smad/FHA domain protein [Medicago truncatula]>gi|388521581|gb|AFK48852.1| unknown [Medicago truncatula]>gi|657394485|gb|KEH35121.1| smad/FHA domain protein [Medicago truncatula]	357462096	XM_003601282.1	725	0	Medicago truncatula Zeaxanthin epoxidase (MTR_3g079520) mRNA, complete cds	--	--	--	--	--	--	--	--	PF05453//PF00498	BmTXKS1/BmP02 toxin family//FHA domain	GO:0006810//GO:0009405	transport//pathogenesis	GO:0005515//GO:0008200	protein binding//ion channel inhibitor activity	GO:0005576	extracellular region	--	--
Cluster-1252.29576	18.1100291	62.71628915	-1.7921	4.47E-06	0.00029611	1798	357482123	XP_003611347.1	1244	1.90E-134	Homeobox-leucine zipper protein HOX17 [Medicago truncatula]>gi|217072862|gb|ACJ84791.1| unknown [Medicago truncatula]>gi|355512682|gb|AES94305.1| homeobox associated leucine zipper protein [Medicago truncatula]	357482122	XM_003611299.1	1044	0	Medicago truncatula Homeobox-leucine zipper protein HOX17 (MTR_5g013010) mRNA, complete cds	K09338	HD-ZIP	homeobox-leucine zipper protein	http://www.genome.jp/dbget-bin/www_bget?ko:K09338	Q05466	705	8.60E-73	Homeobox-leucine zipper protein HAT4 OS=Arabidopsis thaliana GN=HAT4 PE=1 SV=1	PF05920//PF08638//PF00046//PF02183//PF01239//PF04618	Homeobox KN domain//Mediator complex subunit MED14//Homeobox domain//Homeobox associated leucine zipper//Protein prenyltransferase alpha subunit repeat//HD-ZIP protein N terminus	GO:0018342//GO:0006357//GO:0006355	protein prenylation//regulation of transcription from RNA polymerase II promoter//regulation of transcription, DNA-templated	GO:0043565//GO:0003677//GO:0003700//GO:0008318//GO:0000976//GO:0001104	sequence-specific DNA binding//DNA binding//transcription factor activity, sequence-specific DNA binding//protein prenyltransferase activity//transcription regulatory region sequence-specific DNA binding//RNA polymerase II transcription cofactor activity	GO:0005667//GO:0005634//GO:0016592	transcription factor complex//nucleus//mediator complex	--	--
Cluster-1252.29578	96.67257012	12.6951658	2.9288	1.70E-19	3.87E-17	761	657404259	KEH43004.1	340	5.40E-30	linker histone H1 and h5 family protein [Medicago truncatula]	830260086	NM_001309688.1	200	2.21E-98	Cicer arietinum histone H1-like (LOC101495437), mRNA >gnl|BL_ORD_ID|864300 Cicer arietinum mRNA for histone H1	K11275	H1_5	histone H1/5	http://www.genome.jp/dbget-bin/www_bget?ko:K11275	P26568	262	8.40E-22	Histone H1.1 OS=Arabidopsis thaliana GN=At1g06760 PE=1 SV=1	PF00538	linker histone H1 and H5 family	GO:0006334	nucleosome assembly	GO:0003677	DNA binding	GO:0005634//GO:0000786	nucleus//nucleosome	--	--
Cluster-1252.29662	67.52056816	27.32336047	1.3052	1.76E-06	0.00012572	1191	357495237	XP_003617907.1	1344	3.20E-146	Alkaline alpha galactosidase I [Medicago truncatula]>gi|355519242|gb|AET00866.1| galactinol-raffinose galactosyltransferase [Medicago truncatula]	357495236	XM_003617859.1	740	0	Medicago truncatula Alkaline alpha galactosidase I (MTR_5g096820) mRNA, complete cds	K06617	E2.4.1.82	raffinose synthase	http://www.genome.jp/dbget-bin/www_bget?ko:K06617	Q84VX0	959	2.00E-102	Probable galactinol--sucrose galactosyltransferase 1 OS=Arabidopsis thaliana GN=RFS1 PE=2 SV=1	--	--	GO:0008152	metabolic process	GO:0003824	catalytic activity	--	--	--	--
Cluster-1252.29726	202.1341637	84.45920196	1.259	6.64E-16	1.23E-13	1792	388508774	AFK42453.1	2044	3.30E-227	unknown [Lotus japonicus]	357447870	XM_003594163.1	1144	0	Medicago truncatula Fumarylacetoacetase (MTR_2g025640) mRNA, complete cds	K01555	FAH, fahA	fumarylacetoacetase	http://www.genome.jp/dbget-bin/www_bget?ko:K01555	A5PKH3	1281	1.40E-139	Fumarylacetoacetase OS=Bos taurus GN=FAH PE=2 SV=1	PF01557//PF09298	Fumarylacetoacetate (FAA) hydrolase family//Fumarylacetoacetase N-terminal	GO:0042207//GO:0006570//GO:0009072//GO:0008152	styrene catabolic process//tyrosine metabolic process//aromatic amino acid family metabolic process//metabolic process	GO:0004334//GO:0003824	fumarylacetoacetase activity//catalytic activity	--	--	KOG2843	Fumarylacetoacetase
Cluster-1252.29810	49.33953951	10.85056906	2.185	2.35E-08	2.18E-06	1866	657382887	KEH26720.1	1607	1.60E-176	hypothetical protein MTR_6g472100 [Medicago truncatula]	821594482	LN846350.1	604	0	Trifolium pratense genome assembly redclover, chromosome : chr2	--	--	--	--	--	--	--	--	--	--	--	--	--	--	--	--	--	--
Cluster-1252.29908	121.7796559	44.70434452	1.4458	7.05E-12	9.58E-10	508	657397669	KEH37369.1	695	2.50E-71	ATP-dependent zinc metalloprotease FTSH protein [Medicago truncatula]	84468285	AB236774.1	349	0	Trifolium pratense RNA for putative zinc dependent protease, complete cds, clone: C1597	K03798	ftsH, hflB	cell division protease FtsH	http://www.genome.jp/dbget-bin/www_bget?ko:K03798	Q8W585	461	4.70E-45	ATP-dependent zinc metalloprotease FTSH 8, chloroplastic OS=Arabidopsis thaliana GN=FTSH8 PE=1 SV=1	PF06480	FtsH Extracellular	--	--	GO:0004222//GO:0008270//GO:0005524	metalloendopeptidase activity//zinc ion binding//ATP binding	GO:0016021	integral component of membrane	--	--
Cluster-1252.29915	41.74001565	5.782810779	2.8516	4.50E-09	4.66E-07	4033	502118252	XP_004496175.1	4824	0.00E+00	PREDICTED: conserved oligomeric Golgi complex subunit 1 [Cicer arietinum]	828304540	XM_004496118.2	2684	0	PREDICTED: Cicer arietinum conserved oligomeric Golgi complex subunit 1 (LOC101511758), mRNA	--	--	--	--	Q9Z160	504	3.90E-49	Conserved oligomeric Golgi complex subunit 1 OS=Mus musculus GN=Cog1 PE=1 SV=3	PF00847//PF04124	AP2 domain//Dor1-like family	GO:0006355	regulation of transcription, DNA-templated	GO:0003700	transcription factor activity, sequence-specific DNA binding	GO:0005667//GO:0017119	transcription factor complex//Golgi transport complex	KOG2033	Low density lipoprotein B-like protein
Cluster-1252.29993	32.96797031	2.880283556	3.5168	1.48E-08	1.41E-06	1121	357487007	XP_003613791.1	1177	7.10E-127	Ribonuclease T2 [Medicago truncatula]>gi|355515126|gb|AES96749.1| ribonuclease T2 family protein [Medicago truncatula]>gi|388521185|gb|AFK48654.1| unknown [Medicago truncatula]	388521184	BT148860.1	668	0	Medicago truncatula clone JCVI-FLMt-8E1 unknown mRNA	K01166	E3.1.27.1	ribonuclease T2	http://www.genome.jp/dbget-bin/www_bget?ko:K01166	P42813	887	4.20E-94	Ribonuclease 1 OS=Arabidopsis thaliana GN=RNS1 PE=1 SV=1	PF00445	Ribonuclease T2 family	--	--	GO:0033897//GO:0003723	ribonuclease T2 activity//RNA binding	--	--	KOG1642	Ribonuclease, T2 family
Cluster-1252.30079	36.76541703	5.495813228	2.7419	6.41E-08	5.62E-06	1557	657389252	KEH30968.1	2254	1.30E-251	cellulose synthase-like protein D3 [Medicago truncatula]	828319809	XM_004505334.2	898	0	PREDICTED: Cicer arietinum cellulose synthase-like protein G2 (LOC101499287), mRNA	--	--	--	--	Q8VYR4	790	1.00E-82	Cellulose synthase-like protein G2 OS=Arabidopsis thaliana GN=CSLG2 PE=2 SV=1	PF03552	Cellulose synthase	GO:0030244//GO:0006011//GO:0005985//GO:0005982	cellulose biosynthetic process//UDP-glucose metabolic process//sucrose metabolic process//starch metabolic process	GO:0016760	cellulose synthase (UDP-forming) activity	GO:0016020	membrane	--	--
Cluster-1252.30127	92.57569052	14.48171199	2.6764	2.19E-17	4.57E-15	1208	84514195	ABC59106.1	1617	7.20E-178	cytochrome P450 monooxygenase CYP72A62 [Medicago truncatula]	84514194	DQ335811.1	889	0	Medicago truncatula cytochrome P450 monooxygenase CYP72A62 (CYP72A62) mRNA, partial cds	--	--	--	--	H1A981	1548	1.00E-170	11-oxo-beta-amyrin 30-oxidase OS=Medicago truncatula GN=CYP72A63 PE=1 SV=1	PF00067//PF00558	Cytochrome P450//Vpu protein	GO:0032801//GO:0019076//GO:0006812//GO:0055114	receptor catabolic process//viral release from host cell//cation transport//oxidation-reduction process	GO:0005506//GO:0020037//GO:0005261//GO:0016705	iron ion binding//heme binding//cation channel activity//oxidoreductase activity, acting on paired donors, with incorporation or reduction of molecular oxygen	GO:0033644	host cell membrane	--	--
Cluster-1252.30294	28.65706309	144.2040628	-2.3311	2.73E-17	5.66E-15	1166	657406056	KEH44485.1	1169	6.20E-126	photosystem II reaction center PsbP family protein [Medicago truncatula]	388494951	BT135747.1	873	0	Medicago truncatula clone JCVI-FLMt-17O21 unknown mRNA	K02717	psbP	photosystem II oxygen-evolving enhancer protein 2	http://www.genome.jp/dbget-bin/www_bget?ko:K02717	O80634	694	1.00E-71	Photosynthetic NDH subunit of lumenal location 1, chloroplastic OS=Arabidopsis thaliana GN=PNSL1 PE=1 SV=2	PF03184//PF01789	DDE superfamily endonuclease//PsbP	GO:0015979	photosynthesis	GO:0003676//GO:0005509	nucleic acid binding//calcium ion binding	GO:0009523//GO:0009654//GO:0019898	photosystem II//photosystem II oxygen evolving complex//extrinsic component of membrane	--	--
Cluster-1252.30381	49.84682612	19.36229796	1.3643	2.38E-05	0.0013785	2957	590706821	XP_007047830.1	2100	1.70E-233	MATE efflux family protein [Theobroma cacao]>gi|508700091|gb|EOX91987.1| MATE efflux family protein [Theobroma cacao]	357485622	XM_003613051.1	1420	0	Medicago truncatula Protein TRANSPARENT TESTA (MTR_5g032720) mRNA, complete cds	K03327	TC.MATE, SLC47A, norM, mdtK, dinF	multidrug resistance protein, MATE family	http://www.genome.jp/dbget-bin/www_bget?ko:K03327	Q9LYT3	931	8.80E-99	Protein TRANSPARENT TESTA 12 OS=Arabidopsis thaliana GN=TT12 PE=2 SV=1	PF01554//PF08040	MatE//MNLL subunit	GO:0006118//GO:0006810//GO:0006855//GO:0055085//GO:0015893	obsolete electron transport//transport//drug transmembrane transport//transmembrane transport//drug transport	GO:0003954//GO:0015297//GO:0015238	NADH dehydrogenase activity//antiporter activity//drug transmembrane transporter activity	GO:0016020//GO:0005739	membrane//mitochondrion	--	--
Cluster-1252.30389	51.34604842	8.951719473	2.52	8.45E-10	9.50E-08	845	357474835	XP_003607703.1	553	1.20E-54	Thioredoxin-like protein [Medicago truncatula]>gi|355508758|gb|AES89900.1| thioredoxin [Medicago truncatula]	502143686	XM_004505370.1	402	0	PREDICTED: Cicer arietinum thioredoxin-like protein CXXS1 (LOC101514936), transcript variant X1, mRNA	K03671	trxA	thioredoxin 1	http://www.genome.jp/dbget-bin/www_bget?ko:K03671	Q8LDI5	355	1.50E-32	Thioredoxin-like protein CXXS1 OS=Arabidopsis thaliana GN=CXXS1 PE=2 SV=2	PF00085	Thioredoxin	GO:0006662//GO:0045454//GO:0006118	glycerol ether metabolic process//cell redox homeostasis//obsolete electron transport	GO:0009055//GO:0015035	electron carrier activity//protein disulfide oxidoreductase activity	--	--	KOG0907	Thioredoxin
Cluster-1252.30402	1.440570497	23.5999877	-4.0341	5.01E-06	0.00032711	634	357478241	XP_003609406.1	147	1.10E-07	proline-rich protein [Medicago truncatula]	94481311	AC182813.8	409	0	Medicago truncatula chromosome 8 clone mth2-69k1, complete sequence	--	--	--	--	--	--	--	--	--	--	--	--	--	--	--	--	--	--
Cluster-1252.30733	46.05503878	6.549403483	2.8139	9.14E-10	1.02E-07	1067	657399213	KEH38699.1	390	1.20E-35	hypothetical protein MTR_2g078790 [Medicago truncatula]	821594491	LN846355.1	148	2.53E-69	Trifolium pratense genome assembly redclover, chromosome : chr7	--	--	--	--	--	--	--	--	PF06736	Protein of unknown function (DUF1211)	GO:0006813	potassium ion transport	GO:0005267	potassium channel activity	--	--	--	--
Cluster-1252.30786	82.72990567	21.48412673	1.9451	1.26E-11	1.68E-09	1437	657403920	KEH42721.1	1246	9.00E-135	electron transfer flavoprotein subunit beta [Medicago truncatula]	388504795	BT140669.1	911	0	Medicago truncatula clone JCVI-FLMt-15K3 unknown mRNA	K03521	fixA, etfB	electron transfer flavoprotein beta subunit	http://www.genome.jp/dbget-bin/www_bget?ko:K03521	Q9LSW8	1046	2.00E-112	Electron transfer flavoprotein subunit beta, mitochondrial OS=Arabidopsis thaliana GN=ETFB PE=1 SV=1	--	--	--	--	--	--	--	--	KOG3180	Electron transfer flavoprotein, beta subunit
Cluster-1252.30831	96.29647832	30.46188757	1.6605	2.94E-11	3.79E-09	1437	502152825	XP_004509112.1	1524	5.30E-167	PREDICTED: probable 2-oxoglutarate-dependent dioxygenase At3g49630 [Cicer arietinum]	828326317	XM_004509055.2	724	0	PREDICTED: Cicer arietinum probable 2-oxoglutarate-dependent dioxygenase At3g49630 (LOC101494000), mRNA	--	--	--	--	Q84MB6	1239	8.20E-135	Probable 2-oxoglutarate-dependent dioxygenase At3g49630 OS=Arabidopsis thaliana GN=At3g50210 PE=2 SV=1	PF03171	2OG-Fe(II) oxygenase superfamily	GO:0055114	oxidation-reduction process	GO:0016491	oxidoreductase activity	--	--	--	--
Cluster-1252.30984	28.65706309	3.906204861	2.8751	1.08E-06	7.92E-05	1339	657389060	AES90042.2	1656	2.40E-182	O-glycosyl hydrolase family 17 protein [Medicago truncatula]	357475118	XM_003607797.1	946	0	Medicago truncatula Glucan endo-1,3-beta-glucosidase (MTR_4g083500) mRNA, complete cds	--	--	--	--	P52409	889	2.90E-94	Glucan endo-1,3-beta-glucosidase OS=Triticum aestivum GN=GLC1 PE=2 SV=1	PF09573//PF03840//PF00332	TaqI restriction endonuclease//Preprotein translocase SecG subunit//Glycosyl hydrolases family 17	GO:0009307//GO:0005975//GO:0006308//GO:0009306//GO:0015031	DNA restriction-modification system//carbohydrate metabolic process//DNA catabolic process//protein secretion//protein transport	GO:0009036//GO:0004553//GO:0003677//GO:0015450	Type II site-specific deoxyribonuclease activity//hydrolase activity, hydrolyzing O-glycosyl compounds//DNA binding//P-P-bond-hydrolysis-driven protein transmembrane transporter activity	GO:0016021//GO:0009941//GO:0009359	integral component of membrane//chloroplast envelope//Type II site-specific deoxyribonuclease complex	--	--
Cluster-1252.31029	42.75407438	99.87948818	-1.2241	3.53E-05	0.0019644	951	388513319	AFK44721.1	787	1.00E-81	unknown [Medicago truncatula]>gi|657393185|gb|KEH34027.1| 30S ribosomal protein S10 [Medicago truncatula]	388513318	BT144927.1	529	0	Medicago truncatula clone JCVI-FLMt-16M8 unknown mRNA	K02946	RP-S10, MRPS10, rpsJ	small subunit ribosomal protein S10	http://www.genome.jp/dbget-bin/www_bget?ko:K02946	Q9M4Y3	552	2.50E-55	30S ribosomal protein S10, chloroplastic OS=Mesembryanthemum crystallinum GN=RPS10 PE=2 SV=1	--	--	--	--	--	--	--	--	KOG0900	40S ribosomal protein S20
Cluster-1252.31089	32.56409608	5.574479853	2.5464	9.02E-07	6.72E-05	1013	357441759	XP_003591157.1	340	7.30E-30	hypothetical protein MTR_1g083420 [Medicago truncatula]>gi|355480205|gb|AES61408.1| hypoxia-responsive family protein [Medicago truncatula]>gi|388492962|gb|AFK34547.1| unknown [Medicago truncatula]>gi|388521867|gb|AFK48995.1| unknown [Medicago truncatula]	357441758	XM_003591109.1	516	0	Medicago truncatula hypothetical protein (MTR_1g083420) mRNA, complete cds	--	--	--	--	--	--	--	--	PF03188	Eukaryotic cytochrome b561	--	--	--	--	GO:0016021	integral component of membrane	--	--
Cluster-1252.31107	104.296275	10.70354385	3.2845	8.50E-23	2.33E-20	1301	357478593	XP_003609582.1	741	3.00E-76	hypothetical protein MTR_4g118800 [Medicago truncatula]>gi|355510637|gb|AES91779.1| plant integral membrane protein [Medicago truncatula]>gi|388493016|gb|AFK34574.1| unknown [Medicago truncatula]	388493015	BT134779.1	557	0	Medicago truncatula clone JCVI-FLMt-6I10 unknown mRNA	--	--	--	--	C6SVQ5	578	3.30E-58	CASP-like protein 1D2 OS=Glycine max PE=2 SV=1	--	--	--	--	--	--	GO:0016021//GO:0005886	integral component of membrane//plasma membrane	--	--
Cluster-1252.31124	76.50612663	9.910909777	2.9485	7.80E-16	1.44E-13	1116	657397647	AES65110.2	1641	1.10E-180	Mo-molybdopterin cofactor sulfurase [Medicago truncatula]	388520220	BT148378.1	641	0	Medicago truncatula clone JCVI-FLMt-16K9 unknown mRNA	--	--	--	--	Q5VT66	337	2.50E-30	Mitochondrial amidoxime-reducing component 1 OS=Homo sapiens GN=MARC1 PE=1 SV=1	PF03473	MOSC domain	--	--	GO:0030151//GO:0030170//GO:0003824	molybdenum ion binding//pyridoxal phosphate binding//catalytic activity	--	--	KOG2142	Molybdenum cofactor sulfurase
Cluster-1252.31459	156.9794815	60.95252915	1.3648	6.29E-14	1.02E-11	3168	657390992	KEH32364.1	3280	0.00E+00	alkaline/neutral invertase [Medicago truncatula]	828324500	XM_004508052.2	1297	0	PREDICTED: Cicer arietinum alkaline/neutral invertase A, mitochondrial (LOC101491074), transcript variant X1, mRNA	--	--	--	--	B9DFA8	2265	1.90E-253	Alkaline/neutral invertase C, mitochondrial OS=Arabidopsis thaliana GN=INVC PE=1 SV=1	PF12899	Alkaline and neutral invertase	--	--	GO:0033926	glycopeptide alpha-N-acetylgalactosaminidase activity	--	--	--	--
Cluster-1252.31567	12.29629817	63.20456476	-2.3618	1.62E-08	1.53E-06	653	657388708	KEH30585.1	591	3.70E-59	pollen protein Ole E I-like protein [Medicago truncatula]	828320646	XM_004505638.2	246	5.04E-124	PREDICTED: Cicer arietinum proline-rich protein 4-like (LOC101493553), mRNA	--	--	--	--	Q9T0I5	212	4.60E-16	Proline-rich protein 4 OS=Arabidopsis thaliana GN=PRP4 PE=2 SV=1	--	--	--	--	--	--	--	--	--	--
Cluster-1252.31628	66.93507915	6.890111352	3.2802	3.56E-15	6.32E-13	1523	657369835	KEH16128.1	1791	6.10E-198	2OG-Fe(II) oxygenase family oxidoreductase [Medicago truncatula]	828333710	XM_012719553.1	855	0	PREDICTED: Cicer arietinum uncharacterized LOC101497375 (LOC101497375), mRNA	--	--	--	--	--	--	--	--	PF03171	2OG-Fe(II) oxygenase superfamily	GO:0055114	oxidation-reduction process	GO:0016491	oxidoreductase activity	--	--	--	--
Cluster-1252.31692	54.97680056	20.27049059	1.4394	4.35E-06	0.00028955	2077	388521915	AFK49019.1	901	1.30E-94	unknown [Medicago truncatula]>gi|657383477|gb|KEH27178.1| polyketide cyclase/dehydrase and lipid transporter [Medicago truncatula]	388521914	BT149225.1	593	0	Medicago truncatula clone JCVI-FLMt-6N14 unknown mRNA	--	--	--	--	C6SZP8	538	2.30E-53	CASP-like protein 1E2 OS=Glycine max PE=2 SV=1	PF00407//PF05324	Pathogenesis-related protein Bet v I family//Sperm antigen HE2	GO:0006952//GO:0009607	defense response//response to biotic stimulus	--	--	GO:0005576	extracellular region	--	--
Cluster-1252.31731	41.67364651	10.9048219	1.9342	1.65E-06	0.00011861	797	657400042	KEH39391.1	1373	9.40E-150	ABC transporter family protein [Medicago truncatula]	358348022	XM_003638001.1	752	0	Medicago truncatula ATP-binding cassette sub-family F member (MTR_117s0016) mRNA, complete cds	K06185	ABCF2	ATP-binding cassette, subfamily F, member 2	http://www.genome.jp/dbget-bin/www_bget?ko:K06185	Q9FJH6	1236	1.00E-134	ABC transporter F family member 1 OS=Arabidopsis thaliana GN=ABCF1 PE=1 SV=1	PF13304//PF00005//PF03193//PF01926	AAA domain, putative AbiEii toxin, Type IV TA system//ABC transporter//Protein of unknown function, DUF258//50S ribosome-binding GTPase	--	--	GO:0016887//GO:0005524//GO:0003924//GO:0005525	ATPase activity//ATP binding//GTPase activity//GTP binding	--	--	KOG0927	Predicted transporter (ABC superfamily)
Cluster-1252.31906	93.63708228	21.64688527	2.1129	4.28E-14	7.12E-12	1652	593263332	XP_007133845.1	1549	7.60E-170	hypothetical protein PHAVU_011G213800g [Phaseolus vulgaris]>gi|561006845|gb|ESW05839.1| hypothetical protein PHAVU_011G213800g [Phaseolus vulgaris]	388497311	BT136927.1	1103	0	Medicago truncatula clone JCVI-FLMt-6L13 unknown mRNA	--	--	--	--	--	--	--	--	PF00451//PF03171	Scorpion short toxin, BmKK2//2OG-Fe(II) oxygenase superfamily	GO:0009405//GO:0055114//GO:0006810	pathogenesis//oxidation-reduction process//transport	GO:0008200//GO:0016491	ion channel inhibitor activity//oxidoreductase activity	GO:0005576	extracellular region	--	--
Cluster-1252.31928	111.6956624	9.385742235	3.573	1.06E-25	3.31E-23	533	388513371	AFK44747.1	438	1.60E-41	unknown [Medicago truncatula]>gi|657399411|gb|KEH38855.1| DnaJ heat shock amino-terminal domain protein [Medicago truncatula]	388513370	BT144953.1	306	1.80E-157	Medicago truncatula clone JCVI-FLMt-12A3 unknown mRNA	--	--	--	--	--	--	--	--	--	--	--	--	--	--	--	--	--	--
Cluster-1252.31960	83.70743565	15.73332513	2.4115	1.82E-14	3.11E-12	740	357518527	XP_003629552.1	808	2.90E-84	Cc-nbs-lrr resistance protein [Medicago truncatula]>gi|355523574|gb|AET04028.1| LRR and NB-ARC domain disease resistance protein [Medicago truncatula]	357518526	XM_003629504.1	521	0	Medicago truncatula Cc-nbs-lrr resistance protein (MTR_8g079360) mRNA, complete cds	--	--	--	--	--	--	--	--	PF00931//PF05478//PF15952//PF01544//PF00448	NB-ARC domain//Prominin//Enhancer of split M4 family//CorA-like Mg2+ transporter protein//SRP54-type protein, GTPase domain	GO:0007423//GO:0007219//GO:0006614//GO:0055085//GO:0030001//GO:0006952	sensory organ development//Notch signaling pathway//SRP-dependent cotranslational protein targeting to membrane//transmembrane transport//metal ion transport//defense response	GO:0005525//GO:0043531//GO:0046873	GTP binding//ADP binding//metal ion transmembrane transporter activity	GO:0016020//GO:0016021	membrane//integral component of membrane	--	--
Cluster-1252.32110	54.58733203	16.60137066	1.7173	3.22E-07	2.58E-05	1168	657399306	KEH38789.1	1013	7.70E-108	NAC transcription factor-like protein [Medicago truncatula]	821594491	LN846355.1	451	0	Trifolium pratense genome assembly redclover, chromosome : chr7	--	--	--	--	Q93VY3	254	1.10E-20	NAC domain-containing protein 72 OS=Arabidopsis thaliana GN=NAC072 PE=2 SV=1	PF05507	Microfibril-associated glycoprotein (MAGP)	--	--	--	--	GO:0001527	microfibril	--	--
Cluster-1252.32173	30.25455288	5.971068153	2.3411	5.71E-06	0.00036987	8369	657395763	AES73754.2	8406	0.00E+00	zinc finger protein, putative [Medicago truncatula]	828313516	XR_189859.2	4272	0	PREDICTED: Cicer arietinum protein DDB_G0276689 (LOC101502765), transcript variant X3, misc_RNA	--	--	--	--	E1BLZ4	290	5.30E-24	Zinc finger FYVE domain-containing protein 26 OS=Bos taurus GN=ZFYVE26 PE=3 SV=1	PF00472	RF-1 domain	GO:0006415//GO:0006449	translational termination//regulation of translational termination	GO:0003747	translation release factor activity	GO:0018444//GO:0005840	translation release factor complex//ribosome	--	--
Cluster-1252.32281	128.5709168	56.53146479	1.1854	5.98E-10	6.85E-08	2280	593784581	XP_007155331.1	2581	2.30E-289	hypothetical protein PHAVU_003G192100g [Phaseolus vulgaris]>gi|561028685|gb|ESW27325.1| hypothetical protein PHAVU_003G192100g [Phaseolus vulgaris]	357477460	XM_003608968.1	1813	0	Medicago truncatula Delta-1-pyrroline-5-carboxylate dehydrogenase 1 protein (MTR_4g107940) mRNA, complete cds	K00294	E1.2.1.88	1-pyrroline-5-carboxylate dehydrogenase	http://www.genome.jp/dbget-bin/www_bget?ko:K00294	Q8VZC3	2416	4.30E-271	Delta-1-pyrroline-5-carboxylate dehydrogenase 12A1, mitochondrial OS=Arabidopsis thaliana GN=ALDH12A1 PE=2 SV=1	PF00171	Aldehyde dehydrogenase family	GO:0055114//GO:0008152	oxidation-reduction process//metabolic process	GO:0016491	oxidoreductase activity	--	--	--	--
Cluster-1252.32409	21.18719058	64.69217778	-1.6104	1.98E-05	0.0011687	2840	357501673	XP_003621125.1	3309	0.00E+00	Receptor-like protein kinase [Medicago truncatula]>gi|355496140|gb|AES77343.1| leucine-rich receptor-like kinase family protein, putative [Medicago truncatula]	83745237	AC169177.4	2076	0	Medicago truncatula chromosome 7 clone mth2-1p4, complete sequence	--	--	--	--	Q9C9H7	808	1.50E-84	Receptor-like protein 12 OS=Arabidopsis thaliana GN=RLP12 PE=2 SV=2	PF00560//PF13855//PF01537	Leucine Rich Repeat//Leucine rich repeat//Herpesvirus glycoprotein D/GG/GX domain	GO:0016310	phosphorylation	GO:0016301//GO:0005515	kinase activity//protein binding	GO:0016021	integral component of membrane	--	--
Cluster-1252.32435	36.27356511	151.8347255	-2.0655	1.66E-15	3.00E-13	1023	357456655	XP_003598608.1	199	1.60E-13	hypothetical protein MTR_3g016270 [Medicago truncatula]>gi|357456667|ref|XP_003598614.1| hypothetical protein MTR_3g016350 [Medicago truncatula]>gi|355487662|gb|AES68865.1| transmembrane protein, putative [Medicago truncatula]>gi|657391952|gb|KEH33045.1| transmembrane protein, putative [Medicago truncatula]	357456654	XM_003598560.1	242	1.35E-121	Medicago truncatula hypothetical protein (MTR_3g016270) mRNA, complete cds	--	--	--	--	--	--	--	--	--	--	--	--	--	--	--	--	--	--
Cluster-1252.32436	26.44167147	132.3226897	-2.3232	6.34E-16	1.18E-13	340	357456655	XP_003598608.1	199	5.40E-14	hypothetical protein MTR_3g016270 [Medicago truncatula]>gi|357456667|ref|XP_003598614.1| hypothetical protein MTR_3g016350 [Medicago truncatula]>gi|355487662|gb|AES68865.1| transmembrane protein, putative [Medicago truncatula]>gi|657391952|gb|KEH33045.1| transmembrane protein, putative [Medicago truncatula]	357456654	XM_003598560.1	135	1.27E-62	Medicago truncatula hypothetical protein (MTR_3g016270) mRNA, complete cds	--	--	--	--	--	--	--	--	--	--	--	--	--	--	--	--	--	--
Cluster-1252.32438	16.47652506	123.4485518	-2.9054	2.81E-19	6.35E-17	1045	357456655	XP_003598608.1	199	1.70E-13	hypothetical protein MTR_3g016270 [Medicago truncatula]>gi|357456667|ref|XP_003598614.1| hypothetical protein MTR_3g016350 [Medicago truncatula]>gi|355487662|gb|AES68865.1| transmembrane protein, putative [Medicago truncatula]>gi|657391952|gb|KEH33045.1| transmembrane protein, putative [Medicago truncatula]	357456654	XM_003598560.1	250	4.92E-126	Medicago truncatula hypothetical protein (MTR_3g016270) mRNA, complete cds	--	--	--	--	--	--	--	--	--	--	--	--	--	--	--	--	--	--
Cluster-1252.32458	19.70700439	0.780698444	4.6578	2.58E-06	0.0001801	2477	357467569	XP_003604069.1	3530	0.00E+00	Replication factor C subunit [Medicago truncatula]>gi|355493117|gb|AES74320.1| replication factor C subunit, putative [Medicago truncatula]	357467568	XM_003604021.1	2113	0	Medicago truncatula Replication factor C subunit (MTR_3g118160) mRNA, complete cds	K10756	RFC3_5	replication factor C subunit 3/5	http://www.genome.jp/dbget-bin/www_bget?ko:K10756	Q8VXX4	458	5.20E-44	Replication factor C subunit 3 OS=Arabidopsis thaliana GN=RFC3 PE=2 SV=1	PF03234//PF06144	Cdc37 N terminal kinase binding//DNA polymerase III, delta subunit	GO:0006260	DNA replication	GO:0019901//GO:0003677//GO:0003887	protein kinase binding//DNA binding//DNA-directed DNA polymerase activity	GO:0042575//GO:0009360	DNA polymerase complex//DNA polymerase III complex	KOG2035	Replication factor C, subunit RFC3
Cluster-1252.32469	376.2461444	113.1714353	1.7332	1.73E-41	9.12E-39	1917	593186950	XP_007132245.1	1704	9.40E-188	hypothetical protein PHAVU_011G078400g [Phaseolus vulgaris]>gi|561005245|gb|ESW04239.1| hypothetical protein PHAVU_011G078400g [Phaseolus vulgaris]	149192943	AC198006.2	1525	0	Medicago truncatula chromosome 2 BAC clone mth2-18p14, complete sequence	--	--	--	--	Q9FKJ0	1410	1.60E-154	F-box/kelch-repeat protein At5g60570 OS=Arabidopsis thaliana GN=At5g60570 PE=2 SV=1	PF01344//PF07646	Kelch motif//Kelch motif	--	--	GO:0005515	protein binding	--	--	--	--
Cluster-1252.32478	231.1601158	27.39768687	3.0768	3.92E-46	2.36E-43	1507	657382330	KEH26249.1	1498	5.70E-164	beta-carotene hydroxylase [Medicago truncatula]	828332783	XM_004513124.2	614	0	PREDICTED: Cicer arietinum beta-carotene hydroxylase 2, chloroplastic-like (LOC101509699), mRNA	K15746	crtZ	beta-carotene 3-hydroxylase	http://www.genome.jp/dbget-bin/www_bget?ko:K15746	O49814	980	9.30E-105	Beta-carotene hydroxylase 2, chloroplastic (Fragment) OS=Capsicum annuum GN=CA2 PE=2 SV=1	PF04116	Fatty acid hydroxylase superfamily	GO:0055114//GO:0006633	oxidation-reduction process//fatty acid biosynthetic process	GO:0005506//GO:0016491	iron ion binding//oxidoreductase activity	--	--	--	--
Cluster-1252.32491	101.8771455	21.64905538	2.2345	4.59E-16	8.70E-14	1816	657371695	KEH17677.1	1757	6.40E-194	S-adenosylmethionine decarboxylase proenzyme [Medicago truncatula]	828297113	XM_004491714.2	756	0	PREDICTED: Cicer arietinum S-adenosylmethionine decarboxylase proenzyme-like (LOC101491737), transcript variant X1, mRNA	K01611	speD, AMD1	S-adenosylmethionine decarboxylase	http://www.genome.jp/dbget-bin/www_bget?ko:K01611	Q96471	1312	3.60E-143	S-adenosylmethionine decarboxylase proenzyme OS=Ipomoea nil GN=SAMDC PE=3 SV=1	PF01536	Adenosylmethionine decarboxylase	GO:0006525//GO:0008295//GO:0006560//GO:0006597	arginine metabolic process//spermidine biosynthetic process//proline metabolic process//spermine biosynthetic process	GO:0004014	adenosylmethionine decarboxylase activity	--	--	KOG0788	S-adenosylmethionine decarboxylase
Cluster-1252.32494	50.36851844	139.7010766	-1.4717	6.65E-09	6.74E-07	999	657369764	KEH16082.1	946	3.80E-100	thylakoid lumenal 16.5 kDa protein [Medicago truncatula]	388503585	BT140064.1	715	0	Medicago truncatula clone JCVI-FLMt-8L22 unknown mRNA	--	--	--	--	O22773	448	3.00E-43	Thylakoid lumenal 16.5 kDa protein, chloroplastic OS=Arabidopsis thaliana GN=At4g02530 PE=1 SV=3	--	--	--	--	--	--	--	--	--	--
Cluster-1252.32647	36.70316381	100.5934556	-1.4546	1.12E-06	8.19E-05	1486	357475443	XP_003608007.1	1631	2.10E-179	Gibberellin receptor GID1 [Medicago truncatula]>gi|355509062|gb|AES90204.1| CXE carboxylesterase [Medicago truncatula]	49034935	AC127168.17	845	0	Medicago truncatula clone mth2-15m13, complete sequence	--	--	--	--	Q9SMN0	803	3.10E-84	Probable carboxylesterase 12 OS=Arabidopsis thaliana GN=CXE12 PE=1 SV=1	PF12740//PF07859	Chlorophyllase enzyme//alpha/beta hydrolase fold	GO:0008152//GO:0015994//GO:0015996	metabolic process//chlorophyll metabolic process//chlorophyll catabolic process	GO:0016787//GO:0047746	hydrolase activity//chlorophyllase activity	--	--	--	--
Cluster-1252.32648	86.4342298	12.04413165	2.8433	3.50E-17	7.17E-15	1527	357474733	XP_003607652.1	1581	1.40E-173	Electron transfer flavoprotein subunit alpha [Medicago truncatula]>gi|355508707|gb|AES89849.1| electron transfer flavoprotein subunit alpha [Medicago truncatula]	357474732	XM_003607604.1	1172	0	Medicago truncatula Electron transfer flavoprotein subunit alpha (MTR_4g080790) mRNA, complete cds	K03522	fixB, etfA	electron transfer flavoprotein alpha subunit	http://www.genome.jp/dbget-bin/www_bget?ko:K03522	Q9C6I6	1094	5.70E-118	Electron transfer flavoprotein subunit alpha, mitochondrial OS=Arabidopsis thaliana GN=ETFA PE=1 SV=1	--	--	GO:0006118	obsolete electron transport	GO:0050660//GO:0009055	flavin adenine dinucleotide binding//electron carrier activity	--	--	KOG3954	Electron transfer flavoprotein, alpha subunit
Cluster-1252.32745	93.68853123	14.70252107	2.6718	1.50E-17	3.14E-15	977	357465013	XP_003602788.1	734	1.40E-75	HVA22-like protein e [Medicago truncatula]>gi|355491836|gb|AES73039.1| TB2/DP1, HVA22 family protein [Medicago truncatula]	357465012	XM_003602740.1	634	0	Medicago truncatula HVA22-like protein e (MTR_3g099010) mRNA, complete cds	K17279	REEP5_6	receptor expression-enhancing protein 5/6	http://www.genome.jp/dbget-bin/www_bget?ko:K17279	Q9FED2	433	1.60E-41	HVA22-like protein e OS=Arabidopsis thaliana GN=HVA22E PE=2 SV=1	PF12326	N-glycosylation protein	GO:0034599	cellular response to oxidative stress	--	--	GO:0005789	endoplasmic reticulum membrane	KOG1725	Protein involved in membrane traffic (YOP1/TB2/DP1/HVA22 family)
Cluster-1252.32777	96.82691695	31.6294088	1.6141	5.66E-11	7.09E-09	1354	657384674	AES96632.2	2126	7.70E-237	galactose oxidase/kelch repeat protein [Medicago truncatula]	209954092	FP016157.1	1210	0	Medicago truncatula chromosome 5 clone mth4-11o22, COMPLETE SEQUENCE	--	--	--	--	Q8L736	1206	5.20E-131	F-box/kelch-repeat protein SKIP11 OS=Arabidopsis thaliana GN=SKIP11 PE=1 SV=2	PF06079//PF07646//PF00646//PF01344	Apyrase//Kelch motif//F-box domain//Kelch motif	--	--	GO:0005509//GO:0005515//GO:0016462	calcium ion binding//protein binding//pyrophosphatase activity	--	--	--	--
Cluster-1252.32795	35.39687506	111.5438499	-1.6559	9.72E-09	9.57E-07	1026	357472081	XP_003606325.1	683	1.20E-69	50S ribosomal protein L9 [Medicago truncatula]>gi|217069924|gb|ACJ83322.1| unknown [Medicago truncatula]>gi|355507380|gb|AES88522.1| 50S ribosomal protein L9 [Medicago truncatula]>gi|388495282|gb|AFK35707.1| unknown [Medicago truncatula]	357472080	XM_003606277.1	749	0	Medicago truncatula 50S ribosomal protein L9 (MTR_4g057210) mRNA, complete cds	K02939	RP-L9, MRPL9, rplI	large subunit ribosomal protein L9	http://www.genome.jp/dbget-bin/www_bget?ko:K02939	P11894	577	3.40E-58	50S ribosomal protein L9, chloroplastic OS=Pisum sativum GN=RPL9 PE=2 SV=2	PF05992	SbmA/BacA-like family	GO:0006810//GO:0042254//GO:0006412	transport//ribosome biogenesis//translation	GO:0003735//GO:0005215	structural constituent of ribosome//transporter activity	GO:0005840//GO:0016021	ribosome//integral component of membrane	--	--
Cluster-1252.32831	78.25384734	36.56641772	1.0976	4.46E-06	0.00029554	2220	357437955	XP_003589253.1	2596	4.00E-291	Nucleobase-ascorbate transporter [Medicago truncatula]>gi|355478301|gb|AES59504.1| nucleobase-ascorbate transporter-like protein [Medicago truncatula]	388516838	BT146687.1	1680	0	Medicago truncatula clone JCVI-FLMt-19C3 unknown mRNA	K14611	SLC23A1_2, SVCT1_2	solute carrier family 23 (nucleobase transporter), member 1/2	http://www.genome.jp/dbget-bin/www_bget?ko:K14611	Q8GZD4	1878	1.00E-208	Nucleobase-ascorbate transporter 3 OS=Arabidopsis thaliana GN=NAT3 PE=2 SV=2	PF00860	Permease family	GO:0055085//GO:0006810	transmembrane transport//transport	GO:0005215	transporter activity	GO:0016020	membrane	--	--
Cluster-1252.32905	29.01720572	119.0307426	-2.0364	3.00E-12	4.20E-10	801	--	--	--	--	--	--	--	--	--	--	--	--	--	--	--	--	--	--	--	--	--	--	--	--	--	--	--	--
Cluster-1252.32933	134.6933414	63.63858752	1.0817	2.49E-09	2.66E-07	1696	657405627	KEH44099.1	1554	2.10E-170	cinnamyl alcohol dehydrogenase-like protein [Medicago truncatula]	3603398	AF083332.1	1294	0	AF083332 Medicago sativa cinnamyl-alcohol dehydrogenase (MsaCad2) mRNA, complete cds	K00083	E1.1.1.195	cinnamyl-alcohol dehydrogenase	http://www.genome.jp/dbget-bin/www_bget?ko:K00083	P31656	1574	1.40E-173	Probable cinnamyl alcohol dehydrogenase OS=Medicago sativa GN=CAD2 PE=1 SV=1	PF00107//PF03446//PF02826//PF08240	Zinc-binding dehydrogenase//NAD binding domain of 6-phosphogluconate dehydrogenase//D-isomer specific 2-hydroxyacid dehydrogenase, NAD binding domain//Alcohol dehydrogenase GroES-like domain	GO:0006098//GO:0019521//GO:0055114	pentose-phosphate shunt//D-gluconate metabolic process//oxidation-reduction process	GO:0004616//GO:0051287	phosphogluconate dehydrogenase (decarboxylating) activity//NAD binding	--	--	--	--
Cluster-1252.33165	164.2394423	53.38642735	1.6213	1.15E-17	2.44E-15	1565	357490879	XP_003615727.1	1701	1.70E-187	Serine/threonine protein kinase [Medicago truncatula]	126635098	CT963106.2	1234	0	Medicago truncatula chromosome 5 clone mth2-64o22, COMPLETE SEQUENCE	--	--	--	--	P28829	349	1.40E-31	Protein kinase byr2 OS=Schizosaccharomyces pombe (strain 972 / ATCC 24843) GN=byr2 PE=1 SV=1	PF00069//PF07714	Protein kinase domain//Protein tyrosine kinase	GO:0006468	protein phosphorylation	GO:0004672//GO:0005524	protein kinase activity//ATP binding	--	--	--	--
Cluster-1252.33305	77.17341946	23.38297632	1.7226	1.14E-09	1.27E-07	1749	657399153	KEH38639.1	961	1.20E-101	TCP family transcription factor [Medicago truncatula]	828292623	XM_004488994.2	312	2.85E-160	PREDICTED: Cicer arietinum transcription factor TCP4-like (LOC101504111), mRNA	--	--	--	--	Q8LPR5	402	1.10E-37	Transcription factor TCP4 OS=Arabidopsis thaliana GN=TCP4 PE=1 SV=1	--	--	--	--	--	--	--	--	--	--
Cluster-1252.33319	5.968077772	115.9925832	-4.2806	5.93E-25	1.76E-22	888	357501857	XP_003621217.1	451	8.60E-43	Gibberellin-regulated protein [Medicago truncatula]>gi|355496232|gb|AES77435.1| gibberellin-regulated family protein [Medicago truncatula]>gi|388513799|gb|AFK44961.1| unknown [Medicago truncatula]	388513798	BT145167.1	552	0	Medicago truncatula clone JCVI-FLMt-7F7 unknown mRNA	--	--	--	--	P46690	288	9.60E-25	Gibberellin-regulated protein 4 OS=Arabidopsis thaliana GN=GASA4 PE=1 SV=2	--	--	--	--	--	--	--	--	--	--
Cluster-1252.33343	500.186656	81.59627931	2.6159	9.64E-85	1.03E-81	1898	27527063	CAC82185.1	2264	1.10E-252	ornithine aminotransferase [Medicago truncatula]	27527062	AJ278819.1	1384	0	Medicago truncatula mRNA for delta ornithine aminotransferase (oat gene)	K00819	rocD, OAT	ornithine--oxo-acid transaminase	http://www.genome.jp/dbget-bin/www_bget?ko:K00819	Q9FNK4	1692	3.20E-187	Ornithine aminotransferase, mitochondrial OS=Arabidopsis thaliana GN=DELTA-OAT PE=1 SV=1	PF00155//PF00202//PF16554	Aminotransferase class I and II//Aminotransferase class-III//Dimerisation domain of d-ornithine 4,5-aminomutase	GO:0009058	biosynthetic process	GO:0046983//GO:0030170//GO:0008483	protein dimerization activity//pyridoxal phosphate binding//transaminase activity	--	--	KOG1402	Ornithine aminotransferase
Cluster-1252.33389	62.04742925	139.1585482	-1.1653	3.25E-06	0.0002217	899	388506988	AFK41560.1	355	1.20E-31	unknown [Medicago truncatula]>gi|657399651|gb|KEH39038.1| photosystem II biogenesis protein [Medicago truncatula]	388506987	BT141766.1	564	0	Medicago truncatula clone JCVI-FLMt-12I23 unknown mRNA	--	--	--	--	Q84PB7	287	1.30E-24	Protein THYLAKOID FORMATION1, chloroplastic OS=Oryza sativa subsp. japonica GN=THF1 PE=2 SV=1	PF11264	Thylakoid formation protein	GO:0010207//GO:0015979	photosystem II assembly//photosynthesis	--	--	--	--	--	--
Cluster-1252.33390	109.202961	42.44905374	1.3632	4.05E-10	4.70E-08	1578	357463625	XP_003602094.1	660	8.80E-67	Calmodulin-like protein [Medicago truncatula]>gi|355491142|gb|AES72345.1| EF hand calcium-binding family protein [Medicago truncatula]	110318108	CU012042.6	678	0	M.truncatula DNA sequence from clone MTH2-25G4 on chromosome 3, complete sequence	K13448	CML	calcium-binding protein CML	http://www.genome.jp/dbget-bin/www_bget?ko:K13448	Q9SRE6	287	2.20E-24	Calcium-binding protein CML38 OS=Arabidopsis thaliana GN=CML38 PE=2 SV=1	PF00036//PF12763//PF13405//PF01553//PF10591//PF13202//PF13833//PF13499	EF hand//Cytoskeletal-regulatory complex EF hand//EF-hand domain//Acyltransferase//Secreted protein acidic and rich in cysteine Ca binding region//EF hand//EF-hand domain pair//EF-hand domain pair	GO:0007165//GO:0008152	signal transduction//metabolic process	GO:0016746//GO:0005515//GO:0005509	transferase activity, transferring acyl groups//protein binding//calcium ion binding	GO:0005578	proteinaceous extracellular matrix	--	--
Cluster-1252.33414	46.97288798	17.79330567	1.4005	3.01E-05	0.0017105	1776	657404318	KEH43055.1	1225	3.00E-132	hypothetical protein MTR_1g081850 [Medicago truncatula]	821594481	LN846349.1	228	1.44E-113	Trifolium pratense genome assembly redclover, chromosome : chr1	--	--	--	--	--	--	--	--	--	--	--	--	--	--	--	--	--	--
Cluster-1252.33453	45.80808384	6.67689767	2.7784	1.26E-09	1.39E-07	3393	657394552	AES71704.2	3597	0.00E+00	oligopeptide transporter OPT family protein [Medicago truncatula]	357462342	XM_003601405.1	2055	0	Medicago truncatula Oligopeptide transporter (MTR_3g080870) mRNA, complete cds	--	--	--	--	O82485	3033	0.00E+00	Oligopeptide transporter 7 OS=Arabidopsis thaliana GN=OPT7 PE=2 SV=1	PF05683//PF03169	Fumarase C-terminus//OPT oligopeptide transporter protein	GO:0055085	transmembrane transport	GO:0016836	hydro-lyase activity	--	--	--	--
Cluster-1252.33513	55.51341307	22.84044787	1.2812	1.86E-05	0.0011019	1150	657406047	KEH44476.1	904	3.30E-95	C2H2-type zinc finger protein [Medicago truncatula]	388506773	BT141659.1	731	0	Medicago truncatula clone JCVI-FLMt-5P9 unknown mRNA	--	--	--	--	Q9SLD4	285	2.70E-24	Zinc finger protein ZAT11 OS=Arabidopsis thaliana GN=ZAT11 PE=2 SV=1	PF00096//PF02150//PF16622//PF13912	Zinc finger, C2H2 type//RNA polymerases M/15 Kd subunit//zinc-finger C2H2-type//C2H2-type zinc finger	GO:0006144//GO:0006351//GO:0006206	purine nucleobase metabolic process//transcription, DNA-templated//pyrimidine nucleobase metabolic process	GO:0003677//GO:0003899//GO:0046872	DNA binding//DNA-directed RNA polymerase activity//metal ion binding	GO:0005730	nucleolus	--	--
Cluster-1252.33614	21.62707907	102.4619236	-2.2442	3.80E-12	5.23E-10	4307	657394388	AES71492.2	5085	0.00E+00	transmembrane protein, putative [Medicago truncatula]	357461918	XM_003601193.1	3099	0	Medicago truncatula hypothetical protein (MTR_3g077550) mRNA, complete cds	--	--	--	--	--	--	--	--	--	--	--	--	--	--	--	--	--	--
Cluster-1252.33620	54.52662228	116.4195531	-1.0943	6.36E-05	0.00332	1778	124360157	ABN08173.1	1582	1.20E-173	Peptidase, cysteine peptidase active site [Medicago truncatula]>gi|657380367|gb|AES82561.2| stress regulated protein [Medicago truncatula]	357512108	XM_003626295.1	915	0	Medicago truncatula hypothetical protein (MTR_7g114070) mRNA, complete cds	--	--	--	--	--	--	--	--	PF04988	A-kinase anchoring protein 95 (AKAP95)	--	--	GO:0003677	DNA binding	GO:0005634	nucleus	--	--
Cluster-1252.33680	60.25854939	12.95883463	2.2172	4.96E-10	5.73E-08	6192	593687499	XP_007144409.1	3239	0.00E+00	hypothetical protein PHAVU_007G153800g [Phaseolus vulgaris]>gi|397787434|emb|CBX25011.3| multidrug resistance-associated protein 2, partial [Phaseolus vulgaris]>gi|561017599|gb|ESW16403.1| hypothetical protein PHAVU_007G153800g [Phaseolus vulgaris]	828302875	XM_004494996.2	1649	0	PREDICTED: Cicer arietinum ABC transporter C family member 5 (LOC101514243), mRNA	--	--	--	--	Q7GB25	3010	0.00E+00	ABC transporter C family member 5 OS=Arabidopsis thaliana GN=ABCC5 PE=2 SV=2	PF03847//PF01443//PF00270//PF01580//PF00005//PF01926//PF03334//PF13304//PF00664	Transcription initiation factor TFIID subunit A//Viral (Superfamily 1) RNA helicase//DEAD/DEAH box helicase//FtsK/SpoIIIE family//ABC transporter//50S ribosome-binding GTPase//Na+/H+ antiporter subunit//AAA domain, putative AbiEii toxin, Type IV TA system//ABC transporter transmembrane region	GO:0015992//GO:0006352//GO:0055085//GO:0006810//GO:0015672	proton transport//DNA-templated transcription, initiation//transmembrane transport//transport//monovalent inorganic cation transport	GO:0000166//GO:0016887//GO:0005525//GO:0003676//GO:0005451//GO:0042626//GO:0003677//GO:0005524	nucleotide binding//ATPase activity//GTP binding//nucleic acid binding//monovalent cation:proton antiporter activity//ATPase activity, coupled to transmembrane movement of substances//DNA binding//ATP binding	GO:0016021//GO:0005669	integral component of membrane//transcription factor TFIID complex	--	--
Cluster-1252.33682	62.43483982	11.55422846	2.4339	2.95E-11	3.80E-09	6248	657403616	KEH42457.1	3899	0.00E+00	multidrug resistance protein ABC transporter family protein [Medicago truncatula]	828302875	XM_004494996.2	1649	0	PREDICTED: Cicer arietinum ABC transporter C family member 5 (LOC101514243), mRNA	--	--	--	--	Q7GB25	3032	0.00E+00	ABC transporter C family member 5 OS=Arabidopsis thaliana GN=ABCC5 PE=2 SV=2	PF01926//PF03334//PF00664//PF13304//PF01443//PF03847//PF00270//PF00005//PF01580	50S ribosome-binding GTPase//Na+/H+ antiporter subunit//ABC transporter transmembrane region//AAA domain, putative AbiEii toxin, Type IV TA system//Viral (Superfamily 1) RNA helicase//Transcription initiation factor TFIID subunit A//DEAD/DEAH box helicase//ABC transporter//FtsK/SpoIIIE family	GO:0015992//GO:0055085//GO:0006352//GO:0006810//GO:0015672	proton transport//transmembrane transport//DNA-templated transcription, initiation//transport//monovalent inorganic cation transport	GO:0000166//GO:0016887//GO:0005525//GO:0003676//GO:0005451//GO:0042626//GO:0003677//GO:0005524	nucleotide binding//ATPase activity//GTP binding//nucleic acid binding//monovalent cation:proton antiporter activity//ATPase activity, coupled to transmembrane movement of substances//DNA binding//ATP binding	GO:0016021//GO:0005669	integral component of membrane//transcription factor TFIID complex	--	--
Cluster-1252.3373	27.06214576	2.821147955	3.2619	5.94E-07	4.54E-05	1563	357472627	XP_003606598.1	1880	3.00E-208	Exocyst complex component [Medicago truncatula]	51870813	AC149264.8	1309	0	Medicago truncatula clone mth2-78f9, complete sequence	K07195	EXOC7, EXO70	exocyst complex component 7	http://www.genome.jp/dbget-bin/www_bget?ko:K07195	Q9LZD3	430	5.80E-41	Exocyst complex component EXO70A1 OS=Arabidopsis thaliana GN=EXO70A1 PE=1 SV=1	PF03081//PF04136	Exo70 exocyst complex subunit//Sec34-like family	GO:0006887//GO:0006886	exocytosis//intracellular protein transport	--	--	GO:0016020//GO:0005801//GO:0000145	membrane//cis-Golgi network//exocyst	--	--
Cluster-1252.33788	7.528524313	38.66057755	-2.3604	1.00E-05	0.00062322	966	357519623	XP_003630100.1	899	1.00E-94	ABC transporter-like protein [Medicago truncatula]>gi|355524122|gb|AET04576.1| ABC transporter-like protein [Medicago truncatula]	357519622	XM_003630052.1	631	0	Medicago truncatula ABC transporter-like protein (MTR_8g091710) mRNA, complete cds	--	--	--	--	P73627	232	3.20E-18	Uncharacterized protein sll1770 OS=Synechocystis sp. (strain PCC 6803 / Kazusa) GN=sll1770 PE=3 SV=1	--	--	--	--	GO:0016772	transferase activity, transferring phosphorus-containing groups	--	--	--	--
Cluster-1252.33810	15.28033705	95.5935134	-2.6452	7.79E-14	1.26E-11	1888	357445733	XP_003593144.1	2450	2.90E-274	Glucosyltransferase [Medicago truncatula]>gi|355482192|gb|AES63395.1| UDP-glucosyltransferase family protein [Medicago truncatula]	164421292	AC187356.2	1557	0	Medicago truncatula chromosome 2 BAC clone mth2-81c8, complete sequence	K18823	UGT91H4	soyasaponin III rhamnosyltransferase	http://www.genome.jp/dbget-bin/www_bget?ko:K18823	D4Q9Z5	1928	1.40E-214	Soyasaponin III rhamnosyltransferase OS=Glycine max GN=GmSGT3 PE=1 SV=1	PF03033//PF00201//PF01109	Glycosyltransferase family 28 N-terminal domain//UDP-glucoronosyl and UDP-glucosyl transferase//Granulocyte-macrophage colony-stimulating factor	GO:0008283//GO:0005975//GO:0006955//GO:0030259//GO:0040007//GO:0008152//GO:0007165	cell proliferation//carbohydrate metabolic process//immune response//lipid glycosylation//growth//metabolic process//signal transduction	GO:0008083//GO:0016758//GO:0005129	growth factor activity//transferase activity, transferring hexosyl groups//granulocyte macrophage colony-stimulating factor receptor binding	GO:0005576	extracellular region	--	--
Cluster-1252.34187	59.68283568	25.15107655	1.2467	1.30E-05	0.00078948	2446	357445919	XP_003593237.1	2517	6.40E-282	Riboflavin biosynthesis protein [Medicago truncatula]>gi|355482285|gb|AES63488.1| 3,4-dihydroxy-2-butanone 4-phosphate synthase [Medicago truncatula]	388499399	BT137971.1	1716	0	Medicago truncatula clone JCVI-FLMt-19A11 unknown mRNA	K14652	ribBA	3,4-dihydroxy 2-butanone 4-phosphate synthase / GTP cyclohydrolase II	http://www.genome.jp/dbget-bin/www_bget?ko:K14652	P47924	1839	3.70E-204	Bifunctional riboflavin biosynthesis protein RIBA 1, chloroplastic OS=Arabidopsis thaliana GN=RIBA1 PE=1 SV=2	PF00926	3,4-dihydroxy-2-butanone 4-phosphate synthase	GO:0006771//GO:0009231//GO:0006807	riboflavin metabolic process//riboflavin biosynthetic process//nitrogen compound metabolic process	GO:0003935//GO:0008686	GTP cyclohydrolase II activity//3,4-dihydroxy-2-butanone-4-phosphate synthase activity	--	--	KOG1284	Bifunctional GTP cyclohydrolase II/3,4-dihydroxy-2butanone-4-phosphate synthase
Cluster-1252.34242	6.149178063	50.58535295	-3.0403	3.84E-09	4.01E-07	1677	657396261	AES74186.2	1824	1.00E-201	BHLH transcription factor [Medicago truncatula]	388504625	BT140584.1	1190	0	Medicago truncatula clone JCVI-FLMt-18N21 unknown mRNA	--	--	--	--	Q8GY61	472	8.30E-46	Transcription factor bHLH63 OS=Arabidopsis thaliana GN=BHLH63 PE=1 SV=1	PF00010//PF02590	Helix-loop-helix DNA-binding domain//Predicted SPOUT methyltransferase	GO:0006364	rRNA processing	GO:0008168//GO:0046983	methyltransferase activity//protein dimerization activity	GO:0005737	cytoplasm	--	--
Cluster-1252.34245	98.78197691	43.02250631	1.1992	4.55E-08	4.07E-06	2138	356501509	XP_003519567.1	2528	3.00E-283	PREDICTED: uncharacterized protein LOC100789468 isoform X1 [Glycine max]	357494400	XM_003617441.1	1793	0	Medicago truncatula hypothetical protein (MTR_5g092140) mRNA, complete cds	--	--	--	--	--	--	--	--	--	--	--	--	--	--	--	--	--	--
Cluster-1252.34247	41.53473436	13.12213569	1.6623	1.24E-05	0.00075743	1868	657380769	KEH24851.1	2340	1.60E-261	metal-dependent phosphohydrolase [Medicago truncatula]	828293087	XM_004489233.2	1054	0	PREDICTED: Cicer arietinum deoxynucleoside triphosphate triphosphohydrolase SAMHD1 homolog (LOC101503673), mRNA	--	--	--	--	B0G107	763	1.70E-79	Deoxynucleoside triphosphate triphosphohydrolase SAMHD1 homolog OS=Dictyostelium discoideum GN=DDB_G0272484 PE=3 SV=1	PF03153//PF03606//PF12090//PF05091//PF03137//PF16965//PF01733	Transcription factor IIA, alpha/beta subunit//C4-dicarboxylate anaerobic carrier//Spt20 family//Eukaryotic translation initiation factor 3 subunit 7 (eIF-3)//Organic Anion Transporter Polypeptide (OATP) family//Ceramide synthase regulator//Nucleoside transporter	GO:0006446//GO:0006874//GO:0006367//GO:0006810//GO:0015858	regulation of translational initiation//cellular calcium ion homeostasis//transcription initiation from RNA polymerase II promoter//transport//nucleoside transport	GO:0005337//GO:0030234//GO:0003743//GO:0003712//GO:0005215	nucleoside transmembrane transporter activity//enzyme regulator activity//translation initiation factor activity//transcription cofactor activity//transporter activity	GO:0005852//GO:0016021//GO:0030176//GO:0000124//GO:0016020//GO:0005737//GO:0005840//GO:0005667//GO:0005672	eukaryotic translation initiation factor 3 complex//integral component of membrane//integral component of endoplasmic reticulum membrane//SAGA complex//membrane//cytoplasm//ribosome//transcription factor complex//transcription factor TFIIA complex	KOG2681	Metal-dependent phosphohydrolase
Cluster-1252.34342	370.1237198	57.6165217	2.6835	1.07E-64	9.00E-62	1771	657380285	KEH24489.1	1602	5.80E-176	nicotianamine synthase-like protein [Medicago truncatula]	821594490	LN846354.1	858	0	Trifolium pratense genome assembly redclover, chromosome : chr6	K05953	E2.5.1.43	nicotianamine synthase	http://www.genome.jp/dbget-bin/www_bget?ko:K05953	Q9XGI7	1027	3.90E-110	Nicotianamine synthase OS=Solanum lycopersicum GN=CHLN PE=2 SV=1	PF03059//PF13855	Nicotianamine synthase protein//Leucine rich repeat	GO:0030418	nicotianamine biosynthetic process	GO:0005515//GO:0030410	protein binding//nicotianamine synthase activity	--	--	--	--
Cluster-1252.34343	8.180382463	39.7673356	-2.2813	1.21E-05	0.00074108	4645	502151680	XP_004508560.1	6697	0.00E+00	PREDICTED: ABC transporter G family member 32 [Cicer arietinum]	828325312	XM_004508503.2	3368	0	PREDICTED: Cicer arietinum ABC transporter G family member 32 (LOC101501855), mRNA	--	--	--	--	O81016	5669	0.00E+00	ABC transporter G family member 32 OS=Arabidopsis thaliana GN=ABCG32 PE=1 SV=1	PF13304//PF01061//PF00005//PF01926//PF01637//PF03193//PF00004	AAA domain, putative AbiEii toxin, Type IV TA system//ABC-2 type transporter//ABC transporter//50S ribosome-binding GTPase//Archaeal ATPase//Protein of unknown function, DUF258//ATPase family associated with various cellular activities (AAA)	--	--	GO:0016887//GO:0005525//GO:0003924//GO:0005524	ATPase activity//GTP binding//GTPase activity//ATP binding	GO:0016020	membrane	--	--
Cluster-1252.34653	103.0301164	20.84936844	2.305	1.01E-16	2.01E-14	2755	46250921	AAS84487.1	2477	3.10E-277	Na+/H+ antiporter [Medicago sativa]	38373524	AY456096.1	2034	0	Medicago sativa Na+/H+ antiporter mRNA, complete cds	--	--	--	--	Q56XP4	1906	7.10E-212	Sodium/hydrogen exchanger 2 OS=Arabidopsis thaliana GN=NHX2 PE=2 SV=2	PF00999	Sodium/hydrogen exchanger family	GO:0055085//GO:0006885//GO:0006812	transmembrane transport//regulation of pH//cation transport	GO:0015299	solute:proton antiporter activity	GO:0016021	integral component of membrane	KOG1965	Sodium/hydrogen exchanger protein
Cluster-1252.34682	51.25549827	14.90379913	1.782	4.11E-07	3.26E-05	921	357473441	XP_003607005.1	536	1.20E-52	hypothetical protein MTR_4g071120 [Medicago truncatula]>gi|355508060|gb|AES89202.1| hypothetical protein MTR_4g071120 [Medicago truncatula]>gi|388511042|gb|AFK43587.1| unknown [Medicago truncatula]	156255279	AC146745.21	632	0	Medicago truncatula clone mth2-53p19, complete sequence	--	--	--	--	--	--	--	--	PF04147//PF00527//PF09026//PF04931	Nop14-like family//E7 protein, Early protein//Centromere protein B dimerisation domain//DNA polymerase phi	GO:0006260//GO:0006351//GO:0006355	DNA replication//transcription, DNA-templated//regulation of transcription, DNA-templated	GO:0003700//GO:0003682//GO:0003887//GO:0003677	transcription factor activity, sequence-specific DNA binding//chromatin binding//DNA-directed DNA polymerase activity//DNA binding	GO:0005667//GO:0032040//GO:0005634//GO:0000775//GO:0042575//GO:0000785	transcription factor complex//small-subunit processome//nucleus//chromosome, centromeric region//DNA polymerase complex//chromatin	--	--
Cluster-1252.34731	78.7683368	27.0721698	1.5408	9.41E-09	9.29E-07	1935	357483569	XP_003612071.1	2504	1.60E-280	Cell division protease ftsH-like protein [Medicago truncatula]	357483568	XM_003612023.1	1446	0	Medicago truncatula Cell division protease ftsH-like protein (MTR_5g020980) mRNA, complete cds	--	--	--	--	Q54DY9	315	1.50E-27	Probable mitochondrial chaperone BCS1-B OS=Dictyostelium discoideum GN=bcsl1b PE=3 SV=1	PF00004//PF01637//PF05496//PF07728//PF00910//PF13304//PF00005	ATPase family associated with various cellular activities (AAA)//Archaeal ATPase//Holliday junction DNA helicase ruvB N-terminus//AAA domain (dynein-related subfamily)//RNA helicase//AAA domain, putative AbiEii toxin, Type IV TA system//ABC transporter	GO:0006310//GO:0006281	DNA recombination//DNA repair	GO:0003724//GO:0005524//GO:0009378//GO:0003723//GO:0016887	RNA helicase activity//ATP binding//four-way junction helicase activity//RNA binding//ATPase activity	GO:0009379//GO:0005657	Holliday junction helicase complex//replication fork	--	--
Cluster-1252.34787	77.68790893	25.71584867	1.595	5.68E-09	5.77E-07	1561	357451393	XP_003595973.1	1490	5.00E-163	NAC domain protein [Medicago truncatula]>gi|332739376|gb|AEE99077.1| NAC1 [Medicago truncatula]>gi|355485021|gb|AES66224.1| NAC transcription factor-like protein [Medicago truncatula]	357451392	XM_003595925.1	1309	0	Medicago truncatula NAC domain protein (MTR_2g064470) mRNA, complete cds	--	--	--	--	Q84TE6	882	2.20E-93	NAC domain-containing protein 21/22 OS=Arabidopsis thaliana GN=NAC021 PE=1 SV=2	PF02365	No apical meristem (NAM) protein	GO:0006355	regulation of transcription, DNA-templated	GO:0003677	DNA binding	--	--	--	--
Cluster-1252.34824	29.45606523	5.374829383	2.4543	4.51E-06	0.00029828	1131	357463625	XP_003602094.1	644	4.50E-65	Calmodulin-like protein [Medicago truncatula]>gi|355491142|gb|AES72345.1| EF hand calcium-binding family protein [Medicago truncatula]	110318108	CU012042.6	587	0	M.truncatula DNA sequence from clone MTH2-25G4 on chromosome 3, complete sequence	K13448	CML	calcium-binding protein CML	http://www.genome.jp/dbget-bin/www_bget?ko:K13448	Q9SRE6	286	2.10E-24	Calcium-binding protein CML38 OS=Arabidopsis thaliana GN=CML38 PE=2 SV=1	PF13499//PF13405//PF12763//PF13202//PF00036//PF13833	EF-hand domain pair//EF-hand domain//Cytoskeletal-regulatory complex EF hand//EF hand//EF hand//EF-hand domain pair	--	--	GO:0005515//GO:0005509	protein binding//calcium ion binding	--	--	--	--
Cluster-1252.34959	111.5660111	55.46865155	1.0082	2.27E-07	1.86E-05	1863	657371695	KEH17677.1	1757	6.50E-194	S-adenosylmethionine decarboxylase proenzyme [Medicago truncatula]	828297113	XM_004491714.2	779	0	PREDICTED: Cicer arietinum S-adenosylmethionine decarboxylase proenzyme-like (LOC101491737), transcript variant X1, mRNA	K01611	speD, AMD1	S-adenosylmethionine decarboxylase	http://www.genome.jp/dbget-bin/www_bget?ko:K01611	Q96471	1312	3.60E-143	S-adenosylmethionine decarboxylase proenzyme OS=Ipomoea nil GN=SAMDC PE=3 SV=1	PF01536	Adenosylmethionine decarboxylase	GO:0006597//GO:0006560//GO:0006525//GO:0008295	spermine biosynthetic process//proline metabolic process//arginine metabolic process//spermidine biosynthetic process	GO:0004014	adenosylmethionine decarboxylase activity	--	--	KOG0788	S-adenosylmethionine decarboxylase
Cluster-1252.34960	88.94185144	41.95915055	1.0839	1.23E-06	8.96E-05	1878	657371695	KEH17677.1	1750	4.30E-193	S-adenosylmethionine decarboxylase proenzyme [Medicago truncatula]	828297113	XM_004491714.2	770	0	PREDICTED: Cicer arietinum S-adenosylmethionine decarboxylase proenzyme-like (LOC101491737), transcript variant X1, mRNA	K01611	speD, AMD1	S-adenosylmethionine decarboxylase	http://www.genome.jp/dbget-bin/www_bget?ko:K01611	Q96471	1305	2.40E-142	S-adenosylmethionine decarboxylase proenzyme OS=Ipomoea nil GN=SAMDC PE=3 SV=1	PF01536	Adenosylmethionine decarboxylase	GO:0006597//GO:0006560//GO:0006525//GO:0008295	spermine biosynthetic process//proline metabolic process//arginine metabolic process//spermidine biosynthetic process	GO:0004014	adenosylmethionine decarboxylase activity	--	--	KOG0788	S-adenosylmethionine decarboxylase
Cluster-1252.34973	57.77716671	127.0601637	-1.1369	1.42E-05	0.00085587	1200	388506984	AFK41558.1	1099	8.40E-118	unknown [Medicago truncatula]>gi|657374988|gb|KEH20425.1| soluble inorganic pyrophosphatase [Medicago truncatula]	388506983	BT141764.1	889	0	Medicago truncatula clone JCVI-FLMt-17K17 unknown mRNA	K01507	ppa	inorganic pyrophosphatase	http://www.genome.jp/dbget-bin/www_bget?ko:K01507	Q9LFF9	886	5.90E-94	Soluble inorganic pyrophosphatase 4 OS=Arabidopsis thaliana GN=PPA4 PE=1 SV=1	PF00719	Inorganic pyrophosphatase	GO:0006796//GO:0006119	phosphate-containing compound metabolic process//oxidative phosphorylation	GO:0000287//GO:0004427	magnesium ion binding//inorganic diphosphatase activity	GO:0005737	cytoplasm	KOG1626	Inorganic pyrophosphatase/Nucleosome remodeling factor, subunit NURF38
Cluster-1252.35117	143.1222223	70.50374257	1.0215	3.34E-09	3.52E-07	5263	657405120	AES62402.2	6962	0.00E+00	ABC transporter-like family-protein [Medicago truncatula]	828305268	XM_004496440.2	3152	0	PREDICTED: Cicer arietinum ABC transporter C family member 10-like (LOC101502549), transcript variant X2, mRNA	K05666	ABCC2	ATP-binding cassette, subfamily C (CFTR/MRP), member 2	http://www.genome.jp/dbget-bin/www_bget?ko:K05666	Q9LYS2	4679	0.00E+00	ABC transporter C family member 10 OS=Arabidopsis thaliana GN=ABCC10 PE=2 SV=2	PF01926//PF00931//PF03266//PF13304//PF00437//PF00664//PF00158//PF03193//PF03205//PF00005//PF01580	50S ribosome-binding GTPase//NB-ARC domain//NTPase//AAA domain, putative AbiEii toxin, Type IV TA system//Type II/IV secretion system protein//ABC transporter transmembrane region//Sigma-54 interaction domain//Protein of unknown function, DUF258//Molybdopterin guanine dinucleotide synthesis protein B//ABC transporter//FtsK/SpoIIIE family	GO:0055085//GO:0006810//GO:0006777//GO:0006355	transmembrane transport//transport//Mo-molybdopterin cofactor biosynthetic process//regulation of transcription, DNA-templated	GO:0043531//GO:0000166//GO:0005524//GO:0003924//GO:0008134//GO:0003677//GO:0042626//GO:0005525//GO:0016887//GO:0098519	ADP binding//nucleotide binding//ATP binding//GTPase activity//transcription factor binding//DNA binding//ATPase activity, coupled to transmembrane movement of substances//GTP binding//ATPase activity//nucleotide phosphatase activity, acting on free nucleotides	GO:0016021//GO:0005667	integral component of membrane//transcription factor complex	--	--
Cluster-1252.35119	162.0652099	65.18479361	1.314	1.03E-13	1.65E-11	5205	657405120	AES62402.2	6961	0.00E+00	ABC transporter-like family-protein [Medicago truncatula]	828305268	XM_004496440.2	3175	0	PREDICTED: Cicer arietinum ABC transporter C family member 10-like (LOC101502549), transcript variant X2, mRNA	K05666	ABCC2	ATP-binding cassette, subfamily C (CFTR/MRP), member 2	http://www.genome.jp/dbget-bin/www_bget?ko:K05666	Q9LYS2	4682	0.00E+00	ABC transporter C family member 10 OS=Arabidopsis thaliana GN=ABCC10 PE=2 SV=2	PF01580//PF00005//PF00158//PF03193//PF03205//PF03266//PF00931//PF00664//PF00437//PF13304//PF01926	FtsK/SpoIIIE family//ABC transporter//Sigma-54 interaction domain//Protein of unknown function, DUF258//Molybdopterin guanine dinucleotide synthesis protein B//NTPase//NB-ARC domain//ABC transporter transmembrane region//Type II/IV secretion system protein//AAA domain, putative AbiEii toxin, Type IV TA system//50S ribosome-binding GTPase	GO:0006355//GO:0006777//GO:0006810//GO:0055085	regulation of transcription, DNA-templated//Mo-molybdopterin cofactor biosynthetic process//transport//transmembrane transport	GO:0005525//GO:0098519//GO:0016887//GO:0008134//GO:0042626//GO:0003677//GO:0005524//GO:0003924//GO:0000166//GO:0043531	GTP binding//nucleotide phosphatase activity, acting on free nucleotides//ATPase activity//transcription factor binding//ATPase activity, coupled to transmembrane movement of substances//DNA binding//ATP binding//GTPase activity//nucleotide binding//ADP binding	GO:0005667//GO:0016021	transcription factor complex//integral component of membrane	--	--
Cluster-1252.35127	54.06203829	17.97288259	1.5888	1.25E-06	9.08E-05	1503	357483799	XP_003612186.1	1476	2.00E-161	Thaumatin-like protein [Medicago truncatula]>gi|355513521|gb|AES95144.1| pathogenesis-related thaumatin family protein [Medicago truncatula]	357483798	XM_003612138.1	978	0	Medicago truncatula Thaumatin-like protein (MTR_5g022310) mRNA, complete cds	--	--	--	--	O80327	686	1.10E-70	Thaumatin-like protein 1 OS=Pyrus pyrifolia GN=TL1 PE=1 SV=1	--	--	--	--	--	--	--	--	--	--
Cluster-1252.35145	39.88013624	104.6179317	-1.3914	1.82E-06	0.0001299	838	357509165	XP_003624871.1	294	1.30E-24	50S ribosomal protein [Medicago truncatula]>gi|217071572|gb|ACJ84146.1| unknown [Medicago truncatula]>gi|355499886|gb|AES81089.1| hypothetical protein MTR_7g088520 [Medicago truncatula]>gi|388514475|gb|AFK45299.1| unknown [Medicago truncatula]	357509164	XM_003624823.1	505	0	Medicago truncatula 50S ribosomal protein (MTR_7g088520) mRNA, complete cds	--	--	--	--	P11891	230	4.80E-18	50S ribosomal protein 5, chloroplastic OS=Pisum sativum GN=PSRP5 PE=2 SV=1	--	--	--	--	--	--	--	--	--	--
Cluster-1252.35222	147.3909414	7.968657916	4.2092	1.87E-36	8.43E-34	1018	657399412	KEH38856.1	1070	1.60E-114	DnaJ heat shock amino-terminal domain protein [Medicago truncatula]	357452866	XM_003596662.1	564	0	Medicago truncatula Chaperone protein dnaJ (MTR_2g083920) mRNA, complete cds	--	--	--	--	Q8GYX8	153	4.90E-09	Chaperone protein dnaJ 10 OS=Arabidopsis thaliana GN=ATJ10 PE=2 SV=2	--	--	--	--	--	--	--	--	--	--
Cluster-1252.35358	91.83636916	33.69101692	1.4467	2.58E-09	2.74E-07	2189	357514913	XP_003627745.1	1912	8.20E-212	Mandelonitrile lyase [Medicago truncatula]>gi|355521767|gb|AET02221.1| ubiquitin-protein ligase [Medicago truncatula]>gi|388498372|gb|AFK37252.1| unknown [Medicago truncatula]	388498371	BT137457.1	1680	0	Medicago truncatula clone JCVI-FLMt-19I10 unknown mRNA	--	--	--	--	--	--	--	--	PF12678//PF01466//PF00097//PF13639//PF14634//PF17123	RING-H2 zinc finger//Skp1 family, dimerisation domain//Zinc finger, C3HC4 type (RING finger)//Ring finger domain//zinc-RING finger domain//RING-like zinc finger	GO:0006511	ubiquitin-dependent protein catabolic process	GO:0008270//GO:0046872//GO:0016829//GO:0005515	zinc ion binding//metal ion binding//lyase activity//protein binding	--	--	--	--
Cluster-1252.35376	68.27275175	5.967812982	3.516	3.65E-16	6.98E-14	924	357446655	XP_003593603.1	702	7.00E-72	hypothetical protein MTR_2g014050 [Medicago truncatula]>gi|355482651|gb|AES63854.1| late embryogenesis abundant domain protein [Medicago truncatula]	357446654	XM_003593555.1	549	0	Medicago truncatula hypothetical protein (MTR_2g014050) mRNA, complete cds	--	--	--	--	--	--	--	--	PF07464//PF01442	Apolipophorin-III precursor (apoLp-III)//Apolipoprotein A1/A4/E domain	GO:0006869//GO:0042157	lipid transport//lipoprotein metabolic process	GO:0008289	lipid binding	GO:0005576	extracellular region	--	--
Cluster-1252.35384	193.9110786	56.80272902	1.7714	9.79E-23	2.68E-20	2411	357485271	XP_003612923.1	2508	7.00E-281	Spinster-like protein [Medicago truncatula]>gi|355514258|gb|AES95881.1| sphingolipid transporter spinster-like protein, putative [Medicago truncatula]	357485270	XM_003612875.1	1777	0	Medicago truncatula Spinster-like protein (MTR_5g030580) mRNA, complete cds	--	--	--	--	Q9FLG8	1666	4.20E-184	Probable sphingolipid transporter spinster homolog 2 OS=Arabidopsis thaliana GN=At5g64500 PE=2 SV=1	PF07690//PF03137	Major Facilitator Superfamily//Organic Anion Transporter Polypeptide (OATP) family	GO:0055085//GO:0006810	transmembrane transport//transport	GO:0005215	transporter activity	GO:0016021//GO:0016020	integral component of membrane//membrane	KOG1330	Sugar transporter/spinster transmembrane protein
Cluster-1252.35442	41.36495283	12.96643002	1.6736	1.19E-05	0.00073065	836	357510851	XP_003625714.1	533	2.50E-52	Cytokinin-O-glucosyltransferase [Medicago truncatula]>gi|355500729|gb|AES81932.1| UDP-glucosyltransferase family protein [Medicago truncatula]	148746266	AC151461.50	512	0	Medicago truncatula clone mth2-39h15, complete sequence	K13496	UGT73C	UDP-glucosyl transferase 73C	http://www.genome.jp/dbget-bin/www_bget?ko:K13496	Q9ZQ98	367	6.20E-34	UDP-glycosyltransferase 73C2 OS=Arabidopsis thaliana GN=UGT73C2 PE=3 SV=1	PF00201	UDP-glucoronosyl and UDP-glucosyl transferase	GO:0008152	metabolic process	GO:0016758	transferase activity, transferring hexosyl groups	--	--	--	--
Cluster-1252.35478	149.3809866	49.61910977	1.59	7.43E-16	1.37E-13	1901	657374738	AET03426.2	1769	2.70E-195	plant/MCA23-20 protein [Medicago truncatula]	388505051	BT140797.1	1196	0	Medicago truncatula clone JCVI-FLMt-21J15 unknown mRNA	--	--	--	--	--	--	--	--	--	--	--	--	--	--	--	--	--	--
Cluster-1252.35479	123.3483343	26.96312158	2.1937	8.89E-19	1.97E-16	1916	657374738	AET03426.2	1736	1.80E-191	plant/MCA23-20 protein [Medicago truncatula]	388505051	BT140797.1	1246	0	Medicago truncatula clone JCVI-FLMt-21J15 unknown mRNA	--	--	--	--	--	--	--	--	--	--	--	--	--	--	--	--	--	--
Cluster-1252.35503	34.89370437	8.537227735	2.0311	6.51E-06	0.00041739	1008	357500355	XP_003620466.1	234	1.40E-17	hypothetical protein MTR_6g084250 [Medicago truncatula]>gi|357500357|ref|XP_003620467.1| hypothetical protein MTR_6g084260 [Medicago truncatula]>gi|357500359|ref|XP_003620468.1| hypothetical protein MTR_6g084270 [Medicago truncatula]>gi|355495481|gb|AES76684.1| hypothetical protein MTR_6g084250 [Medicago truncatula]>gi|355495482|gb|AES76685.1| hypothetical protein MTR_6g084260 [Medicago truncatul…	166795856	AC146563.33	552	0	Medicago truncatula chromosome 6 clone mth2-15b10, complete sequence	--	--	--	--	--	--	--	--	PF04130//PF04124	Spc97 / Spc98 family//Dor1-like family	GO:0090063//GO:0000226	positive regulation of microtubule nucleation//microtubule cytoskeleton organization	--	--	GO:0000922//GO:0005815//GO:0017119	spindle pole//microtubule organizing center//Golgi transport complex	--	--
Cluster-1252.35552	72.04807543	23.27501316	1.6302	1.29E-08	1.25E-06	4866	502156446	XP_004510478.1	2779	0.00E+00	PREDICTED: probable GTP diphosphokinase RSH2, chloroplastic [Cicer arietinum]	357514018	XM_003627250.1	1988	0	Medicago truncatula GTP pyrophosphokinase (MTR_8g020880) mRNA, complete cds	K12479	VPS45	vacuolar protein sorting-associated protein 45	http://www.genome.jp/dbget-bin/www_bget?ko:K12479	O49048	2433	9.80E-273	Vacuolar protein sorting-associated protein 45 homolog OS=Arabidopsis thaliana GN=VPS45 PE=1 SV=2	PF04607//PF00995//PF09198//PF12169	Region found in RelA / SpoT proteins//Sec1 family//Bacteriophage T4 beta-glucosyltransferase//DNA polymerase III subunits gamma and tau domain III	GO:0016192//GO:0006304//GO:0006904//GO:0006260//GO:0015969	vesicle-mediated transport//DNA modification//vesicle docking involved in exocytosis//DNA replication//guanosine tetraphosphate metabolic process	GO:0033821//GO:0003887	DNA beta-glucosyltransferase activity//DNA-directed DNA polymerase activity	GO:0042575	DNA polymerase complex	KOG1299	Vacuolar sorting protein VPS45/Stt10 (Sec1 family)
Cluster-1252.35566	25.63032158	3.701671634	2.7916	5.32E-06	0.00034564	1211	357480339	XP_003610455.1	849	8.20E-89	hypothetical protein MTR_4g132350 [Medicago truncatula]>gi|355511510|gb|AES92652.1| hypothetical protein MTR_4g132350 [Medicago truncatula]	357480338	XM_003610407.1	595	0	Medicago truncatula hypothetical protein (MTR_4g132350) mRNA, complete cds	--	--	--	--	--	--	--	--	--	--	--	--	--	--	--	--	--	--
Cluster-1252.35567	206.6235988	36.41830746	2.5043	1.29E-34	5.47E-32	1361	357480339	XP_003610455.1	1377	5.50E-150	hypothetical protein MTR_4g132350 [Medicago truncatula]>gi|355511510|gb|AES92652.1| hypothetical protein MTR_4g132350 [Medicago truncatula]	357480338	XM_003610407.1	919	0	Medicago truncatula hypothetical protein (MTR_4g132350) mRNA, complete cds	--	--	--	--	--	--	--	--	--	--	--	--	--	--	--	--	--	--
Cluster-1252.35586	17.33829491	77.96133868	-2.1688	3.36E-09	3.54E-07	1000	357438369	XP_003589460.1	658	9.60E-67	hypothetical protein MTR_1g024840 [Medicago truncatula]>gi|355478508|gb|AES59711.1| protein disulfide-isomerase LQY1 [Medicago truncatula]	357438368	XM_003589412.1	658	0	Medicago truncatula hypothetical protein (MTR_1g024840) mRNA, complete cds	--	--	--	--	K4BVL1	524	4.60E-52	Protein SPA, chloroplastic OS=Solanum lycopersicum GN=SPA PE=2 SV=1	PF00684	DnaJ central domain	--	--	GO:0051082//GO:0031072	unfolded protein binding//heat shock protein binding	--	--	--	--
Cluster-1252.35631	265.7338077	32.17193726	3.0461	2.39E-52	1.64E-49	2186	657394912	KEH35384.1	2056	1.60E-228	2-oxoisovalerate dehydrogenase subunit alpha [Medicago truncatula]	828315648	XM_004502505.2	962	0	PREDICTED: Cicer arietinum 2-oxoisovalerate dehydrogenase subunit alpha 2, mitochondrial-like (LOC101510488), mRNA	K00166	BCKDHA, bkdA1	2-oxoisovalerate dehydrogenase E1 component alpha subunit	http://www.genome.jp/dbget-bin/www_bget?ko:K00166	Q9LPL5	1518	5.60E-167	2-oxoisovalerate dehydrogenase subunit alpha 1, mitochondrial OS=Arabidopsis thaliana GN=At1g21400 PE=2 SV=1	PF00676//PF13292//PF02775	Dehydrogenase E1 component//1-deoxy-D-xylulose-5-phosphate synthase//Thiamine pyrophosphate enzyme, C-terminal TPP binding domain	GO:0006694//GO:0008152//GO:0016114	steroid biosynthetic process//metabolic process//terpenoid biosynthetic process	GO:0008661//GO:0003824//GO:0030976//GO:0016624	1-deoxy-D-xylulose-5-phosphate synthase activity//catalytic activity//thiamine pyrophosphate binding//oxidoreductase activity, acting on the aldehyde or oxo group of donors, disulfide as acceptor	--	--	KOG0225	Pyruvate dehydrogenase E1, alpha subunit
Cluster-1252.35716	82.11251831	34.77607383	1.2395	3.48E-07	2.78E-05	2372	657404273	KEH43018.1	1206	6.50E-130	transcription factor UNE12-like protein [Medicago truncatula]	828304139	XM_012714531.1	616	0	PREDICTED: Cicer arietinum transcription factor UNE12-like (LOC101511757), transcript variant X2, mRNA	--	--	--	--	O22768	528	3.80E-52	Transcription factor UNE12 OS=Arabidopsis thaliana GN=UNE12 PE=2 SV=2	PF00010	Helix-loop-helix DNA-binding domain	--	--	GO:0046983	protein dimerization activity	--	--	--	--
Cluster-1252.35899	124.0434096	22.73194218	2.4481	5.46E-21	1.33E-18	1958	357519619	XP_003630098.1	2142	1.60E-238	Cytochrome P450 [Medicago truncatula]>gi|355524120|gb|AET04574.1| cytochrome P450 family 71 protein [Medicago truncatula]	828317708	XM_004503974.2	964	0	PREDICTED: Cicer arietinum cytochrome P450 CYP736A12-like (LOC101493108), mRNA	--	--	--	--	H2DH18	1271	2.20E-138	Cytochrome P450 CYP736A12 OS=Panax ginseng PE=2 SV=1	PF00067	Cytochrome P450	GO:0006118//GO:0055114	obsolete electron transport//oxidation-reduction process	GO:0004497//GO:0016705//GO:0009055//GO:0020037//GO:0005506	monooxygenase activity//oxidoreductase activity, acting on paired donors, with incorporation or reduction of molecular oxygen//electron carrier activity//heme binding//iron ion binding	--	--	--	--
Cluster-1252.35919	23.10212036	100.1762512	-2.1164	4.53E-11	5.73E-09	1879	657380777	KEH24854.1	2316	1.00E-258	peptidyl-prolyl cis-trans isomerase [Medicago truncatula]	2623245	AF030709.1	557	0	AF030709 Pisum sativum poly(A) polymerase mRNA, nuclear gene encoding chloroplast protein, complete cds	--	--	--	--	Q9SSA5	1681	6.00E-186	Peptidyl-prolyl cis-trans isomerase CYP38, chloroplastic OS=Arabidopsis thaliana GN=CYP38 PE=1 SV=1	PF00160	Cyclophilin type peptidyl-prolyl cis-trans isomerase/CLD	GO:0006457//GO:0000413	protein folding//protein peptidyl-prolyl isomerization	GO:0003755	peptidyl-prolyl cis-trans isomerase activity	--	--	--	--
Cluster-1252.35946	288.5256909	86.3705297	1.7401	2.32E-32	9.00E-30	2015	359807465	NP_001240883.1	1349	1.40E-146	tocopherol O-methyltransferase, chloroplastic-like [Glycine max]>gi|342330688|dbj|BAK57287.1| gamma-tocopherol methyltransferase [Glycine max]>gi|342330694|dbj|BAK57290.1| gamma-tocopherol methyltransferase [Glycine max]>gi|725612211|gb|AIY31434.1| chloroplast gamma tocopherol methyltransferase 3 [Glycine max]	217072011	BT051703.1	1017	0	Medicago truncatula clone MTYF5_F6_F7_F81G-P-2 unknown mRNA	K05928	E2.1.1.95	tocopherol O-methyltransferase	http://www.genome.jp/dbget-bin/www_bget?ko:K05928	Q6ZIK0	1166	3.40E-126	Probable tocopherol O-methyltransferase, chloroplastic OS=Oryza sativa subsp. japonica GN=VTE4 PE=2 SV=1	PF01728//PF08241//PF01209//PF05175	FtsJ-like methyltransferase//Methyltransferase domain//ubiE/COQ5 methyltransferase family//Methyltransferase small domain	GO:0032259//GO:0008152	methylation//metabolic process	GO:0008168	methyltransferase activity	--	--	KOG1269	SAM-dependent methyltransferases
Cluster-1252.35987	154.9642263	53.16778838	1.5433	7.57E-16	1.40E-13	1993	357466513	XP_003603541.1	796	1.90E-82	hypothetical protein MTR_3g108900 [Medicago truncatula]>gi|355492589|gb|AES73792.1| type 2 (PTH2)-like peptidyl-tRNA hydrolase [Medicago truncatula]	357466512	XM_003603493.1	543	0	Medicago truncatula hypothetical protein (MTR_3g108900) mRNA, complete cds	--	--	--	--	Q3SZ85	261	2.90E-21	Putative peptidyl-tRNA hydrolase PTRHD1 OS=Bos taurus GN=PTRHD1 PE=2 SV=2	PF01981	Peptidyl-tRNA hydrolase PTH2	GO:0006470//GO:0035335//GO:0006570	protein dephosphorylation//peptidyl-tyrosine dephosphorylation//tyrosine metabolic process	GO:0004045//GO:0004725	aminoacyl-tRNA hydrolase activity//protein tyrosine phosphatase activity	--	--	KOG3305	Uncharacterized conserved protein
Cluster-1252.35990	36.39395564	91.12524906	-1.3242	2.08E-05	0.0012211	1843	357463527	XP_003602045.1	1857	1.60E-205	Ascorbate peroxidase [Medicago truncatula]>gi|355491093|gb|AES72296.1| thylakoid-bound ascorbate peroxidase [Medicago truncatula]	357463526	XM_003601997.1	1240	0	Medicago truncatula Ascorbate peroxidase (MTR_3g088160) mRNA, complete cds	K00434	E1.11.1.11	L-ascorbate peroxidase	http://www.genome.jp/dbget-bin/www_bget?ko:K00434	Q42593	1396	6.60E-153	L-ascorbate peroxidase T, chloroplastic OS=Arabidopsis thaliana GN=APXT PE=2 SV=2	PF00141	Peroxidase	GO:0006804//GO:0006979//GO:0055114	obsolete peroxidase reaction//response to oxidative stress//oxidation-reduction process	GO:0004601//GO:0020037	peroxidase activity//heme binding	--	--	--	--
Cluster-1252.36065	56.46727653	127.486591	-1.1749	7.09E-06	0.000452	823	357461657	XP_003601110.1	772	4.70E-80	30S ribosomal protein S13 [Medicago truncatula]>gi|355490158|gb|AES71361.1| 30S ribosomal protein S13 [Medicago truncatula]>gi|388516343|gb|AFK46233.1| unknown [Medicago truncatula]	388516342	BT146439.1	637	0	Medicago truncatula clone JCVI-FLMt-7H13 unknown mRNA	K02952	RP-S13, rpsM	small subunit ribosomal protein S13	http://www.genome.jp/dbget-bin/www_bget?ko:K02952	P42732	554	1.30E-55	30S ribosomal protein S13, chloroplastic OS=Arabidopsis thaliana GN=RPS13 PE=2 SV=1	PF00416	Ribosomal protein S13/S18	GO:0042254//GO:0006412	ribosome biogenesis//translation	GO:0003735//GO:0003723	structural constituent of ribosome//RNA binding	GO:0005622//GO:0005840	intracellular//ribosome	KOG3311	Ribosomal protein S18
Cluster-1252.36163	67.03797704	10.9048219	2.62	8.93E-13	1.31E-10	1082	388493184	AFK34658.1	1336	2.50E-145	unknown [Medicago truncatula]>gi|657383945|gb|AES94346.2| expansin-B1-like protein [Medicago truncatula]	388493183	BT134863.1	829	0	Medicago truncatula clone JCVI-FLMt-9G5 unknown mRNA	--	--	--	--	O23547	845	3.00E-89	Expansin-like B1 OS=Arabidopsis thaliana GN=EXLB1 PE=2 SV=2	PF01637	Archaeal ATPase	GO:0019953	sexual reproduction	GO:0005524	ATP binding	GO:0005576	extracellular region	--	--
Cluster-1252.36198	173.3315001	77.7443273	1.1567	1.52E-12	2.19E-10	895	357514461	XP_003627519.1	702	6.80E-72	Cytochrome b5 [Medicago truncatula]>gi|217071298|gb|ACJ84009.1| unknown [Medicago truncatula]>gi|217071624|gb|ACJ84172.1| unknown [Medicago truncatula]>gi|355521541|gb|AET01995.1| cytochrome b5-like heme/steroid-binding domain protein [Medicago truncatula]>gi|388495382|gb|AFK35757.1| unknown [Medicago truncatula]	388495381	BT135962.1	637	0	Medicago truncatula clone JCVI-FLMt-5C9 unknown mRNA	--	--	--	--	P40934	413	3.10E-39	Cytochrome b5 OS=Brassica oleracea var. botrytis GN=CYB5 PE=1 SV=1	--	--	--	--	GO:0020037//GO:0046872	heme binding//metal ion binding	--	--	KOG0537	Cytochrome b5
Cluster-1252.36232	164.7323232	65.26020507	1.3358	3.49E-14	5.81E-12	1598	357485391	XP_003612983.1	1783	5.40E-197	Cinnamyl alcohol dehydrogenase [Medicago truncatula]	357485392	XM_003612936.1	1060	0	Medicago truncatula Cinnamyl alcohol dehydrogenase (MTR_5g031310) mRNA, complete cds	K00083	E1.1.1.195	cinnamyl-alcohol dehydrogenase	http://www.genome.jp/dbget-bin/www_bget?ko:K00083	Q9ZRF1	1492	4.20E-164	Probable mannitol dehydrogenase OS=Fragaria ananassa GN=CAD PE=2 SV=1	PF02737//PF00070//PF00219//PF03435//PF00106//PF03446//PF00107//PF08240//PF02826//PF13241	3-hydroxyacyl-CoA dehydrogenase, NAD binding domain//Pyridine nucleotide-disulphide oxidoreductase//Insulin-like growth factor binding protein//Saccharopine dehydrogenase NADP binding domain//short chain dehydrogenase//NAD binding domain of 6-phosphogluconate dehydrogenase//Zinc-binding dehydrogenase//Alcohol dehydrogenase GroES-like domain//D-isomer specific 2-hydroxyacid dehydrogenase, NAD bind…	GO:0006550//GO:0001558//GO:0018874//GO:0006568//GO:0006633//GO:0008152//GO:0019354//GO:0019521//GO:0055114//GO:0006554//GO:0006098//GO:0006552//GO:0006631//GO:0006779//GO:0006574	isoleucine catabolic process//regulation of cell growth//benzoate metabolic process//tryptophan metabolic process//fatty acid biosynthetic process//metabolic process//siroheme biosynthetic process//D-gluconate metabolic process//oxidation-reduction process//lysine catabolic process//pentose-phosphate shunt//leucine catabolic process//fatty acid metabolic process//porphyrin-containing compound bio…	GO:0003857//GO:0051287//GO:0043115//GO:0016491//GO:0005520//GO:0004616	3-hydroxyacyl-CoA dehydrogenase activity//NAD binding//precorrin-2 dehydrogenase activity//oxidoreductase activity//insulin-like growth factor binding//phosphogluconate dehydrogenase (decarboxylating) activity	GO:0005576//GO:0016942	extracellular region//insulin-like growth factor binding protein complex	--	--
Cluster-1252.36249	104.0297694	19.36826577	2.4252	1.06E-17	2.25E-15	1937	388520213	AFK48168.1	1608	1.30E-176	unknown [Medicago truncatula]>gi|657383925|gb|AES94291.2| auxin canalization protein [Medicago truncatula]	388520212	BT148374.1	1310	0	Medicago truncatula clone JCVI-FLMt-20K16 unknown mRNA	--	--	--	--	Q8W4K5	269	3.30E-22	VAN3-binding protein OS=Arabidopsis thaliana GN=VAB PE=1 SV=1	--	--	--	--	GO:0005543	phospholipid binding	--	--	--	--
Cluster-1252.36340	63.90885213	22.11888502	1.5307	2.61E-07	2.11E-05	1058	217071872	ACJ84296.1	1276	2.20E-138	unknown [Medicago truncatula]	217071871	BT051632.1	919	0	Medicago truncatula clone MTYF5_F6_F7_F81G-C-19 unknown mRNA	--	--	--	--	Q9SVE5	876	7.50E-93	Expansin-like A2 OS=Arabidopsis thaliana GN=EXLA2 PE=2 SV=1	--	--	--	--	--	--	--	--	--	--
Cluster-1252.36349	322.9157101	134.5470563	1.263	1.45E-24	4.21E-22	3387	356505594	XP_003521575.1	3852	0.00E+00	PREDICTED: sucrose synthase 2-like [Glycine max]	828301650	XM_004494334.2	1997	0	PREDICTED: Cicer arietinum sucrose synthase 2 (LOC101490898), mRNA	K00695	E2.4.1.13	sucrose synthase	http://www.genome.jp/dbget-bin/www_bget?ko:K00695	O24301	3970	0.00E+00	Sucrose synthase 2 OS=Pisum sativum GN=SUS2 PE=2 SV=1	PF00862//PF00185	Sucrose synthase//Aspartate/ornithine carbamoyltransferase, Asp/Orn binding domain	GO:0005982//GO:0005985//GO:0006520	starch metabolic process//sucrose metabolic process//cellular amino acid metabolic process	GO:0016597//GO:0016743//GO:0016157	amino acid binding//carboxyl- or carbamoyltransferase activity//sucrose synthase activity	--	--	--	--
Cluster-1252.36454	75.88102193	35.72170092	1.0869	7.15E-06	0.00045483	569	357521619	XP_003631098.1	728	4.10E-75	SLR1/LCR-like protein [Medicago truncatula]>gi|355525120|gb|AET05574.1| EF hand calcium-binding family protein [Medicago truncatula]>gi|388498646|gb|AFK37389.1| unknown [Medicago truncatula]	388498645	BT137594.1	449	0	Medicago truncatula clone JCVI-FLMt-1M1 unknown mRNA	K13448	CML	calcium-binding protein CML	http://www.genome.jp/dbget-bin/www_bget?ko:K13448	Q9LE22	455	2.60E-44	Probable calcium-binding protein CML27 OS=Arabidopsis thaliana GN=CML27 PE=1 SV=1	PF10591//PF13499//PF12763//PF13405//PF13202//PF13833//PF00036	Secreted protein acidic and rich in cysteine Ca binding region//EF-hand domain pair//Cytoskeletal-regulatory complex EF hand//EF-hand domain//EF hand//EF-hand domain pair//EF hand	GO:0007165	signal transduction	GO:0005515//GO:0005509	protein binding//calcium ion binding	GO:0005578	proteinaceous extracellular matrix	--	--
Cluster-1252.36525	127.8032985	51.09044694	1.3228	3.29E-11	4.21E-09	3729	657396350	AES63156.2	2258	1.10E-251	Smg-4/UPF3 family protein [Medicago truncatula]	828287453	XM_004485392.2	1118	0	PREDICTED: Cicer arietinum regulator of nonsense transcripts UPF3-like (LOC101500988), mRNA	K14328	UPF3, RENT3	regulator of nonsense transcripts 3	http://www.genome.jp/dbget-bin/www_bget?ko:K14328	Q9FVW4	773	2.30E-80	Regulator of nonsense transcripts UPF3 OS=Arabidopsis thaliana GN=UPF3 PE=1 SV=1	--	--	--	--	--	--	--	--	KOG1295	Nonsense-mediated decay protein Upf3
Cluster-1252.36585	78.61398996	241.96769	-1.622	1.02E-16	2.04E-14	814	190609941	BAG49071.1	627	3.10E-63	30S ribosomal protein S16 [Medicago truncatula]>gi|388507996|gb|AFK42064.1| unknown [Medicago truncatula]>gi|388521249|gb|AFK48686.1| unknown [Medicago truncatula]>gi|657404013|gb|KEH42785.1| 30S ribosomal S16-like protein [Medicago truncatula]	388521248	BT148892.1	550	0	Medicago truncatula clone JCVI-FLMt-8C4 unknown mRNA	K02959	RP-S16, MRPS16, rpsP	small subunit ribosomal protein S16	http://www.genome.jp/dbget-bin/www_bget?ko:K02959	A6W7U7	238	5.50E-19	30S ribosomal protein S16 OS=Kineococcus radiotolerans (strain ATCC BAA-149 / DSM 14245 / SRS30216) GN=rpsP PE=3 SV=1	PF00886	Ribosomal protein S16	GO:0042254//GO:0006412	ribosome biogenesis//translation	GO:0003735	structural constituent of ribosome	GO:0005840//GO:0005622	ribosome//intracellular	KOG3419	Mitochondrial/chloroplast ribosomal protein S16
Cluster-1252.36592	189.987582	47.46418676	2.001	1.75E-25	5.41E-23	2033	657392311	AES69785.2	2553	3.60E-286	alpha/beta fold hydrolase [Medicago truncatula]	388519692	BT148114.1	1649	0	Medicago truncatula clone JCVI-FLMt-18D13 unknown mRNA	--	--	--	--	Q9FFZ1	1500	6.30E-165	Pheophytinase, chloroplastic OS=Arabidopsis thaliana GN=PPH PE=1 SV=1	PF02230	Phospholipase/Carboxylesterase	--	--	GO:0016787	hydrolase activity	--	--	--	--
Cluster-1252.36626	17.59193821	0	5.1368	7.02E-06	0.00044774	5118	357481033	XP_003610802.1	6492	0.00E+00	Bromodomain adjacent to zinc finger domain protein 2B [Medicago truncatula]>gi|355512137|gb|AES93760.1| RING/FYVE/PHD zinc finger protein, putative [Medicago truncatula]	357481032	XM_003610754.1	4134	0	Medicago truncatula Bromodomain adjacent to zinc finger domain protein 2B (MTR_5g007180) mRNA, complete cds	--	--	--	--	Q9DE13	142	4.70E-07	Bromodomain adjacent to zinc finger domain protein 2B OS=Gallus gallus GN=BAZ2B PE=2 SV=1	PF00628	PHD-finger	--	--	GO:0003676//GO:0046872//GO:0005515//GO:0008270	nucleic acid binding//metal ion binding//protein binding//zinc ion binding	--	--	--	--
Cluster-1252.36637	36.0981242	8.340832435	2.1137	2.73E-06	0.00019041	3465	502112268	XP_004494278.1	2769	5.6e-311	PREDICTED: ABC transporter G family member 22 [Cicer arietinum]	828302383	XM_004494221.2	1350	0	PREDICTED: Cicer arietinum ABC transporter G family member 22 (LOC101511748), mRNA	--	--	--	--	Q93YS4	2448	1.30E-274	ABC transporter G family member 22 OS=Arabidopsis thaliana GN=ABCG22 PE=1 SV=1	PF03193//PF01637//PF02224//PF00005//PF13304//PF01061	Protein of unknown function, DUF258//Archaeal ATPase//Cytidylate kinase//ABC transporter//AAA domain, putative AbiEii toxin, Type IV TA system//ABC-2 type transporter	GO:0006206//GO:0006139	pyrimidine nucleobase metabolic process//nucleobase-containing compound metabolic process	GO:0003924//GO:0005524//GO:0004127//GO:0005525//GO:0016887	GTPase activity//ATP binding//cytidylate kinase activity//GTP binding//ATPase activity	GO:0016020	membrane	--	--
Cluster-1252.36662	73.55552956	18.47146624	1.9935	9.31E-11	1.15E-08	1431	357508685	XP_003624631.1	1249	4.00E-135	hypothetical protein MTR_7g085790 [Medicago truncatula]>gi|116831755|gb|ABK28852.1| unknown [Medicago truncatula]>gi|124361007|gb|ABN08979.1| hypothetical protein MtrDRAFT_AC170580g5v1 [Medicago truncatula]>gi|355499646|gb|AES80849.1| transmembrane protein, putative [Medicago truncatula]	388494295	BT135419.1	923	0	Medicago truncatula clone JCVI-FLMt-16P18 unknown mRNA	--	--	--	--	--	--	--	--	--	--	--	--	--	--	--	--	--	--
Cluster-1252.36665	119.3265702	44.89585706	1.4103	2.39E-11	3.13E-09	2261	357508685	XP_003624631.1	1249	6.40E-135	hypothetical protein MTR_7g085790 [Medicago truncatula]>gi|116831755|gb|ABK28852.1| unknown [Medicago truncatula]>gi|124361007|gb|ABN08979.1| hypothetical protein MtrDRAFT_AC170580g5v1 [Medicago truncatula]>gi|355499646|gb|AES80849.1| transmembrane protein, putative [Medicago truncatula]	388494295	BT135419.1	1005	0	Medicago truncatula clone JCVI-FLMt-16P18 unknown mRNA	--	--	--	--	--	--	--	--	PF15088	NADH dehydrogenase [ubiquinone] 1 subunit C1, mitochondrial	--	--	--	--	GO:0005739//GO:0005747	mitochondrion//mitochondrial respiratory chain complex I	--	--
Cluster-1252.36677	0.823183141	22.00495405	-4.7405	3.94E-06	0.00026337	942	657385565	AES99480.2	440	1.70E-41	hypothetical protein MTR_5g081360 [Medicago truncatula]	357492466	XM_003616474.1	436	0	Medicago truncatula hypothetical protein (MTR_5g081360) mRNA, complete cds	--	--	--	--	--	--	--	--	--	--	--	--	--	--	--	--	--	--
Cluster-1252.36725	80.78050509	37.32704262	1.1138	2.50E-06	0.00017524	1878	657405667	AES62803.2	1244	2.00E-134	ribose-5-phosphate isomerase A [Medicago truncatula]	388491357	BT133950.1	1022	0	Medicago truncatula clone JCVI-FLMt-13C9 unknown mRNA	K01807	rpiA	ribose 5-phosphate isomerase A	http://www.genome.jp/dbget-bin/www_bget?ko:K01807	Q9C998	921	8.00E-98	Probable ribose-5-phosphate isomerase 1 OS=Arabidopsis thaliana GN=RPI1 PE=1 SV=1	PF06026	Ribose 5-phosphate isomerase A (phosphoriboisomerase A)	GO:0015976//GO:0009052//GO:0006098	carbon utilization//pentose-phosphate shunt, non-oxidative branch//pentose-phosphate shunt	GO:0004751	ribose-5-phosphate isomerase activity	--	--	KOG3075	Ribose 5-phosphate isomerase
Cluster-1252.36836	386.0214442	110.458793	1.8052	1.45E-44	8.16E-42	1335	657379935	KEH24214.1	864	1.70E-90	harpin-induced-like protein [Medicago truncatula]	388492979	BT134761.1	926	0	Medicago truncatula clone JCVI-FLMt-6M14 unknown mRNA	--	--	--	--	Q9SJ52	433	2.20E-41	Protein YLS9 OS=Arabidopsis thaliana GN=YLS9 PE=2 SV=1	--	--	--	--	--	--	--	--	--	--
Cluster-1252.36892	302.606753	135.4883432	1.1593	8.06E-21	1.95E-18	2627	502136302	XP_004502637.1	3009	0.00E+00	PREDICTED: probable plastid-lipid-associated protein 14, chloroplastic [Cicer arietinum]	357463894	XM_003602181.1	2028	0	Medicago truncatula hypothetical protein (MTR_3g091290) mRNA, complete cds	--	--	--	--	Q9LV04	2076	1.30E-231	Probable plastid-lipid-associated protein 14, chloroplastic OS=Arabidopsis thaliana GN=PAP14 PE=1 SV=1	PF07714//PF00069	Protein tyrosine kinase//Protein kinase domain	GO:0006468	protein phosphorylation	GO:0005524//GO:0004672	ATP binding//protein kinase activity	--	--	--	--
Cluster-1252.36914	54.22616043	23.85877377	1.1845	5.86E-05	0.0030912	1931	357465701	XP_003603135.1	2326	7.10E-260	Ferrochelatase [Medicago truncatula]>gi|355492183|gb|AES73386.1| ferrochelatase [Medicago truncatula]	357465700	XM_003603087.1	1320	0	Medicago truncatula Ferrochelatase (MTR_3g104260) mRNA, complete cds	K01772	hemH, FECH	ferrochelatase	http://www.genome.jp/dbget-bin/www_bget?ko:K01772	P42044	1603	6.80E-177	Ferrochelatase-2, chloroplastic OS=Cucumis sativus GN=HEMH PE=2 SV=1	PF01903//PF06917//PF00762	CbiX//Periplasmic pectate lyase//Ferrochelatase	GO:0015994//GO:0009236//GO:0006783//GO:0045490	chlorophyll metabolic process//cobalamin biosynthetic process//heme biosynthetic process//pectin catabolic process	GO:0016852//GO:0016837//GO:0004325	sirohydrochlorin cobaltochelatase activity//carbon-oxygen lyase activity, acting on polysaccharides//ferrochelatase activity	GO:0042597	periplasmic space	KOG1321	Protoheme ferro-lyase (ferrochelatase)
Cluster-1252.36933	22.63753638	91.90431992	-2.0214	1.08E-09	1.20E-07	1059	388503702	AFK39917.1	926	8.50E-98	unknown [Medicago truncatula]>gi|657403139|gb|KEH42000.1| hypothetical protein MTR_1g059660 [Medicago truncatula]	388503701	BT140122.1	570	0	Medicago truncatula clone JCVI-FLMt-10O8 unknown mRNA	--	--	--	--	--	--	--	--	--	--	--	--	--	--	--	--	--	--
Cluster-1252.36998	62.5331073	28.8131436	1.1179	3.29E-05	0.0018479	2441	502163969	XP_004513005.1	2064	2.20E-229	PREDICTED: probable plastidic glucose transporter 2 [Cicer arietinum]>gi|502163972|ref|XP_004513006.1| PREDICTED: probable plastidic glucose transporter 2 [Cicer arietinum]	357500676	XM_003620579.1	1815	0	Medicago truncatula Sugar transporter (MTR_6g087910) mRNA, complete cds	--	--	--	--	Q9FYG3	1677	2.30E-185	Probable plastidic glucose transporter 2 OS=Arabidopsis thaliana GN=At1g67300 PE=2 SV=1	PF07690//PF00083	Major Facilitator Superfamily//Sugar (and other) transporter	GO:0055085	transmembrane transport	GO:0022857	transmembrane transporter activity	GO:0016021	integral component of membrane	--	--
Cluster-1252.37055	31.69255093	116.2095946	-1.8745	9.66E-11	1.19E-08	1958	357449933	XP_003595243.1	2402	1.10E-268	Lycopene epsilon cyclase [Medicago truncatula]>gi|355484291|gb|AES65494.1| lycopene epsilon cyclase [Medicago truncatula]	357449932	XM_003595195.1	1545	0	Medicago truncatula Lycopene epsilon cyclase (MTR_2g040060) mRNA, complete cds	K06444	lcyE, crtL2	lycopene epsilon-cyclase	http://www.genome.jp/dbget-bin/www_bget?ko:K06444	Q38932	1839	3.00E-204	Lycopene epsilon cyclase, chloroplastic OS=Arabidopsis thaliana GN=LUT2 PE=1 SV=2	PF07992//PF01134//PF05834	Pyridine nucleotide-disulphide oxidoreductase//Glucose inhibited division protein A//Lycopene cyclase protein	GO:0016117//GO:0055114//GO:0008033	carotenoid biosynthetic process//oxidation-reduction process//tRNA processing	GO:0016491//GO:0050660//GO:0016705	oxidoreductase activity//flavin adenine dinucleotide binding//oxidoreductase activity, acting on paired donors, with incorporation or reduction of molecular oxygen	--	--	--	--
Cluster-1252.37067	62.71626555	10.09102922	2.6358	4.15E-12	5.71E-10	1354	357464361	XP_003602462.1	1378	4.20E-150	Peroxidase [Medicago truncatula]>gi|355491510|gb|AES72713.1| class III peroxidase [Medicago truncatula]	357464358	XM_003602413.1	929	0	Medicago truncatula Peroxidase (MTR_3g094630) mRNA, complete cds	K00430	E1.11.1.7	peroxidase	http://www.genome.jp/dbget-bin/www_bget?ko:K00430	Q9FLC0	1176	1.60E-127	Peroxidase 52 OS=Arabidopsis thaliana GN=PER52 PE=2 SV=1	PF05493//PF00141//PF04345	ATP synthase subunit H//Peroxidase//Chorismate lyase	GO:0006804//GO:0015991//GO:0015992//GO:0006744//GO:0006979//GO:0055114	obsolete peroxidase reaction//ATP hydrolysis coupled proton transport//proton transport//ubiquinone biosynthetic process//response to oxidative stress//oxidation-reduction process	GO:0008813//GO:0020037//GO:0046872//GO:0004601//GO:0015078	chorismate lyase activity//heme binding//metal ion binding//peroxidase activity//hydrogen ion transmembrane transporter activity	GO:0033179//GO:0005737	proton-transporting V-type ATPase, V0 domain//cytoplasm	--	--
Cluster-1252.37073	3.035487832	24.73929745	-3.0268	3.96E-05	0.0021764	1415	657400118	KEH39447.1	1416	1.70E-154	expansin A10 [Medicago truncatula]	388504997	BT140770.1	845	0	Medicago truncatula clone JCVI-FLMt-14F14 unknown mRNA	--	--	--	--	Q38865	1224	4.40E-133	Expansin-A6 OS=Arabidopsis thaliana GN=EXPA6 PE=2 SV=2	PF06446	Hepcidin	GO:0006879	cellular iron ion homeostasis	--	--	GO:0005576	extracellular region	--	--
Cluster-1252.37091	59.47498193	20.99585113	1.5022	9.13E-07	6.80E-05	1351	357478765	XP_003609668.1	1244	1.40E-134	Alanyl-tRNA synthetase [Medicago truncatula]>gi|355510723|gb|AES91865.1| alanyl-tRNA synthetase [Medicago truncatula]	357478764	XM_003609620.1	919	0	Medicago truncatula Alanyl-tRNA synthetase (MTR_4g119840) mRNA, complete cds	--	--	--	--	Q8TU79	233	3.50E-18	Alanine--tRNA ligase OS=Methanosarcina acetivorans (strain ATCC 35395 / DSM 2834 / JCM 12185 / C2A) GN=alaS PE=3 SV=1	PF01411//PF07973//PF06404	tRNA synthetases class II (A)//Threonyl and Alanyl tRNA synthetase second additional domain//Phytosulfokine precursor protein (PSK)	GO:0043039//GO:0007165//GO:0006531//GO:0006522//GO:0040007//GO:0008283//GO:0006419	tRNA aminoacylation//signal transduction//aspartate metabolic process//alanine metabolic process//growth//cell proliferation//alanyl-tRNA aminoacylation	GO:0003676//GO:0004813//GO:0016876//GO:0005524//GO:0000166//GO:0008083	nucleic acid binding//alanine-tRNA ligase activity//ligase activity, forming aminoacyl-tRNA and related compounds//ATP binding//nucleotide binding//growth factor activity	GO:0005576//GO:0005737	extracellular region//cytoplasm	KOG0188	Alanyl-tRNA synthetase
Cluster-1252.37121	70.07346487	26.38912648	1.4089	3.12E-07	2.51E-05	2031	225429582	XP_002280239.1	2481	7.90E-278	PREDICTED: aminopeptidase M1 [Vitis vinifera]>gi|296081675|emb|CBI20680.3| unnamed protein product [Vitis vinifera]	357465782	XM_003603128.1	1884	0	Medicago truncatula Puromycin-sensitive aminopeptidase (MTR_3g104720) mRNA, complete cds	K08776	NPEPPS	puromycin-sensitive aminopeptidase	http://www.genome.jp/dbget-bin/www_bget?ko:K08776	Q8VZH2	2272	1.90E-254	Aminopeptidase M1 OS=Arabidopsis thaliana GN=APM1 PE=1 SV=1	PF01433	Peptidase family M1	GO:0006508	proteolysis	GO:0004222//GO:0008237//GO:0008270	metalloendopeptidase activity//metallopeptidase activity//zinc ion binding	--	--	KOG1046	Puromycin-sensitive aminopeptidase and related aminopeptidases
Cluster-1252.37156	28.34836942	78.61237282	-1.4715	1.36E-05	0.000828	2555	357514339	XP_003627458.1	2733	6.00E-307	Pectinesterase [Medicago truncatula]>gi|355521480|gb|AET01934.1| pectinesterase/pectinesterase inhibitor [Medicago truncatula]	357514338	XM_003627410.1	1644	0	Medicago truncatula Pectinesterase (MTR_8g023310) mRNA, complete cds	K01051	E3.1.1.11	pectinesterase	http://www.genome.jp/dbget-bin/www_bget?ko:K01051	P83948	2028	4.70E-226	Pectinesterase 3 OS=Citrus sinensis PE=1 SV=1	PF04043//PF15168//PF01095//PF01603//PF04505//PF15202	Plant invertase/pectin methylesterase inhibitor//Triple QxxK/R motif-containing protein family//Pectinesterase//Protein phosphatase 2A regulatory B subunit (B56 family)//Interferon-induced transmembrane protein//Adipogenin	GO:0045490//GO:0007165//GO:0045444//GO:0042545//GO:0005982//GO:0009607//GO:0005985//GO:0043086	pectin catabolic process//signal transduction//fat cell differentiation//cell wall modification//starch metabolic process//response to biotic stimulus//sucrose metabolic process//negative regulation of catalytic activity	GO:0045330//GO:0004857//GO:0030599//GO:0008601	aspartyl esterase activity//enzyme inhibitor activity//pectinesterase activity//protein phosphatase type 2A regulator activity	GO:0005789//GO:0000159//GO:0005618//GO:0016021	endoplasmic reticulum membrane//protein phosphatase type 2A complex//cell wall//integral component of membrane	--	--
Cluster-1252.37228	12.44550011	47.55316142	-1.9339	2.22E-05	0.001294	830	357457953	XP_003599257.1	381	1.00E-34	Photosystem II 5 kDa protein [Medicago truncatula]>gi|355488305|gb|AES69508.1| photosystem II 5 kDa protein [Medicago truncatula]	110623306	CT573354.6	540	0	M.truncatula DNA sequence from clone MTH2-18N13 on chromosome 3, complete sequence	--	--	--	--	P31336	198	2.40E-14	Photosystem II 5 kDa protein, chloroplastic OS=Gossypium hirsutum GN=PSBT PE=4 SV=1	--	--	--	--	--	--	--	--	--	--
Cluster-1252.37239	340.8441244	97.91553518	1.7995	2.07E-39	1.02E-36	1420	357444449	XP_003592502.1	931	3.00E-98	Zinc finger protein [Medicago truncatula]>gi|355481550|gb|AES62753.1| C2H2-type zinc finger protein [Medicago truncatula]	357444448	XM_003592454.1	498	0	Medicago truncatula Zinc finger protein (MTR_1g106730) mRNA, complete cds	--	--	--	--	Q96289	349	1.30E-31	Zinc finger protein ZAT10 OS=Arabidopsis thaliana GN=ZAT10 PE=2 SV=1	PF13465//PF00096//PF17123//PF13912//PF06467	Zinc-finger double domain//Zinc finger, C2H2 type//RING-like zinc finger//C2H2-type zinc finger//MYM-type Zinc finger with FCS sequence motif	--	--	GO:0008270//GO:0046872//GO:0005515	zinc ion binding//metal ion binding//protein binding	--	--	--	--
Cluster-1252.37279	500.0323092	218.0421852	1.1974	1.00E-34	4.29E-32	2335	217071528	ACJ84124.1	563	2.30E-55	unknown [Medicago truncatula]>gi|388500110|gb|AFK38121.1| unknown [Medicago truncatula]>gi|657371279|gb|KEH17284.1| phloem protein [Medicago truncatula]	388500109	BT138326.1	345	1.73E-178	Medicago truncatula clone JCVI-FLMt-10I14 unknown mRNA	--	--	--	--	Q9SA16	212	1.60E-15	Protein PHLOEM PROTEIN 2-LIKE A9 OS=Arabidopsis thaliana GN=PP2A9 PE=2 SV=1	--	--	--	--	--	--	--	--	--	--
Cluster-1252.37294	34.37355552	0.004340228	12.951	6.22E-05	0.0032569	5523	357444993	XP_003592774.1	5822	0.00E+00	hypothetical protein MTR_1g115950 [Medicago truncatula]>gi|355481822|gb|AES63025.1| hypothetical protein MTR_1g115950 [Medicago truncatula]	357444992	XM_003592726.1	3803	0	Medicago truncatula hypothetical protein (MTR_1g115950) mRNA, complete cds	--	--	--	--	--	--	--	--	PF03869	Arc-like DNA binding domain	--	--	GO:0003677	DNA binding	--	--	--	--
Cluster-1252.37363	121.5630559	34.80645542	1.8043	3.95E-15	7.01E-13	1219	502089130	XP_004488826.1	282	4.60E-23	PREDICTED: cysteine-rich and transmembrane domain-containing protein B-like [Cicer arietinum]	357451840	XM_003596149.1	322	5.44E-166	Medicago truncatula hypothetical protein (MTR_2g069420) mRNA, complete cds	--	--	--	--	--	--	--	--	PF06682//PF15432	SOCE-associated regulatory factor of calcium homoeostasis//Accessory Sec secretory system ASP3	GO:2001256//GO:0015031	regulation of store-operated calcium entry//protein transport	--	--	GO:0030176	integral component of endoplasmic reticulum membrane	--	--
Cluster-1252.37375	120.3390854	262.5295184	-1.1254	6.55E-10	7.46E-08	483	357443151	XP_003591853.1	311	8.00E-27	hypothetical protein MTR_1g093980 [Medicago truncatula]>gi|355480901|gb|AES62104.1| hypothetical protein MTR_1g093980 [Medicago truncatula]	357443150	XM_003591805.1	231	7.99E-116	Medicago truncatula hypothetical protein (MTR_1g093980) mRNA, complete cds	--	--	--	--	--	--	--	--	--	--	--	--	--	--	--	--	--	--
Cluster-1252.37421	18.21292699	79.37191266	-2.1237	4.19E-09	4.36E-07	1479	356543026	XP_003539964.1	1415	2.40E-154	PREDICTED: uncharacterized protein LOC100788294 [Glycine max]	357474568	XM_003607521.1	1158	0	Medicago truncatula Menaquinone biosynthesis methyltransferase ubiE (MTR_4g079750) mRNA, complete cds	--	--	--	--	P49016	143	1.00E-07	Demethylmenaquinone methyltransferase OS=Lactococcus lactis subsp. lactis (strain IL1403) GN=menG PE=3 SV=1	PF00891//PF05891//PF08241//PF01209//PF01728//PF02390//PF03141//PF05175	O-methyltransferase//AdoMet dependent proline di-methyltransferase//Methyltransferase domain//ubiE/COQ5 methyltransferase family//FtsJ-like methyltransferase//Putative methyltransferase//Putative S-adenosyl-L-methionine-dependent methyltransferase//Methyltransferase small domain	GO:0009451//GO:0006400//GO:0008152//GO:0006480//GO:0032259//GO:0008033	RNA modification//tRNA modification//metabolic process//N-terminal protein amino acid methylation//methylation//tRNA processing	GO:0008176//GO:0008168//GO:0008171	tRNA (guanine-N7-)-methyltransferase activity//methyltransferase activity//O-methyltransferase activity	--	--	--	--
Cluster-1252.37461	103.3578462	30.25138653	1.7726	7.62E-13	1.13E-10	2579	356529842	XP_003533496.1	2656	5.10E-298	PREDICTED: probable inactive purple acid phosphatase 27-like [Glycine max]	357470892	XM_003605683.1	1713	0	Medicago truncatula Nucleotide pyrophosphatase/phosphodiesterase (MTR_4g037670) mRNA, complete cds	--	--	--	--	Q5MAU8	908	3.50E-96	Probable inactive purple acid phosphatase 27 OS=Arabidopsis thaliana GN=PAP27 PE=2 SV=1	PF00149//PF16656	Calcineurin-like phosphoesterase//Purple acid Phosphatase, N-terminal domain	GO:0006771//GO:0019497	riboflavin metabolic process//hexachlorocyclohexane metabolic process	GO:0016787//GO:0003993//GO:0046872	hydrolase activity//acid phosphatase activity//metal ion binding	--	--	--	--
Cluster-1252.37590	38.9983013	103.1889117	-1.4038	1.77E-06	0.00012643	2309	502094067	XP_004490131.1	2506	1.10E-280	PREDICTED: glutamyl-tRNA(Gln) amidotransferase subunit B, chloroplastic/mitochondrial [Cicer arietinum]	357488610	XM_003614545.1	1566	0	Medicago truncatula Aspartyl/glutamyl-tRNA(Asn/Gln) amidotransferase subunit B (MTR_5g055940) mRNA, complete cds	K02434	gatB, PET112	aspartyl-tRNA(Asn)/glutamyl-tRNA(Gln) amidotransferase subunit B	http://www.genome.jp/dbget-bin/www_bget?ko:K02434	B9SQR9	2206	9.80E-247	Glutamyl-tRNA(Gln) amidotransferase subunit B, chloroplastic/mitochondrial OS=Ricinus communis GN=GATB PE=3 SV=1	PF02637//PF02934//PF01873	GatB domain//GatB/GatE catalytic domain//Domain found in IF2B/IF5	GO:0006446//GO:0006413	regulation of translational initiation//translational initiation	GO:0016884//GO:0016874//GO:0003743	carbon-nitrogen ligase activity, with glutamine as amido-N-donor//ligase activity//translation initiation factor activity	GO:0005840	ribosome	KOG2438	Glutamyl-tRNA amidotransferase subunit B
Cluster-1252.37612	126.7341894	42.96608336	1.5605	2.13E-13	3.31E-11	2344	358347278	XP_003637686.1	3152	0.00E+00	Protein tolB [Medicago truncatula]>gi|657401627|gb|KEH40586.1| translocation protein TolB [Medicago truncatula]>gi|657401655|gb|KEH40614.1| translocation protein TolB [Medicago truncatula]	358347277	XM_003637638.1	1651	0	Medicago truncatula Protein tolB (MTR_097s0031) mRNA, complete cds	--	--	--	--	Q84FF7	171	9.30E-11	Protein TolB OS=Myxococcus xanthus GN=tolB PE=3 SV=1	PF14583//PF00930//PF02897	Oligogalacturonate lyase//Dipeptidyl peptidase IV (DPP IV) N-terminal region//Prolyl oligopeptidase, N-terminal beta-propeller domain	GO:0006508//GO:0045490	proteolysis//pectin catabolic process	GO:0004252//GO:0047487//GO:0070008	serine-type endopeptidase activity//oligogalacturonide lyase activity//serine-type exopeptidase activity	--	--	--	--
Cluster-1252.37701	22.52949359	0	5.4937	3.38E-07	2.71E-05	2356	657400930	KEH39998.1	2674	3.80E-300	growth-regulating factor [Medicago truncatula]	828308955	XM_004498896.2	926	0	PREDICTED: Cicer arietinum growth-regulating factor 1-like (LOC101496763), mRNA	--	--	--	--	Q6AWY3	765	1.20E-79	Growth-regulating factor 6 OS=Oryza sativa subsp. japonica GN=GRF6 PE=2 SV=2	PF08880	QLQ	GO:0006355	regulation of transcription, DNA-templated	GO:0005524	ATP binding	GO:0005634	nucleus	--	--
Cluster-1252.37824	262.9555646	124.8900499	1.0742	1.12E-16	2.22E-14	1861	657394006	KEH34758.1	1454	8.90E-159	protein phosphatase 2C-like protein [Medicago truncatula]	357492358	XM_003616420.1	770	0	Medicago truncatula Protein phosphatase 2C (MTR_5g080680) mRNA, complete cds	K14497	PP2C	protein phosphatase 2C	http://www.genome.jp/dbget-bin/www_bget?ko:K14497	P49598	945	1.30E-100	Protein phosphatase 2C 37 OS=Arabidopsis thaliana GN=PP2CA PE=1 SV=1	PF00481	Protein phosphatase 2C	--	--	GO:0003824	catalytic activity	--	--	--	--
Cluster-1252.37830	356.3868511	114.2022393	1.6419	5.56E-37	2.58E-34	718	357449039	XP_003594795.1	566	3.20E-56	Beta xylosidase [Medicago truncatula]>gi|355483843|gb|AES65046.1| alpha-L-arabinofuranosidase/beta-D-xylosidase [Medicago truncatula]	357449038	XM_003594747.1	610	0	Medicago truncatula Beta xylosidase (MTR_2g034720) mRNA, complete cds	--	--	--	--	P83344	332	6.10E-30	Putative beta-D-xylosidase (Fragment) OS=Prunus persica PE=2 SV=1	--	--	GO:0005975	carbohydrate metabolic process	GO:0004553	hydrolase activity, hydrolyzing O-glycosyl compounds	--	--	--	--
Cluster-1252.37855	61.43004189	24.08826331	1.3506	3.15E-06	0.00021545	925	357518679	XP_003629628.1	1383	7.60E-151	UDP-glucose flavonoid 7-O-glucosyltransferase [Medicago truncatula]>gi|355523650|gb|AET04104.1| flavonoid glucosyltransferase [Medicago truncatula]	357518678	XM_003629580.1	747	0	Medicago truncatula UDP-glucose flavonoid 7-O-glucosyltransferase (MTR_8g083290) mRNA, complete cds	--	--	--	--	F8WKW0	660	7.30E-68	Crocetin glucosyltransferase, chloroplastic OS=Gardenia jasminoides GN=UGT75L6 PE=1 SV=1	PF03033//PF11593	Glycosyltransferase family 28 N-terminal domain//Mediator complex subunit 3 fungal	GO:0030259//GO:0006357//GO:0008152//GO:0005975	lipid glycosylation//regulation of transcription from RNA polymerase II promoter//metabolic process//carbohydrate metabolic process	GO:0016758//GO:0001104	transferase activity, transferring hexosyl groups//RNA polymerase II transcription cofactor activity	GO:0016592	mediator complex	--	--
Cluster-1252.37912	97.16905245	40.14005264	1.2755	1.63E-08	1.53E-06	4732	657400153	AES67687.2	6689	0.00E+00	xanthine dehydrogenase/oxidase [Medicago truncatula]	357454310	XM_003597388.1	3801	0	Medicago truncatula Xanthine dehydrogenase/oxidase (MTR_2g098030) mRNA, complete cds	K00106	XDH	xanthine dehydrogenase/oxidase	http://www.genome.jp/dbget-bin/www_bget?ko:K00106	Q8GUQ8	5342	0.00E+00	Xanthine dehydrogenase 1 OS=Arabidopsis thaliana GN=XDH1 PE=1 SV=1	PF00941//PF01799//PF02738//PF00111//PF00713	FAD binding domain in molybdopterin dehydrogenase//[2Fe-2S] binding domain//Molybdopterin-binding domain of aldehyde dehydrogenase//2Fe-2S iron-sulfur cluster binding domain//Hirudin	GO:0006118//GO:0055114	obsolete electron transport//oxidation-reduction process	GO:0051536//GO:0009055//GO:0046872//GO:0004867//GO:0016491	iron-sulfur cluster binding//electron carrier activity//metal ion binding//serine-type endopeptidase inhibitor activity//oxidoreductase activity	--	--	KOG0430	Xanthine dehydrogenase
Cluster-1252.37949	67.85601529	33.67474107	1.0108	5.27E-05	0.0028194	1219	357454943	XP_003597752.1	1101	5.00E-118	Ras-related protein Rab7 [Medicago truncatula]>gi|355486800|gb|AES68003.1| RAB GTPase-like protein A1D [Medicago truncatula]	357454942	XM_003597704.1	627	0	Medicago truncatula Ras-related protein Rab7 (MTR_2g101890) mRNA, complete cds	K07897	RAB7A	Ras-related protein Rab-7A	http://www.genome.jp/dbget-bin/www_bget?ko:K07897	O24461	1024	5.90E-110	Ras-related protein Rab7 OS=Prunus armeniaca PE=2 SV=1	PF01637//PF01926//PF00025//PF00735//PF00071//PF03266//PF08477//PF00910//PF07728//PF03193//PF10662//PF04670	Archaeal ATPase//50S ribosome-binding GTPase//ADP-ribosylation factor family//Septin//Ras family//NTPase//Ras of Complex, Roc, domain of DAPkinase//RNA helicase//AAA domain (dynein-related subfamily)//Protein of unknown function, DUF258//Ethanolamine utilisation - propanediol utilisation//Gtr1/RagA G protein conserved region	GO:0007264//GO:0015031//GO:0006576	small GTPase mediated signal transduction//protein transport//cellular biogenic amine metabolic process	GO:0005524//GO:0003924//GO:0003724//GO:0005525//GO:0098519//GO:0003723//GO:0016887	ATP binding//GTPase activity//RNA helicase activity//GTP binding//nucleotide phosphatase activity, acting on free nucleotides//RNA binding//ATPase activity	--	--	KOG0394	Ras-related GTPase
Cluster-1252.38000	31.22951041	117.9456857	-1.9171	3.24E-11	4.16E-09	1630	657400485	KEH39671.1	2024	6.20E-225	ribulose bisphosphate carboxylase/oxygenase activase [Medicago truncatula]	388512326	BT144431.1	1253	0	Medicago truncatula clone JCVI-FLMt-19N23 unknown mRNA	--	--	--	--	Q9ZT00	833	1.10E-87	Ribulose bisphosphate carboxylase/oxygenase activase, chloroplastic OS=Zea mays GN=RCA1 PE=2 SV=3	PF00004//PF06309	ATPase family associated with various cellular activities (AAA)//Torsin	--	--	GO:0005524	ATP binding	--	--	--	--
Cluster-1252.38004	112.0043561	48.44779084	1.2091	4.80E-09	4.96E-07	1082	357438759	XP_003589656.1	870	2.70E-91	ADP-ribosylation factor GTPase-activating protein AGD12 [Medicago truncatula]>gi|355478704|gb|AES59907.1| calcium-dependent lipid-binding (CaLB domain) family protein [Medicago truncatula]	388517794	BT147165.1	498	0	Medicago truncatula clone JCVI-FLMt-5H1 unknown mRNA	--	--	--	--	Q9S7J9	605	2.00E-61	Protein C2-DOMAIN ABA-RELATED 9 OS=Arabidopsis thaliana GN=CAR9 PE=2 SV=1	PF00168	C2 domain	--	--	GO:0005515	protein binding	--	--	--	--
Cluster-1252.38028	123.3745733	48.61054938	1.3437	4.59E-11	5.79E-09	1481	357454473	XP_003597517.1	873	1.70E-91	Calmodulin-like protein [Medicago truncatula]>gi|355486565|gb|AES67768.1| EF hand calcium-binding family protein [Medicago truncatula]>gi|388493664|gb|AFK34898.1| unknown [Medicago truncatula]	37777352	AC146574.6	1227	0	Medicago truncatula clone mth2-145j21, complete sequence	K13448	CML	calcium-binding protein CML	http://www.genome.jp/dbget-bin/www_bget?ko:K13448	O22845	608	1.20E-61	Calmodulin-like protein 5 OS=Arabidopsis thaliana GN=CML5 PE=2 SV=2	PF13405//PF12763//PF00036//PF13833//PF13202//PF10591//PF13499	EF-hand domain//Cytoskeletal-regulatory complex EF hand//EF hand//EF-hand domain pair//EF hand//Secreted protein acidic and rich in cysteine Ca binding region//EF-hand domain pair	GO:0007165	signal transduction	GO:0005515//GO:0005509	protein binding//calcium ion binding	GO:0005578	proteinaceous extracellular matrix	--	--
Cluster-1252.38085	18.67596751	74.21789236	-1.9906	6.07E-08	5.35E-06	785	657397015	KEH36848.1	392	5.20E-36	myb transcription factor [Medicago truncatula]	828287200	XM_004486102.2	154	8.49E-73	PREDICTED: Cicer arietinum MYB-like transcription factor ETC1 (LOC101501623), mRNA	--	--	--	--	O22059	169	5.30E-11	Transcription factor CPC OS=Arabidopsis thaliana GN=CPC PE=1 SV=1	--	--	--	--	--	--	--	--	--	--
Cluster-1252.38127	46.2006393	14.25059487	1.6969	3.05E-06	0.00021047	4356	502149343	XP_004507489.1	5718	0.00E+00	PREDICTED: coatomer subunit alpha-1 [Cicer arietinum]	357473442	XM_003606958.1	2919	0	Medicago truncatula Coatomer alpha subunit-like protein (MTR_4g071130) mRNA, complete cds	K05236	COPA	coatomer protein complex, subunit alpha (xenin)	http://www.genome.jp/dbget-bin/www_bget?ko:K05236	Q94A40	5097	0.00E+00	Coatomer subunit alpha-1 OS=Arabidopsis thaliana GN=At1g62020 PE=2 SV=2	PF06957//PF00400//PF04053//PF08656	Coatomer (COPI) alpha subunit C-terminus//WD domain, G-beta repeat//Coatomer WD associated region//DASH complex subunit Dad3	GO:0006886//GO:0008608//GO:0016192	intracellular protein transport//attachment of spindle microtubules to kinetochore//vesicle-mediated transport	GO:0005515//GO:0005198	protein binding//structural molecule activity	GO:0030126//GO:0072686//GO:0030117//GO:0042729	COPI vesicle coat//mitotic spindle//membrane coat//DASH complex	KOG0292	Vesicle coat complex COPI, alpha subunit
Cluster-1252.38137	10.18689137	157.0077343	-3.946	1.59E-31	5.85E-29	987	217071848	ACJ84284.1	990	3.00E-105	unknown [Medicago truncatula]>gi|388492024|gb|AFK34078.1| unknown [Medicago truncatula]>gi|657387910|gb|AES88525.2| superoxide dismutase [Cu-Zn] protein [Medicago truncatula]	3063640	AF056621.1	880	0	AF056621 Medicago sativa putative Cu/Zn superoxide dismutase precursor, mRNA, nuclear gene encoding chloroplast protein, complete cds	K04565	SOD1	superoxide dismutase, Cu-Zn family	http://www.genome.jp/dbget-bin/www_bget?ko:K04565	O65198	959	1.70E-102	Superoxide dismutase [Cu-Zn], chloroplastic OS=Medicago sativa GN=SODCP PE=2 SV=1	PF00080	Copper/zinc superoxide dismutase (SODC)	GO:0006801//GO:0055114	superoxide metabolic process//oxidation-reduction process	GO:0046872//GO:0004784	metal ion binding//superoxide dismutase activity	--	--	KOG0441	Cu2+/Zn2+ superoxide dismutase SOD1
Cluster-1252.38145	162.6923725	67.83558764	1.262	3.94E-13	5.96E-11	1897	357480963	XP_003610767.1	1792	5.80E-198	12-oxophytodienoate reductase [Medicago truncatula]>gi|355512102|gb|AES93725.1| 12-oxophytodienoate reductase-like protein [Medicago truncatula]	357480956	XM_003610716.1	1060	0	Medicago truncatula 12-oxophytodienoate reductase (MTR_5g006750) mRNA, complete cds	K05894	OPR	12-oxophytodienoic acid reductase	http://www.genome.jp/dbget-bin/www_bget?ko:K05894	Q8LAH7	1534	6.70E-169	12-oxophytodienoate reductase 1 OS=Arabidopsis thaliana GN=OPR1 PE=1 SV=2	PF00724	NADH:flavin oxidoreductase / NADH oxidase family	GO:0055114	oxidation-reduction process	GO:0010181//GO:0016491	FMN binding//oxidoreductase activity	--	--	KOG0134	NADH:flavin oxidoreductase/12-oxophytodienoate reductase
Cluster-1252.38356	137.6259314	33.25699416	2.049	2.26E-19	5.13E-17	2545	657395589	KEH35863.1	1869	9.20E-207	branched-chain amino acid aminotransferase [Medicago truncatula]	828313757	XM_004501432.2	800	0	PREDICTED: Cicer arietinum branched-chain-amino-acid aminotransferase 2, chloroplastic (LOC101491461), mRNA	K00826	E2.6.1.42, ilvE	branched-chain amino acid aminotransferase	http://www.genome.jp/dbget-bin/www_bget?ko:K00826	Q9M439	1227	3.60E-133	Branched-chain-amino-acid aminotransferase 2, chloroplastic OS=Arabidopsis thaliana GN=BCAT2 PE=1 SV=1	PF01063	Amino-transferase class IV	GO:0008152	metabolic process	GO:0003824	catalytic activity	--	--	KOG0975	Branched chain aminotransferase BCAT1, pyridoxal phosphate enzymes type IV superfamily
Cluster-1252.38441	21.82927343	0.543070981	5.329	5.27E-07	4.09E-05	5295	357500591	XP_003620584.1	4004	0.00E+00	Tir-nbs-lrr resistance protein [Medicago truncatula]	357500702	XM_003620592.1	1842	0	Medicago truncatula Tir-nbs-lrr resistance protein (MTR_6g088070) mRNA, complete cds	--	--	--	--	Q40392	1117	4.20E-120	TMV resistance protein N OS=Nicotiana glutinosa GN=N PE=1 SV=1	PF00005//PF01373//PF13855//PF00931//PF01582//PF13676//PF06330	ABC transporter//Glycosyl hydrolase family 14//Leucine rich repeat//NB-ARC domain//TIR domain//TIR domain//Trichodiene synthase (TRI5)	GO:0016106//GO:0005985//GO:0007165//GO:0000272//GO:0016114//GO:0005982	sesquiterpenoid biosynthetic process//sucrose metabolic process//signal transduction//polysaccharide catabolic process//terpenoid biosynthetic process//starch metabolic process	GO:0045482//GO:0016887//GO:0043531//GO:0005515//GO:0005524//GO:0016161	trichodiene synthase activity//ATPase activity//ADP binding//protein binding//ATP binding//beta-amylase activity	--	--	--	--
Cluster-1252.38555	12.09050238	62.22801355	-2.3637	2.05E-08	1.91E-06	1924	657376797	KEH21799.1	1366	1.50E-148	zinc finger constans-like protein [Medicago truncatula]	61611677	AY830921.1	683	0	Pisum sativum CONSTANS-LIKE a (COLa) mRNA, complete cds	--	--	--	--	Q96502	692	2.90E-71	Zinc finger protein CONSTANS-LIKE 2 OS=Arabidopsis thaliana GN=COL2 PE=1 SV=1	PF06203//PF06957//PF00643	CCT motif//Coatomer (COPI) alpha subunit C-terminus//B-box zinc finger	GO:0006886//GO:0016192	intracellular protein transport//vesicle-mediated transport	GO:0005198//GO:0008270//GO:0005515	structural molecule activity//zinc ion binding//protein binding	GO:0030126//GO:0005622	COPI vesicle coat//intracellular	--	--
Cluster-1252.38631	211.225707	100.3357546	1.0739	1.08E-13	1.74E-11	797	357452605	XP_003596579.1	543	1.60E-53	Histone H2A [Medicago truncatula]>gi|355485627|gb|AES66830.1| histone H2A 6 [Medicago truncatula]>gi|388507402|gb|AFK41767.1| unknown [Medicago truncatula]	357452604	XM_003596531.1	544	0	Medicago truncatula Histone H2A (MTR_2g082220) mRNA, complete cds	K11251	H2A	histone H2A	http://www.genome.jp/dbget-bin/www_bget?ko:K11251	O81826	502	1.30E-49	Probable histone H2A.3 OS=Arabidopsis thaliana GN=At4g27230 PE=1 SV=1	PF14722//PF00125	Ki-ras-induced actin-interacting protein-IP3R-interacting domain//Core histone H2A/H2B/H3/H4	GO:0006334//GO:0007165	nucleosome assembly//signal transduction	GO:0005102//GO:0003677//GO:0046982	receptor binding//DNA binding//protein heterodimerization activity	GO:0000786//GO:0005634	nucleosome//nucleus	--	--
Cluster-1252.38702	132.3266899	16.54711781	2.9995	1.34E-26	4.28E-24	2068	657390899	KEH32295.1	2496	1.50E-279	2-oxoacid dehydrogenase acyltransferase family protein [Medicago truncatula]	828324557	XM_012717943.1	1153	0	PREDICTED: Cicer arietinum lipoamide acyltransferase component of branched-chain alpha-keto acid dehydrogenase complex, mitochondrial (LOC101490976), transcript variant X2, mRNA	K09699	DBT, bkdB	2-oxoisovalerate dehydrogenase E2 component (dihydrolipoyl transacylase)	http://www.genome.jp/dbget-bin/www_bget?ko:K09699	Q9M7Z1	1366	2.20E-149	Lipoamide acyltransferase component of branched-chain alpha-keto acid dehydrogenase complex, mitochondrial OS=Arabidopsis thaliana GN=BCE2 PE=1 SV=1	PF02817//PF00198	e3 binding domain//2-oxoacid dehydrogenases acyltransferase (catalytic domain)	GO:0008152	metabolic process	GO:0016746	transferase activity, transferring acyl groups	--	--	KOG0558	Dihydrolipoamide transacylase (alpha-keto acid dehydrogenase E2 subunit)
Cluster-1252.38773	49.69968214	157.441757	-1.6635	7.90E-12	1.07E-09	1305	357460593	XP_003600578.1	1157	1.70E-124	NAD(P)H-quinone oxidoreductase subunit N [Medicago truncatula]>gi|355489626|gb|AES70829.1| NADH-quinone oxidoreductase cyanobacterial subunit N [Medicago truncatula]	357460592	XM_003600530.1	853	0	Medicago truncatula NAD(P)H-quinone oxidoreductase subunit N (MTR_3g062890) mRNA, complete cds	--	--	--	--	Q9LVM2	750	3.80E-78	NAD(P)H-quinone oxidoreductase subunit N, chloroplastic OS=Arabidopsis thaliana GN=ndhN PE=2 SV=1	PF11909	NADH-quinone oxidoreductase cyanobacterial subunit N	GO:0006118//GO:0055114	obsolete electron transport//oxidation-reduction process	GO:0016655	oxidoreductase activity, acting on NAD(P)H, quinone or similar compound as acceptor	GO:0016020	membrane	--	--
Cluster-1252.38780	60.5559243	17.86491943	1.7611	4.63E-08	4.13E-06	2179	593697492	XP_007149219.1	2355	3.50E-263	hypothetical protein PHAVU_005G051600g [Phaseolus vulgaris]>gi|561022483|gb|ESW21213.1| hypothetical protein PHAVU_005G051600g [Phaseolus vulgaris]	22335698	AB080192.1	958	0	Pisum sativum nced2 mRNA for nine-cis-epoxycarotenoid dioxygenase2, complete cds	K09840	NCED	9-cis-epoxycarotenoid dioxygenase	http://www.genome.jp/dbget-bin/www_bget?ko:K09840	Q9M6E8	2348	3.20E-263	9-cis-epoxycarotenoid dioxygenase NCED1, chloroplastic OS=Phaseolus vulgaris GN=NCED1 PE=2 SV=1	--	--	--	--	--	--	--	--	--	--
Cluster-1252.38805	10.23834032	85.93650694	-3.0693	1.19E-14	2.07E-12	2602	502139054	XP_004503629.1	2840	0.00E+00	PREDICTED: endoglucanase 6 [Cicer arietinum]	828317159	XM_004503572.2	1519	0	PREDICTED: Cicer arietinum endoglucanase 6 (LOC101500768), mRNA	--	--	--	--	Q42059	2465	1.00E-276	Endoglucanase 6 OS=Arabidopsis thaliana GN=At1g64390 PE=2 SV=2	PF09478//PF00759	Carbohydrate binding domain CBM49//Glycosyl hydrolase family 9	GO:0005975	carbohydrate metabolic process	GO:0004553//GO:0030246	hydrolase activity, hydrolyzing O-glycosyl compounds//carbohydrate binding	--	--	--	--
Cluster-1252.38808	48.51635637	16.33010643	1.5709	5.10E-06	0.00033268	782	357511685	XP_003626131.1	223	2.10E-16	Hydrophobic protein RCI2B [Medicago truncatula]>gi|87241331|gb|ABD33189.1| Protein of unknown function UPF0057; Bacterial extracellular solute-binding protein, family 3 [Medicago truncatula]>gi|355501146|gb|AES82349.1| low temperature and salt responsive family protein [Medicago truncatula]	388516888	BT146712.1	384	0	Medicago truncatula clone JCVI-FLMt-7F23 unknown mRNA	--	--	--	--	Q9ZNS6	204	4.60E-15	Hydrophobic protein RCI2B OS=Arabidopsis thaliana GN=RCI2B PE=2 SV=1	PF01679	Proteolipid membrane potential modulator	--	--	--	--	GO:0016021	integral component of membrane	--	--
Cluster-1252.38810	16.16525893	58.66794184	-1.8597	4.88E-06	0.00031966	1397	357512589	XP_003626583.1	1278	1.70E-138	hypothetical protein MTR_7g117970 [Medicago truncatula]>gi|355501598|gb|AES82801.1| plant/F21F14-40 protein [Medicago truncatula]	357512588	XM_003626535.1	713	0	Medicago truncatula hypothetical protein (MTR_7g117970) mRNA, complete cds	--	--	--	--	--	--	--	--	--	--	--	--	--	--	--	--	--	--
Cluster-1252.38833	44.45188961	181.8555374	-2.0325	7.13E-18	1.52E-15	1851	357509941	XP_003625259.1	2082	1.30E-231	Omega-6 fatty acid desaturase, endoplasmic reticulum [Medicago truncatula]>gi|355500274|gb|AES81477.1| microsomal omega-3 fatty acid desaturase [Medicago truncatula]	217072515	BT051956.1	1451	0	Medicago truncatula clone MTYF9_FA_FB_FC1G-M-4 unknown mRNA >gnl|BL_ORD_ID|6189524 Medicago truncatula clone JCVI-FLMt-12A21 unknown mRNA	K10256	FAD2	omega-6 fatty acid desaturase (delta-12 desaturase)	http://www.genome.jp/dbget-bin/www_bget?ko:K10256	P48631	1783	8.80E-198	Omega-6 fatty acid desaturase, endoplasmic reticulum isozyme 2 OS=Glycine max GN=FAD2-2 PE=2 SV=1	PF00487//PF04479//PF11960	Fatty acid desaturase//RTA1 like protein//Domain of unknown function (DUF3474)	GO:0006629//GO:0055114//GO:0006950	lipid metabolic process//oxidation-reduction process//response to stress	GO:0016717	oxidoreductase activity, acting on paired donors, with oxidation of a pair of donors resulting in the reduction of molecular oxygen to two molecules of water	GO:0016021	integral component of membrane	--	--
Cluster-1252.38890	59.16628826	128.9590133	-1.1241	1.53E-05	0.00091941	3087	357443325	XP_003591940.1	3975	0.00E+00	aarF domain-containing protein kinase, putative [Medicago truncatula]>gi|355480988|gb|AES62191.1| AarF domain kinase [Medicago truncatula]	357443324	XM_003591892.1	2735	0	Medicago truncatula aarF domain-containing protein kinase, putative (MTR_1g095480) mRNA, complete cds	K08869	ADCK, ABC1	aarF domain-containing kinase	http://www.genome.jp/dbget-bin/www_bget?ko:K08869	Q55680	781	2.30E-81	Uncharacterized protein sll0005 OS=Synechocystis sp. (strain PCC 6803 / Kazusa) GN=sll0005 PE=3 SV=1	PF00069	Protein kinase domain	GO:0006468	protein phosphorylation	GO:0004672//GO:0005524	protein kinase activity//ATP binding	--	--	--	--
Cluster-1252.38958	39.7700355	9.005972318	2.1427	7.05E-07	5.32E-05	997	388508238	AFK42185.1	590	7.30E-59	unknown [Medicago truncatula]	49170176	AC130799.19	512	0	Medicago truncatula clone mth2-34b13, complete sequence	K10144	RCHY1, PIRH2	RING finger and CHY zinc finger domain-containing protein 1	http://www.genome.jp/dbget-bin/www_bget?ko:K10144	Q96PM5	267	2.90E-22	RING finger and CHY zinc finger domain-containing protein 1 OS=Homo sapiens GN=RCHY1 PE=1 SV=1	PF00097//PF01907//PF00628//PF13639//PF14634//PF00130	Zinc finger, C3HC4 type (RING finger)//Ribosomal protein L37e//PHD-finger//Ring finger domain//zinc-RING finger domain//Phorbol esters/diacylglycerol binding domain (C1 domain)	GO:0042254//GO:0035556//GO:0006412	ribosome biogenesis//intracellular signal transduction//translation	GO:0046872//GO:0008270//GO:0005515//GO:0003735	metal ion binding//zinc ion binding//protein binding//structural constituent of ribosome	GO:0005622//GO:0005840	intracellular//ribosome	KOG1940	Zn-finger protein
Cluster-1252.38966	51.15465834	13.72434227	1.8981	1.51E-07	1.26E-05	890	357462997	XP_003601780.1	378	2.50E-34	Drought-induced protein [Medicago truncatula]>gi|355490828|gb|AES72031.1| chaperone dnaJ-like protein [Medicago truncatula]	90186172	CT737180.5	684	0	M.truncatula DNA sequence from clone MTH2-117L19 on chromosome 3, complete sequence	--	--	--	--	--	--	--	--	PF00684	DnaJ central domain	--	--	GO:0031072//GO:0051082//GO:0005515	heat shock protein binding//unfolded protein binding//protein binding	--	--	--	--
Cluster-1252.39028	15.12599022	58.43031438	-1.9497	2.23E-06	0.00015751	1007	657374928	AET03791.2	635	4.50E-64	chaperone DnaJ domain protein [Medicago truncatula]	117647330	AC160096.19	556	0	Medicago truncatula chromosome 8 clone mth2-75a15, complete sequence	--	--	--	--	Q9FYB5	299	5.70E-26	Chaperone protein dnaJ 11, chloroplastic OS=Arabidopsis thaliana GN=ATJ11 PE=1 SV=2	--	--	--	--	--	--	--	--	KOG0712	Molecular chaperone (DnaJ superfamily)
Cluster-1252.39050	130.2661596	45.77529568	1.5088	3.19E-13	4.86E-11	4145	657394720	AES72013.2	5038	0.00E+00	cytokinin receptor histidine kinase [Medicago truncatula]	116109352	DQ987623.1	3541	0	Medicago sativa histidine kinase 1 (HK1) mRNA, complete cds	K14489	AHK2_3_4	arabidopsis histidine kinase 2/3/4 (cytokinin receptor)	http://www.genome.jp/dbget-bin/www_bget?ko:K14489	Q9C5U1	3300	0.00E+00	Histidine kinase 3 OS=Arabidopsis thaliana GN=AHK3 PE=1 SV=1	PF00512//PF06373//PF00072	His Kinase A (phospho-acceptor) domain//Cocaine and amphetamine regulated transcript protein (CART)//Response regulator receiver domain	GO:0000186//GO:0009267//GO:0001678//GO:0000160//GO:0008343//GO:0016310//GO:0007186//GO:0032099//GO:0007165	activation of MAPKK activity//cellular response to starvation//cellular glucose homeostasis//phosphorelay signal transduction system//adult feeding behavior//phosphorylation//G-protein coupled receptor signaling pathway//negative regulation of appetite//signal transduction	GO:0000155	phosphorelay sensor kinase activity	GO:0005615//GO:0009365	extracellular space//protein histidine kinase complex	--	--
Cluster-1252.39101	37.81497554	185.7074894	-2.296	2.13E-21	5.35E-19	687	388522795	AFK49459.1	503	6.20E-49	unknown [Medicago truncatula]>gi|657378132|gb|KEH22925.1| transmembrane protein, putative [Medicago truncatula]	388522794	BT149665.1	462	0	Medicago truncatula clone JCVI-FLMt-7H6 unknown mRNA	--	--	--	--	--	--	--	--	PF00684	DnaJ central domain	--	--	GO:0051082//GO:0031072	unfolded protein binding//heat shock protein binding	--	--	--	--
Cluster-1252.39106	36.42585399	12.53240726	1.5393	9.55E-05	0.0047909	1036	217075532	ACJ86126.1	480	4.30E-46	unknown [Medicago truncatula]>gi|388516965|gb|AFK46544.1| unknown [Medicago truncatula]>gi|657390038|gb|KEH31647.1| transmembrane protein, putative [Medicago truncatula]	164498918	AC183430.31	475	0	Medicago truncatula chromosome 8 clone mth2-176i20, complete sequence	--	--	--	--	--	--	--	--	--	--	--	--	--	--	--	--	--	--
Cluster-1252.39109	139.6674256	57.85577674	1.2715	1.41E-11	1.87E-09	2876	357501429	XP_003621003.1	2115	3.10E-235	hypothetical protein MTR_7g005910 [Medicago truncatula]>gi|124365541|gb|ABN09775.1| General substrate transporter [Medicago truncatula]>gi|355496018|gb|AES77221.1| MFS/sugar transporter [Medicago truncatula]	357501428	XM_003620955.1	1540	0	Medicago truncatula hypothetical protein (MTR_7g005910) mRNA, complete cds	K08150	SLC2A13, ITR	MFS transporter, SP family, solute carrier family 2 (myo-inositol transporter), member 13	http://www.genome.jp/dbget-bin/www_bget?ko:K08150	Q8VZR6	1583	2.10E-174	Inositol transporter 1 OS=Arabidopsis thaliana GN=INT1 PE=1 SV=1	PF07690//PF00083	Major Facilitator Superfamily//Sugar (and other) transporter	GO:0055085	transmembrane transport	GO:0022857//GO:0022891	transmembrane transporter activity//substrate-specific transmembrane transporter activity	GO:0016021	integral component of membrane	KOG0254	Predicted transporter (major facilitator superfamily)
Cluster-1252.39121	25.23725163	67.89526577	-1.4278	8.32E-05	0.004229	2280	357507385	XP_003623981.1	1344	6.20E-146	hypothetical protein MTR_7g077880 [Medicago truncatula]>gi|355498996|gb|AES80199.1| hypothetical protein MTR_7g077880 [Medicago truncatula]	357507384	XM_003623933.1	1155	0	Medicago truncatula hypothetical protein (MTR_7g077880) mRNA, complete cds	--	--	--	--	--	--	--	--	PF04911//PF10843	ATP synthase j chain//Protein of unknown function (DUF2578)	GO:0015986//GO:0006112//GO:0015992	ATP synthesis coupled proton transport//energy reserve metabolic process//proton transport	GO:0015078	hydrogen ion transmembrane transporter activity	GO:0045263	proton-transporting ATP synthase complex, coupling factor F(o)	--	--
Cluster-1252.39186	7.527495335	62.92082238	-3.0633	4.21E-11	5.35E-09	781	657376712	KEH21726.1	302	1.40E-25	Nodule Cysteine-Rich (NCR) secreted peptide [Medicago truncatula]	76559722	CT009492.5	71	1.16E-26	M.truncatula DNA sequence from clone MTH2-93A21 on chromosome 3, complete sequence	--	--	--	--	--	--	--	--	--	--	--	--	--	--	--	--	--	--
Cluster-1252.39211	52.89054579	19.31781062	1.4531	5.81E-06	0.00037564	4386	657396320	AES74340.2	4340	0.00E+00	alanine-tRNA ligase [Medicago truncatula]	357467608	XM_003604041.1	2370	0	Medicago truncatula Alanyl-tRNA synthetase (MTR_3g118360) mRNA, complete cds	K01872	AARS, alaS	alanyl-tRNA synthetase	http://www.genome.jp/dbget-bin/www_bget?ko:K01872	B9HQZ6	3405	0.00E+00	Alanine--tRNA ligase, chloroplastic/mitochondrial OS=Populus trichocarpa GN=POPTRDRAFT_821063 PE=3 SV=1	PF07973//PF01411//PF01263//PF02272	Threonyl and Alanyl tRNA synthetase second additional domain//tRNA synthetases class II (A)//Aldose 1-epimerase//DHHA1 domain	GO:0005975//GO:0006419//GO:0043039//GO:0006531//GO:0006522	carbohydrate metabolic process//alanyl-tRNA aminoacylation//tRNA aminoacylation//aspartate metabolic process//alanine metabolic process	GO:0000166//GO:0016853//GO:0003676//GO:0004813//GO:0005524//GO:0016876	nucleotide binding//isomerase activity//nucleic acid binding//alanine-tRNA ligase activity//ATP binding//ligase activity, forming aminoacyl-tRNA and related compounds	--	--	KOG0188	Alanyl-tRNA synthetase
Cluster-1252.39219	17.79619053	0.705286989	4.6572	7.90E-06	0.00049581	805	657389693	KEH31349.1	314	6.00E-27	stress up-regulated Nod 19 protein [Medicago truncatula]	821594483	LN846351.1	152	1.13E-71	Trifolium pratense genome assembly redclover, chromosome : chr3	--	--	--	--	--	--	--	--	--	--	--	--	--	--	--	--	--	--
Cluster-1252.39273	326.3514707	103.1346589	1.6619	1.71E-34	7.17E-32	1710	357442229	XP_003591392.1	1341	1.00E-145	ATP-dependent Clp protease proteolytic subunit [Medicago truncatula]>gi|355480440|gb|AES61643.1| ATP-dependent Clp protease proteolytic protein [Medicago truncatula]	357442228	XM_003591344.1	939	0	Medicago truncatula ATP-dependent Clp protease proteolytic subunit (MTR_1g086940) mRNA, complete cds	K01358	clpP, CLPP	ATP-dependent Clp protease, protease subunit	http://www.genome.jp/dbget-bin/www_bget?ko:K01358	Q9S834	1154	7.00E-125	ATP-dependent Clp protease proteolytic subunit 5, chloroplastic OS=Arabidopsis thaliana GN=CLPP5 PE=1 SV=1	--	--	GO:0006508	proteolysis	GO:0004252	serine-type endopeptidase activity	--	--	KOG0840	ATP-dependent Clp protease, proteolytic subunit
Cluster-1252.39275	29.57902821	4.321781656	2.7749	1.08E-06	7.94E-05	2034	502149586	XP_004507588.1	1771	1.70E-195	PREDICTED: acetyl-CoA acetyltransferase, cytosolic 1 [Cicer arietinum]	358347093	XM_003637549.1	946	0	Medicago truncatula Acetyl-CoA acetyltransferase cytosolic (MTR_091s0012) mRNA, complete cds	K00626	E2.3.1.9, atoB	acetyl-CoA C-acetyltransferase	http://www.genome.jp/dbget-bin/www_bget?ko:K00626	Q9FIK7	1528	3.60E-168	Probable acetyl-CoA acetyltransferase, cytosolic 2 OS=Arabidopsis thaliana GN=At5g47720 PE=2 SV=1	PF00108//PF08545//PF02803	Thiolase, N-terminal domain//3-Oxoacyl-[acyl-carrier-protein (ACP)] synthase III//Thiolase, C-terminal domain	GO:0008152//GO:0006633//GO:0042967	metabolic process//fatty acid biosynthetic process//acyl-carrier-protein biosynthetic process	GO:0016747//GO:0004315	transferase activity, transferring acyl groups other than amino-acyl groups//3-oxoacyl-[acyl-carrier-protein] synthase activity	GO:0005835	fatty acid synthase complex	KOG1390	Acetyl-CoA acetyltransferase
Cluster-1252.39277	155.0192767	35.68046876	2.1192	2.17E-22	5.76E-20	1966	502149586	XP_004507588.1	1803	3.20E-199	PREDICTED: acetyl-CoA acetyltransferase, cytosolic 1 [Cicer arietinum]	358347093	XM_003637549.1	1173	0	Medicago truncatula Acetyl-CoA acetyltransferase cytosolic (MTR_091s0012) mRNA, complete cds	K00626	E2.3.1.9, atoB	acetyl-CoA C-acetyltransferase	http://www.genome.jp/dbget-bin/www_bget?ko:K00626	Q9FIK7	1560	6.70E-172	Probable acetyl-CoA acetyltransferase, cytosolic 2 OS=Arabidopsis thaliana GN=At5g47720 PE=2 SV=1	PF00108//PF02803//PF08545	Thiolase, N-terminal domain//Thiolase, C-terminal domain//3-Oxoacyl-[acyl-carrier-protein (ACP)] synthase III	GO:0006633//GO:0008152//GO:0042967	fatty acid biosynthetic process//metabolic process//acyl-carrier-protein biosynthetic process	GO:0004315//GO:0016747	3-oxoacyl-[acyl-carrier-protein] synthase activity//transferase activity, transferring acyl groups other than amino-acyl groups	GO:0005835	fatty acid synthase complex	KOG1390	Acetyl-CoA acetyltransferase
Cluster-1252.39292	19.5505996	72.37329562	-1.8882	2.80E-07	2.25E-05	2970	357448309	XP_003594430.1	3416	0.00E+00	NADPH oxidase [Medicago truncatula]>gi|87241054|gb|ABD32912.1| Ferric reductase-like transmembrane component [Medicago truncatula]>gi|355483478|gb|AES64681.1| oxidoreductase/ferric-chelate reductase [Medicago truncatula]	357448308	XM_003594382.1	2440	0	Medicago truncatula NADPH oxidase (MTR_2g028530) mRNA, complete cds	--	--	--	--	Q3KTM0	2026	9.40E-226	Ferric reduction oxidase 7, chloroplastic OS=Arabidopsis thaliana GN=FRO7 PE=2 SV=1	PF06305//PF08022//PF00175//PF08030	Protein of unknown function (DUF1049)//FAD-binding domain//Oxidoreductase NAD-binding domain//Ferric reductase NAD binding domain	GO:0055114	oxidation-reduction process	GO:0016491	oxidoreductase activity	GO:0016021//GO:0005887	integral component of membrane//integral component of plasma membrane	--	--
Cluster-1252.39311	28.42091243	82.03301472	-1.5293	4.31E-06	0.00028719	1316	657371314	KEH17317.1	935	9.50E-99	S54 family peptidase [Medicago truncatula]	828339336	XM_004516627.2	389	0	PREDICTED: Cicer arietinum uncharacterized LOC101511229 (LOC101511229), mRNA	--	--	--	--	Q9FFX0	496	1.10E-48	RHOMBOID-like protein 9, chloroplastic OS=Arabidopsis thaliana GN=RBL9 PE=2 SV=1	PF01694	Rhomboid family	--	--	GO:0004252	serine-type endopeptidase activity	GO:0016021	integral component of membrane	--	--
Cluster-1252.39336	23.25852516	4.457413769	2.3835	5.95E-05	0.0031265	1733	357483799	XP_003612186.1	1339	1.80E-145	Thaumatin-like protein [Medicago truncatula]>gi|355513521|gb|AES95144.1| pathogenesis-related thaumatin family protein [Medicago truncatula]	357483798	XM_003612138.1	894	0	Medicago truncatula Thaumatin-like protein (MTR_5g022310) mRNA, complete cds	--	--	--	--	O80327	684	2.20E-70	Thaumatin-like protein 1 OS=Pyrus pyrifolia GN=TL1 PE=1 SV=1	--	--	--	--	--	--	--	--	--	--
Cluster-1252.39352	55.60550668	149.4693014	-1.4265	5.40E-09	5.52E-07	1445	357440561	XP_003590558.1	1649	1.70E-181	MPBQ/MSBQ methyltransferase [Medicago truncatula]>gi|355479606|gb|AES60809.1| 2-methyl-6-phytylbenzoquinone methyltransferase [Medicago truncatula]	388518412	BT147474.1	1099	0	Medicago truncatula clone JCVI-FLMt-13E4 unknown mRNA	K12502	VTE3, APG1	MPBQ/MSBQ methyltransferase	http://www.genome.jp/dbget-bin/www_bget?ko:K12502	Q9LY74	1296	2.00E-141	2-methyl-6-phytyl-1,4-hydroquinone methyltransferase, chloroplastic OS=Arabidopsis thaliana GN=VTE3 PE=1 SV=1	PF08241//PF00891//PF05175//PF01135//PF01209//PF02527	Methyltransferase domain//O-methyltransferase//Methyltransferase small domain//Protein-L-isoaspartate(D-aspartate) O-methyltransferase (PCMT)//ubiE/COQ5 methyltransferase family//rRNA small subunit methyltransferase G	GO:0008152//GO:0000154//GO:0046500//GO:0006364//GO:0032259//GO:0006464//GO:0006479//GO:0006396	metabolic process//rRNA modification//S-adenosylmethionine metabolic process//rRNA processing//methylation//cellular protein modification process//protein methylation//RNA processing	GO:0004719//GO:0008649//GO:0008171//GO:0008168	protein-L-isoaspartate (D-aspartate) O-methyltransferase activity//rRNA methyltransferase activity//O-methyltransferase activity//methyltransferase activity	GO:0005737	cytoplasm	--	--
Cluster-1252.39418	292.1271171	33.79952262	3.1115	2.40E-58	1.83E-55	1309	357497127	XP_003618852.1	1298	7.70E-141	Short-chain alcohol dehydrogenase [Medicago truncatula]>gi|355493867|gb|AES75070.1| short-chain alcohol dehydrogenase [Medicago truncatula]	357497126	XM_003618804.1	765	0	Medicago truncatula Short-chain alcohol dehydrogenase (MTR_6g023910) mRNA, complete cds	--	--	--	--	Q5C9I9	692	2.00E-71	(-)-isopiperitenol/(-)-carveol dehydrogenase, mitochondrial OS=Mentha piperita PE=1 SV=1	PF01370//PF00106//PF03435	NAD dependent epimerase/dehydratase family//short chain dehydrogenase//Saccharopine dehydrogenase NADP binding domain	GO:0008152//GO:0055114	metabolic process//oxidation-reduction process	GO:0000166//GO:0003824//GO:0050662//GO:0016491	nucleotide binding//catalytic activity//coenzyme binding//oxidoreductase activity	--	--	--	--
Cluster-1252.39594	40.13017812	114.2022393	-1.5088	8.34E-08	7.15E-06	661	357501003	XP_003620790.1	233	1.20E-17	hypothetical protein MTR_6g090490 [Medicago truncatula]>gi|355495805|gb|AES77008.1| hypothetical protein MTR_6g090490 [Medicago truncatula]>gi|388512657|gb|AFK44390.1| unknown [Medicago truncatula]	357501002	XM_003620742.1	385	0	Medicago truncatula hypothetical protein (MTR_6g090490) mRNA, complete cds	--	--	--	--	--	--	--	--	PF13603	Leucyl-tRNA synthetase, Domain 2	GO:0006418	tRNA aminoacylation for protein translation	GO:0002161	aminoacyl-tRNA editing activity	--	--	--	--
Cluster-1252.39607	2.257065275	21.30943257	-3.239	7.79E-05	0.0039967	1193	357444883	XP_003592719.1	663	3.00E-67	Thioredoxin-X [Medicago truncatula]>gi|355481767|gb|AES62970.1| thioredoxin-like protein [Medicago truncatula]>gi|388492336|gb|AFK34234.1| unknown [Medicago truncatula]	357444882	XM_003592671.1	705	0	Medicago truncatula Thioredoxin-X (MTR_1g114290) mRNA, complete cds	--	--	--	--	Q8LD49	439	4.00E-42	Thioredoxin X, chloroplastic OS=Arabidopsis thaliana GN=ATHX PE=2 SV=2	PF08534//PF00578//PF04037//PF07689//PF00085//PF01323	Redoxin//AhpC/TSA family//Domain of unknown function (DUF382)//KaiB domain//Thioredoxin//DSBA-like thioredoxin domain	GO:0045454//GO:0006662//GO:0055114//GO:0006118//GO:0048511	cell redox homeostasis//glycerol ether metabolic process//oxidation-reduction process//obsolete electron transport//rhythmic process	GO:0016209//GO:0015035//GO:0009055//GO:0016491	antioxidant activity//protein disulfide oxidoreductase activity//electron carrier activity//oxidoreductase activity	GO:0005634	nucleus	--	--
Cluster-1252.39615	125.7926737	273.2748369	-1.1193	3.66E-10	4.27E-08	2989	357445271	XP_003592913.1	3136	0.00E+00	Heat shock protein [Medicago truncatula]>gi|92870233|gb|ABE79560.1| Chaperone DnaK [Medicago truncatula]>gi|355481961|gb|AES63164.1| 70 kDa heat shock protein [Medicago truncatula]	357445270	XM_003592865.1	2133	0	Medicago truncatula Heat shock protein (MTR_2g005690) mRNA, complete cds	--	--	--	--	Q02028	2978	0.00E+00	Stromal 70 kDa heat shock-related protein, chloroplastic OS=Pisum sativum GN=HSP70 PE=2 SV=1	PF01968//PF06723//PF02782	Hydantoinase/oxoprolinase//MreB/Mbl protein//FGGY family of carbohydrate kinases, C-terminal domain	GO:0000902//GO:0006457//GO:0006950//GO:0005975	cell morphogenesis//protein folding//response to stress//carbohydrate metabolic process	GO:0005524//GO:0051082//GO:0016787//GO:0016773	ATP binding//unfolded protein binding//hydrolase activity//phosphotransferase activity, alcohol group as acceptor	--	--	KOG0102	Molecular chaperones mortalin/PBP74/GRP75, HSP70 superfamily
Cluster-1252.39647	527.043006	237.1934396	1.1519	9.12E-35	3.93E-32	2800	357462275	XP_003601419.1	3761	0.00E+00	Primary amine oxidase [Medicago truncatula]>gi|355490467|gb|AES71670.1| copper amine oxidase, enzyme domain protein [Medicago truncatula]	357462274	XM_003601371.1	2273	0	Medicago truncatula Primary amine oxidase (MTR_3g080500) mRNA, complete cds	K00276	AOC3, AOC2, tynA	primary-amine oxidase	http://www.genome.jp/dbget-bin/www_bget?ko:K00276	Q8H1H9	2244	4.70E-251	Primary amine oxidase OS=Arabidopsis thaliana GN=At1g62810 PE=2 SV=1	PF02728//PF01179//PF02727	Copper amine oxidase, N3 domain//Copper amine oxidase, enzyme domain//Copper amine oxidase, N2 domain	GO:0009308//GO:0055114	amine metabolic process//oxidation-reduction process	GO:0048038//GO:0008131//GO:0005507	quinone binding//primary amine oxidase activity//copper ion binding	--	--	--	--
Cluster-1252.39648	368.4773535	126.8431523	1.5385	2.41E-35	1.06E-32	1783	388510546	AFK43339.1	1687	8.20E-186	unknown [Lotus japonicus]	217073511	BT052449.1	1214	0	Medicago truncatula clone MTYFD_FE_FF_FG1G-A-10 unknown mRNA	K01784	galE, GALE	UDP-glucose 4-epimerase	http://www.genome.jp/dbget-bin/www_bget?ko:K01784	B0M3E8	1714	8.50E-190	Bifunctional UDP-glucose 4-epimerase and UDP-xylose 4-epimerase 1 OS=Pisum sativum GN=UGE1 PE=1 SV=2	PF01370//PF00106//PF01073//PF02737	NAD dependent epimerase/dehydratase family//short chain dehydrogenase//3-beta hydroxysteroid dehydrogenase/isomerase family//3-hydroxyacyl-CoA dehydrogenase, NAD binding domain	GO:0008210//GO:0006574//GO:0006631//GO:0006552//GO:0008207//GO:0055114//GO:0008209//GO:0006554//GO:0006550//GO:0006694//GO:0008152//GO:0006568//GO:0006633//GO:0018874	estrogen metabolic process//valine catabolic process//fatty acid metabolic process//leucine catabolic process//C21-steroid hormone metabolic process//oxidation-reduction process//androgen metabolic process//lysine catabolic process//isoleucine catabolic process//steroid biosynthetic process//metabolic process//tryptophan metabolic process//fatty acid biosynthetic process//benzoate metabolic proce…	GO:0016491//GO:0003854//GO:0050662//GO:0003824//GO:0003857//GO:0016616	oxidoreductase activity//3-beta-hydroxy-delta5-steroid dehydrogenase activity//coenzyme binding//catalytic activity//3-hydroxyacyl-CoA dehydrogenase activity//oxidoreductase activity, acting on the CH-OH group of donors, NAD or NADP as acceptor	--	--	KOG1371	UDP-glucose 4-epimerase/UDP-sulfoquinovose synthase
Cluster-1252.39652	62.40757187	23.76274624	1.393	1.65E-06	0.00011811	889	357509937	XP_003625257.1	353	2.00E-31	Seed maturation protein LEA [Medicago truncatula]>gi|355500272|gb|AES81475.1| seed maturation protein [Medicago truncatula]	357509932	XM_003625207.1	389	0	Medicago truncatula Seed maturation protein (MTR_7g093140) mRNA, complete cds	--	--	--	--	Q01417	291	4.30E-25	18 kDa seed maturation protein OS=Glycine max GN=GMPM1 PE=2 SV=1	PF03760	Late embryogenesis abundant (LEA) group 1	GO:0009790	embryo development	--	--	--	--	--	--
Cluster-1252.39672	226.6686228	68.69061248	1.7224	1.76E-25	5.41E-23	2280	571470011	XP_003532534.2	2182	4.20E-243	PREDICTED: eukaryotic peptide chain release factor GTP-binding subunit ERF3A-like isoform X1 [Glycine max]	357521546	XM_003631014.1	1423	0	Medicago truncatula Eukaryotic peptide chain release factor GTP-binding subunit (MTR_8g106700) mRNA, complete cds	K03267	ERF3, GSPT	peptide chain release factor subunit 3	http://www.genome.jp/dbget-bin/www_bget?ko:K03267	Q8R050	1218	3.50E-132	Eukaryotic peptide chain release factor GTP-binding subunit ERF3A OS=Mus musculus GN=Gspt1 PE=1 SV=2	PF03144//PF00503//PF01926	Elongation factor Tu domain 2//G-protein alpha subunit//50S ribosome-binding GTPase	GO:0007186//GO:0007165	G-protein coupled receptor signaling pathway//signal transduction	GO:0005525//GO:0003924//GO:0004871//GO:0019001//GO:0031683	GTP binding//GTPase activity//signal transducer activity//guanyl nucleotide binding//G-protein beta/gamma-subunit complex binding	--	--	KOG0459	Polypeptide release factor 3
Cluster-1252.39783	87.97203881	43.95619778	1.001	4.79E-06	0.00031529	2068	84514139	ABC59078.1	2397	4.40E-268	cytochrome P450 monooxygenase CYP72A59 [Medicago truncatula]	84514138	DQ335783.1	1431	0	Medicago truncatula cytochrome P450 monooxygenase CYP72A59 (CYP72A59) mRNA, complete cds	--	--	--	--	H2DH21	1648	4.40E-182	Cytochrome P450 CYP72A219 OS=Panax ginseng PE=2 SV=1	PF08437//PF00067	Glycosyl transferase family 8 C-terminal//Cytochrome P450	GO:0009103//GO:0055114	lipopolysaccharide biosynthetic process//oxidation-reduction process	GO:0016705//GO:0008918//GO:0020037//GO:0005506	oxidoreductase activity, acting on paired donors, with incorporation or reduction of molecular oxygen//lipopolysaccharide 3-alpha-galactosyltransferase activity//heme binding//iron ion binding	--	--	--	--
Cluster-1252.39802	38.48381184	111.9778727	-1.5409	6.47E-08	5.67E-06	1224	657403619	KEH42460.1	947	3.60E-100	photosystem II reaction center Psb28 protein [Medicago truncatula]	388494371	BT135457.1	768	0	Medicago truncatula clone JCVI-FLMt-10L10 unknown mRNA	K08903	psb28	photosystem II 13kDa protein	http://www.genome.jp/dbget-bin/www_bget?ko:K08903	Q0JG75	559	5.00E-56	Photosystem II reaction center PSB28 protein, chloroplastic OS=Oryza sativa subsp. japonica GN=PSB28 PE=2 SV=2	PF03912	Psb28 protein	GO:0015979	photosynthesis	--	--	GO:0016020//GO:0009654//GO:0009523	membrane//photosystem II oxygen evolving complex//photosystem II	--	--
Cluster-1252.39821	67.28235954	27.16385711	1.3085	1.76E-06	0.0001259	2127	357483911	XP_003612242.1	2127	9.30E-237	Aspartic proteinase-like protein [Medicago truncatula]>gi|355513577|gb|AES95200.1| eukaryotic aspartyl protease family protein [Medicago truncatula]	357483910	XM_003612194.1	1161	0	Medicago truncatula Aspartic proteinase-like protein (MTR_5g022880) mRNA, complete cds	--	--	--	--	Q9LX20	603	6.80E-61	Aspartic proteinase-like protein 1 OS=Arabidopsis thaliana GN=At5g10080 PE=1 SV=1	PF00026	Eukaryotic aspartyl protease	GO:0006508	proteolysis	GO:0004190	aspartic-type endopeptidase activity	--	--	--	--
Cluster-1252.39833	83.60350877	38.67739594	1.1121	1.71E-06	0.00012253	1715	657405931	KEH44372.1	1702	1.40E-187	FAD-dependent urate hydroxylase-like protein [Medicago truncatula]	828305636	XM_004497128.2	737	0	PREDICTED: Cicer arietinum zeaxanthin epoxidase, chloroplastic-like (LOC101500216), mRNA	--	--	--	--	B6D1N4	218	2.40E-16	FAD-dependent urate hydroxylase OS=Klebsiella pneumoniae GN=hpxO PE=3 SV=1	PF07992//PF05834//PF03949//PF01593//PF12831//PF00070//PF01134//PF01494//PF01266//PF08491	Pyridine nucleotide-disulphide oxidoreductase//Lycopene cyclase protein//Malic enzyme, NAD binding domain//Flavin containing amine oxidoreductase//FAD dependent oxidoreductase//Pyridine nucleotide-disulphide oxidoreductase//Glucose inhibited division protein A//FAD binding domain//FAD dependent oxidoreductase//Squalene epoxidase	GO:0055114//GO:0015976//GO:0008033//GO:0006090//GO:0006694//GO:0016114//GO:0016117//GO:0006099//GO:0006108	oxidation-reduction process//carbon utilization//tRNA processing//pyruvate metabolic process//steroid biosynthetic process//terpenoid biosynthetic process//carotenoid biosynthetic process//tricarboxylic acid cycle//malate metabolic process	GO:0051287//GO:0050660//GO:0004506//GO:0071949//GO:0016491//GO:0004471//GO:0016705	NAD binding//flavin adenine dinucleotide binding//squalene monooxygenase activity//FAD binding//oxidoreductase activity//malate dehydrogenase (decarboxylating) (NAD+) activity//oxidoreductase activity, acting on paired donors, with incorporation or reduction of molecular oxygen	GO:0016021	integral component of membrane	--	--
Cluster-1252.39842	43.11421701	136.066136	-1.6581	2.27E-10	2.70E-08	1213	357455931	XP_003598246.1	1225	2.10E-132	Aquaporin MIP family NIP subfamily [Medicago truncatula]>gi|355487294|gb|AES68497.1| major intrinsic protein (MIP) family transporter [Medicago truncatula]	56550390	CR931739.1	912	0	Medicago truncatula chromosome 5 clone mth2-7j2, COMPLETE SEQUENCE	K09874	NIP	aquaporin NIP	http://www.genome.jp/dbget-bin/www_bget?ko:K09874	P49173	801	4.30E-84	Probable aquaporin NIP-type OS=Nicotiana alata PE=2 SV=1	PF00230	Major intrinsic protein	GO:0006810	transport	GO:0005215	transporter activity	GO:0016021//GO:0016020	integral component of membrane//membrane	--	--
Cluster-1252.39850	5.585812101	34.23951319	-2.6158	8.91E-06	0.00055588	735	357443077	XP_003591816.1	828	1.40E-86	Auxin-induced protein [Medicago truncatula]>gi|355480864|gb|AES62067.1| auxin response factor [Medicago truncatula]>gi|388507764|gb|AFK41948.1| unknown [Medicago truncatula]>gi|657404009|gb|KEH42781.1| auxin response factor [Medicago truncatula]	357443076	XM_003591768.1	576	0	Medicago truncatula Auxin-induced protein (MTR_1g093350) mRNA, complete cds	K14484	IAA	auxin-responsive protein IAA	http://www.genome.jp/dbget-bin/www_bget?ko:K14484	P32294	668	6.80E-69	Auxin-induced protein 22B OS=Vigna radiata var. radiata GN=AUX22B PE=2 SV=1	PF02309//PF04509	AUX/IAA family//CheC-like family	GO:0006355//GO:0009734	regulation of transcription, DNA-templated//auxin-activated signaling pathway	GO:0046983//GO:0016787	protein dimerization activity//hydrolase activity	GO:0005634	nucleus	--	--
Cluster-1252.39914	88.69798344	212.6711535	-1.2617	5.20E-10	5.98E-08	1598	357519275	XP_003629926.1	1488	8.70E-163	hypothetical protein MTR_8g088420 [Medicago truncatula]>gi|217073920|gb|ACJ85320.1| unknown [Medicago truncatula]>gi|355523948|gb|AET04402.1| tyrosine phosphatase, putative [Medicago truncatula]>gi|388505444|gb|AFK40788.1| unknown [Medicago truncatula]	217073919	BT052655.1	1089	0	Medicago truncatula clone MTYFD_FE_FF_FG1G-F-5 unknown mRNA >gnl|BL_ORD_ID|6190220 Medicago truncatula clone JCVI-FLMt-12C16 unknown mRNA	--	--	--	--	Q9SRY4	151	1.30E-08	Protein LOW PSII ACCUMULATION 1, chloroplastic OS=Arabidopsis thaliana GN=LPA1 PE=1 SV=1	PF13371//PF00595//PF13176//PF13181//PF13414//PF13174//PF00515//PF13374	Tetratricopeptide repeat//PDZ domain (Also known as DHR or GLGF)//Tetratricopeptide repeat//Tetratricopeptide repeat//TPR repeat//Tetratricopeptide repeat//Tetratricopeptide repeat//Tetratricopeptide repeat	--	--	GO:0005515	protein binding	--	--	--	--
Cluster-1252.39934	50.28877257	17.24426688	1.5441	4.36E-06	0.00029003	2924	357445559	XP_003593057.1	3295	0.00E+00	hypothetical protein MTR_2g007330 [Medicago truncatula]>gi|355482105|gb|AES63308.1| DUF639 family protein [Medicago truncatula]	357445558	XM_003593009.1	2341	0	Medicago truncatula hypothetical protein (MTR_2g007330) mRNA, complete cds	--	--	--	--	--	--	--	--	--	--	--	--	--	--	--	--	--	--
Cluster-1252.39939	33.03022353	116.4808588	-1.8182	2.52E-10	2.97E-08	961	388510818	AFK43475.1	790	4.50E-82	unknown [Medicago truncatula]	388510817	BT143681.1	486	0	Medicago truncatula clone JCVI-FLMt-8D23 unknown mRNA	--	--	--	--	Q9SS03	388	2.60E-36	Dirigent protein 21 OS=Arabidopsis thaliana GN=DIR21 PE=3 SV=1	--	--	--	--	--	--	--	--	--	--
Cluster-1252.39946	257.0903847	112.7916654	1.1886	1.78E-18	3.90E-16	1221	657405511	KEH43992.1	924	1.70E-97	tubulin alpha-6 chain, putative [Medicago truncatula]	388522638	BT149587.1	769	0	Medicago truncatula clone JCVI-FLMt-4K1 unknown mRNA	--	--	--	--	--	--	--	--	PF07657	N terminus of Notch ligand	GO:0007219//GO:0007275	Notch signaling pathway//multicellular organismal development	--	--	GO:0016021	integral component of membrane	--	--
Cluster-1252.39960	43.93740015	15.19079668	1.5323	1.93E-05	0.0011395	956	357443695	XP_003592125.1	993	1.30E-105	Nodulin-like protein [Medicago truncatula]>gi|355481173|gb|AES62376.1| vacuolar iron transporter-like protein [Medicago truncatula]	197927596	AC157985.16	802	0	Medicago truncatula clone mth2-150l20, complete sequence	--	--	--	--	Q9LPU9	685	9.50E-71	Vacuolar iron transporter homolog 1 OS=Arabidopsis thaliana GN=At1g21140 PE=2 SV=1	--	--	--	--	--	--	--	--	KOG4473	Uncharacterized membrane protein
Cluster-1252.39990	56.18224937	138.3990083	-1.3006	2.50E-07	2.04E-05	1222	388511309	AFK43716.1	1077	3.00E-115	unknown [Medicago truncatula]	388511308	BT143922.1	722	0	Medicago truncatula clone JCVI-FLMt-6A22 unknown mRNA	K02933	RP-L6, MRPL6, rplF	large subunit ribosomal protein L6	http://www.genome.jp/dbget-bin/www_bget?ko:K02933	O23049	844	4.40E-89	50S ribosomal protein L6, chloroplastic OS=Arabidopsis thaliana GN=RPL6 PE=2 SV=1	PF00347	Ribosomal protein L6	GO:0042254//GO:0006412	ribosome biogenesis//translation	GO:0019843//GO:0003735	rRNA binding//structural constituent of ribosome	GO:0005840	ribosome	KOG3254	Mitochondrial/chloroplast ribosomal protein L6
Cluster-1252.40018	193.6538339	468.3105605	-1.274	1.33E-20	3.21E-18	1227	357491619	XP_003616097.1	1152	6.10E-124	Cbs domain protein [Medicago truncatula]>gi|355517432|gb|AES99055.1| cystathionine beta-synthase (CBS) family protein [Medicago truncatula]	217073213	BT052304.1	836	0	Medicago truncatula clone MTYF9_FA_FB_FC1G-A-21 unknown mRNA >gnl|BL_ORD_ID|6189872 Medicago truncatula clone JCVI-FLMt-11L14 unknown mRNA	--	--	--	--	Q9LEV3	864	2.10E-91	CBS domain-containing protein CBSX3, mitochondrial OS=Arabidopsis thaliana GN=CBSX3 PE=1 SV=1	--	--	--	--	--	--	--	--	--	--
Cluster-1252.40057	0.205795785	30.43584621	-7.2084	4.92E-08	4.38E-06	486	357509559	XP_003625068.1	544	7.70E-54	Gibberellin induced protein [Medicago truncatula]>gi|87241442|gb|ABD33300.1| Gibberellin regulated protein [Medicago truncatula]>gi|355500083|gb|AES81286.1| GASA/GAST/Snakin [Medicago truncatula]	388503843	BT140193.1	321	7.49E-166	Medicago truncatula clone JCVI-FLMt-1O15 unknown mRNA	--	--	--	--	A8MR46	302	1.20E-26	Gibberellin-regulated protein 13 OS=Arabidopsis thaliana GN=GASA13 PE=3 SV=1	--	--	--	--	--	--	--	--	--	--
Cluster-1252.40058	197.3067091	409.0122006	-1.0517	6.04E-13	9.02E-11	1009	217075042	ACJ85881.1	671	3.00E-68	unknown [Medicago truncatula]>gi|388501376|gb|AFK38754.1| unknown [Medicago truncatula]>gi|388520769|gb|AFK48446.1| unknown [Medicago truncatula]>gi|657404414|gb|KEH43115.1| plant/F25P12-18 protein [Medicago truncatula]	217075609	BT053506.1	640	0	Medicago truncatula clone MTYFP_FQ_FR_FS1G-G-1 unknown mRNA	--	--	--	--	--	--	--	--	--	--	--	--	--	--	--	--	--	--
Cluster-1252.40066	69.13606507	32.86094839	1.0731	2.15E-05	0.0012568	1563	356539382	XP_003538177.1	981	5.30E-104	PREDICTED: cytokinin riboside 5'-monophosphate phosphoribohydrolase LOG1 isoform 1 [Glycine max]>gi|734417038|gb|KHN38755.1| Cytokinin riboside 5'-monophosphate phosphoribohydrolase LOG1 [Glycine soja]	357472164	XM_003606319.1	835	0	Medicago truncatula hypothetical protein (MTR_4g058740) mRNA, complete cds	K06966	K06966	uncharacterized protein	http://www.genome.jp/dbget-bin/www_bget?ko:K06966	Q9LFH3	881	2.90E-93	Cytokinin riboside 5'-monophosphate phosphoribohydrolase LOG4 OS=Arabidopsis thaliana GN=LOG4 PE=1 SV=1	PF07825//PF06333	Excisionase-like protein//Mediator complex subunit 13 C-terminal	GO:0006310//GO:0006357	DNA recombination//regulation of transcription from RNA polymerase II promoter	GO:0001104//GO:0003677	RNA polymerase II transcription cofactor activity//DNA binding	GO:0016592	mediator complex	--	--
Cluster-1252.40119	2.378484788	65.4267613	-4.7818	1.56E-15	2.83E-13	1337	657393649	KEH34458.1	1191	2.00E-128	expansin A10 [Medicago truncatula]	388503183	BT139863.1	734	0	Medicago truncatula clone JCVI-FLMt-9M24 unknown mRNA	--	--	--	--	O22874	919	9.70E-98	Expansin-A8 OS=Arabidopsis thaliana GN=EXPA8 PE=2 SV=1	--	--	--	--	--	--	--	--	--	--
Cluster-1252.40121	1.531635132	49.15524795	-5.0042	3.17E-12	4.41E-10	1262	657393649	KEH34458.1	1188	4.20E-128	expansin A10 [Medicago truncatula]	217072573	BT051985.1	829	0	Medicago truncatula clone MTYF9_FA_FB_FC1G-M-6 unknown mRNA	--	--	--	--	O22874	922	4.10E-98	Expansin-A8 OS=Arabidopsis thaliana GN=EXPA8 PE=2 SV=1	--	--	--	--	--	--	--	--	--	--
Cluster-1252.40189	14.25135813	61.73973794	-2.1151	2.37E-07	1.94E-05	1049	357483373	XP_003611973.1	704	4.60E-72	hypothetical protein MTR_5g019920 [Medicago truncatula]>gi|358344387|ref|XP_003636271.1| hypothetical protein MTR_036s0055 [Medicago truncatula]>gi|355513308|gb|AES94931.1| plant/T3A5-60 protein [Medicago truncatula]	41284031	AC147178.6	764	0	Medicago truncatula clone mth2-142i4, complete sequence	--	--	--	--	--	--	--	--	--	--	--	--	--	--	--	--	--	--
Cluster-1252.40200	45.27970316	145.7025264	-1.6861	2.84E-11	3.69E-09	1867	657404034	KEH42806.1	1635	9.20E-180	2-methyl-6-phytylbenzoquinone methyltransferase [Medicago truncatula]	828303164	XM_004495362.2	938	0	PREDICTED: Cicer arietinum 2-methyl-6-phytyl-1,4-hydroquinone methyltransferase, chloroplastic-like (LOC101491654), mRNA	K12502	VTE3, APG1	MPBQ/MSBQ methyltransferase	http://www.genome.jp/dbget-bin/www_bget?ko:K12502	Q9LY74	1239	1.10E-134	2-methyl-6-phytyl-1,4-hydroquinone methyltransferase, chloroplastic OS=Arabidopsis thaliana GN=VTE3 PE=1 SV=1	PF01209//PF02527//PF05175//PF01135//PF01553//PF08241//PF00891	ubiE/COQ5 methyltransferase family//rRNA small subunit methyltransferase G//Methyltransferase small domain//Protein-L-isoaspartate(D-aspartate) O-methyltransferase (PCMT)//Acyltransferase//Methyltransferase domain//O-methyltransferase	GO:0008152//GO:0046500//GO:0000154//GO:0006364//GO:0006479//GO:0006396//GO:0006464	metabolic process//S-adenosylmethionine metabolic process//rRNA modification//rRNA processing//protein methylation//RNA processing//cellular protein modification process	GO:0004719//GO:0008171//GO:0008649//GO:0016746//GO:0008168	protein-L-isoaspartate (D-aspartate) O-methyltransferase activity//O-methyltransferase activity//rRNA methyltransferase activity//transferase activity, transferring acyl groups//methyltransferase activity	GO:0005737	cytoplasm	--	--
Cluster-1252.40237	56.35100191	133.9947624	-1.2497	1.02E-06	7.56E-05	1414	657379752	KEH24057.1	1522	8.80E-167	triosephosphate isomerase [Medicago truncatula]	388507283	BT141914.1	1140	0	Medicago truncatula clone JCVI-FLMt-3H16 unknown mRNA	K01803	TPI, tpiA	triosephosphate isomerase (TIM)	http://www.genome.jp/dbget-bin/www_bget?ko:K01803	Q9SKP6	1228	1.50E-133	Triosephosphate isomerase, chloroplastic OS=Arabidopsis thaliana GN=TIM PE=1 SV=1	PF00121	Triosephosphate isomerase	GO:0015976//GO:0046486//GO:0006094//GO:0006000//GO:0006020//GO:0006013//GO:0006096//GO:0008152	carbon utilization//glycerolipid metabolic process//gluconeogenesis//fructose metabolic process//inositol metabolic process//mannose metabolic process//glycolytic process//metabolic process	GO:0004807	triose-phosphate isomerase activity	--	--	KOG1643	Triosephosphate isomerase
Cluster-1252.40242	58.24020722	141.5456734	-1.2812	2.71E-07	2.19E-05	2858	75264952	Q9MB42.1	3858	0.00E+00	RecName: Full=Beta-amyrin synthase [Glycyrrhiza glabra]>gi|6730969|dbj|BAA89815.1| beta-amyrin synthase [Glycyrrhiza glabra]	27475607	AJ430607.1	2442	0	Medicago truncatula mRNA for beta-amyrin synthase (bas1 gene)	K15813	LUP4	beta-amyrin synthase	http://www.genome.jp/dbget-bin/www_bget?ko:K15813	Q9MB42	3858	0.00E+00	Beta-amyrin synthase OS=Glycyrrhiza glabra GN=GgbAS1 PE=1 SV=1	PF00432//PF07678	Prenyltransferase and squalene oxidase repeat//A-macroglobulin complement component	--	--	GO:0003824	catalytic activity	GO:0005615	extracellular space	--	--
Cluster-1252.40251	61.49641103	29.39419158	1.065	6.71E-05	0.0034813	1601	166838000	ABY91220.1	2177	1.10E-242	isoflavonoid malonyl transferase 1 [Medicago truncatula]	156231154	AC146549.9	1107	0	Medicago truncatula clone mth2-7p18, complete sequence	--	--	--	--	Q940Z5	807	1.10E-84	Phenolic glucoside malonyltransferase 1 OS=Arabidopsis thaliana GN=PMAT1 PE=1 SV=1	PF02458	Transferase family	--	--	GO:0016747	transferase activity, transferring acyl groups other than amino-acyl groups	--	--	--	--
Cluster-1252.40292	11.26731924	160.8596863	-3.8356	1.30E-31	4.81E-29	940	357487123	XP_003613849.1	478	6.70E-46	Expansin [Medicago truncatula]>gi|355515184|gb|AES96807.1| expansin A10 [Medicago truncatula]>gi|388497874|gb|AFK37003.1| unknown [Medicago truncatula]	357487122	XM_003613801.1	656	0	Medicago truncatula Expansin (MTR_5g041700) mRNA, complete cds	--	--	--	--	O80622	438	4.10E-42	Expansin-A15 OS=Arabidopsis thaliana GN=EXPA15 PE=2 SV=2	PF00983	Tymovirus coat protein	GO:0009664	plant-type cell wall organization	GO:0005198	structural molecule activity	GO:0019028//GO:0016020//GO:0005576	viral capsid//membrane//extracellular region	--	--
Cluster-1252.40293	4.191545656	114.0308003	-4.7658	7.20E-26	2.26E-23	597	357487123	XP_003613849.1	675	6.10E-69	Expansin [Medicago truncatula]>gi|355515184|gb|AES96807.1| expansin A10 [Medicago truncatula]>gi|388497874|gb|AFK37003.1| unknown [Medicago truncatula]	357487122	XM_003613801.1	484	0	Medicago truncatula Expansin (MTR_5g041700) mRNA, complete cds	--	--	--	--	O80622	558	3.10E-56	Expansin-A15 OS=Arabidopsis thaliana GN=EXPA15 PE=2 SV=2	--	--	GO:0009664	plant-type cell wall organization	--	--	GO:0016020//GO:0005576	membrane//extracellular region	--	--
Cluster-1252.40337	379.0758364	150.44314	1.3333	1.60E-30	5.82E-28	1383	357460393	XP_003600478.1	1124	1.20E-120	hypothetical protein MTR_3g061630 [Medicago truncatula]>gi|355489526|gb|AES70729.1| chaperonin-like RbcX protein [Medicago truncatula]	388518770	BT147653.1	723	0	Medicago truncatula clone JCVI-FLMt-14N6 unknown mRNA	--	--	--	--	--	--	--	--	PF00718	Polyomavirus coat protein	--	--	GO:0005198	structural molecule activity	GO:0019028	viral capsid	--	--
Cluster-1252.40357	45.995358	111.5438499	-1.2781	5.25E-06	0.00034128	1154	657402452	KEH41342.1	1009	2.20E-107	pterin-4-alpha-carbinolamine dehydratase [Medicago truncatula]	828324956	XM_004508213.2	408	0	PREDICTED: Cicer arietinum uncharacterized LOC101493781 (LOC101493781), mRNA	--	--	--	--	B3ECB9	180	4.10E-12	Putative pterin-4-alpha-carbinolamine dehydratase OS=Chlorobium limicola (strain DSM 245 / NBRC 103803) GN=Clim_1125 PE=3 SV=1	PF01329	Pterin 4 alpha carbinolamine dehydratase	GO:0006729	tetrahydrobiopterin biosynthetic process	GO:0008124	4-alpha-hydroxytetrahydrobiopterin dehydratase activity	--	--	--	--
Cluster-1252.40358	39.25554603	101.2900622	-1.3675	3.80E-06	0.00025502	1211	357446129	XP_003593342.1	1448	2.90E-158	Soluble inorganic pyrophosphatase [Medicago truncatula]>gi|217072492|gb|ACJ84606.1| unknown [Medicago truncatula]>gi|355482390|gb|AES63593.1| inorganic pyrophosphatase [Medicago truncatula]	217072491	BT051944.1	1012	0	Medicago truncatula clone MTYF9_FA_FB_FC1G-H-3 unknown mRNA	K01507	ppa	inorganic pyrophosphatase	http://www.genome.jp/dbget-bin/www_bget?ko:K01507	Q9LXC9	1127	6.70E-122	Soluble inorganic pyrophosphatase 6, chloroplastic OS=Arabidopsis thaliana GN=PPA6 PE=1 SV=1	PF00719	Inorganic pyrophosphatase	GO:0006119//GO:0006796	oxidative phosphorylation//phosphate-containing compound metabolic process	GO:0004427//GO:0000287	inorganic diphosphatase activity//magnesium ion binding	GO:0005737	cytoplasm	KOG1626	Inorganic pyrophosphatase/Nucleosome remodeling factor, subunit NURF38
Cluster-1252.40359	83.75888459	345.6991302	-2.0452	8.19E-33	3.25E-30	1851	388501644	AFK38888.1	2199	3.60E-245	unknown [Medicago truncatula]	357467926	XM_003604200.1	1380	0	Medicago truncatula hypothetical protein (MTR_4g007080) mRNA, complete cds	--	--	--	--	Q9S9N6	1504	2.00E-165	Photosynthetic NDH subunit of subcomplex B 1, chloroplastic OS=Arabidopsis thaliana GN=PNSB1 PE=2 SV=1	PF05493//PF01075	ATP synthase subunit H//Glycosyltransferase family 9 (heptosyltransferase)	GO:0015991//GO:0015992//GO:0008152	ATP hydrolysis coupled proton transport//proton transport//metabolic process	GO:0016757//GO:0015078	transferase activity, transferring glycosyl groups//hydrogen ion transmembrane transporter activity	GO:0033179	proton-transporting V-type ATPase, V0 domain	--	--
Cluster-1252.40384	63.55282542	30.70114262	1.0497	5.98E-05	0.0031429	1877	357499179	XP_003619878.1	2114	2.60E-235	Dihydropyrimidine dehydrogenase [Medicago truncatula]>gi|355494893|gb|AES76096.1| dihydroorotate dehydrogenase family protein [Medicago truncatula]	357499178	XM_003619830.1	1465	0	Medicago truncatula Dihydropyrimidine dehydrogenase (MTR_6g071210) mRNA, complete cds	K00207	DPYD	dihydropyrimidine dehydrogenase (NADP+)	http://www.genome.jp/dbget-bin/www_bget?ko:K00207	Q9LVI9	1759	5.40E-195	Dihydropyrimidine dehydrogenase (NADP(+)), chloroplastic OS=Arabidopsis thaliana GN=PYD1 PE=1 SV=1	PF01645//PF01180//PF01207	Conserved region in glutamate synthase//Dihydroorotate dehydrogenase//Dihydrouridine synthase (Dus)	GO:0055114//GO:0008033//GO:0006537//GO:0006206//GO:0006222	oxidation-reduction process//tRNA processing//glutamate biosynthetic process//pyrimidine nucleobase metabolic process//UMP biosynthetic process	GO:0004158//GO:0017150//GO:0015930//GO:0016627//GO:0050660//GO:0016638	dihydroorotate oxidase activity//tRNA dihydrouridine synthase activity//glutamate synthase activity//oxidoreductase activity, acting on the CH-CH group of donors//flavin adenine dinucleotide binding//oxidoreductase activity, acting on the CH-NH2 group of donors	GO:0005737	cytoplasm	KOG1799	Dihydropyrimidine dehydrogenase
Cluster-1252.40402	77.84225577	24.35952753	1.6761	1.82E-09	1.98E-07	717	657389911	KEH31546.1	802	1.40E-83	homeobox associated leucine zipper protein [Medicago truncatula]	821594490	LN846354.1	345	5.14E-179	Trifolium pratense genome assembly redclover, chromosome : chr6	K09338	HD-ZIP	homeobox-leucine zipper protein	http://www.genome.jp/dbget-bin/www_bget?ko:K09338	P46604	415	1.40E-39	Homeobox-leucine zipper protein HAT22 OS=Arabidopsis thaliana GN=HAT22 PE=1 SV=1	PF02183//PF00046//PF05920	Homeobox associated leucine zipper//Homeobox domain//Homeobox KN domain	GO:0006355	regulation of transcription, DNA-templated	GO:0003677//GO:0043565//GO:0003700	DNA binding//sequence-specific DNA binding//transcription factor activity, sequence-specific DNA binding	GO:0005667	transcription factor complex	--	--
Cluster-1252.40411	97.59865115	304.6297263	-1.6421	4.83E-21	1.19E-18	2053	657374743	KEH20263.1	2278	2.80E-254	membrane protein, putative [Medicago truncatula]	828327157	XM_012718363.1	791	0	PREDICTED: Cicer arietinum plastidal glycolate/glycerate translocator 1, chloroplastic (LOC101496917), mRNA	--	--	--	--	Q9FVQ4	1648	4.40E-182	Plastidal glycolate/glycerate translocator 1, chloroplastic OS=Arabidopsis thaliana GN=PLGG1 PE=2 SV=1	PF03788	LrgA family	--	--	--	--	GO:0016021	integral component of membrane	--	--
Cluster-1252.40452	81.13498833	30.97837466	1.3891	4.90E-08	4.37E-06	1708	357437423	XP_003588987.1	1242	3.10E-134	hypothetical protein MTR_1g016100 [Medicago truncatula]>gi|355478035|gb|AES59238.1| plant/MHM17-10 protein, putative [Medicago truncatula]	63028219	AC152920.17	1403	0	Medicago truncatula clone mth2-101o15, complete sequence	--	--	--	--	--	--	--	--	--	--	--	--	--	--	--	--	--	--
Cluster-1252.40502	56.4394941	16.38435928	1.7844	1.05E-07	8.91E-06	1917	502115480	XP_004495214.1	1850	1.10E-204	PREDICTED: F-box protein At2g27310-like [Cicer arietinum]>gi|502115484|ref|XP_004495215.1| PREDICTED: F-box protein At2g27310-like [Cicer arietinum]>gi|502115488|ref|XP_004495216.1| PREDICTED: F-box protein At2g27310-like [Cicer arietinum]>gi|828303123|ref|XP_012569805.1| PREDICTED: F-box protein At2g27310-like [Cicer arietinum]>gi|828303126|ref|XP_012569806.1| PREDICTED: F-box protein At2g27310-…	226510615	AC135317.23	1196	0	Medicago truncatula clone mth2-10p4, complete sequence	--	--	--	--	Q9XIN8	381	3.40E-35	F-box protein At2g27310 OS=Arabidopsis thaliana GN=At2g27310 PE=2 SV=1	PF00646//PF12937	F-box domain//F-box-like	--	--	GO:0005515	protein binding	--	--	--	--
Cluster-1252.40544	172.4743607	48.35393342	1.8347	3.34E-21	8.37E-19	1027	14487954	AAK63815.1	743	1.40E-76	early light inducible protein [Medicago sativa]	388515962	BT146249.1	706	0	Medicago truncatula clone JCVI-FLMt-7H5 unknown mRNA	--	--	--	--	P11432	634	8.40E-65	Early light-induced protein, chloroplastic OS=Pisum sativum PE=2 SV=1	--	--	--	--	--	--	--	--	--	--
Cluster-1252.40579	42.85697228	133.0822295	-1.6347	5.73E-10	6.58E-08	1105	217071608	ACJ84164.1	1191	1.70E-128	unknown [Medicago truncatula]>gi|657395024|gb|KEH35469.1| thylakoid lumenal 17.4 kDa protein [Medicago truncatula]	217071607	BT051500.1	842	0	Medicago truncatula clone MTYF1_F2_F3_F41G-C-22 unknown mRNA	--	--	--	--	P81760	735	1.70E-76	Thylakoid lumenal 17.4 kDa protein, chloroplastic OS=Arabidopsis thaliana GN=At5g53490 PE=1 SV=2	--	--	--	--	--	--	--	--	--	--
Cluster-1252.40628	50.21931649	21.62518413	1.2155	8.36E-05	0.0042475	2012	657382239	KEH26167.1	2071	2.70E-230	hydroxyproline-rich glycoprotein family protein [Medicago truncatula]	388516736	BT146636.1	1562	0	Medicago truncatula clone JCVI-FLMt-21N5 unknown mRNA	--	--	--	--	Q9SRE5	254	1.90E-20	Uncharacterized protein At1g76660 OS=Arabidopsis thaliana GN=At1g76660 PE=2 SV=1	--	--	--	--	--	--	--	--	--	--
Cluster-1252.40636	270.3642129	561.4084431	-1.0541	2.78E-17	5.74E-15	1816	357462623	XP_003601593.1	1526	3.90E-167	1-aminocyclopropane-1-carboxylate oxidase [Medicago truncatula]>gi|355490641|gb|AES71844.1| 1-aminocyclopropane-1-carboxylate oxidase [Medicago truncatula]	17342710	AY062251.1	1155	0	Medicago truncatula 1-aminocyclopropanecarboxylic acid oxidase mRNA, complete cds	K05933	E1.14.17.4	aminocyclopropanecarboxylate oxidase	http://www.genome.jp/dbget-bin/www_bget?ko:K05933	Q9MB94	1325	1.10E-144	1-aminocyclopropane-1-carboxylate oxidase OS=Prunus mume GN=ACO1 PE=2 SV=1	PF03171	2OG-Fe(II) oxygenase superfamily	GO:0055114	oxidation-reduction process	GO:0016491//GO:0016706	oxidoreductase activity//oxidoreductase activity, acting on paired donors, with incorporation or reduction of molecular oxygen, 2-oxoglutarate as one donor, and incorporation of one atom each of oxygen into both donors	--	--	--	--
Cluster-1252.40643	39.60591336	13.28163906	1.5763	3.64E-05	0.0020217	2405	357508841	XP_003624709.1	2956	0.00E+00	CCP [Medicago truncatula]>gi|355499724|gb|AES80927.1| cationic amino acid transporter 2, vacuolar protein [Medicago truncatula]	357508840	XM_003624661.1	1925	0	Medicago truncatula CCP (MTR_7g086610) mRNA, complete cds	K13863	SLC7A1, ATRC1	solute carrier family 7 (cationic amino acid transporter), member 1	http://www.genome.jp/dbget-bin/www_bget?ko:K13863	Q9ASS7	2089	3.80E-233	Cationic amino acid transporter 2, vacuolar OS=Arabidopsis thaliana GN=CAT2 PE=2 SV=1	PF00324//PF13520	Amino acid permease//Amino acid permease	GO:0006810//GO:0055085//GO:0003333//GO:0006865	transport//transmembrane transport//amino acid transmembrane transport//amino acid transport	GO:0015171	amino acid transmembrane transporter activity	GO:0016020//GO:0016021	membrane//integral component of membrane	KOG1286	Amino acid transporters
Cluster-1252.40655	27.31939049	81.05375086	-1.569	3.00E-06	0.00020739	1080	357481985	XP_003611278.1	931	2.30E-98	Adenine phosphoribosyltransferase-like protein [Medicago truncatula]>gi|355512613|gb|AES94236.1| adenine phosphoribosyltransferase-like protein [Medicago truncatula]>gi|388491904|gb|AFK34018.1| unknown [Medicago truncatula]	357481984	XM_003611230.1	792	0	Medicago truncatula Adenine phosphoribosyltransferase-like protein (MTR_5g012210) mRNA, complete cds	K00759	APRT, apt	adenine phosphoribosyltransferase	http://www.genome.jp/dbget-bin/www_bget?ko:K00759	Q9SUW2	777	2.30E-81	Adenine phosphoribosyltransferase 3 OS=Arabidopsis thaliana GN=APT3 PE=1 SV=1	PF00156	Phosphoribosyl transferase domain	GO:0009116//GO:0006144//GO:0006168	nucleoside metabolic process//purine nucleobase metabolic process//adenine salvage	GO:0003999	adenine phosphoribosyltransferase activity	GO:0005737	cytoplasm	KOG1712	Adenine phosphoribosyl transferases
Cluster-1252.40660	83.9878324	35.88608704	1.2268	3.09E-07	2.48E-05	902	848931303	XP_012828720.1	568	2.40E-56	PREDICTED: polyubiquitin-like isoform X1 [Erythranthe guttatus]>gi|604298013|gb|EYU18101.1| hypothetical protein MIMGU_mgv1a004289mg [Erythranthe guttata]	388507279	BT141912.1	321	1.44E-165	Medicago truncatula clone JCVI-FLMt-5E6 unknown mRNA	K08770	UBC	ubiquitin C	http://www.genome.jp/dbget-bin/www_bget?ko:K08770	P0CH33	559	3.60E-56	Polyubiquitin 11 OS=Arabidopsis thaliana GN=UBQ11 PE=1 SV=1	PF00240//PF14560//PF04452	Ubiquitin family//Ubiquitin-like domain//RNA methyltransferase	GO:0006364	rRNA processing	GO:0005515//GO:0008168	protein binding//methyltransferase activity	--	--	KOG0001	Ubiquitin and ubiquitin-like proteins
Cluster-1252.40699	49.23664162	108.5599434	-1.1407	5.69E-05	0.0030122	1517	356531649	XP_003534389.1	1373	1.80E-149	PREDICTED: uncharacterized protein LOC100808020 [Glycine max]	828337888	XM_004515895.2	696	0	PREDICTED: Cicer arietinum uncharacterized LOC101506186 (LOC101506186), mRNA	--	--	--	--	Q94CJ5	1115	2.10E-120	Protein RETICULATA-RELATED 4 OS=Arabidopsis thaliana GN=RER4 PE=2 SV=1	PF01810//PF12300	LysE type translocator//Protein of unknown function (DUF3628)	GO:0006865	amino acid transport	GO:0016817	hydrolase activity, acting on acid anhydrides	GO:0016020	membrane	--	--
Cluster-1252.40709	494.6301698	223.3047112	1.1473	1.43E-32	5.59E-30	2157	357465983	XP_003603276.1	2749	0.00E+00	Rieske iron-sulfur protein Tic55 [Medicago truncatula]>gi|355492324|gb|AES73527.1| translocon at the inner envelope membrane ofs protein 55-II [Medicago truncatula]	357465982	XM_003603228.1	1607	0	Medicago truncatula Rieske iron-sulfur protein Tic55 (MTR_3g105820) mRNA, complete cds	--	--	--	--	O49931	2563	3.70E-288	Protein TIC 55, chloroplastic OS=Pisum sativum GN=TIC55 PE=1 SV=1	PF00355//PF08417//PF09508	Rieske [2Fe-2S] domain//Pheophorbide a oxygenase//Lacto-N-biose phosphorylase	GO:0055114	oxidation-reduction process	GO:0051537//GO:0046872//GO:0016491//GO:0016758//GO:0010277	2 iron, 2 sulfur cluster binding//metal ion binding//oxidoreductase activity//transferase activity, transferring hexosyl groups//chlorophyllide a oxygenase [overall] activity	--	--	--	--
Cluster-1252.40732	76.19588948	25.82435436	1.561	1.25E-08	1.22E-06	2480	657371174	KEH17188.1	3024	0.00E+00	indole-3-acetic acid-amido synthetase [Medicago truncatula]	571439864	XM_003518758.2	763	0	PREDICTED: Glycine max probable indole-3-acetic acid-amido synthetase GH3.1-like (LOC100776488), mRNA	K14487	GH3	auxin responsive GH3 gene family	http://www.genome.jp/dbget-bin/www_bget?ko:K14487	O82333	2550	1.40E-286	Probable indole-3-acetic acid-amido synthetase GH3.1 OS=Arabidopsis thaliana GN=GH3.1 PE=2 SV=1	--	--	--	--	--	--	--	--	--	--
Cluster-1252.40787	44.14319593	139.5383181	-1.6604	1.28E-10	1.56E-08	438	357463165	XP_003601864.1	378	1.20E-34	Photosystem II core complex proteins psbY [Medicago truncatula]	388510157	BT143351.1	243	1.53E-122	Medicago truncatula clone JCVI-FLMt-7G10 unknown mRNA	K02723	psbY	photosystem II PsbY protein	http://www.genome.jp/dbget-bin/www_bget?ko:K02723	P80470	266	1.70E-22	Photosystem II core complex proteins psbY, chloroplastic OS=Spinacia oleracea GN=PSBY PE=1 SV=2	PF06298//PF05720	Photosystem II protein Y (PsbY)//Cell-cell adhesion domain	GO:0015979//GO:0007155	photosynthesis//cell adhesion	GO:0030145	manganese ion binding	GO:0016021//GO:0009523	integral component of membrane//photosystem II	--	--
Cluster-1252.40803	93.49199625	227.4930309	-1.2829	6.66E-11	8.32E-09	1866	657404278	KEH43023.1	2007	6.70E-223	GDP-D-mannose-3,5-epimerase [Medicago truncatula]	388496621	BT136582.1	1350	0	Medicago truncatula clone JCVI-FLMt-20P23 unknown mRNA	K10046	GME	GDP-D-mannose 3', 5'-epimerase	http://www.genome.jp/dbget-bin/www_bget?ko:K10046	Q93VR3	1851	1.20E-205	GDP-mannose 3,5-epimerase OS=Arabidopsis thaliana GN=At5g28840 PE=1 SV=1	PF01073//PF01370	3-beta hydroxysteroid dehydrogenase/isomerase family//NAD dependent epimerase/dehydratase family	GO:0008207//GO:0008209//GO:0055114//GO:0008210//GO:0006694	C21-steroid hormone metabolic process//androgen metabolic process//oxidation-reduction process//estrogen metabolic process//steroid biosynthetic process	GO:0050662//GO:0003824//GO:0003854//GO:0016616	coenzyme binding//catalytic activity//3-beta-hydroxy-delta5-steroid dehydrogenase activity//oxidoreductase activity, acting on the CH-OH group of donors, NAD or NADP as acceptor	--	--	KOG1429	dTDP-glucose 4-6-dehydratase/UDP-glucuronic acid decarboxylase
Cluster-1252.40850	162.7844661	7.866662567	4.3711	1.03E-40	5.26E-38	3415	657389690	KEH31346.1	4555	0.00E+00	small RNA methyltransferase [Medicago truncatula]	828318614	XM_004504657.2	2005	0	PREDICTED: Cicer arietinum small RNA 2'-O-methyltransferase-like (LOC101499604), mRNA	--	--	--	--	Q9C5Q8	2087	9.10E-233	Small RNA 2'-O-methyltransferase OS=Arabidopsis thaliana GN=HEN1 PE=1 SV=1	PF00254//PF03368//PF03644//PF05175//PF08241	FKBP-type peptidyl-prolyl cis-trans isomerase//Dicer dimerisation domain//Glycosyl hydrolase family 85//Methyltransferase small domain//Methyltransferase domain	GO:0006457//GO:0008152//GO:0051252	protein folding//metabolic process//regulation of RNA metabolic process	GO:0033925//GO:0016891//GO:0008168	mannosyl-glycoprotein endo-beta-N-acetylglucosaminidase activity//endoribonuclease activity, producing 5'-phosphomonoesters//methyltransferase activity	GO:0005737	cytoplasm	KOG1045	Uncharacterized conserved protein HEN1/CORYMBOSA2
Cluster-1252.40885	207.4936005	964.1815665	-2.2162	5.13E-99	6.64E-96	929	357513969	XP_003627273.1	906	1.60E-95	Germin-like protein [Medicago truncatula]>gi|355521295|gb|AET01749.1| auxin-binding protein ABP19a [Medicago truncatula]>gi|388515209|gb|AFK45666.1| unknown [Medicago truncatula]	357513968	XM_003627225.1	852	0	Medicago truncatula Germin-like protein (MTR_8g020590) mRNA, complete cds	--	--	--	--	P94040	658	1.20E-67	Germin-like protein subfamily 3 member 1 OS=Arabidopsis thaliana GN=GLP1 PE=1 SV=1	PF03079//PF00190	ARD/ARD' family//Cupin	GO:0055114	oxidation-reduction process	GO:0045735//GO:0010309//GO:0030145	nutrient reservoir activity//acireductone dioxygenase [iron(II)-requiring] activity//manganese ion binding	GO:0048046	apoplast	--	--
Cluster-1252.4089	42.44229377	14.49419015	1.55	2.34E-05	0.0013559	1940	356570806	XP_003553575.1	2150	1.80E-239	PREDICTED: probable glycosyltransferase At5g03795-like [Glycine max]	828301495	XM_004494065.2	968	0	PREDICTED: Cicer arietinum probable glycosyltransferase At5g03795 (LOC101491844), mRNA	--	--	--	--	Q9FFN2	1595	5.80E-176	Probable glycosyltransferase At5g03795 OS=Arabidopsis thaliana GN=At5g03795 PE=3 SV=2	--	--	--	--	--	--	--	--	--	--
Cluster-1252.40892	171.4952872	56.17285348	1.6102	3.11E-18	6.72E-16	1474	502143216	XP_004505262.1	463	5.80E-44	PREDICTED: uncharacterized J domain-containing protein C4H3.01 [Cicer arietinum]	828319668	XM_004505205.2	285	2.45E-145	PREDICTED: Cicer arietinum uncharacterized J domain-containing protein C4H3.01 (LOC101514284), mRNA	--	--	--	--	Q9WZV3	158	1.90E-09	Chaperone protein DnaJ OS=Thermotoga maritima (strain ATCC 43589 / MSB8 / DSM 3109 / JCM 10099) GN=dnaJ PE=3 SV=1	--	--	--	--	--	--	--	--	--	--
Cluster-1252.40934	28.86234439	76.48132106	-1.4059	3.81E-05	0.0021023	5554	657404972	KEH43547.1	3742	0.00E+00	LRR receptor-like kinase family protein [Medicago truncatula]	828305196	XM_004496302.2	1735	0	PREDICTED: Cicer arietinum probable LRR receptor-like serine/threonine-protein kinase At1g34110 (LOC101488861), mRNA	--	--	--	--	Q9LHP4	1047	5.80E-112	Receptor-like protein kinase 2 OS=Arabidopsis thaliana GN=RCH2 PE=1 SV=1	PF13855//PF00069//PF01842//PF13185//PF07714//PF00010//PF00560//PF14984	Leucine rich repeat//Protein kinase domain//ACT domain//GAF domain//Protein tyrosine kinase//Helix-loop-helix DNA-binding domain//Leucine Rich Repeat//CD24 protein	GO:0006468//GO:0007155//GO:0008152	protein phosphorylation//cell adhesion//metabolic process	GO:0046983//GO:0004672//GO:0005515//GO:0016597//GO:0005524	protein dimerization activity//protein kinase activity//protein binding//amino acid binding//ATP binding	--	--	--	--
Cluster-1252.40960	48.36200953	214.1902332	-2.1469	2.24E-22	5.92E-20	2350	657388247	KEH30210.1	2413	7.10E-270	2-oxoglutarate/malate translocator [Medicago truncatula]	828323036	XM_004507034.2	1109	0	PREDICTED: Cicer arietinum dicarboxylate transporter 1, chloroplastic (LOC101490640), mRNA	--	--	--	--	Q41364	2015	1.40E-224	Dicarboxylate transporter 1, chloroplastic OS=Spinacia oleracea GN=DIT1 PE=1 SV=1	PF00939//PF03600	Sodium:sulfate symporter transmembrane region//Citrate transporter	GO:0055085//GO:0006810//GO:0006814	transmembrane transport//transport//sodium ion transport	GO:0005215	transporter activity	GO:0016021//GO:0016020	integral component of membrane//membrane	--	--
Cluster-1252.40970	4.155016904	52.90954484	-3.6706	4.34E-11	5.50E-09	493	38096045	AAR10886.1	470	3.00E-45	chlorophyll a/b binding protein [Trifolium pratense]	57334912	AC139600.16	299	1.29E-153	Medicago truncatula chromosome 6 clone mth2-20m4, complete sequence	K08912	LHCB1	light-harvesting complex II chlorophyll a/b binding protein 1	http://www.genome.jp/dbget-bin/www_bget?ko:K08912	P07369	468	7.10E-46	Chlorophyll a-b binding protein 3C, chloroplastic OS=Solanum lycopersicum GN=CAB3C PE=3 SV=1	PF10143	2,3-bisphosphoglycerate-independent phosphoglycerate mutase	GO:0006007	glucose catabolic process	GO:0003824//GO:0046537	catalytic activity//2,3-bisphosphoglycerate-independent phosphoglycerate mutase activity	--	--	--	--
Cluster-1252.40990	37.45483291	12.53240726	1.5795	5.80E-05	0.0030662	1166	357442353	XP_003591454.1	856	1.20E-89	hypothetical protein MTR_1g087710 [Medicago truncatula]>gi|355480502|gb|AES61705.1| DUF761 domain protein [Medicago truncatula]	51036704	AC122168.14	870	0	Medicago truncatula clone mth2-4o4, complete sequence	--	--	--	--	--	--	--	--	--	--	--	--	--	--	--	--	--	--
Cluster-1252.41088	2.735025986	22.22684819	-3.0227	9.91E-05	0.004955	4597	358346811	XP_003637458.1	6406	0.00E+00	Transcription elongation factor SPT6 [Medicago truncatula]	358346810	XM_003637410.1	3787	0	Medicago truncatula Transcription elongation factor SPT6 (MTR_086s0014) mRNA, complete cds	K11292	SUPT6H, SPT6	transcription elongation factor SPT6	http://www.genome.jp/dbget-bin/www_bget?ko:K11292	Q7KZ85	988	3.30E-105	Transcription elongation factor SPT6 OS=Homo sapiens GN=SUPT6H PE=1 SV=2	PF00575//PF00098//PF14641	S1 RNA binding domain//Zinc knuckle//Helix-turn-helix DNA-binding domain of SPT6	--	--	GO:0003676//GO:0003677//GO:0008270	nucleic acid binding//DNA binding//zinc ion binding	--	--	KOG1856	Transcription elongation factor SPT6
Cluster-1252.41095	0.771734195	16.92688773	-4.4551	6.71E-05	0.0034813	1929	657372776	KEH18563.1	1649	2.30E-181	transcription factor [Medicago truncatula]	828336168	XM_004514859.2	697	0	PREDICTED: Cicer arietinum transcription factor bHLH57-like (LOC101513357), mRNA	--	--	--	--	Q700E4	644	1.10E-65	Transcription factor bHLH67 OS=Arabidopsis thaliana GN=BHLH67 PE=2 SV=1	PF00010	Helix-loop-helix DNA-binding domain	--	--	GO:0046983	protein dimerization activity	--	--	--	--
Cluster-1252.41099	31.12661252	8.51769671	1.8696	4.91E-05	0.0026401	773	357466413	XP_003603491.1	506	3.10E-49	RING finger and CHY zinc finger domain-containing protein [Medicago truncatula]	217069829	BT050605.1	373	0	Medicago truncatula clone MTYF5_F6_F7_F81G-L-5 unknown mRNA	K10144	RCHY1, PIRH2	RING finger and CHY zinc finger domain-containing protein 1	http://www.genome.jp/dbget-bin/www_bget?ko:K10144	--	--	--	--	PF05495	CHY zinc finger	--	--	GO:0008270	zinc ion binding	--	--	KOG1940	Zn-finger protein
Cluster-1252.41117	15.89772441	100.0964996	-2.6545	1.80E-14	3.08E-12	1705	357511475	XP_003626026.1	1119	5.70E-120	Momilactone A synthase [Medicago truncatula]>gi|355501041|gb|AES82244.1| short-chain dehydrogenase/reductase [Medicago truncatula]	357511474	XM_003625978.1	717	0	Medicago truncatula Momilactone A synthase (MTR_7g110130) mRNA, complete cds	--	--	--	--	Q94K41	709	2.80E-73	Short-chain dehydrogenase reductase 3b OS=Arabidopsis thaliana GN=SDR3b PE=2 SV=1	PF05653//PF01073//PF00106	Magnesium transporter NIPA//3-beta hydroxysteroid dehydrogenase/isomerase family//short chain dehydrogenase	GO:0008207//GO:0008209//GO:0008210//GO:0055114//GO:0008152//GO:0015693//GO:0006694	C21-steroid hormone metabolic process//androgen metabolic process//estrogen metabolic process//oxidation-reduction process//metabolic process//magnesium ion transport//steroid biosynthetic process	GO:0000166//GO:0016491//GO:0016616//GO:0015095//GO:0003854	nucleotide binding//oxidoreductase activity//oxidoreductase activity, acting on the CH-OH group of donors, NAD or NADP as acceptor//magnesium ion transmembrane transporter activity//3-beta-hydroxy-delta5-steroid dehydrogenase activity	GO:0016021	integral component of membrane	--	--
Cluster-1252.41175	17.80133542	63.85559891	-1.8428	2.20E-06	0.00015564	516	388502418	AFK39275.1	462	2.60E-44	unknown [Medicago truncatula]>gi|388509102|gb|AFK42617.1| unknown [Medicago truncatula]>gi|657375411|gb|KEH20733.1| photosystem II core complex family psbY protein [Medicago truncatula]	388509101	BT142823.1	385	0	Medicago truncatula clone JCVI-FLMt-10K19 unknown mRNA	K02723	psbY	photosystem II PsbY protein	http://www.genome.jp/dbget-bin/www_bget?ko:K02723	P80470	162	2.30E-10	Photosystem II core complex proteins psbY, chloroplastic OS=Spinacia oleracea GN=PSBY PE=1 SV=2	PF01635//PF06298	Coronavirus M matrix/glycoprotein//Photosystem II protein Y (PsbY)	GO:0019058//GO:0015979	viral life cycle//photosynthesis	GO:0030145	manganese ion binding	GO:0016021//GO:0009523	integral component of membrane//photosystem II	--	--
Cluster-1252.41181	384.1811154	106.7636317	1.8474	1.52E-45	9.01E-43	3932	502124650	XP_004498615.1	1610	1.50E-176	PREDICTED: RING finger and CHY zinc finger domain-containing protein 1-like [Cicer arietinum]>gi|502124656|ref|XP_004498617.1| PREDICTED: RING finger and CHY zinc finger domain-containing protein 1-like [Cicer arietinum]>gi|828308528|ref|XP_012570684.1| PREDICTED: RING finger and CHY zinc finger domain-containing protein 1-like [Cicer arietinum]	828308527	XM_012715230.1	786	0	PREDICTED: Cicer arietinum RING finger and CHY zinc finger domain-containing protein 1-like (LOC101496966), transcript variant X2, mRNA	K10144	RCHY1, PIRH2	RING finger and CHY zinc finger domain-containing protein 1	http://www.genome.jp/dbget-bin/www_bget?ko:K10144	Q9CR50	659	4.00E-67	RING finger and CHY zinc finger domain-containing protein 1 OS=Mus musculus GN=Rchy1 PE=1 SV=1	PF05399//PF00097//PF13639//PF14634//PF17123//PF05495	Ectropic viral integration site 2A protein (EVI2A)//Zinc finger, C3HC4 type (RING finger)//Ring finger domain//zinc-RING finger domain//RING-like zinc finger//CHY zinc finger	--	--	GO:0008270//GO:0005515//GO:0046872	zinc ion binding//protein binding//metal ion binding	GO:0016021	integral component of membrane	KOG1940	Zn-finger protein
Cluster-1252.41184	5.441755051	39.71633792	-2.8676	4.34E-07	3.41E-05	954	357519339	XP_003629958.1	713	3.80E-73	Ferredoxin I [Medicago truncatula]>gi|355523980|gb|AET04434.1| 2Fe-2S ferredoxin superfamily protein [Medicago truncatula]	66730743	AC151674.9	503	0	Medicago truncatula clone mth2-28i16, complete sequence	K02639	petF	ferredoxin	http://www.genome.jp/dbget-bin/www_bget?ko:K02639	Q43517	515	4.90E-51	Ferredoxin-1, chloroplastic OS=Solanum lycopersicum GN=SEND33 PE=2 SV=1	PF00111	2Fe-2S iron-sulfur cluster binding domain	GO:0022900//GO:0006118	electron transport chain//obsolete electron transport	GO:0046872//GO:0051537//GO:0051536//GO:0009055	metal ion binding//2 iron, 2 sulfur cluster binding//iron-sulfur cluster binding//electron carrier activity	--	--	--	--
Cluster-1252.41205	0	31.42270546	-5.9737	1.53E-08	1.45E-06	1387	502125110	XP_004498802.1	1811	2.70E-200	PREDICTED: aspartate--tRNA ligase, cytoplasmic-like [Cicer arietinum]	357437180	XM_003588818.1	1154	0	Medicago truncatula Aspartyl-tRNA synthetase (MTR_1g014140) mRNA, complete cds	K01876	DARS, aspS	aspartyl-tRNA synthetase	http://www.genome.jp/dbget-bin/www_bget?ko:K01876	Q9M084	1497	9.60E-165	Aspartate--tRNA ligase 2, cytoplasmic OS=Arabidopsis thaliana GN=IBI1 PE=1 SV=1	PF00152//PF01409	tRNA synthetases class II (D, K and N)//tRNA synthetases class II core domain (F)	GO:0006418//GO:0043039	tRNA aminoacylation for protein translation//tRNA aminoacylation	GO:0004812//GO:0000166//GO:0005524//GO:0000049	aminoacyl-tRNA ligase activity//nucleotide binding//ATP binding//tRNA binding	GO:0005737	cytoplasm	KOG0556	Aspartyl-tRNA synthetase
Cluster-1252.41215	79.47781777	21.21177745	1.9057	5.36E-11	6.73E-09	1843	657371688	KEH17670.1	1354	3.50E-147	BPS1, putative [Medicago truncatula]	821595208	LN846352.1	650	0	Trifolium pratense genome assembly redclover, chromosome : chr4	--	--	--	--	Q337C0	137	6.40E-07	UPF0496 protein 4 OS=Oryza sativa subsp. japonica GN=Os10g0513300 PE=2 SV=1	PF05531	Nucleopolyhedrovirus P10 protein	--	--	--	--	GO:0019028	viral capsid	--	--
Cluster-1252.41229	78.57643223	35.58118605	1.143	2.31E-06	0.00016269	3182	357484637	XP_003612606.1	227	2.90E-16	Replication protein A1-like protein [Medicago truncatula]	357508696	XM_003624589.1	338	1.84E-174	Medicago truncatula hypothetical protein (MTR_7g085850) mRNA, complete cds	--	--	--	--	--	--	--	--	--	--	--	--	--	--	--	--	--	--
Cluster-1252.41268	60.63155425	28.95528606	1.0662	7.45E-05	0.0038466	4688	657379789	KEH24085.1	1995	4.20E-221	sulfite exporter TauE/SafE family protein [Medicago truncatula]	828302495	XM_004494067.2	1210	0	PREDICTED: Cicer arietinum uncharacterized LOC101492516 (LOC101492516), mRNA	--	--	--	--	--	--	--	--	PF01925//PF03051	Sulfite exporter TauE/SafE//Peptidase C1-like family	GO:0006508	proteolysis	GO:0004197	cysteine-type endopeptidase activity	GO:0016021	integral component of membrane	--	--
Cluster-1252.41280	89.16925579	19.38671174	2.2015	4.79E-14	7.89E-12	5163	502109785	XP_004493726.1	4459	0.00E+00	PREDICTED: calcium-transporting ATPase 12, plasma membrane-type [Cicer arietinum]	16508163	AY059633.1	3368	0	Medicago truncatula type IIB calcium ATPase (MCA2) gene, complete cds	K01537	E3.6.3.8	Ca2+-transporting ATPase	http://www.genome.jp/dbget-bin/www_bget?ko:K01537	Q9LY77	3285	0.00E+00	Calcium-transporting ATPase 12, plasma membrane-type OS=Arabidopsis thaliana GN=ACA12 PE=2 SV=1	PF00122	E1-E2 ATPase	--	--	GO:0046872//GO:0000166	metal ion binding//nucleotide binding	--	--	--	--
Cluster-1252.41293	170.1931144	442.540459	-1.3786	2.16E-22	5.74E-20	1222	217071258	ACJ83989.1	640	1.40E-64	unknown [Medicago truncatula]>gi|388514077|gb|AFK45100.1| unknown [Medicago truncatula]	217071257	BT051325.1	751	0	Medicago truncatula clone MTYF1_F2_F3_F41G-A-7 unknown mRNA >gnl|BL_ORD_ID|6188895 Medicago truncatula clone JCVI-FLMt-10C3 unknown mRNA	K03671	trxA	thioredoxin 1	http://www.genome.jp/dbget-bin/www_bget?ko:K03671	P29450	501	2.60E-49	Thioredoxin F-type, chloroplastic OS=Pisum sativum PE=2 SV=1	PF00578//PF08534//PF00085	AhpC/TSA family//Redoxin//Thioredoxin	GO:0045454//GO:0055114	cell redox homeostasis//oxidation-reduction process	GO:0016209//GO:0016491	antioxidant activity//oxidoreductase activity	--	--	KOG0907	Thioredoxin
Cluster-1252.41318	2.109406799	21.3213682	-3.3374	6.07E-05	0.0031812	795	357520565	XP_003630571.1	593	2.60E-59	Acyl carrier protein [Medicago truncatula]>gi|355524593|gb|AET05047.1| acyl carrier protein [Medicago truncatula]>gi|388512039|gb|AFK44081.1| unknown [Medicago truncatula]	388512038	BT144287.1	529	0	Medicago truncatula clone JCVI-FLMt-7E6 unknown mRNA	--	--	--	--	Q9SW21	304	1.20E-26	Acyl carrier protein 4, chloroplastic OS=Arabidopsis thaliana GN=ACP4 PE=2 SV=1	--	--	GO:0006633	fatty acid biosynthetic process	--	--	--	--	KOG1748	Acyl carrier protein/NADH-ubiquinone oxidoreductase, NDUFAB1/SDAP subunit
Cluster-1252.41333	40.4388718	102.8091418	-1.3462	4.44E-06	0.00029466	1660	502138738	XP_004503513.1	1529	1.60E-167	PREDICTED: inositol oxygenase 2-like [Cicer arietinum]	388502707	BT139625.1	1020	0	Medicago truncatula clone JCVI-FLMt-16C13 unknown mRNA	K00469	MIOX	inositol oxygenase	http://www.genome.jp/dbget-bin/www_bget?ko:K00469	O82200	1366	1.80E-149	Inositol oxygenase 2 OS=Arabidopsis thaliana GN=MIOX2 PE=2 SV=2	PF05153	Myo-inositol oxygenase	GO:0019310//GO:0055114	inositol catabolic process//oxidation-reduction process	GO:0050113//GO:0005506	inositol oxygenase activity//iron ion binding	GO:0005737	cytoplasm	KOG1573	Aldehyde reductase
Cluster-1252.41340	58.86942784	22.96522941	1.3581	4.67E-06	0.00030727	4460	657394228	KEH34897.1	1612	1.00E-176	transducin/WD40 repeat protein [Medicago truncatula]	358349510	XM_003638731.1	1136	0	Medicago truncatula WD-40 repeat family (MTR_145s0011) mRNA, complete cds	--	--	--	--	Q9Y7K5	332	3.80E-29	Uncharacterized WD repeat-containing protein C2A9.03 OS=Schizosaccharomyces pombe (strain 972 / ATCC 24843) GN=SPBC2A9.03 PE=3 SV=2	PF00400	WD domain, G-beta repeat	--	--	GO:0005515	protein binding	--	--	--	--
Cluster-1252.41342	20.77920044	106.0908964	-2.3521	2.91E-13	4.46E-11	1997	357484521	XP_003612548.1	642	1.40E-64	hypothetical protein MTR_5g026290 [Medicago truncatula]>gi|355513883|gb|AES95506.1| hypothetical protein MTR_5g026290 [Medicago truncatula]>gi|388503050|gb|AFK39591.1| unknown [Medicago truncatula]	197631640	CU463043.2	606	0	Medicago truncatula chromosome 5 clone mth2-85j9, COMPLETE SEQUENCE	--	--	--	--	--	--	--	--	PF02460//PF01440	Patched family//Geminivirus AL2 protein	GO:0007165	signal transduction	GO:0005198//GO:0008158	structural molecule activity//hedgehog receptor activity	GO:0016020//GO:0019028	membrane//viral capsid	--	--
Cluster-1252.41364	204.4066637	631.7201305	-1.6278	2.80E-41	1.46E-38	2421	502125233	XP_004498854.1	1586	5.70E-174	PREDICTED: thermospermine synthase ACAULIS5 [Cicer arietinum]	357437294	XM_003588875.1	1804	0	Medicago truncatula Spermidine synthase (MTR_1g015300) mRNA, complete cds	K18787	ACL5	thermospermine synthase	http://www.genome.jp/dbget-bin/www_bget?ko:K18787	Q9S7X6	1250	7.30E-136	Thermospermine synthase ACAULIS5 OS=Arabidopsis thaliana GN=ACL5 PE=1 SV=1	PF06596//PF05175	Photosystem II reaction centre X protein (PsbX)//Methyltransferase small domain	GO:0015979	photosynthesis	GO:0008168	methyltransferase activity	GO:0009523//GO:0016020	photosystem II//membrane	KOG1562	Spermidine synthase
Cluster-1252.41408	33.48503222	2.51082168	3.7373	5.84E-09	5.93E-07	786	657399213	KEH38699.1	526	1.50E-51	hypothetical protein MTR_2g078790 [Medicago truncatula]	828292180	XM_004488676.2	171	3.01E-82	PREDICTED: Cicer arietinum uncharacterized LOC101497010 (LOC101497010), mRNA	--	--	--	--	--	--	--	--	PF02537//PF06736	CrcB-like protein, Camphor Resistance (CrcB)//Protein of unknown function (DUF1211)	GO:0006813	potassium ion transport	GO:0005267	potassium channel activity	GO:0016021	integral component of membrane	--	--
Cluster-1252.41413	57.1083304	179.5226651	-1.6524	3.77E-13	5.71E-11	1140	657373764	KEH19384.1	996	7.00E-106	50S ribosomal protein L13 [Medicago truncatula]	217071233	BT051313.1	905	0	Medicago truncatula clone MTYF1_F2_F3_F41G-E-6 unknown mRNA >gnl|BL_ORD_ID|6188883 Medicago truncatula clone JCVI-FLMt-11M16 unknown mRNA	K02871	RP-L13, MRPL13, rplM	large subunit ribosomal protein L13	http://www.genome.jp/dbget-bin/www_bget?ko:K02871	Q9SYL9	776	3.20E-81	50S ribosomal protein L13, chloroplastic OS=Arabidopsis thaliana GN=RPL13 PE=2 SV=1	PF00572//PF04699	Ribosomal protein L13//ARP2/3 complex 16 kDa subunit (p16-Arc)	GO:0030833//GO:0006412//GO:0034314//GO:0042254	regulation of actin filament polymerization//translation//Arp2/3 complex-mediated actin nucleation//ribosome biogenesis	GO:0003735	structural constituent of ribosome	GO:0015629//GO:0005840//GO:0005885	actin cytoskeleton//ribosome//Arp2/3 protein complex	KOG3203	Mitochondrial/chloroplast ribosomal protein L13
Cluster-1252.41416	77.29226653	168.1594066	-1.1214	8.40E-07	6.29E-05	1632	357500731	XP_003620654.1	2125	1.20E-236	Elongation factor Ts [Medicago truncatula]>gi|355495669|gb|AES76872.1| elongation factor Ts protein [Medicago truncatula]	357500730	XM_003620606.1	1438	0	Medicago truncatula Elongation factor Ts (MTR_6g088270) mRNA, complete cds	K02357	tsf, TSFM	elongation factor Ts	http://www.genome.jp/dbget-bin/www_bget?ko:K02357	P38494	212	1.10E-15	30S ribosomal protein S1 homolog OS=Bacillus subtilis (strain 168) GN=ypfD PE=1 SV=1	PF00575	S1 RNA binding domain	GO:0006448//GO:0006414	regulation of translational elongation//translational elongation	GO:0003746//GO:0003676	translation elongation factor activity//nucleic acid binding	GO:0005622//GO:0005840	intracellular//ribosome	KOG0922	DEAH-box RNA helicase
Cluster-1252.41429	21.04107557	80.43147073	-1.9346	3.44E-08	3.11E-06	1846	657380777	KEH24854.1	2346	3.30E-262	peptidyl-prolyl cis-trans isomerase [Medicago truncatula]	2623245	AF030709.1	1027	0	AF030709 Pisum sativum poly(A) polymerase mRNA, nuclear gene encoding chloroplast protein, complete cds	--	--	--	--	Q9SSA5	1696	1.10E-187	Peptidyl-prolyl cis-trans isomerase CYP38, chloroplastic OS=Arabidopsis thaliana GN=CYP38 PE=1 SV=1	PF00160	Cyclophilin type peptidyl-prolyl cis-trans isomerase/CLD	GO:0006457//GO:0000413	protein folding//protein peptidyl-prolyl isomerization	GO:0003755	peptidyl-prolyl cis-trans isomerase activity	--	--	--	--
Cluster-1252.41448	61.53293979	371.4692317	-2.5938	5.40E-48	3.38E-45	1834	657389144	AES90113.2	2128	6.10E-237	Serine/Threonine kinase, plant-type protein, putative [Medicago truncatula]	388515162	BT145849.1	637	0	Medicago truncatula clone JCVI-FLMt-17F5 unknown mRNA	--	--	--	--	Q8W3M4	737	1.70E-76	Uncharacterized protein At4g06744 OS=Arabidopsis thaliana GN=At4g06744 PE=2 SV=1	PF00560//PF13855//PF01213	Leucine Rich Repeat//Leucine rich repeat//Adenylate cyclase associated (CAP) N terminal	GO:0007010	cytoskeleton organization	GO:0005515//GO:0003779	protein binding//actin binding	--	--	--	--
Cluster-1252.41457	104.2412246	32.87017138	1.6651	4.20E-12	5.77E-10	912	357463095	XP_003601829.1	462	4.60E-44	B12D protein [Medicago truncatula]>gi|355490877|gb|AES72080.1| NADH-ubiquinone reductase complex 1 MLRQ subunit [Medicago truncatula]>gi|388491714|gb|AFK33923.1| unknown [Medicago truncatula]	357463094	XM_003601781.1	594	0	Medicago truncatula B12D protein (MTR_3g085890) mRNA, complete cds	--	--	--	--	--	--	--	--	PF11894	Nuclear pore complex scaffold, nucleoporins 186/192/205	--	--	--	--	GO:0005643	nuclear pore	--	--
Cluster-1252.41474	29.73749097	77.85283299	-1.3885	3.98E-05	0.0021819	1282	657375235	KEH20644.1	1517	3.00E-166	xyloglucan endotransglucosylase/hydrolase family protein [Medicago truncatula]	388503903	BT140223.1	882	0	Medicago truncatula clone JCVI-FLMt-3L2 unknown mRNA	K08235	E2.4.1.207	xyloglucan:xyloglucosyl transferase	http://www.genome.jp/dbget-bin/www_bget?ko:K08235	P35694	1341	1.10E-146	Xyloglucan endotransglucosylase/hydrolase 2 OS=Glycine max PE=2 SV=1	PF06955//PF00722//PF01243	Xyloglucan endo-transglycosylase (XET) C-terminus//Glycosyl hydrolases family 16//Pyridoxamine 5'-phosphate oxidase	GO:0006073//GO:0008615//GO:0055114//GO:0005975	cellular glucan metabolic process//pyridoxine biosynthetic process//oxidation-reduction process//carbohydrate metabolic process	GO:0004733//GO:0004553//GO:0010181//GO:0016762	pyridoxamine-phosphate oxidase activity//hydrolase activity, hydrolyzing O-glycosyl compounds//FMN binding//xyloglucan:xyloglucosyl transferase activity	GO:0048046//GO:0005618	apoplast//cell wall	--	--
Cluster-1252.41489	84.68496563	171.0592212	-1.0143	7.30E-06	0.00046252	2025	657383353	AES76761.2	2572	2.20E-288	nucleotide-binding protein [Medicago truncatula]	388500019	BT138281.1	1694	0	Medicago truncatula clone JCVI-FLMt-19P19 unknown mRNA	--	--	--	--	Q6STH5	2084	1.20E-232	Fe-S cluster assembly factor HCF101, chloroplastic OS=Arabidopsis thaliana GN=HCF101 PE=1 SV=1	PF00336	DNA polymerase (viral) C-terminal domain	GO:0051252	regulation of RNA metabolic process	GO:0004523	RNA-DNA hybrid ribonuclease activity	--	--	KOG3022	Predicted ATPase, nucleotide-binding
Cluster-1252.41510	282.3518173	1173.543296	-2.0553	6.58E-108	9.47E-105	1744	62126055	AAX63898.1	2079	2.80E-231	geranylgeranyl reductase [Medicago truncatula]	62126054	AY960125.1	1339	0	Medicago truncatula geranylgeranyl reductase mRNA, complete cds	K10960	chlP, bchP	geranylgeranyl reductase	http://www.genome.jp/dbget-bin/www_bget?ko:K10960	Q9ZS34	1891	2.50E-210	Geranylgeranyl diphosphate reductase, chloroplastic OS=Nicotiana tabacum GN=CHLP PE=2 SV=1	PF01494	FAD binding domain	--	--	GO:0071949	FAD binding	--	--	--	--
Cluster-1252.41513	122.9629817	45.84365427	1.4234	9.01E-12	1.21E-09	2133	657379404	KEH23784.1	1233	4.30E-133	senescence-associated protein SAG102 [Medicago truncatula]	821594490	LN846354.1	428	0	Trifolium pratense genome assembly redclover, chromosome : chr6	--	--	--	--	--	--	--	--	PF05739	SNARE domain	--	--	GO:0005515	protein binding	--	--	--	--
Cluster-1252.41546	95.64359119	256.3989468	-1.4227	2.48E-14	4.19E-12	935	357479955	XP_003610263.1	447	2.60E-42	50S ribosomal protein L35 [Medicago truncatula]>gi|217071304|gb|ACJ84012.1| unknown [Medicago truncatula]>gi|355511318|gb|AES92460.1| 50S ribosomal protein L35 [Medicago truncatula]>gi|388495356|gb|AFK35744.1| unknown [Medicago truncatula]	357479954	XM_003610215.1	677	0	Medicago truncatula 50S ribosomal protein L35 (MTR_4g130300) mRNA, complete cds	K02916	RP-L35, MRPL35, rpmI	large subunit ribosomal protein L35	http://www.genome.jp/dbget-bin/www_bget?ko:K02916	P23326	278	1.40E-23	50S ribosomal protein L35, chloroplastic OS=Spinacia oleracea GN=RPL35 PE=1 SV=1	PF01632	Ribosomal protein L35	GO:0042254//GO:0006412	ribosome biogenesis//translation	GO:0003735	structural constituent of ribosome	GO:0005840//GO:0005622	ribosome//intracellular	--	--
Cluster-1252.41558	291.7669745	93.85742235	1.6363	1.84E-30	6.65E-28	1707	357485011	XP_003612793.1	1587	3.10E-174	Xyloglucan endotransglucosylase/hydrolase [Medicago truncatula]>gi|355514128|gb|AES95751.1| xyloglucan endotransglucosylase/hydrolase family protein [Medicago truncatula]>gi|388509900|gb|AFK43016.1| unknown [Medicago truncatula]	388509899	BT143222.1	1086	0	Medicago truncatula clone JCVI-FLMt-16L15 unknown mRNA	K08235	E2.4.1.207	xyloglucan:xyloglucosyl transferase	http://www.genome.jp/dbget-bin/www_bget?ko:K08235	Q38908	1109	1.20E-119	Probable xyloglucan endotransglucosylase/hydrolase protein 30 OS=Arabidopsis thaliana GN=XTH30 PE=2 SV=2	PF12297//PF03345//PF06955//PF00722	Ellis van Creveld protein 2 like protein//Oligosaccharyltransferase 48 kDa subunit beta//Xyloglucan endo-transglycosylase (XET) C-terminus//Glycosyl hydrolases family 16	GO:0006073//GO:0005975//GO:0007224//GO:0018279	cellular glucan metabolic process//carbohydrate metabolic process//smoothened signaling pathway//protein N-linked glycosylation via asparagine	GO:0004553//GO:0016762	hydrolase activity, hydrolyzing O-glycosyl compounds//xyloglucan:xyloglucosyl transferase activity	GO:0048046//GO:0005789//GO:0005618	apoplast//endoplasmic reticulum membrane//cell wall	--	--
Cluster-1252.41589	66.31769179	144.6923384	-1.1255	4.52E-06	0.00029863	2075	657396072	KEH36219.1	1605	3.10E-176	auxin-induced 5NG4-like protein [Medicago truncatula]	828312633	XM_004500909.2	861	0	PREDICTED: Cicer arietinum protein WALLS ARE THIN 1 (LOC101515772), mRNA	--	--	--	--	Q94AP3	1257	9.70E-137	Protein WALLS ARE THIN 1 OS=Arabidopsis thaliana GN=WAT1 PE=1 SV=1	PF05975//PF04813//PF00892	Bacterial ABC transporter protein EcsB//Hepatocyte nuclear factor 1 (HNF-1), alpha isoform C terminus//EamA-like transporter family	GO:0045893	positive regulation of transcription, DNA-templated	--	--	GO:0016021//GO:0016020//GO:0005634	integral component of membrane//membrane//nucleus	--	--
Cluster-1252.41659	96.70498295	323.1717212	-1.7406	2.60E-24	7.48E-22	3581	657399076	AES66492.2	4172	0.00E+00	LRR receptor-like kinase [Medicago truncatula]	828292605	XM_004488938.2	1912	0	PREDICTED: Cicer arietinum probable leucine-rich repeat receptor-like serine/threonine-protein kinase At3g14840 (LOC101513218), transcript variant X1, mRNA	--	--	--	--	C0LGN2	2475	9.70E-278	Probable leucine-rich repeat receptor-like serine/threonine-protein kinase At3g14840 OS=Arabidopsis thaliana GN=LRR-RLK PE=2 SV=1	PF00560//PF13855//PF07714//PF00069//PF12937	Leucine Rich Repeat//Leucine rich repeat//Protein tyrosine kinase//Protein kinase domain//F-box-like	GO:0006468	protein phosphorylation	GO:0005524//GO:0004672//GO:0005515	ATP binding//protein kinase activity//protein binding	--	--	--	--
Cluster-1252.41664	63.79669342	147.5134863	-1.2093	6.75E-07	5.13E-05	934	357487231	XP_003613903.1	1108	5.90E-119	hypothetical protein MTR_5g042420 [Medicago truncatula]>gi|355515238|gb|AES96861.1| NAD(P)H dehydrogenase [Medicago truncatula]>gi|388506878|gb|AFK41505.1| unknown [Medicago truncatula]	357487230	XM_003613855.1	809	0	Medicago truncatula hypothetical protein (MTR_5g042420) mRNA, complete cds	--	--	--	--	Q9FG89	665	1.90E-68	Photosynthetic NDH subunit of subcomplex B 5, chloroplastic OS=Arabidopsis thaliana GN=PNSB5 PE=2 SV=1	PF07562	Nine Cysteines Domain of family 3 GPCR	GO:0007186	G-protein coupled receptor signaling pathway	GO:0004930	G-protein coupled receptor activity	--	--	--	--
Cluster-1252.41667	18.89822696	56.17990635	-1.5718	9.84E-05	0.0049225	1044	357476201	XP_003608386.1	853	2.40E-89	Magnesium-dependent phosphatase [Medicago truncatula]>gi|355509441|gb|AES90583.1| magnesium-dependent phosphatase-like protein [Medicago truncatula]	388514780	BT145658.1	606	0	Medicago truncatula clone JCVI-FLMt-8K9 unknown mRNA	K17619	MDP1	magnesium-dependent phosphatase 1	http://www.genome.jp/dbget-bin/www_bget?ko:K17619	Q9D967	255	7.50E-21	Magnesium-dependent phosphatase 1 OS=Mus musculus GN=Mdp1 PE=1 SV=1	PF12689	Acid Phosphatase	GO:0016311	dephosphorylation	GO:0016791	phosphatase activity	--	--	KOG4549	Magnesium-dependent phosphatase
Cluster-1252.41669	95.59214224	5.696548755	4.0687	7.32E-24	2.08E-21	991	255578884	XP_002530296.1	1132	1.00E-121	beta-galactosidase, putative [Ricinus communis]>gi|223530194|gb|EEF32103.1| beta-galactosidase, putative [Ricinus communis]	357453872	XM_003597169.1	747	0	Medicago truncatula Beta-galactosidase (MTR_2g094060) mRNA, complete cds	--	--	--	--	Q9SCV4	1099	9.70E-119	Beta-galactosidase 8 OS=Arabidopsis thaliana GN=BGAL8 PE=2 SV=2	PF00150//PF00895//PF01940//PF02449	Cellulase (glycosyl hydrolase family 5)//ATP synthase protein 8//Integral membrane protein DUF92//Beta-galactosidase	GO:0006687//GO:0015986//GO:0015992//GO:0046486//GO:0006012//GO:0005975//GO:0006027	glycosphingolipid metabolic process//ATP synthesis coupled proton transport//proton transport//glycerolipid metabolic process//galactose metabolic process//carbohydrate metabolic process//glycosaminoglycan catabolic process	GO:0030246//GO:0043169//GO:0004553//GO:0004565//GO:0015078	carbohydrate binding//cation binding//hydrolase activity, hydrolyzing O-glycosyl compounds//beta-galactosidase activity//hydrogen ion transmembrane transporter activity	GO:0009341//GO:0016021//GO:0000276	beta-galactosidase complex//integral component of membrane//mitochondrial proton-transporting ATP synthase complex, coupling factor F(o)	--	--
Cluster-1252.41679	87.36031083	266.0017005	-1.6064	5.93E-18	1.27E-15	1182	657383874	AES94146.2	1504	9.00E-165	PGR5-like protein 1A [Medicago truncatula]	388506421	BT141483.1	864	0	Medicago truncatula clone JCVI-FLMt-5H12 unknown mRNA	--	--	--	--	Q8H112	1056	1.10E-113	PGR5-like protein 1A, chloroplastic OS=Arabidopsis thaliana GN=PGRL1A PE=1 SV=1	PF08273//PF01096	Zinc-binding domain of primase-helicase//Transcription factor S-II (TFIIS)	GO:0006269//GO:0006351	DNA replication, synthesis of RNA primer//transcription, DNA-templated	GO:0003676//GO:0003896//GO:0008270//GO:0004386	nucleic acid binding//DNA primase activity//zinc ion binding//helicase activity	GO:0005730//GO:0005657	nucleolus//replication fork	--	--
Cluster-1252.41693	43.99965337	98.35769587	-1.1605	9.72E-05	0.0048727	1562	357440561	XP_003590558.1	1649	1.80E-181	MPBQ/MSBQ methyltransferase [Medicago truncatula]>gi|355479606|gb|AES60809.1| 2-methyl-6-phytylbenzoquinone methyltransferase [Medicago truncatula]	388518412	BT147474.1	1222	0	Medicago truncatula clone JCVI-FLMt-13E4 unknown mRNA	K12502	VTE3, APG1	MPBQ/MSBQ methyltransferase	http://www.genome.jp/dbget-bin/www_bget?ko:K12502	Q9LY74	1296	2.20E-141	2-methyl-6-phytyl-1,4-hydroquinone methyltransferase, chloroplastic OS=Arabidopsis thaliana GN=VTE3 PE=1 SV=1	PF00891//PF08241//PF01209//PF02527//PF05175//PF01135	O-methyltransferase//Methyltransferase domain//ubiE/COQ5 methyltransferase family//rRNA small subunit methyltransferase G//Methyltransferase small domain//Protein-L-isoaspartate(D-aspartate) O-methyltransferase (PCMT)	GO:0000154//GO:0046500//GO:0008152//GO:0006464//GO:0006396//GO:0006479//GO:0006364//GO:0032259	rRNA modification//S-adenosylmethionine metabolic process//metabolic process//cellular protein modification process//RNA processing//protein methylation//rRNA processing//methylation	GO:0008168//GO:0004719//GO:0008649//GO:0008171	methyltransferase activity//protein-L-isoaspartate (D-aspartate) O-methyltransferase activity//rRNA methyltransferase activity//O-methyltransferase activity	GO:0005737	cytoplasm	--	--
Cluster-1252.41706	14.92019443	94.67121503	-2.6657	7.85E-14	1.27E-11	1136	357465507	XP_003603038.1	1248	4.20E-135	Chlorophyll a-b binding protein [Medicago truncatula]>gi|355492086|gb|AES73289.1| light-harvesting complex I chlorophyll A/B-binding protein [Medicago truncatula]	357465506	XM_003602990.1	951	0	Medicago truncatula Chlorophyll a-b binding protein (MTR_3g101670) mRNA, complete cds	K08911	LHCA5	light-harvesting complex I chlorophyll a/b binding protein 5	http://www.genome.jp/dbget-bin/www_bget?ko:K08911	P13869	470	9.60E-46	Chlorophyll a-b binding protein, chloroplastic OS=Petunia hybrida PE=2 SV=1	--	--	GO:0009765	photosynthesis, light harvesting	--	--	GO:0016020//GO:0009507	membrane//chloroplast	--	--
Cluster-1252.41716	50.18999059	167.3011266	-1.737	2.73E-13	4.21E-11	1641	657388371	KEH30321.1	1168	1.10E-125	tetrapyrrole-binding protein [Medicago truncatula]	217073665	BT052526.1	959	0	Medicago truncatula clone MTYFD_FE_FF_FG1G-J-8 unknown mRNA	--	--	--	--	Q9LX31	576	7.10E-58	Tetrapyrrole-binding protein, chloroplastic OS=Arabidopsis thaliana GN=GUN4 PE=1 SV=1	PF08613	Cyclin	GO:0000079	regulation of cyclin-dependent protein serine/threonine kinase activity	GO:0019901	protein kinase binding	--	--	--	--
Cluster-1252.41731	21.76290429	68.90111352	-1.6627	6.09E-06	0.00039317	729	388522953	AFK49538.1	711	5.00E-73	unknown [Medicago truncatula]>gi|657378109|gb|KEH22902.1| NAD(P)-binding rossmann-fold protein [Medicago truncatula]	388522952	BT149744.1	564	0	Medicago truncatula clone JCVI-FLMt-16C5 unknown mRNA	--	--	--	--	O80934	632	1.00E-64	Uncharacterized protein At2g37660, chloroplastic OS=Arabidopsis thaliana GN=At2g37660 PE=2 SV=2	--	--	--	--	--	--	--	--	--	--
Cluster-1252.41734	200.239299	75.68271918	1.4037	6.27E-18	1.34E-15	1073	388502860	AFK39496.1	1038	8.90E-111	unknown [Medicago truncatula]	388502859	BT139701.1	564	0	Medicago truncatula clone JCVI-FLMt-17A7 unknown mRNA	--	--	--	--	Q8GW78	430	3.90E-41	Clp protease-related protein At4g12060, chloroplastic OS=Arabidopsis thaliana GN=At4g12060 PE=1 SV=1	PF02861	Clp amino terminal domain, pathogenicity island component	GO:0019538	protein metabolic process	--	--	--	--	--	--
Cluster-1252.41749	32.0012446	94.18293942	-1.5573	5.65E-07	4.34E-05	2347	502145679	XP_004506130.1	2581	2.30E-289	PREDICTED: glucomannan 4-beta-mannosyltransferase 2 [Cicer arietinum]	357471976	XM_003606225.1	1533	0	Medicago truncatula Glucomannan 4-beta-mannosyltransferase (MTR_4g055520) mRNA, complete cds	K13680	CSLA	beta-mannan synthase	http://www.genome.jp/dbget-bin/www_bget?ko:K13680	Q9FNI7	2235	4.30E-250	Glucomannan 4-beta-mannosyltransferase 2 OS=Arabidopsis thaliana GN=CSLA2 PE=2 SV=1	PF13506	Glycosyl transferase family 21	--	--	GO:0016757	transferase activity, transferring glycosyl groups	--	--	--	--
Cluster-1252.41807	41.98234019	131.0748742	-1.6425	6.60E-10	7.51E-08	969	388496848	AFK36490.1	786	1.30E-81	unknown [Medicago truncatula]	388496847	BT136695.1	644	0	Medicago truncatula clone JCVI-FLMt-8O18 unknown mRNA	--	--	--	--	Q9CAC5	314	1.00E-27	NAD(P)H-quinone oxidoreductase subunit L, chloroplastic OS=Arabidopsis thaliana GN=ndhL PE=2 SV=1	PF10716	NADH dehydrogenase transmembrane subunit	GO:0006118//GO:0055114	obsolete electron transport//oxidation-reduction process	GO:0016655	oxidoreductase activity, acting on NAD(P)H, quinone or similar compound as acceptor	--	--	--	--
Cluster-1252.41815	71.93540224	162.6050003	-1.1766	3.79E-07	3.02E-05	2062	357518839	XP_003629708.1	1774	7.70E-196	F-box/kelch-repeat protein [Medicago truncatula]>gi|355523730|gb|AET04184.1| F-box/kelch-repeat plant-like protein [Medicago truncatula]	55468707	AC150706.4	1115	0	Medicago truncatula clone mth2-132l18, complete sequence	--	--	--	--	Q9LMR5	511	3.10E-50	F-box/kelch-repeat protein At1g15670 OS=Arabidopsis thaliana GN=At1g15670 PE=2 SV=1	PF12937//PF07646//PF00646//PF01344	F-box-like//Kelch motif//F-box domain//Kelch motif	--	--	GO:0005515	protein binding	--	--	--	--
Cluster-1252.41834	139.0474658	51.29932039	1.4386	2.81E-13	4.32E-11	3486	385202762	AFI47457.1	284	7.80E-23	low temperature and salt responsive protein [Medicago sativa]	385202761	JQ665271.1	568	0	Medicago sativa low temperature and salt responsive protein (RCI2A) mRNA, complete cds	--	--	--	--	Q9ZNS6	248	1.60E-19	Hydrophobic protein RCI2B OS=Arabidopsis thaliana GN=RCI2B PE=2 SV=1	PF01679	Proteolipid membrane potential modulator	--	--	--	--	GO:0016021	integral component of membrane	KOG1773	Stress responsive protein
Cluster-1252.41873	66.96646301	31.09773092	1.1066	1.97E-05	0.0011617	2496	571489122	XP_006591122.1	2088	3.60E-232	PREDICTED: 4-coumarate--CoA ligase-like 7-like isoform X2 [Glycine max]	571489121	XM_006591059.1	531	0	PREDICTED: Glycine max 4-coumarate--CoA ligase-like 7-like (LOC100808944), transcript variant X2, mRNA	K01904	4CL	4-coumarate--CoA ligase	http://www.genome.jp/dbget-bin/www_bget?ko:K01904	Q9M0X9	1865	3.70E-207	4-coumarate--CoA ligase-like 7 OS=Arabidopsis thaliana GN=4CLL7 PE=1 SV=1	PF00501	AMP-binding enzyme	GO:0008152	metabolic process	GO:0003824	catalytic activity	--	--	--	--
Cluster-1252.41882	420.5791869	893.0045461	-1.0863	3.97E-28	1.32E-25	2211	657404144	KEH42916.1	2037	2.60E-226	mammalian STARD2 lipid-binding START domain protein [Medicago truncatula]	828304047	XM_004495458.2	810	0	PREDICTED: Cicer arietinum uncharacterized LOC101494889 (LOC101494889), mRNA	--	--	--	--	--	--	--	--	PF01852	START domain	--	--	GO:0008289	lipid binding	--	--	--	--
Cluster-1252.41889	30.82512169	99.8512767	-1.6957	3.12E-08	2.84E-06	1036	357512209	XP_003626393.1	972	3.90E-103	Rubredoxin [Medicago truncatula]>gi|355501408|gb|AES82611.1| rubredoxin-like protein [Medicago truncatula]>gi|388519141|gb|AFK47632.1| unknown [Medicago truncatula]	164421291	AC171498.6	723	0	Medicago truncatula chromosome 7 BAC clone mth2-7n16, complete sequence	--	--	--	--	P73068	238	7.00E-19	Rubredoxin OS=Synechocystis sp. (strain PCC 6803 / Kazusa) GN=rub PE=3 SV=1	PF01155//PF02150//PF16866//PF13465//PF00301	Hydrogenase/urease nickel incorporation, metallochaperone, hypA//RNA polymerases M/15 Kd subunit//PHD-finger//Zinc-finger double domain//Rubredoxin	GO:0006144//GO:0006464//GO:0006351//GO:0006206	purine nucleobase metabolic process//cellular protein modification process//transcription, DNA-templated//pyrimidine nucleobase metabolic process	GO:0046872//GO:0016151//GO:0005506//GO:0003677//GO:0005515//GO:0003899	metal ion binding//nickel cation binding//iron ion binding//DNA binding//protein binding//DNA-directed RNA polymerase activity	GO:0005730	nucleolus	--	--
Cluster-1252.41902	65.08291708	190.5359927	-1.5497	1.38E-12	2.00E-10	1108	357465833	XP_003603201.1	858	6.80E-90	DnaJ domain family [Medicago truncatula]>gi|355492249|gb|AES73452.1| DnaJ heat shock amino-terminal domain protein, putative [Medicago truncatula]	357465832	XM_003603153.1	598	0	Medicago truncatula DnaJ domain family (MTR_3g104980) mRNA, complete cds	--	--	--	--	Q84VQ4	454	6.70E-44	NAD(P)H-quinone oxidoreductase subunit U, chloroplastic OS=Arabidopsis thaliana GN=ndhU PE=1 SV=1	--	--	--	--	GO:0031072	heat shock protein binding	--	--	--	--
Cluster-1252.41916	15.57462503	0.195310243	6.3173	2.55E-05	0.001466	2019	356557949	XP_003547272.1	2111	6.30E-235	PREDICTED: pyrophosphate--fructose 6-phosphate 1-phosphotransferase subunit beta-like [Glycine max]>gi|734404478|gb|KHN32989.1| Pyrophosphate--fructose 6-phosphate 1-phosphotransferase subunit beta [Glycine soja]	357480392	XM_003610434.1	770	0	Medicago truncatula Pyrophosphate-fructose 6-phosphate 1-phosphotransferase subunit beta (MTR_4g132700) mRNA, complete cds	K00895	E2.7.1.90, pfk	pyrophosphate--fructose-6-phosphate 1-phosphotransferase	http://www.genome.jp/dbget-bin/www_bget?ko:K00895	Q41141	2022	1.90E-225	Pyrophosphate--fructose 6-phosphate 1-phosphotransferase subunit beta OS=Ricinus communis GN=PFP-BETA PE=3 SV=1	PF00365	Phosphofructokinase	GO:0006012//GO:0006000//GO:0006094//GO:0006098//GO:0006013//GO:0006096	galactose metabolic process//fructose metabolic process//gluconeogenesis//pentose-phosphate shunt//mannose metabolic process//glycolytic process	GO:0003872	6-phosphofructokinase activity	GO:0005945	6-phosphofructokinase complex	--	--
Cluster-1252.41928	121.9175391	57.40710571	1.0866	1.28E-08	1.24E-06	1399	357481907	XP_003611239.1	1100	7.50E-118	hypothetical protein MTR_5g011800 [Medicago truncatula]>gi|355512574|gb|AES94197.1| DUF1442 family protein [Medicago truncatula]>gi|388518837|gb|AFK47480.1| unknown [Medicago truncatula]	270118849	CT963108.2	670	0	Medicago truncatula chromosome 5 clone mth4-37c5, COMPLETE SEQUENCE	--	--	--	--	--	--	--	--	PF08001	CMV US	GO:0030683	evasion or tolerance by virus of host immune response	--	--	GO:0044386	integral to host endoplasmic reticulum membrane	--	--
Cluster-1252.41933	81.49513095	282.0062898	-1.7909	2.36E-22	6.21E-20	1953	657392159	KEH33182.1	2579	3.30E-289	glycoside hydrolase family 1 protein [Medicago truncatula]	357457464	XM_003598965.1	1086	0	Medicago truncatula Beta-glucosidase (MTR_3g026620) mRNA, complete cds	K01188	E3.2.1.21	beta-glucosidase	http://www.genome.jp/dbget-bin/www_bget?ko:K01188	A2SY66	2186	1.70E-244	Vicianin hydrolase (Fragment) OS=Vicia sativa subsp. nigra PE=1 SV=1	PF00232	Glycosyl hydrolase family 1	GO:0005975	carbohydrate metabolic process	GO:0004553	hydrolase activity, hydrolyzing O-glycosyl compounds	--	--	--	--
Cluster-1252.41944	87.44108568	14.53922001	2.5884	4.91E-16	9.26E-14	2390	357473317	XP_003606943.1	2659	2.10E-298	Glucose-1-phosphate adenylyltransferase [Medicago truncatula]>gi|355507998|gb|AES89140.1| glucose-1-phosphate adenylyltransferase family protein [Medicago truncatula]	357473316	XM_003606895.1	1692	0	Medicago truncatula Glucose-1-phosphate adenylyltransferase (MTR_4g070430) mRNA, complete cds	K00975	glgC	glucose-1-phosphate adenylyltransferase	http://www.genome.jp/dbget-bin/www_bget?ko:K00975	Q00081	1978	2.80E-220	Glucose-1-phosphate adenylyltransferase large subunit 1 (Fragment) OS=Solanum tuberosum GN=AGPS1 PE=2 SV=1	PF00483	Nucleotidyl transferase	GO:0009058//GO:0005982//GO:0019252//GO:0005978//GO:0005985	biosynthetic process//starch metabolic process//starch biosynthetic process//glycogen biosynthetic process//sucrose metabolic process	GO:0008878//GO:0016779	glucose-1-phosphate adenylyltransferase activity//nucleotidyltransferase activity	GO:0009507	chloroplast	--	--
Cluster-1252.41945	66.185468	15.78812051	2.0677	3.54E-10	4.14E-08	2407	357473317	XP_003606943.1	2653	1.10E-297	Glucose-1-phosphate adenylyltransferase [Medicago truncatula]>gi|355507998|gb|AES89140.1| glucose-1-phosphate adenylyltransferase family protein [Medicago truncatula]	357473316	XM_003606895.1	1710	0	Medicago truncatula Glucose-1-phosphate adenylyltransferase (MTR_4g070430) mRNA, complete cds	K00975	glgC	glucose-1-phosphate adenylyltransferase	http://www.genome.jp/dbget-bin/www_bget?ko:K00975	Q00081	1972	1.40E-219	Glucose-1-phosphate adenylyltransferase large subunit 1 (Fragment) OS=Solanum tuberosum GN=AGPS1 PE=2 SV=1	PF00483	Nucleotidyl transferase	GO:0009058//GO:0019252//GO:0005982//GO:0005985//GO:0005978	biosynthetic process//starch biosynthetic process//starch metabolic process//sucrose metabolic process//glycogen biosynthetic process	GO:0008878//GO:0016779	glucose-1-phosphate adenylyltransferase activity//nucleotidyltransferase activity	GO:0009507	chloroplast	--	--
Cluster-1252.41958	1315.446659	539.1105236	1.2869	4.36E-97	5.37E-94	1183	289540937	ADD09608.1	537	1.20E-52	dehydrin b [Trifolium repens]	357467404	XM_003603939.1	525	0	Medicago truncatula Dehydrin (MTR_3g117290) mRNA, complete cds	--	--	--	--	P42763	190	2.90E-13	Dehydrin ERD14 OS=Arabidopsis thaliana GN=ERD14 PE=1 SV=1	PF00257//PF05656//PF05739//PF06003	Dehydrin//Protein of unknown function (DUF805)//SNARE domain//Survival motor neuron protein (SMN)	GO:0009415//GO:0006397//GO:0006950	response to water//mRNA processing//response to stress	GO:0005515//GO:0003723	protein binding//RNA binding	GO:0005634//GO:0016021//GO:0005737	nucleus//integral component of membrane//cytoplasm	--	--
Cluster-1252.41961	36.30186203	154.0992392	-2.0857	6.40E-16	1.19E-13	1875	657388455	KEH30390.1	2157	2.70E-240	NAD-dependent epimerase/dehydratase family protein [Medicago truncatula]	502149123	XM_004507343.1	723	0	PREDICTED: Cicer arietinum protein TIC 62, chloroplastic (LOC101489550), transcript variant X3, mRNA	--	--	--	--	Q8SKU2	1704	1.30E-188	Protein TIC 62, chloroplastic OS=Pisum sativum GN=TIC62 PE=1 SV=2	PF01370//PF00106//PF01073//PF09004//PF01118	NAD dependent epimerase/dehydratase family//short chain dehydrogenase//3-beta hydroxysteroid dehydrogenase/isomerase family//Domain of unknown function (DUF1891)//Semialdehyde dehydrogenase, NAD binding domain	GO:0006694//GO:0008152//GO:0008209//GO:0008210//GO:0055114//GO:0008207	steroid biosynthetic process//metabolic process//androgen metabolic process//estrogen metabolic process//oxidation-reduction process//C21-steroid hormone metabolic process	GO:0003854//GO:0050662//GO:0003824//GO:0016616//GO:0008168//GO:0016706//GO:0016491//GO:0016620//GO:0051287	3-beta-hydroxy-delta5-steroid dehydrogenase activity//coenzyme binding//catalytic activity//oxidoreductase activity, acting on the CH-OH group of donors, NAD or NADP as acceptor//methyltransferase activity//oxidoreductase activity, acting on paired donors, with incorporation or reduction of molecular oxygen, 2-oxoglutarate as one donor, and incorporation of one atom each of oxygen into both donor…	--	--	--	--
Cluster-1252.41965	54.3300873	23.87125193	1.1865	5.66E-05	0.0029996	3615	657385190	AES98232.2	4600	0.00E+00	ubiquitin carboxy-terminal hydrolase [Medicago truncatula]	357489972	XM_003615226.1	2959	0	Medicago truncatula Ubiquitin carboxyl-terminal hydrolase (MTR_5g066000) mRNA, complete cds	K11855	USP36_42	ubiquitin carboxyl-terminal hydrolase 36/42	http://www.genome.jp/dbget-bin/www_bget?ko:K11855	Q9SB51	1449	9.20E-159	Ubiquitin carboxyl-terminal hydrolase 16 OS=Arabidopsis thaliana GN=UBP16 PE=1 SV=1	PF15499//PF00443	Ubiquitin-specific peptidase-like, SUMO isopeptidase//Ubiquitin carboxyl-terminal hydrolase	GO:0016579	protein deubiquitination	GO:0036459//GO:0032183//GO:0070140	ubiquitinyl hydrolase activity//SUMO binding//SUMO-specific isopeptidase activity	--	--	--	--
Cluster-1252.41966	140.8003314	356.049488	-1.3384	1.95E-17	4.08E-15	2358	357494621	XP_003617599.1	2247	1.30E-250	hypothetical protein MTR_5g093390 [Medicago truncatula]>gi|355518934|gb|AET00558.1| GDP-L-galactose phosphorylase [Medicago truncatula]>gi|388505660|gb|AFK40896.1| unknown [Medicago truncatula]	388505659	BT141102.1	1720	0	Medicago truncatula clone JCVI-FLMt-19F6 unknown mRNA	K14190	VTC2_5	GDP-L-galactose phosphorylase	http://www.genome.jp/dbget-bin/www_bget?ko:K14190	Q8RWE8	1621	6.80E-179	GDP-L-galactose phosphorylase 1 OS=Arabidopsis thaliana GN=VTC2 PE=1 SV=1	--	--	--	--	--	--	--	--	KOG2720	Predicted hydrolase (HIT family)
Cluster-1252.41976	252.4599795	523.1059343	-1.051	4.04E-16	7.70E-14	1015	357510347	XP_003625462.1	557	5.00E-55	Photosystem I reaction center subunit IV A [Medicago truncatula]>gi|355500477|gb|AES81680.1| photosystem I reaction center subunit IV A [Medicago truncatula]>gi|388502410|gb|AFK39271.1| unknown [Medicago truncatula]	357510346	XM_003625414.1	556	0	Medicago truncatula Photosystem I reaction center subunit IV A (MTR_7g099390) mRNA, complete cds	K02693	psaE	photosystem I subunit IV	http://www.genome.jp/dbget-bin/www_bget?ko:K02693	Q41228	358	8.30E-33	Photosystem I reaction center subunit IV A, chloroplastic OS=Nicotiana sylvestris GN=PSAEA PE=1 SV=1	PF02427	Photosystem I reaction centre subunit IV / PsaE	GO:0015979	photosynthesis	--	--	GO:0009522//GO:0009538	photosystem I//photosystem I reaction center	--	--
Cluster-1252.41986	361.4288478	101.1273036	1.8375	1.08E-42	5.80E-40	874	357490847	XP_003615711.1	949	1.50E-100	Asparagine synthetase [Medicago truncatula]>gi|355517046|gb|AES98669.1| asparagine synthetase [glutamine-hydrolyzing] protein [Medicago truncatula]	828295247	XM_004490556.2	548	0	PREDICTED: Cicer arietinum asparagine synthetase, root [glutamine-hydrolyzing] (LOC101506916), mRNA	K01953	asnB, ASNS	asparagine synthase (glutamine-hydrolysing)	http://www.genome.jp/dbget-bin/www_bget?ko:K01953	P19252	895	3.90E-95	Asparagine synthetase, root [glutamine-hydrolyzing] OS=Pisum sativum GN=AS2 PE=2 SV=3	PF00733	Asparagine synthase	GO:0006529//GO:0006531//GO:0006522//GO:0070981	asparagine biosynthetic process//aspartate metabolic process//alanine metabolic process//L-asparagine biosynthetic process	GO:0004066//GO:0005524	asparagine synthase (glutamine-hydrolyzing) activity//ATP binding	--	--	KOG0571	Asparagine synthase (glutamine-hydrolyzing)
Cluster-1252.41992	84.68496563	219.4527592	-1.3737	8.38E-12	1.13E-09	971	657404986	KEH43561.1	802	1.90E-83	50S ribosomal protein L21 [Medicago truncatula]	388510349	BT143447.1	691	0	Medicago truncatula clone JCVI-FLMt-11A2 unknown mRNA	K02888	RP-L21, MRPL21, rplU	large subunit ribosomal protein L21	http://www.genome.jp/dbget-bin/www_bget?ko:K02888	P51412	426	1.00E-40	50S ribosomal protein L21, chloroplastic OS=Arabidopsis thaliana GN=RPL21 PE=2 SV=1	PF00829	Ribosomal prokaryotic L21 protein	--	--	--	--	GO:0005840	ribosome	--	--
Cluster-1252.42040	0.179556823	29.39202146	-7.3548	9.58E-08	8.16E-06	1602	502158722	XP_004511257.1	1084	6.10E-116	PREDICTED: RRP15-like protein [Cicer arietinum]	828329782	XM_004511200.2	622	0	PREDICTED: Cicer arietinum RRP15-like protein (LOC101504875), mRNA	--	--	--	--	Q5M947	164	4.10E-10	RRP15-like protein OS=Rattus norvegicus GN=Rrp15 PE=2 SV=1	PF09026//PF08476	Centromere protein B dimerisation domain//Viral D10 N-terminal	GO:0006355	regulation of transcription, DNA-templated	GO:0003682//GO:0003677//GO:0016791	chromatin binding//DNA binding//phosphatase activity	GO:0000775//GO:0005634//GO:0000785	chromosome, centromeric region//nucleus//chromatin	KOG2974	Uncharacterized conserved protein
Cluster-1252.42041	1406.891502	195.8744726	2.8445	1.13E-253	4.19E-250	2836	357462505	XP_003601534.1	3385	0.00E+00	hypothetical protein MTR_3g082750 [Medicago truncatula]>gi|355490582|gb|AES71785.1| unusual kinase, putative [Medicago truncatula]	357462504	XM_003601486.1	2074	0	Medicago truncatula hypothetical protein (MTR_3g082750) mRNA, complete cds	--	--	--	--	P73627	1398	5.90E-153	Uncharacterized protein sll1770 OS=Synechocystis sp. (strain PCC 6803 / Kazusa) GN=sll1770 PE=3 SV=1	--	--	--	--	GO:0016772	transferase activity, transferring phosphorus-containing groups	--	--	--	--
Cluster-1252.42057	10.18689137	54.41560383	-2.4173	1.02E-07	8.65E-06	397	358346396	XP_003637254.1	232	9.40E-18	Oxygen-evolving enhancer protein, partial [Medicago truncatula]	357483146	XM_003611812.1	283	8.01E-145	Medicago truncatula Oxygen evolving enhancer protein (MTR_5g018670) mRNA, complete cds	K02716	psbO	photosystem II oxygen-evolving enhancer protein 1	http://www.genome.jp/dbget-bin/www_bget?ko:K02716	P14226	222	1.90E-17	Oxygen-evolving enhancer protein 1, chloroplastic OS=Pisum sativum GN=PSBO PE=2 SV=1	PF06963	Ferroportin1 (FPN1)	GO:0034755//GO:0006826	iron ion transmembrane transport//iron ion transport	GO:0005381	iron ion transmembrane transporter activity	GO:0016021	integral component of membrane	--	--
Cluster-1252.42059	54.40468828	133.6117373	-1.2962	4.38E-07	3.44E-05	1781	657396327	AES74346.2	1923	3.50E-213	NAD-dependent epimerase/dehydratase family protein [Medicago truncatula]	217072507	BT051952.1	1035	0	Medicago truncatula clone MTYF9_FA_FB_FC1G-E-4 unknown mRNA	--	--	--	--	P48279	828	4.60E-87	Uncharacterized protein ycf39 OS=Cyanophora paradoxa GN=ycf39 PE=3 SV=1	PF01073//PF00106//PF03626//PF01370	3-beta hydroxysteroid dehydrogenase/isomerase family//short chain dehydrogenase//Prokaryotic Cytochrome C oxidase subunit IV//NAD dependent epimerase/dehydratase family	GO:0006694//GO:0008152//GO:0008207//GO:0008209//GO:0008210//GO:0055114	steroid biosynthetic process//metabolic process//C21-steroid hormone metabolic process//androgen metabolic process//estrogen metabolic process//oxidation-reduction process	GO:0050662//GO:0003824//GO:0003854//GO:0016616//GO:0016491	coenzyme binding//catalytic activity//3-beta-hydroxy-delta5-steroid dehydrogenase activity//oxidoreductase activity, acting on the CH-OH group of donors, NAD or NADP as acceptor//oxidoreductase activity	GO:0016021	integral component of membrane	--	--
Cluster-1252.42060	320.9385271	107.312128	1.5805	5.25E-32	1.99E-29	1762	217073061	ACJ84890.1	1949	3.40E-216	unknown [Medicago truncatula]>gi|657394919|gb|KEH35391.1| F-box SKP2A-like protein [Medicago truncatula]	217074261	BT052829.1	1395	0	Medicago truncatula clone MTYFH_FI_FJ_FK1G-P-7 unknown mRNA	K03875	SKP2, FBXL1	F-box and leucine-rich repeat protein 1 (S-phase kinase-associated protein 2)	http://www.genome.jp/dbget-bin/www_bget?ko:K03875	Q9LPL4	1381	3.40E-151	F-box protein SKP2A OS=Arabidopsis thaliana GN=SKP2A PE=1 SV=1	PF13516//PF12937//PF13912//PF00646	Leucine Rich repeat//F-box-like//C2H2-type zinc finger//F-box domain	--	--	GO:0046872//GO:0005515	metal ion binding//protein binding	--	--	KOG1947	Leucine rich repeat proteins, some proteins contain F-box
Cluster-1252.42062	21.19696588	60.27491112	-1.5077	9.98E-05	0.0049817	1987	502132994	XP_004501611.1	2640	2.80E-296	PREDICTED: proline--tRNA ligase [Cicer arietinum]	828312948	XM_004501554.2	1348	0	PREDICTED: Cicer arietinum proline--tRNA ligase (LOC101501703), mRNA	K01881	PARS, proS	prolyl-tRNA synthetase	http://www.genome.jp/dbget-bin/www_bget?ko:K01881	Q9FYR6	2283	9.90E-256	Proline--tRNA ligase, chloroplastic/mitochondrial OS=Arabidopsis thaliana GN=OVA6 PE=2 SV=1	PF00587//PF04847//PF09180	tRNA synthetase class II core domain (G, H, P, S and T)//Calcipressin//Prolyl-tRNA synthetase, C-terminal	GO:0006433//GO:0019722//GO:0006525//GO:0006418//GO:0006560	prolyl-tRNA aminoacylation//calcium-mediated signaling//arginine metabolic process//tRNA aminoacylation for protein translation//proline metabolic process	GO:0005524//GO:0004812//GO:0000166//GO:0004827	ATP binding//aminoacyl-tRNA ligase activity//nucleotide binding//proline-tRNA ligase activity	GO:0005737	cytoplasm	KOG4163	Prolyl-tRNA synthetase
Cluster-1252.42072	28.08855224	4.585450484	2.6148	3.82E-06	0.00025589	2659	502119827	XP_004496750.1	3258	0.00E+00	PREDICTED: long chain acyl-CoA synthetase 6, peroxisomal [Cicer arietinum]	357444292	XM_003592376.1	1922	0	Medicago truncatula Annotation was added to scaffolds in November 2011~Long chain fatty acid-CoA ligase (MTR_1g104810) mRNA, complete cds	K01897	ACSL, fadD	long-chain acyl-CoA synthetase	http://www.genome.jp/dbget-bin/www_bget?ko:K01897	Q8LPS1	2814	0.00E+00	Long chain acyl-CoA synthetase 6, peroxisomal OS=Arabidopsis thaliana GN=LACS6 PE=1 SV=1	PF00501	AMP-binding enzyme	GO:0008152	metabolic process	GO:0003824	catalytic activity	--	--	KOG1256	Long-chain acyl-CoA synthetases (AMP-forming)
Cluster-1252.42092	75.15404832	20.95244885	1.8427	3.97E-10	4.62E-08	1557	217075316	ACJ86018.1	397	2.70E-36	unknown [Medicago truncatula]	388502381	BT139462.1	354	0	Medicago truncatula clone JCVI-FLMt-2H17 unknown mRNA	--	--	--	--	P46519	332	1.30E-29	Desiccation protectant protein Lea14 homolog OS=Glycine max PE=2 SV=1	--	--	--	--	--	--	--	--	--	--
Cluster-1252.42106	65.98378813	149.0569798	-1.1757	1.18E-06	8.61E-05	2255	657398512	KEH38101.1	2927	0.00E+00	adenylate kinase [Medicago truncatula]	828292444	XM_004488894.2	1274	0	PREDICTED: Cicer arietinum adenylate kinase 5, chloroplastic (LOC101496370), mRNA	K00939	adk, AK	adenylate kinase	http://www.genome.jp/dbget-bin/www_bget?ko:K00939	Q8VYL1	2046	3.40E-228	Adenylate kinase 5, chloroplastic OS=Arabidopsis thaliana GN=At5g35170 PE=1 SV=1	PF06414	Zeta toxin	--	--	GO:0016301//GO:0005524	kinase activity//ATP binding	--	--	KOG3078	Adenylate kinase
Cluster-1252.42107	58.18875828	136.8799287	-1.2341	1.06E-06	7.80E-05	1804	357474633	XP_003607601.1	1957	4.10E-217	Feruloyl esterase A [Medicago truncatula]>gi|355508656|gb|AES89798.1| phospholipase A1 [Medicago truncatula]	357474632	XM_003607553.1	1353	0	Medicago truncatula Feruloyl esterase A (MTR_4g080100) mRNA, complete cds	--	--	--	--	B8A8C9	915	3.80E-97	Phospholipase A1-II 5 OS=Oryza sativa subsp. indica GN=OsI_03470 PE=3 SV=1	PF01764//PF07819	Lipase (class 3)//PGAP1-like protein	GO:0006629//GO:0006886//GO:0016042//GO:0046486//GO:0006505	lipid metabolic process//intracellular protein transport//lipid catabolic process//glycerolipid metabolic process//GPI anchor metabolic process	GO:0016788//GO:0004806	hydrolase activity, acting on ester bonds//triglyceride lipase activity	--	--	--	--
Cluster-1252.42124	70.91825657	155.6752844	-1.1343	1.64E-06	0.00011775	2284	502112041	XP_004494225.1	2233	5.10E-249	PREDICTED: lysosomal Pro-X carboxypeptidase-like [Cicer arietinum]	828301304	XM_004494168.2	950	0	PREDICTED: Cicer arietinum lysosomal Pro-X carboxypeptidase-like (LOC101495097), mRNA	K01285	PRCP	lysosomal Pro-X carboxypeptidase	http://www.genome.jp/dbget-bin/www_bget?ko:K01285	Q2TA14	982	8.20E-105	Lysosomal Pro-X carboxypeptidase OS=Bos taurus GN=PRCP PE=2 SV=1	PF05577//PF01552//PF00326	Serine carboxypeptidase S28//Picornavirus 2B protein//Prolyl oligopeptidase family	GO:0006144//GO:0006508//GO:0018144	purine nucleobase metabolic process//proteolysis//RNA-protein covalent cross-linking	GO:0016779//GO:0016787//GO:0005198//GO:0008236//GO:0008234//GO:0000166//GO:0008233//GO:0003968//GO:0016740	nucleotidyltransferase activity//hydrolase activity//structural molecule activity//serine-type peptidase activity//cysteine-type peptidase activity//nucleotide binding//peptidase activity//RNA-directed RNA polymerase activity//transferase activity	GO:0019012//GO:0031379	virion//RNA-directed RNA polymerase complex	KOG2183	Prolylcarboxypeptidase (angiotensinase C)
Cluster-1252.42144	545.8944144	241.0188077	1.1795	4.83E-37	2.27E-34	1659	657375833	AET04999.2	1052	3.30E-112	phospholipid hydroperoxide glutathione peroxidase [Medicago truncatula]	401716807	JX262281.1	864	0	Medicago sativa glutathione peroxidase (GPX) mRNA, partial cds	K00432	E1.11.1.9	glutathione peroxidase	http://www.genome.jp/dbget-bin/www_bget?ko:K00432	O48646	732	5.80E-76	Probable phospholipid hydroperoxide glutathione peroxidase 6, mitochondrial OS=Arabidopsis thaliana GN=GPX6 PE=2 SV=2	PF08534//PF00578//PF00087//PF00255	Redoxin//AhpC/TSA family//Snake toxin//Glutathione peroxidase	GO:0006749//GO:0006804//GO:0055114//GO:0009405//GO:0006979	glutathione metabolic process//obsolete peroxidase reaction//oxidation-reduction process//pathogenesis//response to oxidative stress	GO:0004602//GO:0016491//GO:0016209	glutathione peroxidase activity//oxidoreductase activity//antioxidant activity	GO:0005576	extracellular region	--	--
Cluster-1252.42147	1482.810082	529.5620229	1.4855	5.66E-131	9.76E-128	2148	571476238	XP_003533205.2	2870	0.00E+00	PREDICTED: beta-D-xylosidase 1-like [Glycine max]	357449038	XM_003594747.1	1785	0	Medicago truncatula Beta xylosidase (MTR_2g034720) mRNA, complete cds	--	--	--	--	Q9FGY1	2549	1.50E-286	Beta-D-xylosidase 1 OS=Arabidopsis thaliana GN=BXL1 PE=1 SV=1	PF00933//PF01915	Glycosyl hydrolase family 3 N terminal domain//Glycosyl hydrolase family 3 C-terminal domain	GO:0005975	carbohydrate metabolic process	GO:0004553	hydrolase activity, hydrolyzing O-glycosyl compounds	--	--	--	--
Cluster-1252.42157	8.077484571	38.08549739	-2.2373	2.39E-05	0.0013847	747	657396933	KEH36766.1	839	7.40E-88	RING zinc finger protein, putative [Medicago truncatula]	821594491	LN846355.1	430	0	Trifolium pratense genome assembly redclover, chromosome : chr7	--	--	--	--	--	--	--	--	--	--	--	--	--	--	--	--	--	--
Cluster-1252.42169	602.5186102	133.7875165	2.1711	3.03E-84	3.18E-81	2186	357494205	XP_003617391.1	1711	1.70E-188	4-hydroxyphenylpyruvate dioxygenase [Medicago truncatula]>gi|62003087|gb|AAX59006.1| 4-hydroxyphenylpyruvate dioxygenase [Medicago truncatula]>gi|355518726|gb|AET00350.1| 4-hydroxyphenylpyruvate dioxygenase [Medicago truncatula]	357494204	XM_003617343.1	1431	0	Medicago truncatula 4-hydroxyphenylpyruvate dioxygenase (MTR_5g091060) mRNA, complete cds	K00457	HPD, hppD	4-hydroxyphenylpyruvate dioxygenase	http://www.genome.jp/dbget-bin/www_bget?ko:K00457	P93836	1375	2.10E-150	4-hydroxyphenylpyruvate dioxygenase OS=Arabidopsis thaliana GN=HPD PE=1 SV=2	PF06733	DEAD_2	GO:0055114//GO:0006558//GO:0009072//GO:0006570	oxidation-reduction process//L-phenylalanine metabolic process//aromatic amino acid family metabolic process//tyrosine metabolic process	GO:0046872//GO:0003677//GO:0005524//GO:0003868//GO:0004003	metal ion binding//DNA binding//ATP binding//4-hydroxyphenylpyruvate dioxygenase activity//ATP-dependent DNA helicase activity	GO:0005657	replication fork	KOG0638	4-hydroxyphenylpyruvate dioxygenase
Cluster-1252.42173	73.52363121	18.40148007	1.9984	8.85E-11	1.10E-08	2008	357511913	XP_003626245.1	861	5.60E-90	Epoxide hydrolase [Medicago truncatula]>gi|124360008|gb|ABN08024.1| Epoxide hydrolase [Medicago truncatula]>gi|355501260|gb|AES82463.1| epoxide hydrolase [Medicago truncatula]	357511912	XM_003626197.1	572	0	Medicago truncatula Epoxide hydrolase (MTR_7g113050) mRNA, complete cds	--	--	--	--	P34914	148	3.70E-08	Bifunctional epoxide hydrolase 2 OS=Mus musculus GN=Ephx2 PE=1 SV=2	--	--	GO:0008152	metabolic process	GO:0016787	hydrolase activity	--	--	--	--
Cluster-1252.42174	361.0481256	74.0280074	2.286	4.87E-54	3.51E-51	624	357470049	XP_003605309.1	594	1.60E-59	Non-specific lipid-transfer protein [Medicago truncatula]	357469962	XM_003605218.1	375	0	Medicago truncatula Non-specific lipid-transfer protein (MTR_4g027800) mRNA, complete cds	--	--	--	--	O23758	403	3.10E-38	Non-specific lipid-transfer protein OS=Cicer arietinum PE=3 SV=1	--	--	--	--	--	--	--	--	--	--
Cluster-1252.42190	137.4715845	453.6080395	-1.7223	6.50E-33	2.60E-30	3715	357494259	XP_003617418.1	4920	0.00E+00	Sucrose-phosphate synthase [Medicago truncatula]>gi|355518753|gb|AET00377.1| sucrose-phosphate synthase family protein [Medicago truncatula]	357494258	XM_003617370.1	2923	0	Medicago truncatula Sucrose-phosphate synthase (MTR_5g091340) mRNA, complete cds	K00696	E2.4.1.14	sucrose-phosphate synthase	http://www.genome.jp/dbget-bin/www_bget?ko:K00696	O04933	3709	0.00E+00	Probable sucrose-phosphate synthase 2 OS=Craterostigma plantagineum GN=SPS2 PE=2 SV=1	PF00862//PF00558	Sucrose synthase//Vpu protein	GO:0005985//GO:0032801//GO:0019076//GO:0006812//GO:0005982//GO:0009058	sucrose metabolic process//receptor catabolic process//viral release from host cell//cation transport//starch metabolic process//biosynthetic process	GO:0005261//GO:0046524//GO:0016157	cation channel activity//sucrose-phosphate synthase activity//sucrose synthase activity	GO:0033644	host cell membrane	--	--
Cluster-1252.42193	104.5442589	312.1166189	-1.578	3.22E-20	7.63E-18	1118	388521735	AFK48929.1	1029	1.00E-109	unknown [Medicago truncatula]	388521734	BT149135.1	879	0	Medicago truncatula clone JCVI-FLMt-7E13 unknown mRNA	K02876	RP-L15, MRPL15, rplO	large subunit ribosomal protein L15	http://www.genome.jp/dbget-bin/www_bget?ko:K02876	P31165	917	1.40E-97	50S ribosomal protein L15, chloroplastic (Fragment) OS=Pisum sativum GN=RPL15 PE=2 SV=1	--	--	--	--	--	--	--	--	--	--
Cluster-1252.42206	31.83866593	8.576832312	1.8923	3.55E-05	0.0019744	4552	357462961	XP_003601762.1	5072	0.00E+00	Histidine kinase [Medicago truncatula]	116109352	DQ987623.1	1932	0	Medicago sativa histidine kinase 1 (HK1) mRNA, complete cds	K14489	AHK2_3_4	arabidopsis histidine kinase 2/3/4 (cytokinin receptor)	http://www.genome.jp/dbget-bin/www_bget?ko:K14489	Q9C5U1	3108	0.00E+00	Histidine kinase 3 OS=Arabidopsis thaliana GN=AHK3 PE=1 SV=1	PF00072//PF00512//PF06373	Response regulator receiver domain//His Kinase A (phospho-acceptor) domain//Cocaine and amphetamine regulated transcript protein (CART)	GO:0032099//GO:0007165//GO:0016310//GO:0007186//GO:0000160//GO:0008343//GO:0001678//GO:0009267//GO:0000186	negative regulation of appetite//signal transduction//phosphorylation//G-protein coupled receptor signaling pathway//phosphorelay signal transduction system//adult feeding behavior//cellular glucose homeostasis//cellular response to starvation//activation of MAPKK activity	GO:0000155	phosphorelay sensor kinase activity	GO:0009365//GO:0005615	protein histidine kinase complex//extracellular space	--	--
Cluster-1252.42208	495.2362384	1045.889607	-1.0785	3.25E-32	1.24E-29	1525	502152018	XP_004508723.1	1285	2.90E-139	PREDICTED: ribulose-phosphate 3-epimerase, chloroplastic [Cicer arietinum]	388521588	BT149062.1	1105	0	Medicago truncatula clone JCVI-FLMt-6D19 unknown mRNA	K01783	rpe, RPE	ribulose-phosphate 3-epimerase	http://www.genome.jp/dbget-bin/www_bget?ko:K01783	Q43157	1217	3.10E-132	Ribulose-phosphate 3-epimerase, chloroplastic OS=Spinacia oleracea GN=RPE PE=1 SV=1	PF00834//PF04131//PF07354//PF00478	Ribulose-phosphate 3 epimerase family//Putative N-acetylmannosamine-6-phosphate epimerase//Zona-pellucida-binding protein (Sp38)//IMP dehydrogenase / GMP reductase domain	GO:0006051//GO:0006040//GO:0007339//GO:0005975//GO:0055114	N-acetylmannosamine metabolic process//amino sugar metabolic process//binding of sperm to zona pellucida//carbohydrate metabolic process//oxidation-reduction process	GO:0016857//GO:0003824//GO:0047465	racemase and epimerase activity, acting on carbohydrates and derivatives//catalytic activity//N-acylglucosamine-6-phosphate 2-epimerase activity	GO:0005576	extracellular region	KOG3111	D-ribulose-5-phosphate 3-epimerase
Cluster-1252.42220	77.53356209	21.80964381	1.8299	2.50E-10	2.96E-08	1229	388519407	AFK47765.1	1970	8.60E-219	unknown [Medicago truncatula]	148746266	AC151461.50	1122	0	Medicago truncatula clone mth2-39h15, complete sequence	K13496	UGT73C	UDP-glucosyl transferase 73C	http://www.genome.jp/dbget-bin/www_bget?ko:K13496	Q9ZQ99	1039	1.10E-111	UDP-glycosyltransferase 73C1 OS=Arabidopsis thaliana GN=UGT73C1 PE=2 SV=1	PF00201//PF03033	UDP-glucoronosyl and UDP-glucosyl transferase//Glycosyltransferase family 28 N-terminal domain	GO:0030259//GO:0005975//GO:0008152	lipid glycosylation//carbohydrate metabolic process//metabolic process	GO:0016758	transferase activity, transferring hexosyl groups	--	--	--	--
Cluster-1252.42257	273.9141902	135.1980905	1.0186	3.17E-16	6.09E-14	1267	--	--	--	--	--	357484400	XM_003612440.1	664	0	Medicago truncatula hypothetical protein (MTR_5g025570) mRNA, complete cds	--	--	--	--	--	--	--	--	--	--	--	--	--	--	--	--	--	--
Cluster-1252.42263	365.4933146	110.4045402	1.727	3.45E-40	1.73E-37	7238	657400675	KEH39815.1	10733	0.00E+00	embryo defective 2410 protein [Medicago truncatula]	828308521	XM_012715229.1	4705	0	PREDICTED: Cicer arietinum uncharacterized LOC101500108 (LOC101500108), mRNA	--	--	--	--	--	--	--	--	PF05720	Cell-cell adhesion domain	GO:0007155	cell adhesion	--	--	--	--	--	--
Cluster-1252.42284	57.2601048	24.54398721	1.2222	2.49E-05	0.0014381	853	357452605	XP_003596579.1	525	2.20E-51	Histone H2A [Medicago truncatula]>gi|355485627|gb|AES66830.1| histone H2A 6 [Medicago truncatula]>gi|388507402|gb|AFK41767.1| unknown [Medicago truncatula]	388511864	BT144200.1	382	0	Medicago truncatula clone JCVI-FLMt-1M8 unknown mRNA	K11251	H2A	histone H2A	http://www.genome.jp/dbget-bin/www_bget?ko:K11251	O81826	506	4.80E-50	Probable histone H2A.3 OS=Arabidopsis thaliana GN=At4g27230 PE=1 SV=1	PF00125	Core histone H2A/H2B/H3/H4	GO:0006334	nucleosome assembly	GO:0003677//GO:0046982	DNA binding//protein heterodimerization activity	GO:0000786//GO:0005634	nucleosome//nucleus	--	--
Cluster-1252.42285	128.3476284	41.4415784	1.6309	3.14E-14	5.25E-12	946	729321371	XP_010533516.1	441	1.30E-41	PREDICTED: probable histone H2A.3 [Tarenaya hassleriana]	388511864	BT144200.1	414	0	Medicago truncatula clone JCVI-FLMt-1M8 unknown mRNA	K11251	H2A	histone H2A	http://www.genome.jp/dbget-bin/www_bget?ko:K11251	Q9C681	433	1.60E-41	Probable histone H2A.1 OS=Arabidopsis thaliana GN=At1g51060 PE=1 SV=1	PF00125	Core histone H2A/H2B/H3/H4	--	--	GO:0003677	DNA binding	--	--	KOG1756	Histone 2A
Cluster-1252.42302	144.0585931	44.0462575	1.7096	1.24E-16	2.45E-14	1925	357480077	XP_003610324.1	922	4.50E-97	Eukaryotic translation initiation factor 5A-1 [Medicago truncatula]	217071175	BT051284.1	569	0	Medicago truncatula clone MTYF1_F2_F3_F41G-C-5 unknown mRNA	K03263	EIF5A	translation initiation factor 5A	http://www.genome.jp/dbget-bin/www_bget?ko:K03263	Q945F4	804	3.00E-84	Eukaryotic translation initiation factor 5A-2 OS=Medicago sativa PE=2 SV=1	PF15036//PF01287	Interleukin 34//Eukaryotic elongation factor 5A hypusine, DNA-binding OB fold	GO:0007165//GO:0006448//GO:0045905//GO:0040007//GO:0045901//GO:0006452//GO:0008284//GO:0001934//GO:0008283	signal transduction//regulation of translational elongation//positive regulation of translational termination//growth//positive regulation of translational elongation//translational frameshifting//positive regulation of cell proliferation//positive regulation of protein phosphorylation//cell proliferation	GO:0043022//GO:0005157//GO:0003746//GO:0003723	ribosome binding//macrophage colony-stimulating factor receptor binding//translation elongation factor activity//RNA binding	GO:0005615//GO:0005840	extracellular space//ribosome	KOG3271	Translation initiation factor 5A (eIF-5A)
Cluster-1252.42306	86.17698507	21.37562104	2.0113	1.83E-12	2.61E-10	723	571472567	XP_006585647.1	484	1.00E-46	PREDICTED: ADP,ATP carrier protein 1, chloroplastic-like [Glycine max]	117647321	AC144340.30	539	0	Medicago truncatula clone mth2-7k2, complete sequence	K03301	TC.AAA	ATP:ADP antiporter, AAA family	http://www.genome.jp/dbget-bin/www_bget?ko:K03301	O24381	413	2.50E-39	Plastidic ATP/ADP-transporter OS=Solanum tuberosum PE=2 SV=2	PF03219	TLC ATP/ADP transporter	GO:0006810	transport	GO:0005471//GO:0005524	ATP:ADP antiporter activity//ATP binding	GO:0016021	integral component of membrane	--	--
Cluster-1252.42308	103.1973255	30.94148273	1.7378	1.47E-12	2.12E-10	1672	502124650	XP_004498615.1	1610	6.50E-177	PREDICTED: RING finger and CHY zinc finger domain-containing protein 1-like [Cicer arietinum]>gi|502124656|ref|XP_004498617.1| PREDICTED: RING finger and CHY zinc finger domain-containing protein 1-like [Cicer arietinum]>gi|828308528|ref|XP_012570684.1| PREDICTED: RING finger and CHY zinc finger domain-containing protein 1-like [Cicer arietinum]	828308530	XM_004498560.2	743	0	PREDICTED: Cicer arietinum RING finger and CHY zinc finger domain-containing protein 1-like (LOC101496966), transcript variant X3, mRNA	K10144	RCHY1, PIRH2	RING finger and CHY zinc finger domain-containing protein 1	http://www.genome.jp/dbget-bin/www_bget?ko:K10144	Q9CR50	659	1.70E-67	RING finger and CHY zinc finger domain-containing protein 1 OS=Mus musculus GN=Rchy1 PE=1 SV=1	PF00097//PF13639//PF14634//PF17123//PF05495	Zinc finger, C3HC4 type (RING finger)//Ring finger domain//zinc-RING finger domain//RING-like zinc finger//CHY zinc finger	--	--	GO:0005515//GO:0046872//GO:0008270	protein binding//metal ion binding//zinc ion binding	--	--	KOG1940	Zn-finger protein
Cluster-1252.42309	357.4647065	108.657056	1.718	4.18E-39	2.04E-36	4027	502124650	XP_004498615.1	1610	1.60E-176	PREDICTED: RING finger and CHY zinc finger domain-containing protein 1-like [Cicer arietinum]>gi|502124656|ref|XP_004498617.1| PREDICTED: RING finger and CHY zinc finger domain-containing protein 1-like [Cicer arietinum]>gi|828308528|ref|XP_012570684.1| PREDICTED: RING finger and CHY zinc finger domain-containing protein 1-like [Cicer arietinum]	828308527	XM_012715230.1	786	0	PREDICTED: Cicer arietinum RING finger and CHY zinc finger domain-containing protein 1-like (LOC101496966), transcript variant X2, mRNA	K10144	RCHY1, PIRH2	RING finger and CHY zinc finger domain-containing protein 1	http://www.genome.jp/dbget-bin/www_bget?ko:K10144	Q9CR50	659	4.10E-67	RING finger and CHY zinc finger domain-containing protein 1 OS=Mus musculus GN=Rchy1 PE=1 SV=1	PF05399//PF00097//PF13639//PF14634//PF17123//PF05495	Ectropic viral integration site 2A protein (EVI2A)//Zinc finger, C3HC4 type (RING finger)//Ring finger domain//zinc-RING finger domain//RING-like zinc finger//CHY zinc finger	--	--	GO:0046872//GO:0005515//GO:0008270	metal ion binding//protein binding//zinc ion binding	GO:0016021	integral component of membrane	KOG1940	Zn-finger protein
Cluster-1252.42314	41.57074862	127.7111978	-1.6192	1.71E-09	1.87E-07	1417	657375483	KEH20805.1	1387	4.00E-151	haloacid dehalogenase-like hydrolase [Medicago truncatula]	388508063	BT142304.1	1045	0	Medicago truncatula clone JCVI-FLMt-15F23 unknown mRNA	--	--	--	--	Q680K2	1095	4.00E-118	Haloacid dehalogenase-like hydrolase domain-containing protein At4g39970 OS=Arabidopsis thaliana GN=At4g39970 PE=2 SV=1	--	--	--	--	--	--	--	--	--	--
Cluster-1252.42316	109.226113	38.84503723	1.4915	3.51E-11	4.49E-09	1196	357437677	XP_003589114.1	410	6.50E-38	Snakin-1 [Medicago truncatula]>gi|87241420|gb|ABD33278.1| Gibberellin regulated protein [Medicago truncatula]>gi|217075656|gb|ACJ86188.1| unknown [Medicago truncatula]>gi|355478162|gb|AES59365.1| gibberellin-regulated family protein [Medicago truncatula]>gi|388501454|gb|AFK38793.1| unknown [Medicago truncatula]	357437676	XM_003589066.1	594	0	Medicago truncatula Snakin-1 (MTR_1g018640) mRNA, complete cds	--	--	--	--	Q948Z4	242	2.80E-19	Snakin-1 OS=Solanum tuberosum GN=SN1 PE=1 SV=1	--	--	--	--	--	--	--	--	--	--
Cluster-1252.42330	256.7302421	662.8612637	-1.3685	2.62E-32	1.01E-29	2532	657394690	KEH35238.1	2982	0.00E+00	rhodanese/cell cycle control phosphatase superfamily protein [Medicago truncatula]	357462746	XM_003601607.1	1954	0	Medicago truncatula hypothetical protein (MTR_3g084020) mRNA, complete cds	--	--	--	--	Q9FN48	207	6.70E-15	Calcium sensing receptor, chloroplastic OS=Arabidopsis thaliana GN=CAS PE=1 SV=1	PF06112	Gammaherpesvirus capsid protein	--	--	--	--	GO:0019028	viral capsid	--	--
Cluster-1252.42347	471.5295929	1394.460882	-1.5643	2.94E-83	3.00E-80	2469	657374152	KEH19755.1	607	1.90E-60	F-box/RNI/FBD-like domain protein [Medicago truncatula]	217075131	BT053266.1	560	0	Medicago truncatula clone MTYFP_FQ_FR_FS1G-D-21 unknown mRNA	K02693	psaE	photosystem I subunit IV	http://www.genome.jp/dbget-bin/www_bget?ko:K02693	Q41228	340	2.50E-30	Photosystem I reaction center subunit IV A, chloroplastic OS=Nicotiana sylvestris GN=PSAEA PE=1 SV=1	PF12937//PF02427//PF00646	F-box-like//Photosystem I reaction centre subunit IV / PsaE//F-box domain	GO:0015979	photosynthesis	GO:0005515	protein binding	GO:0009522//GO:0009538	photosystem I//photosystem I reaction center	--	--
Cluster-1252.42351	508.3670385	236.2168884	1.1058	6.63E-32	2.50E-29	1213	217071356	ACJ84038.1	634	7.00E-64	unknown [Medicago truncatula]>gi|388500800|gb|AFK38466.1| unknown [Medicago truncatula]>gi|657397605|gb|KEH37321.1| DREPP plasma membrane protein [Medicago truncatula]	217071355	BT051374.1	914	0	Medicago truncatula clone MTYF1_F2_F3_F41G-D-17 unknown mRNA	--	--	--	--	Q96262	471	7.80E-46	Plasma membrane-associated cation-binding protein 1 OS=Arabidopsis thaliana GN=PCAP1 PE=1 SV=1	PF02535//PF05558	ZIP Zinc transporter//DREPP plasma membrane polypeptide	GO:0030001//GO:0051716//GO:0055085	metal ion transport//cellular response to stimulus//transmembrane transport	GO:0046873	metal ion transmembrane transporter activity	GO:0046658//GO:0016020	anchored component of plasma membrane//membrane	--	--
Cluster-1252.42354	291.1053411	592.5392682	-1.0254	3.11E-17	6.40E-15	884	283831548	ADB44209.1	706	2.30E-72	harvest-induced protein [Medicago sativa]	283831547	GU290205.1	817	0	Medicago sativa harvest-induced protein mRNA, complete cds	--	--	--	--	Q06931	620	3.00E-63	ABA-responsive protein ABR17 OS=Pisum sativum PE=2 SV=1	PF00407	Pathogenesis-related protein Bet v I family	GO:0009607//GO:0006952	response to biotic stimulus//defense response	--	--	--	--	--	--
Cluster-1252.42380	70.91568412	13.91259965	2.3497	3.43E-12	4.75E-10	3471	385202762	AFI47457.1	284	7.70E-23	low temperature and salt responsive protein [Medicago sativa]	385202761	JQ665271.1	503	0	Medicago sativa low temperature and salt responsive protein (RCI2A) mRNA, complete cds	--	--	--	--	Q9ZNS6	248	1.60E-19	Hydrophobic protein RCI2B OS=Arabidopsis thaliana GN=RCI2B PE=2 SV=1	PF01679	Proteolipid membrane potential modulator	--	--	--	--	GO:0016021	integral component of membrane	KOG1773	Stress responsive protein
Cluster-1252.42387	57.05688146	148.6527961	-1.3815	1.59E-08	1.51E-06	782	357478029	XP_003609300.1	681	1.60E-69	hypothetical protein MTR_4g114180 [Medicago truncatula]>gi|357478075|ref|XP_003609323.1| hypothetical protein MTR_4g114420 [Medicago truncatula]>gi|355510355|gb|AES91497.1| chaperon protein P13.9, putative [Medicago truncatula]>gi|388520567|gb|AFK48345.1| unknown [Medicago truncatula]	388520566	BT148551.1	550	0	Medicago truncatula clone JCVI-FLMt-7M13 unknown mRNA	--	--	--	--	--	--	--	--	PF00684	DnaJ central domain	--	--	GO:0031072//GO:0051082	heat shock protein binding//unfolded protein binding	--	--	--	--
Cluster-1252.42399	183.3125957	87.13006953	1.0731	4.58E-12	6.28E-10	1707	734383160	KHN23816.1	2358	1.20E-263	Putative galactinol--sucrose galactosyltransferase 1 [Glycine soja]	357495238	XM_003617860.1	1339	0	Medicago truncatula Alkaline alpha galactosidase I (MTR_5g096820) mRNA, complete cds	K06617	E2.4.1.82	raffinose synthase	http://www.genome.jp/dbget-bin/www_bget?ko:K06617	Q84VX0	2001	4.30E-223	Probable galactinol--sucrose galactosyltransferase 1 OS=Arabidopsis thaliana GN=RFS1 PE=2 SV=1	PF02065	Melibiase	GO:0001575//GO:0006012//GO:0046486//GO:0005975	globoside metabolic process//galactose metabolic process//glycerolipid metabolic process//carbohydrate metabolic process	GO:0004557	alpha-galactosidase activity	--	--	--	--
Cluster-1252.42421	73.10895271	163.9520985	-1.1652	4.38E-07	3.44E-05	895	357452635	XP_003596594.1	747	4.10E-77	50S ribosomal protein L24 [Medicago truncatula]>gi|355485642|gb|AES66845.1| 50S ribosomal L24-like protein [Medicago truncatula]>gi|388513937|gb|AFK45030.1| unknown [Medicago truncatula]	357452634	XM_003596546.1	693	0	Medicago truncatula 50S ribosomal protein L24 (MTR_2g082410) mRNA, complete cds	K02895	RP-L24, MRPL24, rplX	large subunit ribosomal protein L24	http://www.genome.jp/dbget-bin/www_bget?ko:K02895	P11893	691	1.80E-71	50S ribosomal protein L24, chloroplastic OS=Pisum sativum GN=RPL24 PE=2 SV=1	PF03144	Elongation factor Tu domain 2	GO:0006412//GO:0042254	translation//ribosome biogenesis	GO:0005525//GO:0003735	GTP binding//structural constituent of ribosome	GO:0005840	ribosome	--	--
Cluster-1252.42441	218.0416634	92.2775795	1.2406	9.75E-17	1.96E-14	1157	657399360	AES66786.2	1301	3.00E-141	embryonic abundant-like protein [Medicago truncatula]	388500055	BT138299.1	825	0	Medicago truncatula clone JCVI-FLMt-4B12 unknown mRNA	--	--	--	--	P21747	520	1.60E-51	Embryonic abundant protein USP92 OS=Vicia faba PE=2 SV=1	--	--	--	--	--	--	--	--	--	--
Cluster-1252.42445	2145.215265	205.8895479	3.3812	0	0	1080	--	--	--	--	--	357447896	XM_003594176.1	898	0	Medicago truncatula hypothetical protein (MTR_2g025780) mRNA, complete cds	--	--	--	--	--	--	--	--	--	--	--	--	--	--	--	--	--	--
Cluster-1252.42456	25.1070858	74.43490374	-1.5679	7.70E-06	0.0004839	2042	657376694	KEH21708.1	2023	1.00E-224	receptor-like kinase feronia-like protein [Medicago truncatula]	821594490	LN846354.1	602	0	Trifolium pratense genome assembly redclover, chromosome : chr6	--	--	--	--	Q9SCZ4	933	3.50E-99	Receptor-like protein kinase FERONIA OS=Arabidopsis thaliana GN=FER PE=1 SV=1	PF07714//PF01819//PF00069	Protein tyrosine kinase//Levivirus coat protein//Protein kinase domain	GO:0006468	protein phosphorylation	GO:0005524//GO:0004672//GO:0005198	ATP binding//protein kinase activity//structural molecule activity	GO:0019028	viral capsid	--	--
Cluster-1252.42467	323.6653212	146.3199237	1.1454	7.86E-22	2.01E-19	1262	357483129	XP_003611851.1	1267	2.90E-137	Protein disulfide-isomerase [Medicago truncatula]>gi|355513186|gb|AES94809.1| thioredoxin-like protein [Medicago truncatula]	217071797	BT051595.1	971	0	Medicago truncatula clone MTYF5_F6_F7_F81G-E-17 unknown mRNA	--	--	--	--	O23166	798	9.90E-84	Thioredoxin-like protein HCF164, chloroplastic OS=Arabidopsis thaliana GN=HCF164 PE=2 SV=2	PF08534//PF00578//PF00085//PF00355//PF05854	Redoxin//AhpC/TSA family//Thioredoxin//Rieske [2Fe-2S] domain//Non-histone chromosomal protein MC1	GO:0006118//GO:0055114//GO:0006662//GO:0045454//GO:0042262	obsolete electron transport//oxidation-reduction process//glycerol ether metabolic process//cell redox homeostasis//DNA protection	GO:0016853//GO:0016491//GO:0009055//GO:0016209//GO:0051537//GO:0015035	isomerase activity//oxidoreductase activity//electron carrier activity//antioxidant activity//2 iron, 2 sulfur cluster binding//protein disulfide oxidoreductase activity	--	--	KOG0907	Thioredoxin
Cluster-1252.42472	726.6134687	210.7723039	1.7855	2.99E-81	2.98E-78	1394	502096060	XP_004490613.1	2063	1.60E-229	PREDICTED: asparagine synthetase, root [glutamine-hydrolyzing] [Cicer arietinum]	388491711	BT134127.1	1251	0	Medicago truncatula clone JCVI-FLMt-22B16 unknown mRNA	K01953	asnB, ASNS	asparagine synthase (glutamine-hydrolysing)	http://www.genome.jp/dbget-bin/www_bget?ko:K01953	P19252	2029	2.00E-226	Asparagine synthetase, root [glutamine-hydrolyzing] OS=Pisum sativum GN=AS2 PE=2 SV=3	PF00733	Asparagine synthase	GO:0006522//GO:0006529//GO:0006531	alanine metabolic process//asparagine biosynthetic process//aspartate metabolic process	GO:0004066	asparagine synthase (glutamine-hydrolyzing) activity	--	--	KOG0571	Asparagine synthase (glutamine-hydrolyzing)
Cluster-1252.42479	146.0121096	334.6315497	-1.1965	1.29E-13	2.05E-11	3675	657399799	KEH39186.1	1947	1.20E-215	transcription activator GLK1-like protein [Medicago truncatula]	828288526	XM_004487140.2	685	0	PREDICTED: Cicer arietinum probable transcription factor GLK1 (LOC101513837), mRNA	--	--	--	--	Q9SIV3	758	1.30E-78	Transcription activator GLK1 OS=Arabidopsis thaliana GN=GLK1 PE=1 SV=2	PF13008	Zinc-binding domain of Paramyxoviridae V protein	--	--	GO:0046872	metal ion binding	--	--	--	--
Cluster-1252.42489	214.645004	22.67768933	3.2426	1.01E-44	5.80E-42	1551	357461543	XP_003601053.1	1890	2.10E-209	Auxin-induced protein 5NG4 [Medicago truncatula]>gi|355490101|gb|AES71304.1| nodulin MtN21/EamA-like transporter family protein [Medicago truncatula]	357461542	XM_003601005.1	1077	0	Medicago truncatula Auxin-induced protein 5NG4 (MTR_3g072500) mRNA, complete cds	--	--	--	--	Q501F8	1201	2.30E-130	WAT1-related protein At4g08300 OS=Arabidopsis thaliana GN=At4g08300 PE=2 SV=1	PF00892	EamA-like transporter family	--	--	--	--	GO:0016021//GO:0016020	integral component of membrane//membrane	--	--
Cluster-1252.42500	272.9881091	612.4603705	-1.1658	1.51E-22	4.08E-20	2109	657394933	KEH35405.1	897	3.90E-94	thioredoxin M-type protein [Medicago truncatula]	217071281	BT051337.1	837	0	Medicago truncatula clone MTYF1_F2_F3_F41G-P-14 unknown mRNA	K03671	trxA	thioredoxin 1	http://www.genome.jp/dbget-bin/www_bget?ko:K03671	P48384	527	4.40E-52	Thioredoxin M-type, chloroplastic OS=Pisum sativum PE=2 SV=1	PF00578//PF08534//PF00085	AhpC/TSA family//Redoxin//Thioredoxin	GO:0045454//GO:0055114	cell redox homeostasis//oxidation-reduction process	GO:0016209//GO:0016491	antioxidant activity//oxidoreductase activity	--	--	--	--
Cluster-1252.42507	128.4587581	54.43350726	1.2387	1.88E-10	2.26E-08	1446	357436437	XP_003588494.1	1404	4.30E-153	hypothetical protein MTR_1g007840 [Medicago truncatula]>gi|355477542|gb|AES58745.1| transmembrane protein, putative [Medicago truncatula]	357436436	XM_003588446.1	959	0	Medicago truncatula hypothetical protein (MTR_1g007840) mRNA, complete cds	--	--	--	--	--	--	--	--	--	--	--	--	--	--	--	--	--	--
Cluster-1252.42510	74.14153306	36.58757633	1.0189	2.15E-05	0.0012537	1332	657373981	KEH19586.1	1597	1.70E-175	C-type cytochrome biogenesis protein [Medicago truncatula]	27464262	AF521175.1	938	0	Medicago truncatula biogenesis protein (CCDA) mRNA, complete cds; nuclear gene for chloroplast product	--	--	--	--	Q2QY07	1078	3.50E-116	Cytochrome c-type biogenesis ccda-like chloroplastic protein 2 OS=Oryza sativa subsp. japonica GN=CCDA2 PE=3 SV=1	PF02683	Cytochrome C biogenesis protein transmembrane region	GO:0055114//GO:0017004	oxidation-reduction process//cytochrome complex assembly	--	--	GO:0016020	membrane	--	--
Cluster-1252.42520	851.3257146	393.7671511	1.1124	1.13E-52	7.82E-50	5293	356536723	XP_003536885.1	6099	0.00E+00	PREDICTED: ABC transporter C family member 14-like isoform X1 [Glycine max]>gi|571481230|ref|XP_006588591.1| PREDICTED: ABC transporter C family member 14-like isoform X2 [Glycine max]>gi|571481232|ref|XP_006588592.1| PREDICTED: ABC transporter C family member 14-like isoform X3 [Glycine max]>gi|571481234|ref|XP_006588593.1| PREDICTED: ABC transporter C family member 14-like isoform X4 [Glycine m…	357442536	XM_003591498.1	4275	0	Medicago truncatula ABC transporter C family protein (MTR_1g088680) mRNA, complete cds	--	--	--	--	Q7DM58	5045	0.00E+00	ABC transporter C family member 4 OS=Arabidopsis thaliana GN=ABCC4 PE=2 SV=2	PF01637//PF01926//PF00437//PF00664//PF13304//PF00931//PF06414//PF03193//PF01737//PF01580//PF00005//PF00270	Archaeal ATPase//50S ribosome-binding GTPase//Type II/IV secretion system protein//ABC transporter transmembrane region//AAA domain, putative AbiEii toxin, Type IV TA system//NB-ARC domain//Zeta toxin//Protein of unknown function, DUF258//YCF9//FtsK/SpoIIIE family//ABC transporter//DEAD/DEAH box helicase	GO:0015979//GO:0055085//GO:0042549//GO:0006810	photosynthesis//transmembrane transport//photosystem II stabilization//transport	GO:0016301//GO:0003924//GO:0005524//GO:0003677//GO:0042626//GO:0043531//GO:0000166//GO:0003676//GO:0016887//GO:0005525	kinase activity//GTPase activity//ATP binding//DNA binding//ATPase activity, coupled to transmembrane movement of substances//ADP binding//nucleotide binding//nucleic acid binding//ATPase activity//GTP binding	GO:0016021//GO:0009523//GO:0009539	integral component of membrane//photosystem II//photosystem II reaction center	--	--
Cluster-1252.42521	8.924848716	59.25875532	-2.7311	1.98E-09	2.13E-07	1652	657388371	KEH30321.1	1169	8.80E-126	tetrapyrrole-binding protein [Medicago truncatula]	217073665	BT052526.1	992	0	Medicago truncatula clone MTYFD_FE_FF_FG1G-J-8 unknown mRNA	--	--	--	--	Q9LX31	578	4.20E-58	Tetrapyrrole-binding protein, chloroplastic OS=Arabidopsis thaliana GN=GUN4 PE=1 SV=1	PF08613	Cyclin	GO:0000079	regulation of cyclin-dependent protein serine/threonine kinase activity	GO:0019901	protein kinase binding	--	--	--	--
Cluster-1252.42525	819.3810638	2432.660148	-1.5699	9.28E-145	1.85E-141	3582	657372743	KEH18530.1	2032	1.60E-225	inactive purple acid phosphatase-like protein [Medicago truncatula]	358346568	XM_003637291.1	1098	0	Medicago truncatula Chlorophyll a-b binding protein (MTR_082s0022) mRNA, complete cds	--	--	--	--	Q9FMK9	1253	4.90E-136	Probable inactive purple acid phosphatase 29 OS=Arabidopsis thaliana GN=PAP29 PE=2 SV=1	PF00149	Calcineurin-like phosphoesterase	--	--	GO:0016787	hydrolase activity	--	--	--	--
Cluster-1252.42526	72.78996924	368.996387	-2.3418	5.91E-42	3.14E-39	3690	357464941	XP_003602752.1	5191	0.00E+00	Lysosomal alpha-mannosidase [Medicago truncatula]>gi|355491800|gb|AES73003.1| glycoside hydrolase family 38 amino-terminal domain protein [Medicago truncatula]	357464940	XM_003602704.1	2829	0	Medicago truncatula Lysosomal alpha-mannosidase (MTR_3g098650) mRNA, complete cds	K01191	E3.2.1.24	alpha-mannosidase	http://www.genome.jp/dbget-bin/www_bget?ko:K01191	C0HJB3	2935	0.00E+00	Alpha-mannosidase OS=Canavalia ensiformis PE=1 SV=1	PF01074//PF07748//PF09261//PF00964//PF05361	Glycosyl hydrolases family 38 N-terminal domain//Glycosyl hydrolases family 38 C-terminal domain//Alpha mannosidase, middle domain//Elicitin//PKC-activated protein phosphatase-1 inhibitor	GO:0006013//GO:0042325//GO:0009405//GO:0005975//GO:0006952	mannose metabolic process//regulation of phosphorylation//pathogenesis//carbohydrate metabolic process//defense response	GO:0008270//GO:0004553//GO:0004559//GO:0015923//GO:0030246	zinc ion binding//hydrolase activity, hydrolyzing O-glycosyl compounds//alpha-mannosidase activity//mannosidase activity//carbohydrate binding	GO:0005576//GO:0005737	extracellular region//cytoplasm	KOG1959	Glycosyl hydrolase, family 38 - alpha-mannosidase
Cluster-1252.42534	24.38680055	191.4040382	-2.9724	1.05E-29	3.70E-27	1128	388510706	AFK43419.1	935	8.20E-99	unknown [Medicago truncatula]>gi|657397929|gb|KEH37573.1| auxin-binding protein ABP19a [Medicago truncatula]	388510705	BT143625.1	685	0	Medicago truncatula clone JCVI-FLMt-7E16 unknown mRNA	--	--	--	--	Q9ZRA4	735	1.80E-76	Auxin-binding protein ABP19a OS=Prunus persica GN=ABP19A PE=3 SV=1	PF07847//PF00190//PF04977	Protein of unknown function (DUF1637)//Cupin//Septum formation initiator	GO:0007049//GO:0055114	cell cycle//oxidation-reduction process	GO:0016702//GO:0045735	oxidoreductase activity, acting on single donors with incorporation of molecular oxygen, incorporation of two atoms of oxygen//nutrient reservoir activity	--	--	--	--
Cluster-1252.42549	179.8727192	1052.875203	-2.5493	7.97E-130	1.32E-126	4438	357495985	XP_003618281.1	1478	3.50E-161	Carbonic anhydrase [Medicago truncatula]>gi|355493296|gb|AES74499.1| carbonic anhydrase family protein [Medicago truncatula]	46879218	AC124951.19	1006	0	Medicago truncatula chromosome 6 clone mth2-7p23, complete sequence	K01673	cynT, can	carbonic anhydrase	http://www.genome.jp/dbget-bin/www_bget?ko:K01673	P17067	1440	1.20E-157	Carbonic anhydrase, chloroplastic OS=Pisum sativum PE=1 SV=1	PF00484	Carbonic anhydrase	GO:0006730//GO:0015976//GO:0006807	one-carbon metabolic process//carbon utilization//nitrogen compound metabolic process	GO:0008270//GO:0004089	zinc ion binding//carbonate dehydratase activity	--	--	KOG1578	Predicted carbonic anhydrase involved in protection against oxidative damage
Cluster-1252.42577	238.1571725	27.34343403	3.1226	4.95E-48	3.13E-45	1648	409191774	AFV30231.1	1117	9.40E-120	homeobox-leucine zipper protein [Medicago sativa]	409191773	JX508649.1	1083	0	Medicago sativa homeobox-leucine zipper protein mRNA, complete cds	K09338	HD-ZIP	homeobox-leucine zipper protein	http://www.genome.jp/dbget-bin/www_bget?ko:K09338	Q9M276	560	5.10E-56	Homeobox-leucine zipper protein ATHB-12 OS=Arabidopsis thaliana GN=ATHB-12 PE=2 SV=1	PF05920//PF00046//PF02183	Homeobox KN domain//Homeobox domain//Homeobox associated leucine zipper	GO:0006355	regulation of transcription, DNA-templated	GO:0043565//GO:0003700//GO:0003677	sequence-specific DNA binding//transcription factor activity, sequence-specific DNA binding//DNA binding	GO:0005667	transcription factor complex	--	--
Cluster-1252.42585	61.16044941	127.1274372	-1.0556	5.61E-05	0.0029751	2181	357461193	XP_003600878.1	2199	4.30E-245	Cytochrome P450 [Medicago truncatula]>gi|355489926|gb|AES71129.1| cytochrome P450 family monooxygenase [Medicago truncatula]	357461192	XM_003600830.1	1407	0	Medicago truncatula Cytochrome P450 (MTR_3g070380) mRNA, complete cds	K09588	CYP90A1, CPD	cytochrome P450, family 90, subfamily A, polypeptide 1	http://www.genome.jp/dbget-bin/www_bget?ko:K09588	Q42569	1769	4.30E-196	Cytochrome P450 90A1 OS=Arabidopsis thaliana GN=CYP90A1 PE=2 SV=1	PF00067	Cytochrome P450	GO:0055114//GO:0006118	oxidation-reduction process//obsolete electron transport	GO:0009055//GO:0004497//GO:0016705//GO:0005506//GO:0020037	electron carrier activity//monooxygenase activity//oxidoreductase activity, acting on paired donors, with incorporation or reduction of molecular oxygen//iron ion binding//heme binding	--	--	--	--
Cluster-1252.42598	115.7266874	561.9271003	-2.2797	9.41E-61	7.61E-58	3057	502146150	XP_004506326.1	2037	3.60E-226	PREDICTED: uncharacterized protein LOC101491475 isoform X2 [Cicer arietinum]	217075894	BT053648.1	1355	0	Medicago truncatula clone MTYFT1G-K-1 unknown mRNA	K05539	dusA	tRNA-dihydrouridine synthase A	http://www.genome.jp/dbget-bin/www_bget?ko:K05539	Q7UBC5	651	2.70E-66	tRNA-dihydrouridine(20/20a) synthase OS=Shigella flexneri GN=dusA PE=3 SV=3	PF00977//PF01207//PF01070//PF07123	Histidine biosynthesis protein//Dihydrouridine synthase (Dus)//FMN-dependent dehydrogenase//Photosystem II reaction centre W protein (PsbW)	GO:0055114//GO:0000105//GO:0008033//GO:0015979	oxidation-reduction process//histidine biosynthetic process//tRNA processing//photosynthesis	GO:0050660//GO:0016491//GO:0017150	flavin adenine dinucleotide binding//oxidoreductase activity//tRNA dihydrouridine synthase activity	GO:0009523//GO:0009507	photosystem II//chloroplast	KOG2335	tRNA-dihydrouridine synthase
Cluster-1252.42602	57.25804684	14.44264994	1.9871	1.17E-08	1.14E-06	2288	357506541	XP_003623559.1	2379	6.00E-266	Alanine glyoxylate aminotransferase-like protein [Medicago truncatula]>gi|355498574|gb|AES79777.1| alanine-glyoxylate aminotransferase-like protein [Medicago truncatula]	357506540	XM_003623511.1	1564	0	Medicago truncatula Alanine glyoxylate aminotransferase-like protein (MTR_7g072420) mRNA, complete cds	K00827	AGXT2	alanine-glyoxylate transaminase / (R)-3-amino-2-methylpropionate-pyruvate transaminase	http://www.genome.jp/dbget-bin/www_bget?ko:K00827	Q9SR86	1842	1.60E-204	Alanine--glyoxylate aminotransferase 2 homolog 3, mitochondrial OS=Arabidopsis thaliana GN=At3g08860 PE=2 SV=1	PF00202//PF09019//PF07851	Aminotransferase class-III//EcoRII C terminal//TMPIT-like protein	GO:0009307//GO:0006308//GO:0008152	DNA restriction-modification system//DNA catabolic process//metabolic process	GO:0008483//GO:0009036//GO:0003677//GO:0030170	transaminase activity//Type II site-specific deoxyribonuclease activity//DNA binding//pyridoxal phosphate binding	GO:0016021//GO:0009359	integral component of membrane//Type II site-specific deoxyribonuclease complex	KOG1404	Alanine-glyoxylate aminotransferase AGT2
Cluster-1252.42642	283.2778984	63.42157614	2.1592	2.51E-40	1.26E-37	608	357443641	XP_003592098.1	284	1.40E-23	Abscisic acid stress ripening protein [Medicago truncatula]>gi|355481146|gb|AES62349.1| ABA/WDS induced protein [Medicago truncatula]	226443455	AC125473.13	263	1.66E-133	Medicago truncatula clone mth2-8j13, complete sequence	--	--	--	--	--	--	--	--	--	--	--	--	--	--	--	--	--	--
Cluster-1252.42657	114.062314	327.1446571	-1.5201	6.79E-20	1.58E-17	2249	357521121	XP_003630849.1	1965	6.00E-218	CONSTANS-like zinc finger protein [Medicago truncatula]>gi|355524871|gb|AET05325.1| zinc finger constans-like protein [Medicago truncatula]	388498079	BT137311.1	1468	0	Medicago truncatula clone JCVI-FLMt-21J5 unknown mRNA	--	--	--	--	Q8RWD0	638	6.30E-65	Zinc finger protein CONSTANS-LIKE 16 OS=Arabidopsis thaliana GN=COL16 PE=2 SV=2	PF01412//PF00643//PF06203	Putative GTPase activating protein for Arf//B-box zinc finger//CCT motif	--	--	GO:0008270//GO:0005515//GO:0005096	zinc ion binding//protein binding//GTPase activator activity	GO:0005622	intracellular	--	--
Cluster-1252.42658	26.95924787	161.7819847	-2.5852	9.22E-22	2.34E-19	725	--	--	--	--	--	161512203	CU570869.3	148	1.69E-69	M.truncatula DNA sequence from clone MTH2-93A20 on chromosome 3, complete sequence	--	--	--	--	--	--	--	--	--	--	--	--	--	--	--	--	--	--
Cluster-1252.42669	129.7542426	285.3699662	-1.1371	7.71E-11	9.60E-09	1080	357482181	XP_003611376.1	1001	1.70E-106	50S ribosomal protein L19 [Medicago truncatula]>gi|217074044|gb|ACJ85382.1| unknown [Medicago truncatula]>gi|355512711|gb|AES94334.1| 50S ribosomal protein L19-2 [Medicago truncatula]>gi|388520743|gb|AFK48433.1| unknown [Medicago truncatula]	217074043	BT052718.1	635	0	Medicago truncatula clone MTYFH_FI_FJ_FK1G-C-1 unknown mRNA	K02884	RP-L19, MRPL19, rplS	large subunit ribosomal protein L19	http://www.genome.jp/dbget-bin/www_bget?ko:K02884	P82413	590	1.10E-59	50S ribosomal protein L19, chloroplastic OS=Spinacia oleracea GN=RPL19 PE=1 SV=2	PF01245	Ribosomal protein L19	GO:0006412//GO:0042254	translation//ribosome biogenesis	GO:0003735	structural constituent of ribosome	GO:0005622//GO:0005840	intracellular//ribosome	KOG1698	Mitochondrial/chloroplast ribosomal protein L19
Cluster-1252.42683	58.87045681	26.31588514	1.1616	3.58E-05	0.0019914	2195	657380868	AES74588.2	2286	3.50E-255	peptide/nitrate transporter plant-like protein [Medicago truncatula]	357496162	XM_003618322.1	1470	0	Medicago truncatula Peptide transporter family (MTR_6g008690) mRNA, complete cds	--	--	--	--	Q9LFR1	1390	3.90E-152	Protein NRT1/ PTR FAMILY 5.8 OS=Arabidopsis thaliana GN=NPF5.8 PE=2 SV=1	PF07690//PF03577//PF00854	Major Facilitator Superfamily//Peptidase family C69//POT family	GO:0006810//GO:0006508//GO:0055085	transport//proteolysis//transmembrane transport	GO:0005215//GO:0016805	transporter activity//dipeptidase activity	GO:0016020//GO:0016021	membrane//integral component of membrane	--	--
Cluster-1252.42695	40.49032075	201.6035731	-2.3159	2.39E-23	6.67E-21	1316	657388708	KEH30585.1	557	6.50E-55	pollen protein Ole E I-like protein [Medicago truncatula]	357473994	XM_003607234.1	368	0	Medicago truncatula hypothetical protein (MTR_4g075420) mRNA, complete cds	--	--	--	--	--	--	--	--	PF04029	2-phosphosulpholactate phosphatase	--	--	GO:0000287//GO:0050532	magnesium ion binding//2-phosphosulfolactate phosphatase activity	--	--	--	--
Cluster-1252.42714	66.37531461	164.7810819	-1.3118	1.40E-08	1.34E-06	889	388500878	AFK38505.1	746	5.30E-77	unknown [Medicago truncatula]>gi|657387750|gb|KEH29825.1| photosystem I subunit O [Medicago truncatula]	217075565	BT053483.1	598	0	Medicago truncatula clone MTYFP_FQ_FR_FS1G-O-5 unknown mRNA	K14332	psaO	photosystem I subunit PsaO	http://www.genome.jp/dbget-bin/www_bget?ko:K14332	Q949Q5	530	8.30E-53	Photosystem I subunit O OS=Arabidopsis thaliana GN=PSAO PE=1 SV=1	--	--	--	--	--	--	--	--	--	--
Cluster-1252.42715	168.8775648	60.75830397	1.4748	2.90E-16	5.58E-14	3360	657396192	KEH36308.1	4118	0.00E+00	starch branching enzyme I [Medicago truncatula]	828312585	XM_004500821.2	1792	0	PREDICTED: Cicer arietinum 1,4-alpha-glucan-branching enzyme 1, chloroplastic/amyloplastic (LOC101514040), transcript variant X1, mRNA	K00700	glgB	1,4-alpha-glucan branching enzyme	http://www.genome.jp/dbget-bin/www_bget?ko:K00700	Q41059	3753	0.00E+00	1,4-alpha-glucan-branching enzyme 1, chloroplastic/amyloplastic (Fragment) OS=Pisum sativum GN=SBEII PE=1 SV=1	PF02806//PF02922//PF00128//PF04636	Alpha amylase, C-terminal all-beta domain//Carbohydrate-binding module 48 (Isoamylase N-terminal domain)//Alpha amylase, catalytic domain//PA26 p53-induced protein (sestrin)	GO:1901031//GO:0005975	regulation of response to reactive oxygen species//carbohydrate metabolic process	GO:0004553//GO:0043169//GO:0003824	hydrolase activity, hydrolyzing O-glycosyl compounds//cation binding//catalytic activity	GO:0005634	nucleus	KOG0470	1,4-alpha-glucan branching enzyme/starch branching enzyme II
Cluster-1252.42724	52.09000018	217.7714635	-2.0637	1.54E-21	3.87E-19	2253	357468747	XP_003604658.1	2103	6.00E-234	Omega-3 fatty acid desaturase [Medicago truncatula]>gi|355505713|gb|AES86855.1| temperature-sensitive omega-3 fatty acid desaturase [Medicago truncatula]	357468746	XM_003604610.1	1661	0	Medicago truncatula Omega-3 fatty acid desaturase (MTR_4g015630) mRNA, complete cds	K10257	FAD8, desB	omega-3 fatty acid desaturase (delta-15 desaturase)	http://www.genome.jp/dbget-bin/www_bget?ko:K10257	P48621	1714	1.10E-189	Omega-3 fatty acid desaturase, chloroplastic OS=Glycine max GN=FAD7 PE=2 SV=1	PF11960//PF00487	Domain of unknown function (DUF3474)//Fatty acid desaturase	GO:0006629//GO:0055114	lipid metabolic process//oxidation-reduction process	GO:0016717	oxidoreductase activity, acting on paired donors, with oxidation of a pair of donors resulting in the reduction of molecular oxygen to two molecules of water	--	--	--	--
Cluster-1252.42735	510.73369	1554.886546	-1.6062	8.20E-97	9.95E-94	1801	217071532	ACJ84126.1	448	3.90E-42	unknown [Medicago truncatula]>gi|388517455|gb|AFK46789.1| unknown [Medicago truncatula]>gi|657391128|gb|KEH32459.1| ultraviolet-B-repressible protein [Medicago truncatula]	290563321	AC231359.5	597	0	Medicago truncatula clone mth2-71d1, complete sequence	--	--	--	--	--	--	--	--	PF06596	Photosystem II reaction centre X protein (PsbX)	GO:0015979	photosynthesis	--	--	GO:0009523//GO:0016020	photosystem II//membrane	--	--
Cluster-1252.42737	1719.609516	301.4071073	2.5123	1.48E-275	6.04E-272	2849	357462505	XP_003601534.1	3385	0.00E+00	hypothetical protein MTR_3g082750 [Medicago truncatula]>gi|355490582|gb|AES71785.1| unusual kinase, putative [Medicago truncatula]	357462504	XM_003601486.1	2077	0	Medicago truncatula hypothetical protein (MTR_3g082750) mRNA, complete cds	--	--	--	--	P73627	1398	5.90E-153	Uncharacterized protein sll1770 OS=Synechocystis sp. (strain PCC 6803 / Kazusa) GN=sll1770 PE=3 SV=1	--	--	--	--	GO:0016772	transferase activity, transferring phosphorus-containing groups	--	--	--	--
Cluster-1252.42739	575.868056	1859.299261	-1.6909	1.30E-125	2.06E-122	857	388516557	AFK46340.1	779	7.60E-81	unknown [Medicago truncatula]	123237488	CU207236.5	769	0	M.truncatula DNA sequence from clone MTH2-56B11 on chromosome 3, complete sequence	K08905	psaG	photosystem I subunit V	http://www.genome.jp/dbget-bin/www_bget?ko:K08905	Q9S7N7	544	1.90E-54	Photosystem I reaction center subunit V, chloroplastic OS=Arabidopsis thaliana GN=PSAG PE=2 SV=1	PF01241	Photosystem I psaG / psaK	GO:0015979	photosynthesis	--	--	GO:0009522//GO:0016020	photosystem I//membrane	--	--
Cluster-1252.42745	71.35968853	264.6453793	-1.8909	8.05E-23	2.22E-20	1224	357509873	XP_003625225.1	1205	4.40E-130	hypothetical protein MTR_7g092820 [Medicago truncatula]>gi|124360655|gb|ABN08644.1| Rhodanese-like [Medicago truncatula]>gi|355500240|gb|AES81443.1| rhodanese/cell cycle control phosphatase superfamily protein [Medicago truncatula]>gi|388512749|gb|AFK44436.1| unknown [Medicago truncatula]	357509872	XM_003625177.1	916	0	Medicago truncatula hypothetical protein (MTR_7g092820) mRNA, complete cds	--	--	--	--	O48529	764	8.40E-80	Rhodanese-like domain-containing protein 9, chloroplastic OS=Arabidopsis thaliana GN=STR9 PE=2 SV=1	--	--	--	--	--	--	--	--	--	--
Cluster-1252.42748	43.83450226	131.8344141	-1.5886	1.74E-09	1.89E-07	1235	357480187	XP_003610379.1	1108	7.80E-119	50S ribosomal protein L10 [Medicago truncatula]>gi|217071998|gb|ACJ84359.1| unknown [Medicago truncatula]>gi|355511434|gb|AES92576.1| ribosomal protein L10 family protein [Medicago truncatula]>gi|388522083|gb|AFK49103.1| unknown [Medicago truncatula]	212373526	AC170084.14	974	0	Medicago truncatula clone mth2-156k10, complete sequence	K02864	RP-L10, MRPL10, rplJ	large subunit ribosomal protein L10	http://www.genome.jp/dbget-bin/www_bget?ko:K02864	Q9FY50	674	2.30E-69	50S ribosomal protein L10, chloroplastic OS=Arabidopsis thaliana GN=RPL10 PE=2 SV=1	PF00466	Ribosomal protein L10	GO:0042254	ribosome biogenesis	--	--	GO:0005622//GO:0005840	intracellular//ribosome	--	--
Cluster-1252.42752	37.96932238	9.494247926	1.9997	3.13E-06	0.00021445	691	--	--	--	--	--	90265866	AC157980.14	449	0	Medicago truncatula clone mth2-170b10, complete sequence	--	--	--	--	--	--	--	--	--	--	--	--	--	--	--	--	--	--
Cluster-1252.42768	68.47854754	153.9153221	-1.1684	9.20E-07	6.83E-05	997	358348464	XP_003638266.1	651	6.20E-66	50S ribosomal protein L31 [Medicago truncatula]>gi|388495130|gb|AFK35631.1| unknown [Medicago truncatula]>gi|657401155|gb|KEH40175.1| 50S ribosomal protein L31 [Medicago truncatula]	388495129	BT135836.1	590	0	Medicago truncatula clone JCVI-FLMt-3M17 unknown mRNA	K02909	RP-L31, rpmE	large subunit ribosomal protein L31	http://www.genome.jp/dbget-bin/www_bget?ko:K02909	Q9FWS4	403	5.00E-38	50S ribosomal protein L31, chloroplastic OS=Arabidopsis thaliana GN=RPL31 PE=2 SV=1	PF01197	Ribosomal protein L31	GO:0006412//GO:0042254	translation//ribosome biogenesis	GO:0003735	structural constituent of ribosome	GO:0005840//GO:0005622	ribosome//intracellular	--	--
Cluster-1252.42774	256.1643037	601.6640543	-1.2319	1.68E-24	4.87E-22	1591	32363409	Q9FY14.1	1109	7.70E-119	RecName: Full=Probable aquaporin TIP-type; AltName: Full=MtAQP1 [Medicago truncatula]>gi|9716259|emb|CAC01618.1| aquaporin [Medicago truncatula]>gi|657379753|gb|KEH24058.1| tonoplast intrinsic protein [Medicago truncatula]	2443835	AF020793.1	1042	0	AF020793 Medicago sativa tonoplast intrinsic protein homolog MSMCP1 (msmcp1) mRNA, complete cds	K09873	TIP	aquaporin TIP	http://www.genome.jp/dbget-bin/www_bget?ko:K09873	Q9FY14	1109	1.10E-119	Probable aquaporin TIP-type OS=Medicago truncatula GN=AQP1 PE=1 SV=1	PF00230	Major intrinsic protein	GO:0006810	transport	GO:0005215	transporter activity	GO:0016020	membrane	--	--
Cluster-1252.42775	42.33733792	13.61475153	1.6368	1.24E-05	0.00075743	2052	657378910	KEH23473.1	2434	2.30E-272	esterase/lipase/thioesterase family protein [Medicago truncatula]	357508294	XM_003624388.1	1300	0	Medicago truncatula Acyltransferase-like protein (MTR_7g083200) mRNA, complete cds	--	--	--	--	Q9LW26	1442	3.40E-158	Acyltransferase-like protein At3g26840, chloroplastic OS=Arabidopsis thaliana GN=At3g26840 PE=2 SV=1	PF03982//PF07859//PF00975	Diacylglycerol acyltransferase//alpha/beta hydrolase fold//Thioesterase domain	GO:0009058//GO:0008152	biosynthetic process//metabolic process	GO:0016787//GO:0016788//GO:0016747	hydrolase activity//hydrolase activity, acting on ester bonds//transferase activity, transferring acyl groups other than amino-acyl groups	--	--	--	--
Cluster-1252.42779	85.93568951	31.53175368	1.4465	8.34E-09	8.32E-07	2595	357508285	XP_003624431.1	2711	2.20E-304	Acyltransferase-like protein [Medicago truncatula]>gi|355499446|gb|AES80649.1| esterase/lipase/thioesterase family protein [Medicago truncatula]	357508284	XM_003624383.1	1467	0	Medicago truncatula Acyltransferase-like protein (MTR_7g083130) mRNA, complete cds	--	--	--	--	Q9LW26	1633	3.00E-180	Acyltransferase-like protein At3g26840, chloroplastic OS=Arabidopsis thaliana GN=At3g26840 PE=2 SV=1	PF07819//PF01764//PF00975//PF00326//PF03982//PF07859	PGAP1-like protein//Lipase (class 3)//Thioesterase domain//Prolyl oligopeptidase family//Diacylglycerol acyltransferase//alpha/beta hydrolase fold	GO:0006886//GO:0009058//GO:0008152//GO:0006629//GO:0006508//GO:0006505	intracellular protein transport//biosynthetic process//metabolic process//lipid metabolic process//proteolysis//GPI anchor metabolic process	GO:0016788//GO:0016787//GO:0008236//GO:0016747	hydrolase activity, acting on ester bonds//hydrolase activity//serine-type peptidase activity//transferase activity, transferring acyl groups other than amino-acyl groups	--	--	--	--
Cluster-1252.42792	120.9492699	273.2477105	-1.1758	4.70E-11	5.92E-09	1816	657372707	KEH18507.1	1015	7.00E-108	chaperone DnaJ domain protein [Medicago truncatula]	217075447	BT053424.1	676	0	Medicago truncatula clone MTYFP_FQ_FR_FS1G-K-13 unknown mRNA	--	--	--	--	Q0III6	194	1.50E-13	DnaJ homolog subfamily B member 6 OS=Bos taurus GN=DNAJB6 PE=2 SV=1	--	--	--	--	--	--	--	--	--	--
Cluster-1252.42794	109.7519212	350.5021346	-1.6752	1.00E-24	2.92E-22	1741	657372707	KEH18507.1	1051	4.50E-112	chaperone DnaJ domain protein [Medicago truncatula]	217075447	BT053424.1	676	0	Medicago truncatula clone MTYFP_FQ_FR_FS1G-K-13 unknown mRNA	K09512	DNAJB6	DnaJ homolog subfamily B member 6	http://www.genome.jp/dbget-bin/www_bget?ko:K09512	A9BNG6	193	1.90E-13	Chaperone protein DnaJ OS=Delftia acidovorans (strain DSM 14801 / SPH-1) GN=dnaJ PE=3 SV=1	--	--	--	--	--	--	--	--	--	--
Cluster-1252.42796	176.7636593	64.29179178	1.4591	9.63E-17	1.94E-14	2197	357441697	XP_003591126.1	1935	1.80E-214	Zinc finger protein-like protein [Medicago truncatula]	357441696	XM_003591078.1	1844	0	Medicago truncatula Zinc finger protein-like protein (MTR_1g083100) mRNA, complete cds	--	--	--	--	Q9FFH3	810	7.00E-85	Zinc finger protein NUTCRACKER OS=Arabidopsis thaliana GN=NUC PE=2 SV=1	PF03153//PF00096//PF13465//PF05393//PF13912//PF04810	Transcription factor IIA, alpha/beta subunit//Zinc finger, C2H2 type//Zinc-finger double domain//Human adenovirus early E3A glycoprotein//C2H2-type zinc finger//Sec23/Sec24 zinc finger	GO:0006367//GO:0006888//GO:0006886	transcription initiation from RNA polymerase II promoter//ER to Golgi vesicle-mediated transport//intracellular protein transport	GO:0046872//GO:0008270	metal ion binding//zinc ion binding	GO:0016021//GO:0005672//GO:0030127	integral component of membrane//transcription factor TFIIA complex//COPII vesicle coat	--	--
Cluster-1252.42807	107.9913383	324.1064978	-1.5856	4.30E-21	1.07E-18	1892	357473927	XP_003607248.1	1879	4.70E-208	Photosystem II stability/assembly factor HCF136 [Medicago truncatula]>gi|355508303|gb|AES89445.1| photosystem II stability/assembly factor HCF136 [Medicago truncatula]	357473926	XM_003607200.1	1477	0	Medicago truncatula Photosystem II stability/assembly factor HCF136 (MTR_4g075040) mRNA, complete cds	--	--	--	--	O82660	1599	1.90E-176	Photosystem II stability/assembly factor HCF136, chloroplastic OS=Arabidopsis thaliana GN=HCF136 PE=1 SV=1	--	--	--	--	--	--	--	--	--	--
Cluster-1252.42809	477.3947728	1261.487159	-1.4019	1.54E-62	1.29E-59	1852	657389267	KEH30983.1	1885	9.30E-209	triose phosphate/phosphate translocator [Medicago truncatula]	828319944	XM_004505039.2	1062	0	PREDICTED: Cicer arietinum triose phosphate/phosphate translocator, chloroplastic (LOC101491269), mRNA	K15283	SLC35E1	solute carrier family 35, member E1	http://www.genome.jp/dbget-bin/www_bget?ko:K15283	P21727	1732	7.20E-192	Triose phosphate/phosphate translocator, chloroplastic OS=Pisum sativum PE=1 SV=1	PF08449//PF00892	UAA transporter family//EamA-like transporter family	GO:0055085	transmembrane transport	--	--	GO:0016021//GO:0016020	integral component of membrane//membrane	KOG1441	Glucose-6-phosphate/phosphate and phosphoenolpyruvate/phosphate antiporter
Cluster-1252.42815	79.55704915	163.2457264	-1.037	7.37E-06	0.0004664	1351	357456281	XP_003598421.1	851	5.40E-89	hypothetical protein MTR_3g013460 [Medicago truncatula]>gi|355487469|gb|AES68672.1| hypothetical protein MTR_3g013460 [Medicago truncatula]	357456280	XM_003598373.1	674	0	Medicago truncatula hypothetical protein (MTR_3g013460) mRNA, complete cds	--	--	--	--	--	--	--	--	--	--	--	--	--	--	--	--	--	--
Cluster-1252.42825	248.189717	826.8676151	-1.7362	2.55E-59	1.98E-56	1693	37725953	AAO27260.1	1725	3.00E-190	putative malate dehydrogenase [Pisum sativum]	357476082	XM_003608279.1	1281	0	Medicago truncatula Malate dehydrogenase (MTR_4g092690) mRNA, complete cds	K00026	MDH2	malate dehydrogenase	http://www.genome.jp/dbget-bin/www_bget?ko:K00026	P46488	1557	1.30E-171	Malate dehydrogenase, glyoxysomal OS=Cucumis sativus GN=MDHG PE=2 SV=1	PF01073//PF01118//PF02866//PF00056	3-beta hydroxysteroid dehydrogenase/isomerase family//Semialdehyde dehydrogenase, NAD binding domain//lactate/malate dehydrogenase, alpha/beta C-terminal domain//lactate/malate dehydrogenase, NAD binding domain	GO:0008207//GO:0008210//GO:0055114//GO:0008209//GO:0006694	C21-steroid hormone metabolic process//estrogen metabolic process//oxidation-reduction process//androgen metabolic process//steroid biosynthetic process	GO:0016491//GO:0051287//GO:0016620//GO:0003854//GO:0016616	oxidoreductase activity//NAD binding//oxidoreductase activity, acting on the aldehyde or oxo group of donors, NAD or NADP as acceptor//3-beta-hydroxy-delta5-steroid dehydrogenase activity//oxidoreductase activity, acting on the CH-OH group of donors, NAD or NADP as acceptor	--	--	KOG1494	NAD-dependent malate dehydrogenase
Cluster-1252.42836	228.7631094	1998.372632	-3.1269	0	0	4226	357495983	XP_003618280.1	1478	3.30E-161	Carbonic anhydrase [Medicago truncatula]	46879218	AC124951.19	1006	0	Medicago truncatula chromosome 6 clone mth2-7p23, complete sequence	K01673	cynT, can	carbonic anhydrase	http://www.genome.jp/dbget-bin/www_bget?ko:K01673	P17067	1440	1.20E-157	Carbonic anhydrase, chloroplastic OS=Pisum sativum PE=1 SV=1	PF00484	Carbonic anhydrase	GO:0006807//GO:0006730	nitrogen compound metabolic process//one-carbon metabolic process	GO:0004089//GO:0008270	carbonate dehydratase activity//zinc ion binding	--	--	KOG1578	Predicted carbonic anhydrase involved in protection against oxidative damage
Cluster-1252.42841	50.92879746	438.3532244	-3.1055	7.23E-69	6.31E-66	4161	357495983	XP_003618280.1	1538	3.60E-168	Carbonic anhydrase [Medicago truncatula]	46879218	AC124951.19	1006	0	Medicago truncatula chromosome 6 clone mth2-7p23, complete sequence	K01673	cynT, can	carbonic anhydrase	http://www.genome.jp/dbget-bin/www_bget?ko:K01673	P17067	1440	1.20E-157	Carbonic anhydrase, chloroplastic OS=Pisum sativum PE=1 SV=1	PF00484	Carbonic anhydrase	GO:0006807//GO:0006730	nitrogen compound metabolic process//one-carbon metabolic process	GO:0004089//GO:0008270	carbonate dehydratase activity//zinc ion binding	--	--	KOG1578	Predicted carbonic anhydrase involved in protection against oxidative damage
Cluster-1252.42850	608.9497285	1657.858446	-1.4449	4.45E-86	4.93E-83	1857	357447633	XP_003594092.1	2331	1.80E-260	Glutamine synthetase [Medicago truncatula]	45827172	AF124244.2	1583	0	Medicago sativa glutamine synthetase precursor (gln) mRNA, nuclear gene encoding chloroplast protein, complete cds	K01915	glnA, GLUL	glutamine synthetase	http://www.genome.jp/dbget-bin/www_bget?ko:K01915	Q9XQ94	2157	3.80E-241	Glutamine synthetase leaf isozyme, chloroplastic OS=Medicago sativa GN=GS2 PE=2 SV=1	PF00120//PF03951//PF09162	Glutamine synthetase, catalytic domain//Glutamine synthetase, beta-Grasp domain//Tap, RNA-binding	GO:0006807//GO:0009252//GO:0006542//GO:0006406	nitrogen compound metabolic process//peptidoglycan biosynthetic process//glutamine biosynthetic process//mRNA export from nucleus	GO:0004356//GO:0003723	glutamate-ammonia ligase activity//RNA binding	GO:0005634//GO:0005737	nucleus//cytoplasm	KOG0683	Glutamine synthetase
Cluster-1252.42854	320.8356292	137.2054457	1.2255	1.57E-23	4.41E-21	2062	357520439	XP_003630508.1	1926	1.80E-213	Pyrophosphatase ppaX [Medicago truncatula]>gi|355524530|gb|AET04984.1| haloacid dehalogenase-like hydrolase [Medicago truncatula]>gi|388505644|gb|AFK40888.1| unknown [Medicago truncatula]	56693411	AC151526.7	1648	0	Medicago truncatula clone mth2-78c9, complete sequence	--	--	--	--	P44004	184	2.50E-12	Uncharacterized protein HI_0488 OS=Haemophilus influenzae (strain ATCC 51907 / DSM 11121 / KW20 / Rd) GN=HI_0488 PE=3 SV=1	--	--	--	--	GO:0016787	hydrolase activity	--	--	--	--
Cluster-1252.42856	531.4161664	1442.257639	-1.4404	1.03E-74	9.56E-72	3233	388505274	AFK40703.1	1941	5.20E-215	unknown [Medicago truncatula]	388498255	BT137399.1	1401	0	Medicago truncatula clone JCVI-FLMt-19L22 unknown mRNA	K00830	AGXT	alanine-glyoxylate transaminase / serine-glyoxylate transaminase / serine-pyruvate transaminase	http://www.genome.jp/dbget-bin/www_bget?ko:K00830	Q56YA5	1756	2.10E-194	Serine--glyoxylate aminotransferase OS=Arabidopsis thaliana GN=AGT1 PE=1 SV=2	PF00155	Aminotransferase class I and II	GO:0009058	biosynthetic process	GO:0030170	pyridoxal phosphate binding	--	--	KOG2862	Alanine-glyoxylate aminotransferase AGT1
Cluster-1252.42860	167.5177692	507.9151376	-1.6003	1.29E-32	5.06E-30	2487	84514153	ABC59085.1	2640	3.60E-296	cytochrome P450 monooxygenase CYP93E2 [Medicago truncatula]>gi|657377775|gb|KEH22619.1| cytochrome P450 family monooxygenase [Medicago truncatula]	84514152	DQ335790.1	1590	0	Medicago truncatula cytochrome P450 monooxygenase CYP93E2 (CYP93E2) mRNA, complete cds	K15814	CYP93E1	beta-amyrin 24-hydroxylase	http://www.genome.jp/dbget-bin/www_bget?ko:K15814	Q9XHC6	2172	9.20E-243	Beta-amyrin 24-hydroxylase OS=Glycine max GN=CYP93E1 PE=1 SV=1	PF00067	Cytochrome P450	GO:0055114	oxidation-reduction process	GO:0016705//GO:0005506//GO:0020037	oxidoreductase activity, acting on paired donors, with incorporation or reduction of molecular oxygen//iron ion binding//heme binding	--	--	--	--
Cluster-1252.42865	80.00311151	241.6964258	-1.5951	2.82E-16	5.46E-14	1465	657389319	KEH31035.1	955	5.10E-101	ribosomal protein S5 [Medicago truncatula]	388504455	BT140499.1	1063	0	Medicago truncatula clone JCVI-FLMt-13F20 unknown mRNA	K02988	RP-S5, MRPS5, rpsE	small subunit ribosomal protein S5	http://www.genome.jp/dbget-bin/www_bget?ko:K02988	Q9ST69	631	2.70E-64	30S ribosomal protein S5, chloroplastic OS=Spinacia oleracea GN=rps5 PE=1 SV=1	PF03719//PF02671//PF00333	Ribosomal protein S5, C-terminal domain//Paired amphipathic helix repeat//Ribosomal protein S5, N-terminal domain	GO:0006355//GO:0006412//GO:0042254	regulation of transcription, DNA-templated//translation//ribosome biogenesis	GO:0003723//GO:0003735	RNA binding//structural constituent of ribosome	GO:0005840	ribosome	--	--
Cluster-1252.42866	135.2592798	60.76318672	1.1545	4.39E-10	5.09E-08	1364	657379966	KEH24245.1	1444	9.40E-158	BEL1-related homeotic protein [Medicago truncatula]	828301809	XM_004494194.2	582	0	PREDICTED: Cicer arietinum BEL1-like homeodomain protein 1 (LOC101503601), transcript variant X1, mRNA	--	--	--	--	Q9SJ56	665	2.80E-68	BEL1-like homeodomain protein 1 OS=Arabidopsis thaliana GN=BLH1 PE=1 SV=1	--	--	--	--	--	--	--	--	--	--
Cluster-1252.42888	153.2664111	402.3933535	-1.3926	7.45E-21	1.81E-18	1150	217071582	ACJ84151.1	422	2.60E-39	unknown [Medicago truncatula]>gi|657379478|gb|KEH23858.1| photosystem II reaction center W [Medicago truncatula]	388494681	BT135612.1	533	0	Medicago truncatula clone JCVI-FLMt-6P6 unknown mRNA	K02721	psbW	photosystem II PsbW protein	http://www.genome.jp/dbget-bin/www_bget?ko:K02721	Q41387	285	2.80E-24	Photosystem II reaction center W protein, chloroplastic OS=Spinacia oleracea GN=psbW PE=1 SV=1	PF04205//PF07123	FMN-binding domain//Photosystem II reaction centre W protein (PsbW)	GO:0015979	photosynthesis	GO:0010181	FMN binding	GO:0009507//GO:0009523//GO:0016020	chloroplast//photosystem II//membrane	--	--
[truncated: 647 more rows]
