# Supplementary material for: Comparative Transcriptome Combined with Proteome Analyses Revealed Key Factors Involved in Alfalfa (Medicago sativa) Response to Waterlogging Stress
Source: Int J Mol Sci. 2019 Mar 18;20(6):1359. doi: 10.3390/ijms20061359 (PMC6471898; doi:10.3390/ijms20061359)
Supplement: Supplementary file 1 [file ijms-20-01359-s001.zip › Supplement/Supplementary File 3.xls]

## Sheet: Annotation_Combine
Protein accession	Protein description	MW [kDa]	Score	Coverage [%]	#Peptides	#PSMs	#Unique peptides	M12W/M12CK Ratio	M12W/M12CK P value	M25W/M25CK Ratio	M25W/M25CK P value	M12W/M25W Ratio	M12W/M25W P value	M12CK/M25CK Ratio	M12CK/M25CK P value	Subcellular localization	Biological Process	Cellular Component	Molecular Function	KEGG KO No.	KEGG Gene	KEGG pathway	IPR ID	Domain description
Cluster-1027.1_orf1	Mitochondrial import inner membrane translocase subunit TIM8 OS=Arabidopsis thaliana GN=TIM8 PE=1 SV=1	13.469	6.4202	6.8	1	1	1	0.892		1.237		0.829		1.151		chloroplast				K17780			IPR004217;	Tim10/DDP family zinc finger;
Cluster-10415.0_orf1	Serine/threonine-protein kinase RUNKEL OS=Arabidopsis thaliana GN=RUK PE=1 SV=1	151.93	6.1226	0.6	1	1	1	0.944		0.941		0.933		0.93		plasma membrane	GO:0016310 phosphorylation; GO:0044267 cellular protein metabolic process; GO:0044238 primary metabolic process; GO:0044237 cellular metabolic process; GO:0006796 phosphate-containing compound metabolic process; GO:0071704 organic substance metabolic process; GO:0008152 metabolic process; GO:0006468 protein phosphorylation; GO:0006793 phosphorus metabolic process; GO:0044260 cellular macromolecul…		GO:0005524 ATP binding; GO:1901265 nucleoside phosphate binding; GO:0016773 phosphotransferase activity, alcohol group as acceptor; GO:0001882 nucleoside binding; GO:0043167 ion binding; GO:0004672 protein kinase activity; GO:0000166 nucleotide binding; GO:0097159 organic cyclic compound binding; GO:1901363 heterocyclic compound binding; GO:0032549 ribonucleoside binding; GO:0097367 carbohydrate …	K17545			IPR000719; IPR011989; IPR016024; IPR011009;	Protein kinase domain; Armadillo-like helical; Armadillo-type fold; Protein kinase-like domain;
Cluster-10547.0_orf1	Two-pore potassium channel 1 OS=Arabidopsis thaliana GN=TPK1 PE=1 SV=2	73.918	5.9464	5.6	5	7	1	0.885	0.159763	0.882	0.21632	1.018	0.80904	1.014	0.83914	plasma membrane	GO:0098655 cation transmembrane transport; GO:0034220 ion transmembrane transport; GO:0098660 inorganic ion transmembrane transport; GO:0030001 metal ion transport; GO:0071804 cellular potassium ion transport; GO:0044763 single-organism cellular process; GO:0044699 single-organism process; GO:0051234 establishment of localization; GO:0006810 transport; GO:0055085 transmembrane transport; GO:00068…	GO:0016020 membrane;	GO:0015075 ion transmembrane transporter activity; GO:0022803 passive transmembrane transporter activity; GO:0022892 substrate-specific transporter activity; GO:0015077 monovalent inorganic cation transmembrane transporter activity; GO:0015267 channel activity; GO:0015079 potassium ion transmembrane transporter activity; GO:0022891 substrate-specific transmembrane transporter activity; GO:0046873…	K05389			IPR011992; IPR013099;	EF-hand domain pair; Potassium channel domain;
Cluster-10597.1_orf1	Unknown	64.152	11.541	3.7	2	2	2									nucleus				K04733
Cluster-10724.0_orf1	Protein SIEVE ELEMENT OCCLUSION B OS=Arabidopsis thaliana GN=SEOB PE=1 SV=1	80.956	126.58	19.5	13	15	13	1.143	2.2898e-05	1.074	0.000141038	1.018	0.5355	0.956	0.135802	mitochondria							IPR027942; IPR027944;	Sieve element occlusion, N-terminal; Sieve element occlusion, C-terminal;
Cluster-10735.0_orf1	Protein SIEVE ELEMENT OCCLUSION B OS=Arabidopsis thaliana GN=SEOB PE=1 SV=1	31.44	28.114	15.1	3	3	3	1.374		1.087		0.967		0.765		cytoplasm							IPR027944;	Sieve element occlusion, C-terminal;
Cluster-10735.1_orf1	Unknown	18.677	17.966	15.6	2	2	2	1.133	0.128743	1.206	0.0025782	0.712	0.0036834	0.758	0.020956	cytoplasm
Cluster-10736.0_orf1	"30S ribosomal protein S11, chloroplastic OS=Daucus carota GN=rps11 PE=3 SV=1"	81.03	38.683	4.5	3	5	3	0.797	0.040522	0.797	1.76664e-05	1.047	0.148119	1.047	0.78486	cytoplasm	GO:0006518 peptide metabolic process; GO:0043043 peptide biosynthetic process; GO:0044267 cellular protein metabolic process; GO:0006807 nitrogen compound metabolic process; GO:0009058 biosynthetic process; GO:0043603 cellular amide metabolic process; GO:0044238 primary metabolic process; GO:1901566 organonitrogen compound biosynthetic process; GO:1901576 organic substance biosynthetic process; G…	GO:0005840 ribosome; GO:0043226 organelle; GO:0043229 intracellular organelle; GO:0043232 intracellular non-membrane-bounded organelle; GO:0044464 cell part; GO:0005622 intracellular; GO:0005737 cytoplasm; GO:0032991 macromolecular complex; GO:0044424 intracellular part; GO:1990904 ribonucleoprotein complex; GO:0005623 cell; GO:0030529 intracellular ribonucleoprotein complex; GO:0044444 cytoplasm…	GO:0003735 structural constituent of ribosome; GO:0005198 structural molecule activity;	K02948	RP-S11; small subunit ribosomal protein S11	gmx03010 Ribosome - Glycine max (soybean);
Cluster-10736.1_orf1	DNA-directed RNA polymerase subunit alpha OS=Phaseolus angularis GN=rpoA PE=3 SV=1	19.561	11.76	6.5	1	1	1	0.899		0.974		0.893		0.968		cytoplasm	GO:0018130 heterocycle biosynthetic process; GO:0006725 cellular aromatic compound metabolic process; GO:0097659 nucleic acid-templated transcription; GO:0034654 nucleobase-containing compound biosynthetic process; GO:1901360 organic cyclic compound metabolic process; GO:0006807 nitrogen compound metabolic process; GO:0032774 RNA biosynthetic process; GO:0009058 biosynthetic process; GO:0044238 p…		GO:0016779 nucleotidyltransferase activity; GO:0034062 5'-3' RNA polymerase activity; GO:0003824 catalytic activity; GO:0097747 RNA polymerase activity; GO:0005488 binding; GO:0046983 protein dimerization activity; GO:0003899 DNA-directed 5'-3' RNA polymerase activity; GO:0005515 protein binding; GO:0016740 transferase activity; GO:0016772 transferase activity, transferring phosphorus-containing …	K03040	rpoA; DNA-directed RNA polymerase subunit alpha [EC:2.7.7.6]	gmx01100 Metabolic pathways - Glycine max (soybean); gmx00230 Purine metabolism - Glycine max (soybean); gmx00240 Pyrimidine metabolism - Glycine max (soybean); gmx03020 RNA polymerase - Glycine max (soybean);	IPR011262; IPR011263; IPR009025;	DNA-directed RNA polymerase, insert domain; DNA-directed RNA polymerase, RpoA/D/Rpb3-type; DNA-directed RNA polymerase, RBP11-like dimerisation domain;
Cluster-10791.0_orf1	Unknown	70.63	81.897	15.9	10	13	10	1.019	0.81952	0.965	0.34806	1.074	0.26606	1.017	0.58534	nucleus
Cluster-10880.0_orf1	Unknown	55.788	67.304	9.7	5	5	5	1.057	0.23312	1.044	0.51066	1.113	0.25662	1.099	0.25394	cytoplasm
Cluster-11076.0_orf1	Peroxidase 3 OS=Arabidopsis thaliana GN=PER3 PE=2 SV=1	16.569	10.824	5.5	2	2	2	0.918	0.68318	0.888	0.65148	1.22	0.42978	1.18	0.49852	chloroplast	GO:0008152 metabolic process; GO:0006950 response to stress; GO:0055114 oxidation-reduction process; GO:0044710 single-organism metabolic process; GO:0006979 response to oxidative stress; GO:0044699 single-organism process; GO:0050896 response to stimulus;		GO:0097159 organic cyclic compound binding; GO:1901363 heterocyclic compound binding; GO:0020037 heme binding; GO:0003824 catalytic activity; GO:0005488 binding; GO:0016209 antioxidant activity; GO:0004601 peroxidase activity; GO:0046906 tetrapyrrole binding; GO:0016491 oxidoreductase activity; GO:0016684 oxidoreductase activity, acting on peroxide as acceptor;	K00430	E1.11.1.7; peroxidase [EC:1.11.1.7]	gmx01100 Metabolic pathways - Glycine max (soybean); gmx01110 Biosynthesis of secondary metabolites - Glycine max (soybean); gmx00940 Phenylpropanoid biosynthesis - Glycine max (soybean);	IPR002016;	Haem peroxidase, plant/fungal/bacterial;
Cluster-11302.0_orf1	Auxin-responsive protein SAUR50 OS=Helianthus annuus PE=3 SV=1	44.977	6.2693	3.4	1	1	1	0.727		0.936		0.798		1.027		cytoplasm	GO:0009733 response to auxin; GO:0009719 response to endogenous stimulus; GO:0042221 response to chemical; GO:0010033 response to organic substance; GO:0050896 response to stimulus; GO:0009725 response to hormone;			K14488	SAUR; SAUR family protein	gmx04075 Plant hormone signal transduction - Glycine max (soybean);
Cluster-11414.0_orf1	Unknown	70.779	7.415	1.6	1	1	1	3.499		3.689		1.024		1.08		chloroplast
Cluster-11522.0_orf1	Cytosolic sulfotransferase 15 OS=Arabidopsis thaliana GN=SOT15 PE=1 SV=1	38.526	20.898	8.9	3	3	3	1.421	0.114978	1.15	0.040159	0.963	0.157179	0.779	0.41334	cytoplasm			GO:0008146 sulfotransferase activity; GO:0016782 transferase activity, transferring sulfur-containing groups; GO:0003824 catalytic activity; GO:0016740 transferase activity;				IPR000863; IPR027417;	Sulfotransferase domain; P-loop containing nucleoside triphosphate hydrolase;
Cluster-11789.0_orf1	Unknown	93.474	13.4	2.7	2	2	2									nucleus
Cluster-11817.3_orf1	Cytochrome b5 domain-containing protein RLF OS=Arabidopsis thaliana GN=RLF PE=2 SV=1	28.718	6.1783	3.5	1	1	1									chloroplast			GO:0097159 organic cyclic compound binding; GO:1901363 heterocyclic compound binding; GO:0020037 heme binding; GO:0046906 tetrapyrrole binding; GO:0005488 binding;				IPR001199;	Cytochrome b5-like heme/steroid binding domain;
Cluster-11955.0_orf1	"Prohibitin-3, mitochondrial OS=Arabidopsis thaliana GN=PHB3 PE=1 SV=1"	20.108	9.1568	6	1	2	1	1.083	0.064218	1.119	0.044439	0.949	0.20854	0.981	0.278	cytoplasm		GO:0016020 membrane;		K17080			IPR001107;	Band 7 domain;
Cluster-12104.0_orf1	GDSL esterase/lipase At5g45920 OS=Arabidopsis thaliana GN=At5g45920 PE=2 SV=1	25.22	22.353	14.7	3	3	3	0.784	0.129716	0.946	0.805	1.078	0.26132	1.301	0.2737	cytoplasm							IPR013830;	SGNH hydrolase-type esterase domain;
Cluster-12219.0_orf1	Unknown	137.52	60.555	4.7	6	6	6	0.982	0.77928	1.012	0.49314	0.984	0.85322	1.014	0.62582	nucleus
Cluster-1235.0_orf1	Unknown	61.946	85.442	9.4	7	9	1	1.034	0.2699	1.028	0.28772	1.028	0.29754	1.022	0.41906	nucleus
Cluster-12407.0_orf1	Non-specific lipid-transfer protein 8 OS=Arabidopsis thaliana GN=LTP8 PE=3 SV=1	69.667	12.722	1.1	2	2	2	2.001	0.0133205	1.389	0.015781	1.851	0.0088438	1.285	0.125237	extracellular	GO:0006810 transport; GO:0006869 lipid transport; GO:1902578 single-organism localization; GO:0044699 single-organism process; GO:0010876 lipid localization; GO:0071702 organic substance transport; GO:0033036 macromolecule localization; GO:0051179 localization; GO:0044765 single-organism transport; GO:0051234 establishment of localization;		GO:0008289 lipid binding; GO:0005488 binding;				IPR016140;	Bifunctional inhibitor/plant lipid transfer protein/seed storage helical domain;
Cluster-12418.0_orf1	MLP-like protein 423 OS=Arabidopsis thaliana GN=MLP423 PE=2 SV=1	17.549	103.63	63.1	10	13	10	0.909	0.00024206	0.795	7.0929e-08	1.549	1.40943e-12	1.353	1.0563e-11	cytoplasm	GO:0006952 defense response; GO:0050896 response to stimulus; GO:0006950 response to stress; GO:0009607 response to biotic stimulus;						IPR023393; IPR000916;	START-like domain; Bet v I/Major latex protein;
Cluster-1252.10093_orf1	Peroxisomal (S)-2-hydroxy-acid oxidase GLO5 OS=Arabidopsis thaliana GN=GLO5 PE=1 SV=1	33.511	-2	8.8	3	14	1									cytoplasm	GO:0044699 single-organism process; GO:0008152 metabolic process; GO:0055114 oxidation-reduction process; GO:0044710 single-organism metabolic process;		GO:0097159 organic cyclic compound binding; GO:1901363 heterocyclic compound binding; GO:0097367 carbohydrate derivative binding; GO:1901265 nucleoside phosphate binding; GO:0003824 catalytic activity; GO:0032553 ribonucleotide binding; GO:0005488 binding; GO:0043167 ion binding; GO:0043168 anion binding; GO:0000166 nucleotide binding; GO:0010181 FMN binding; GO:0048037 cofactor binding; GO:00164…	K11517	HAO; (S)-2-hydroxy-acid oxidase [EC:1.1.3.15]	gmx01100 Metabolic pathways - Glycine max (soybean); gmx04146 Peroxisome - Glycine max (soybean); gmx00630 Glyoxylate and dicarboxylate metabolism - Glycine max (soybean); gmx01110 Biosynthesis of secondary metabolites - Glycine max (soybean); gmx01200 Carbon metabolism - Glycine max (soybean);	IPR013785; IPR000262;	Aldolase-type TIM barrel; FMN-dependent dehydrogenase;
Cluster-1252.10109_orf1	"Protein RETICULATA-RELATED 4, chloroplastic OS=Arabidopsis thaliana GN=RER4 PE=2 SV=1"	28.271	18.395	9.8	2	6	1	1.032	0.66228	0.923	0.7295	1.081	0.6888	0.967	0.81222	chloroplast
Cluster-1252.10110_orf1	"Protein RETICULATA-RELATED 4, chloroplastic OS=Arabidopsis thaliana GN=RER4 PE=2 SV=1"	14.854	13.596	15.2	2	2	2									chloroplast
Cluster-1252.10116_orf1	Heat shock cognate protein 80 OS=Solanum lycopersicum GN=HSC80 PE=2 SV=1	28.69	10.62	4.7	1	1	1	1.336		1.291		1.089		1.053		cytoplasm	GO:0006457 protein folding; GO:0006950 response to stress; GO:0050896 response to stimulus; GO:0009987 cellular process;		GO:0005524 ATP binding; GO:1901265 nucleoside phosphate binding; GO:0001882 nucleoside binding; GO:0043167 ion binding; GO:0005515 protein binding; GO:0000166 nucleotide binding; GO:0097159 organic cyclic compound binding; GO:1901363 heterocyclic compound binding; GO:0032549 ribonucleoside binding; GO:0097367 carbohydrate derivative binding; GO:0032553 ribonucleotide binding; GO:0005488 binding; …	K04079	HSP90A; molecular chaperone HtpG	gmx04141 Protein processing in endoplasmic reticulum - Glycine max (soybean); gmx04626 Plant-pathogen interaction - Glycine max (soybean);	IPR020575; IPR003594;	Heat shock protein Hsp90, N-terminal; Histidine kinase-like ATPase, C-terminal domain;
Cluster-1252.10162_orf1	Basic endochitinase C OS=Secale cereale GN=rscc PE=1 SV=1	5.4781	36.964	44.9	1	1	1									chloroplast	GO:1901071 glucosamine-containing compound metabolic process; GO:0006030 chitin metabolic process; GO:0044036 cell wall macromolecule metabolic process; GO:0006026 aminoglycan catabolic process; GO:1901136 carbohydrate derivative catabolic process; GO:0006807 nitrogen compound metabolic process; GO:0006032 chitin catabolic process; GO:1901072 glucosamine-containing compound catabolic process; GO:…		GO:0004553 hydrolase activity, hydrolyzing O-glycosyl compounds; GO:0016787 hydrolase activity; GO:0004568 chitinase activity; GO:0003824 catalytic activity; GO:0016798 hydrolase activity, acting on glycosyl bonds;	K20547	CHIB; basic endochitinase B [EC:3.2.1.14]	gmx01100 Metabolic pathways - Glycine max (soybean); gmx00520 Amino sugar and nucleotide sugar metabolism - Glycine max (soybean); gmx04016 MAPK signaling pathway - plant - Glycine max (soybean);	IPR000726; IPR023346;	Glycoside hydrolase, family 19, catalytic; Lysozyme-like domain;
Cluster-1252.10258_orf1	Unknown	30.029	33.799	17.4	4	4	4	1.103		0.952		0.965		0.833		chloroplast	GO:0008152 metabolic process;		GO:0016787 hydrolase activity; GO:0003824 catalytic activity;	K20860	FHY1; FMN hydrolase / 5-amino-6-(5-phospho-D-ribitylamino)uracil phosphatase [EC:3.1.3.102 3.1.3.104]	gmx01100 Metabolic pathways - Glycine max (soybean); gmx01110 Biosynthesis of secondary metabolites - Glycine max (soybean); gmx00740 Riboflavin metabolism - Glycine max (soybean);	IPR023214;	HAD-like domain;
Cluster-1252.10514_orf1	Sm-like protein LSM8 OS=Arabidopsis thaliana GN=LSM8 PE=1 SV=1	13.973	18.846	19.5	2	2	2	0.814		0.938		0.849		0.979		chloroplast	GO:0006396 RNA processing; GO:0006725 cellular aromatic compound metabolic process; GO:1901360 organic cyclic compound metabolic process; GO:0006807 nitrogen compound metabolic process; GO:0044238 primary metabolic process; GO:0044237 cellular metabolic process; GO:0071704 organic substance metabolic process; GO:0006397 mRNA processing; GO:0016070 RNA metabolic process; GO:0000398 mRNA splicing, …	GO:0043229 intracellular organelle; GO:0044446 intracellular organelle part; GO:0046540 U4/U6 x U5 tri-snRNP complex; GO:0032991 macromolecular complex; GO:0044424 intracellular part; GO:0005623 cell; GO:0044422 organelle part; GO:0097525 spliceosomal snRNP complex; GO:0097526 spliceosomal tri-snRNP complex; GO:0043231 intracellular membrane-bounded organelle; GO:0043226 organelle; GO:0005634 nuc…		K12627	LSM8; U6 snRNA-associated Sm-like protein LSm8	gmx03040 Spliceosome - Glycine max (soybean); gmx03018 RNA degradation - Glycine max (soybean);	IPR001163; IPR034103; IPR010920;	LSM domain, eukaryotic/archaea-type; Sm-like protein Lsm8; LSM domain;
Cluster-1252.10585_orf1	Unknown	62.299	13.581	2.8	2	2	2									cytoplasm
Cluster-1252.10600_orf2	Unknown	125.99	7.5347	5	7	8	1	1.217		1.003		1.238		1.02		mitochondria
Cluster-1252.10778_orf1	Probable prefoldin subunit 2 OS=Arabidopsis thaliana GN=At3g22480 PE=2 SV=1	19.034	11.186	8.9	2	2	2	0.943	0.186297	1.045	0.21018	0.959	0.3673	1.062	0.037923	cytoplasm	GO:0006457 protein folding; GO:0009987 cellular process;	GO:0016272 prefoldin complex; GO:0032991 macromolecular complex; GO:0043234 protein complex;	GO:0005515 protein binding; GO:0051082 unfolded protein binding; GO:0005488 binding;	K09549
Cluster-1252.10779_orf1	Unknown	24.034	5.9339	4.2	1	1	1									cytoplasm							IPR027485; IPR002733;	AMMECR1, N-terminal; AMMECR1 domain;
Cluster-1252.10788_orf1	Unknown	21.029	8.1049	8.4	1	1	1									chloroplast
Cluster-1252.10827_orf1	"Probable glucan 1,3-alpha-glucosidase OS=Arabidopsis thaliana GN=PSL5 PE=1 SV=1"	104.23	77.465	13.5	12	12	12	1.043	0.060737	1.085	0.2617	1.036	0.024743	1.077	0.148982	cytoplasm	GO:0008152 metabolic process; GO:0005975 carbohydrate metabolic process; GO:0044238 primary metabolic process; GO:0071704 organic substance metabolic process;		GO:0030246 carbohydrate binding; GO:0004553 hydrolase activity, hydrolyzing O-glycosyl compounds; GO:0016787 hydrolase activity; GO:0003824 catalytic activity; GO:0005488 binding; GO:0016798 hydrolase activity, acting on glycosyl bonds;	K05546	GANAB; alpha 1,3-glucosidase [EC:3.2.1.84]	gmx00510 N-Glycan biosynthesis - Glycine max (soybean); gmx01100 Metabolic pathways - Glycine max (soybean); gmx04141 Protein processing in endoplasmic reticulum - Glycine max (soybean);	IPR011013; IPR025887; IPR017853;	Galactose mutarotase-like domain; Glycoside hydrolase family 31, N-terminal domain; Glycoside hydrolase superfamily;
Cluster-1252.10871_orf1	Vesicle-associated protein 2-1 OS=Arabidopsis thaliana GN=PVA21 PE=1 SV=1	25.951	6.3075	3.1	1	1	1	1.082		1.353		0.846		1.059		plasma membrane							IPR008962; IPR000535;	PapD-like; Major sperm protein (MSP) domain;
Cluster-1252.11094_orf1	Endoplasmin homolog OS=Arabidopsis thaliana GN=HSP90-7 PE=1 SV=1	58.68	15.129	2.8	1	1	1	1.31		0.938		1.51		1.082		nucleus	GO:0006457 protein folding; GO:0006950 response to stress; GO:0050896 response to stimulus; GO:0009987 cellular process;		GO:0005524 ATP binding; GO:1901265 nucleoside phosphate binding; GO:0001882 nucleoside binding; GO:0043167 ion binding; GO:0005515 protein binding; GO:0000166 nucleotide binding; GO:0097159 organic cyclic compound binding; GO:1901363 heterocyclic compound binding; GO:0032549 ribonucleoside binding; GO:0097367 carbohydrate derivative binding; GO:0032553 ribonucleotide binding; GO:0005488 binding; …	K09487	HSP90B; heat shock protein 90kDa beta	gmx04141 Protein processing in endoplasmic reticulum - Glycine max (soybean); gmx04626 Plant-pathogen interaction - Glycine max (soybean);	IPR020568;	Ribosomal protein S5 domain 2-type fold;
Cluster-1252.11161_orf1	Unknown	30.086	30.051	13.5	4	5	4	0.946	0.3048	0.969	0.137002	1.009	0.142658	1.034	0.33904	chloroplast		GO:0005759 mitochondrial matrix; GO:0043229 intracellular organelle; GO:0044429 mitochondrial part; GO:0005737 cytoplasm; GO:0044446 intracellular organelle part; GO:0044424 intracellular part; GO:0005623 cell; GO:0005739 mitochondrion; GO:0044422 organelle part; GO:0031974 membrane-enclosed lumen; GO:0043226 organelle; GO:0043231 intracellular membrane-bounded organelle; GO:0070013 intracellular…		K15414
Cluster-1252.11174_orf1	F-box/FBD/LRR-repeat protein At1g16930 OS=Arabidopsis thaliana GN=At1g16930 PE=2 SV=1	99.337	19.164	3.3	3	3	3	0.762		0.896		0.877		1.03		cytoplasm			GO:0005515 protein binding; GO:0005488 binding;				IPR001810;	F-box domain;
Cluster-1252.11229_orf1	Unknown	26.406	8.4945	4.2	1	1	1	1.108		1.025		0.991		0.917		chloroplast							IPR016181;	Acyl-CoA N-acyltransferase;
Cluster-1252.11246_orf1	Pectin acetylesterase 12 OS=Arabidopsis thaliana GN=PAE12 PE=2 SV=1	46.738	6.6094	3.3	1	1	1	2.087		1.504		1.047		0.755		extracellular			GO:0016787 hydrolase activity; GO:0003824 catalytic activity;	K19882
Cluster-1252.11260_orf2	"tRNA(adenine(34)) deaminase, chloroplastic OS=Arabidopsis thaliana GN=TADA PE=1 SV=1"	21.407	24.404	13.8	2	2	2	0.764	0.064944	1.008	0.93546	0.805	0.12964	1.063	0.5052	cytoplasm			GO:0043169 cation binding; GO:0046872 metal ion binding; GO:0016787 hydrolase activity; GO:0008270 zinc ion binding; GO:0046914 transition metal ion binding; GO:0003824 catalytic activity; GO:0005488 binding; GO:0043167 ion binding;				IPR002125; IPR016193;	Cytidine and deoxycytidylate deaminases, zinc-binding; Cytidine deaminase-like;
Cluster-1252.11340_orf1	"Tryptophan--tRNA ligase, chloroplastic/mitochondrial OS=Arabidopsis thaliana GN=OVA4 PE=1 SV=1"	44.339	31.641	13	5	7	5	0.986	0.77412	1.048	0.48392	0.976	0.80682	1.037	0.35728	chloroplast	GO:0006518 peptide metabolic process; GO:0006725 cellular aromatic compound metabolic process; GO:0044267 cellular protein metabolic process; GO:0044699 single-organism process; GO:0009058 biosynthetic process; GO:1901566 organonitrogen compound biosynthetic process; GO:0043039 tRNA aminoacylation; GO:0044237 cellular metabolic process; GO:0071704 organic substance metabolic process; GO:0008152 m…	GO:0044424 intracellular part; GO:0005623 cell; GO:0044464 cell part; GO:0005622 intracellular; GO:0005737 cytoplasm;	GO:0004830 tryptophan-tRNA ligase activity; GO:0016876 ligase activity, forming aminoacyl-tRNA and related compounds; GO:0005524 ATP binding; GO:1901265 nucleoside phosphate binding; GO:0016875 ligase activity, forming carbon-oxygen bonds; GO:0001882 nucleoside binding; GO:0043167 ion binding; GO:0016874 ligase activity; GO:0000166 nucleotide binding; GO:0097159 organic cyclic compound binding; G…	K01867	WARS; tryptophanyl-tRNA synthetase [EC:6.1.1.2]	gmx00970 Aminoacyl-tRNA biosynthesis - Glycine max (soybean);	IPR014729;	Rossmann-like alpha/beta/alpha sandwich fold;
Cluster-1252.11457_orf1	Mitochondrial adenine nucleotide transporter ADNT1 OS=Arabidopsis thaliana GN=ADNT1 PE=1 SV=1	39.729	17.685	7.8	3	3	3									cytoskeleton	GO:0006810 transport; GO:0055085 transmembrane transport; GO:0051179 localization; GO:0051234 establishment of localization;		GO:0043169 cation binding; GO:0046872 metal ion binding; GO:0005509 calcium ion binding; GO:0005488 binding; GO:0043167 ion binding;	K14684			IPR023395; IPR002048; IPR011992;	Mitochondrial carrier domain; EF-hand domain; EF-hand domain pair;
Cluster-1252.11510_orf1	Mitochondrial pyruvate carrier 4 OS=Arabidopsis thaliana GN=MPC4 PE=3 SV=1	12.326	12.364	17.4	2	2	2									extracellular	GO:0006839 mitochondrial transport; GO:0044699 single-organism process; GO:0071702 organic substance transport; GO:0046942 carboxylic acid transport; GO:0015849 organic acid transport; GO:0051234 establishment of localization; GO:0006810 transport; GO:0006820 anion transport; GO:0015711 organic anion transport; GO:1902578 single-organism localization; GO:0015718 monocarboxylic acid transport; GO:…	GO:0016020 membrane; GO:0043229 intracellular organelle; GO:0044429 mitochondrial part; GO:0031090 organelle membrane; GO:0031967 organelle envelope; GO:0044446 intracellular organelle part; GO:0005737 cytoplasm; GO:0044424 intracellular part; GO:0005623 cell; GO:0044422 organelle part; GO:0005739 mitochondrion; GO:0005740 mitochondrial envelope; GO:0043231 intracellular membrane-bounded organell…
Cluster-1252.11619_orf1	Leukotriene A-4 hydrolase homolog OS=Arabidopsis thaliana GN=LKHA4 PE=2 SV=1	70.855	53.983	15.6	8	8	8	0.95	0.024377	0.987	0.7837	1.009	0.8258	1.048	0.087184	chloroplast			GO:0008233 peptidase activity; GO:0046914 transition metal ion binding; GO:0003824 catalytic activity; GO:0005488 binding; GO:0043167 ion binding; GO:0070011 peptidase activity, acting on L-amino acid peptides; GO:0046872 metal ion binding; GO:0043169 cation binding; GO:0016787 hydrolase activity; GO:0008237 metallopeptidase activity; GO:0008270 zinc ion binding;	K01254	LTA4H; leukotriene-A4 hydrolase [EC:3.3.2.6]	gmx01100 Metabolic pathways - Glycine max (soybean); gmx00590 Arachidonic acid metabolism - Glycine max (soybean);	IPR014782; IPR015211; IPR016024;	Peptidase M1, membrane alanine aminopeptidase, N-terminal; Peptidase M1, leukotriene A4 hydrolase/aminopeptidase C-terminal; Armadillo-type fold;
Cluster-1252.11677_orf1	Unknown	26.456	10.568	6.2	1	1	1	1.856		1.633		1.293		1.137		plasma membrane
Cluster-1252.11876_orf1	Unknown	28.601	6.3193	4.3	1	1	1									chloroplast	GO:0016310 phosphorylation; GO:0044267 cellular protein metabolic process; GO:0044238 primary metabolic process; GO:0044237 cellular metabolic process; GO:0006796 phosphate-containing compound metabolic process; GO:0071704 organic substance metabolic process; GO:0008152 metabolic process; GO:0006468 protein phosphorylation; GO:0006793 phosphorus metabolic process; GO:0044260 cellular macromolecul…		GO:0005524 ATP binding; GO:1901265 nucleoside phosphate binding; GO:0016773 phosphotransferase activity, alcohol group as acceptor; GO:0001882 nucleoside binding; GO:0043167 ion binding; GO:0004672 protein kinase activity; GO:0000166 nucleotide binding; GO:0097159 organic cyclic compound binding; GO:1901363 heterocyclic compound binding; GO:0032549 ribonucleoside binding; GO:0097367 carbohydrate …	K08851			IPR000719; IPR011009;	Protein kinase domain; Protein kinase-like domain;
Cluster-1252.11995_orf1	Probably inactive leucine-rich repeat receptor-like protein kinase At5g48380 OS=Arabidopsis thaliana GN=At5g48380 PE=1 SV=1	23.475	7.3016	5.2	1	1	1	0.976		1.008		0.87		0.899		chloroplast	GO:0016310 phosphorylation; GO:0044267 cellular protein metabolic process; GO:0044238 primary metabolic process; GO:0044237 cellular metabolic process; GO:0006796 phosphate-containing compound metabolic process; GO:0071704 organic substance metabolic process; GO:0008152 metabolic process; GO:0006468 protein phosphorylation; GO:0006793 phosphorus metabolic process; GO:0044260 cellular macromolecul…		GO:0005524 ATP binding; GO:1901265 nucleoside phosphate binding; GO:0016773 phosphotransferase activity, alcohol group as acceptor; GO:0001882 nucleoside binding; GO:0043167 ion binding; GO:0004672 protein kinase activity; GO:0000166 nucleotide binding; GO:0097159 organic cyclic compound binding; GO:1901363 heterocyclic compound binding; GO:0032549 ribonucleoside binding; GO:0097367 carbohydrate …				IPR000719; IPR011009;	Protein kinase domain; Protein kinase-like domain;
Cluster-1252.12061_orf1	Unknown	18.781	18.508	14.4	2	2	2									cytoplasm	GO:0044699 single-organism process; GO:0008152 metabolic process; GO:0055114 oxidation-reduction process; GO:0044710 single-organism metabolic process;		GO:0016701 oxidoreductase activity, acting on single donors with incorporation of molecular oxygen; GO:0016703 oxidoreductase activity, acting on single donors with incorporation of molecular oxygen, incorporation of one atom of oxygen (internal monooxygenases or internal mixed function oxidases); GO:0004497 monooxygenase activity; GO:0003824 catalytic activity; GO:0018580 nitronate monooxygenase…				IPR013785; IPR004136;	Aldolase-type TIM barrel; Nitronate monooxygenase;
Cluster-1252.12111_orf1	Unknown	26.807	6.7122	3.7	1	1	1									nucleus			GO:0097159 organic cyclic compound binding; GO:1901363 heterocyclic compound binding; GO:0003677 DNA binding; GO:0005488 binding; GO:0003676 nucleic acid binding;				IPR001005; IPR009057;	SANT/Myb domain; Homeobox domain-like;
Cluster-1252.12162_orf1	Galactinol synthase 1 OS=Arabidopsis thaliana GN=GOLS1 PE=1 SV=1	69.813	18.437	4.1	3	3	3	0.877		0.985		1.026		1.153		cytoplasm				K18819	GOLS; inositol 3-alpha-galactosyltransferase [EC:2.4.1.123]	gmx00052 Galactose metabolism - Glycine max (soybean);	IPR029044;	Nucleotide-diphospho-sugar transferases;
Cluster-1252.12198_orf1	Putative FBD-associated F-box protein At3g50710 OS=Arabidopsis thaliana GN=At3g50710 PE=4 SV=1	53.127	7.9895	1.8	1	1	1	1.438		0.937		1.742		1.135		chloroplast							IPR006566;	FBD domain;
Cluster-1252.12264_orf1	Inositol-pentakisphosphate 2-kinase OS=Arabidopsis thaliana GN=IPK1 PE=1 SV=1	53.161	30.199	8.5	3	3	3	0.91	0.2311	0.955	0.58108	0.936	0.324	0.983	0.8344	nucleus			GO:0035299 inositol pentakisphosphate 2-kinase activity; GO:0005524 ATP binding; GO:1901265 nucleoside phosphate binding; GO:0016773 phosphotransferase activity, alcohol group as acceptor; GO:0001882 nucleoside binding; GO:0043167 ion binding; GO:0000166 nucleotide binding; GO:0097159 organic cyclic compound binding; GO:1901363 heterocyclic compound binding; GO:0032549 ribonucleoside binding; GO:…	K10572	IPPK; inositol-pentakisphosphate 2-kinase [EC:2.7.1.158]	gmx00562 Inositol phosphate metabolism - Glycine max (soybean); gmx01100 Metabolic pathways - Glycine max (soybean); gmx04070 Phosphatidylinositol signaling system - Glycine max (soybean);	IPR013785;	Aldolase-type TIM barrel;
Cluster-1252.12332_orf1	Agmatine deiminase OS=Arabidopsis thaliana GN=AIH PE=1 SV=2	42.558	48.792	18.3	6	6	6	0.985	0.77712	1.184	0.0127214	0.884	0.0025443	1.062	0.70424	cytoskeleton	GO:0044106 cellular amine metabolic process; GO:0097164 ammonium ion metabolic process; GO:0006807 nitrogen compound metabolic process; GO:0009058 biosynthetic process; GO:1901566 organonitrogen compound biosynthetic process; GO:1901576 organic substance biosynthetic process; GO:0044237 cellular metabolic process; GO:0044249 cellular biosynthetic process; GO:0071704 organic substance metabolic pr…		GO:0016787 hydrolase activity; GO:0003824 catalytic activity; GO:0004668 protein-arginine deiminase activity; GO:0016810 hydrolase activity, acting on carbon-nitrogen (but not peptide) bonds; GO:0047632 agmatine deiminase activity; GO:0016813 hydrolase activity, acting on carbon-nitrogen (but not peptide) bonds, in linear amidines;	K10536	aguA; agmatine deiminase [EC:3.5.3.12]	gmx01100 Metabolic pathways - Glycine max (soybean); gmx00330 Arginine and proline metabolism - Glycine max (soybean);
Cluster-1252.12353_orf1	Caffeoylshikimate esterase OS=Arabidopsis thaliana GN=CSE PE=1 SV=1	46.255	49.419	14.2	6	6	6	1.347	0.00107981	1.173	0.0054978	1.149	0.024782	1	0.9205	cytoplasm				K01054	MGLL; acylglycerol lipase [EC:3.1.1.23]	gmx01100 Metabolic pathways - Glycine max (soybean); gmx00561 Glycerolipid metabolism - Glycine max (soybean);	IPR029058; IPR000073; IPR022742;	Alpha/Beta hydrolase fold; Alpha/beta hydrolase fold-1; Serine aminopeptidase, S33;
Cluster-1252.12441_orf1	"Bifunctional protein FolD 4, chloroplastic OS=Arabidopsis thaliana GN=FOLD4 PE=1 SV=1"	45.514	58.416	16.1	8	10	8	1.036	0.9331	1.044	0.6736	0.993	0.2416	1.001	0.23018	chloroplast	GO:0051188 cofactor biosynthetic process; GO:0042559 pteridine-containing compound biosynthetic process; GO:0006725 cellular aromatic compound metabolic process; GO:0016053 organic acid biosynthetic process; GO:0042398 cellular modified amino acid biosynthetic process; GO:0044699 single-organism process; GO:0009058 biosynthetic process; GO:1901566 organonitrogen compound biosynthetic process; GO:…		GO:0004488 methylenetetrahydrofolate dehydrogenase (NADP+) activity; GO:0016645 oxidoreductase activity, acting on the CH-NH group of donors; GO:0016646 oxidoreductase activity, acting on the CH-NH group of donors, NAD or NADP as acceptor; GO:0003824 catalytic activity; GO:0016491 oxidoreductase activity;				IPR020631; IPR016040; IPR020630;	Tetrahydrofolate dehydrogenase/cyclohydrolase, NAD(P)-binding domain; NAD(P)-binding domain; Tetrahydrofolate dehydrogenase/cyclohydrolase, catalytic domain;
Cluster-1252.12454_orf1	Unknown	50.749	18.123	8.5	4	4	2	0.857		1.152		0.881		1.183		mitochondria			GO:0005524 ATP binding; GO:1901265 nucleoside phosphate binding; GO:0001882 nucleoside binding; GO:0043167 ion binding; GO:0000166 nucleotide binding; GO:0097159 organic cyclic compound binding; GO:1901363 heterocyclic compound binding; GO:0032549 ribonucleoside binding; GO:0097367 carbohydrate derivative binding; GO:0032553 ribonucleotide binding; GO:0005488 binding; GO:0032550 purine ribonucleo…	K17681			IPR003959; IPR021911; IPR027417;	ATPase, AAA-type, core; ATPase family AAA domain-containing protein 3, domain of unknown function DUF3523; P-loop containing nucleoside triphosphate hydrolase;
Cluster-1252.12506_orf1	WD-40 repeat-containing protein MSI4 OS=Arabidopsis thaliana GN=MSI4 PE=1 SV=3	53.503	24.962	10.7	4	4	4									cytoplasm			GO:0005515 protein binding; GO:0005488 binding;	K10752			IPR022052; IPR017986; IPR015943;	Histone-binding protein RBBP4, N-terminal; WD40-repeat-containing domain; WD40/YVTN repeat-like-containing domain;
Cluster-1252.12534_orf1	Lecithin-cholesterol acyltransferase-like 1 OS=Arabidopsis thaliana GN=LCAT1 PE=2 SV=1	52.486	30.697	7.2	3	3	3	1.085	0.081916	1.117	0.25834	0.838	0.15734	0.862	0.0029419	chloroplast	GO:0044699 single-organism process; GO:0008152 metabolic process; GO:0044238 primary metabolic process; GO:0044710 single-organism metabolic process; GO:0006629 lipid metabolic process; GO:0071704 organic substance metabolic process;		GO:0016746 transferase activity, transferring acyl groups; GO:0003824 catalytic activity; GO:0016740 transferase activity; GO:0016747 transferase activity, transferring acyl groups other than amino-acyl groups; GO:0008374 O-acyltransferase activity;	K06129	LYPLA3; lysophospholipase III [EC:3.1.1.5]	gmx00564 Glycerophospholipid metabolism - Glycine max (soybean);	IPR029058;	Alpha/Beta hydrolase fold;
Cluster-1252.12745_orf1	Unknown	24.884	6.0211	3.6	1	1	1									nucleus							IPR000313;	PWWP domain;
Cluster-1252.12857_orf1	Unknown	35.392	24.015	11.1	3	3	3	1.443	0.0183608	1.187	0.164243	1.091	0.39706	0.897	0.021716	cytoplasm			GO:0098599 palmitoyl hydrolase activity; GO:0016787 hydrolase activity; GO:0003824 catalytic activity;	K01074	PPT; palmitoyl-protein thioesterase [EC:3.1.2.22]	gmx01100 Metabolic pathways - Glycine max (soybean); gmx01212 Fatty acid metabolism - Glycine max (soybean); gmx00062 Fatty acid elongation - Glycine max (soybean);	IPR029058;	Alpha/Beta hydrolase fold;
Cluster-1252.12904_orf1	UDP-glycosyltransferase 88F3 OS=Pyrus communis GN=UGT88F3 PE=2 SV=1	58.355	17.61	5.4	3	3	3									cytoplasm	GO:0008152 metabolic process;		GO:0016757 transferase activity, transferring glycosyl groups; GO:0016758 transferase activity, transferring hexosyl groups; GO:0003824 catalytic activity; GO:0016740 transferase activity;
Cluster-1252.12930_orf1	Calmodulin-like protein 11 OS=Arabidopsis thaliana GN=CML11 PE=2 SV=1	20.258	6.961	6.2	1	1	1	0.93		1.087		0.987		1.154		cytoplasm			GO:0043169 cation binding; GO:0046872 metal ion binding; GO:0005509 calcium ion binding; GO:0005488 binding; GO:0043167 ion binding;	K06268			IPR011992; IPR002048;	EF-hand domain pair; EF-hand domain;
Cluster-1252.13020_orf1	UDP-glucose 6-dehydrogenase 4 OS=Oryza sativa subsp. japonica GN=UGD4 PE=2 SV=1	24.109	17.195	11.3	2	2	2	0.908	0.39026	0.89	0.175581	1.085	0.113698	1.064	0.59036	extracellular	GO:0044699 single-organism process; GO:0008152 metabolic process; GO:0055114 oxidation-reduction process; GO:0044710 single-organism metabolic process;		GO:0097159 organic cyclic compound binding; GO:1901363 heterocyclic compound binding; GO:0016614 oxidoreductase activity, acting on CH-OH group of donors; GO:0016616 oxidoreductase activity, acting on the CH-OH group of donors, NAD or NADP as acceptor; GO:1901265 nucleoside phosphate binding; GO:0051287 NAD binding; GO:0003824 catalytic activity; GO:0005488 binding; GO:0000166 nucleotide binding;…	K00012	UGDH; UDPglucose 6-dehydrogenase [EC:1.1.1.22]	gmx01100 Metabolic pathways - Glycine max (soybean); gmx00520 Amino sugar and nucleotide sugar metabolism - Glycine max (soybean); gmx00053 Ascorbate and aldarate metabolism - Glycine max (soybean); gmx00040 Pentose and glucuronate interconversions - Glycine max (soybean);	IPR008927; IPR016040; IPR014027; IPR014026;	6-phosphogluconate dehydrogenase C-terminal domain-like; NAD(P)-binding domain; UDP-glucose/GDP-mannose dehydrogenase, C-terminal; UDP-glucose/GDP-mannose dehydrogenase, dimerisation;
Cluster-1252.13086_orf1	Aldo-keto reductase family 4 member C9 OS=Arabidopsis thaliana GN=AKR4C9 PE=1 SV=1	67.598	15.522	5.3	3	3	2	1.053		1.034		1.013		0.994		chloroplast	GO:0044699 single-organism process; GO:0008152 metabolic process; GO:0055114 oxidation-reduction process; GO:0044710 single-organism metabolic process;		GO:0003824 catalytic activity; GO:0016491 oxidoreductase activity;	K00002	AKR1A1; alcohol dehydrogenase (NADP+) [EC:1.1.1.2]	gmx01100 Metabolic pathways - Glycine max (soybean); gmx00561 Glycerolipid metabolism - Glycine max (soybean); gmx01110 Biosynthesis of secondary metabolites - Glycine max (soybean); gmx00040 Pentose and glucuronate interconversions - Glycine max (soybean); gmx00010 Glycolysis / Gluconeogenesis - Glycine max (soybean);	IPR023210;	NADP-dependent oxidoreductase domain;
Cluster-1252.13194_orf1	Unknown	35.254	18.471	8.5	3	3	3	0.988	0.87564	0.988	0.88566	0.973	0.72372	0.974	0.75172	chloroplast				K06966
Cluster-1252.13271_orf1	Basic secretory protease (Fragments) OS=Boswellia serrata PE=1 SV=1	26.067	67.196	32.5	8	9	8	1.676	9.6491e-09	1.278	1.7769e-06	1.247	4.1371e-05	0.951	0.70168	chloroplast
Cluster-1252.13339_orf1	"Cytochrome c6, chloroplastic OS=Arabidopsis thaliana GN=PETJ PE=1 SV=1"	21.203	8.0747	5.3	1	1	1	1.321		1.158		1.138		0.998		nucleus			GO:0097159 organic cyclic compound binding; GO:1901363 heterocyclic compound binding; GO:0009055 electron carrier activity; GO:0020037 heme binding; GO:0046906 tetrapyrrole binding; GO:0005488 binding;	K08906	petJ; cytochrome c6	gmx00195 Photosynthesis - Glycine max (soybean);	IPR009056;	Cytochrome c-like domain;
Cluster-1252.13424_orf1	AT-hook motif nuclear-localized protein 1 OS=Arabidopsis thaliana GN=AHL1 PE=1 SV=1	29.77	6.3297	3.4	1	1	1									nucleus							IPR005175;	PPC domain;
Cluster-1252.13440_orf1	"Betaine aldehyde dehydrogenase 1, chloroplastic OS=Arabidopsis thaliana GN=ALDH10A8 PE=2 SV=1"	57.825	13.421	5.7	3	3	2	1.157		1.254		0.887		0.961		mitochondria	GO:0044699 single-organism process; GO:0008152 metabolic process; GO:0055114 oxidation-reduction process; GO:0044710 single-organism metabolic process;		GO:0016620 oxidoreductase activity, acting on the aldehyde or oxo group of donors, NAD or NADP as acceptor; GO:0003824 catalytic activity; GO:0016491 oxidoreductase activity; GO:0016903 oxidoreductase activity, acting on the aldehyde or oxo group of donors;	K00130	betB; betaine-aldehyde dehydrogenase [EC:1.2.1.8]	gmx01100 Metabolic pathways - Glycine max (soybean); gmx00260 Glycine, serine and threonine metabolism - Glycine max (soybean);	IPR016161; IPR015590; IPR016162; IPR016163;	Aldehyde/histidinol dehydrogenase; Aldehyde dehydrogenase domain; Aldehyde dehydrogenase N-terminal domain; Aldehyde dehydrogenase, C-terminal;
Cluster-1252.13448_orf1	Unknown	55.794	61.732	9.6	5	8	5	1.073	0.0094847	0.998	0.7332	1.136	0.00133697	1.056	0.42922	chloroplast
Cluster-1252.1344_orf1	Unknown	120.6	6.365	0.8	1	1	1	1.261		0.964		1.138		0.869		plasma membrane							IPR015300;	DNA-binding pseudobarrel domain;
Cluster-1252.13458_orf1	Unknown	19.001	31.373	22.8	3	3	3	0.915	0.19556	0.881	0.078721	0.993	0.89036	0.956	0.37206	chloroplast
Cluster-1252.13552_orf1	SNF1-related protein kinase regulatory subunit beta-1 OS=Arabidopsis thaliana GN=KINB1 PE=1 SV=1	33.081	6.0526	2.6	1	1	1									chloroplast			GO:0005515 protein binding; GO:0005488 binding;	K07199			IPR014756; IPR006828; IPR032640;	Immunoglobulin E-set; Association with the SNF1 complex (ASC) domain; AMP-activated protein kinase, glycogen-binding domain;
Cluster-1252.13635_orf1	Mitochondrial succinate-fumarate transporter 1 OS=Arabidopsis thaliana GN=SFC1 PE=2 SV=1	35.129	6.689	2.5	1	1	1									nucleus				K15100			IPR023395;	Mitochondrial carrier domain;
Cluster-1252.13769_orf1	Choline-phosphate cytidylyltransferase 2 OS=Arabidopsis thaliana GN=CCT2 PE=1 SV=1	37.914	13.937	12.3	3	3	2									peroxisome	GO:0009058 biosynthetic process; GO:0008152 metabolic process;		GO:0003824 catalytic activity;	K00968	PCYT1; choline-phosphate cytidylyltransferase [EC:2.7.7.15]	gmx01100 Metabolic pathways - Glycine max (soybean); gmx00564 Glycerophospholipid metabolism - Glycine max (soybean); gmx00440 Phosphonate and phosphinate metabolism - Glycine max (soybean);	IPR014729; IPR004821;	Rossmann-like alpha/beta/alpha sandwich fold; Cytidyltransferase-like domain;
Cluster-1252.13803_orf1	Nuclear pore complex protein GP210 OS=Arabidopsis thaliana GN=GB210 PE=1 SV=1	213.87	25.424	2.1	4	4	4	1.071	0.45248	0.954	0.70672	1.083	0.36858	0.964	0.77806	plasma membrane				K14314	NUP210; nuclear pore complex protein Nup210	gmx03013 RNA transport - Glycine max (soybean);	IPR008964; IPR003343;	Invasin/intimin cell-adhesion fragments; Bacterial Ig-like, group 2;
Cluster-1252.13818_orf1	Unknown	26.539	158.87	30.4	6	7	6	1.075	0.0046017	1.106	0.027081	1.017	0.175124	1.047	0.65566	chloroplast
Cluster-1252.13821_orf1	Mevalonate kinase OS=Arabidopsis thaliana GN=At5g27450 PE=2 SV=1	42.945	6.7102	2.2	1	1	1	1.084		1.144		0.972		1.026		chloroplast	GO:0006720 isoprenoid metabolic process; GO:0044711 single-organism biosynthetic process; GO:0044763 single-organism cellular process; GO:0044699 single-organism process; GO:0009058 biosynthetic process; GO:0044255 cellular lipid metabolic process; GO:0044238 primary metabolic process; GO:1901576 organic substance biosynthetic process; GO:0044237 cellular metabolic process; GO:0044249 cellular bi…	GO:0044424 intracellular part; GO:0005623 cell; GO:0044464 cell part; GO:0005622 intracellular; GO:0005737 cytoplasm;	GO:0005524 ATP binding; GO:1901265 nucleoside phosphate binding; GO:0016773 phosphotransferase activity, alcohol group as acceptor; GO:0001882 nucleoside binding; GO:0043167 ion binding; GO:0000166 nucleotide binding; GO:0004496 mevalonate kinase activity; GO:0097159 organic cyclic compound binding; GO:1901363 heterocyclic compound binding; GO:0032549 ribonucleoside binding; GO:0097367 carbohydra…	K00869	E2.7.1.36; mevalonate kinase [EC:2.7.1.36]	gmx01100 Metabolic pathways - Glycine max (soybean); gmx04146 Peroxisome - Glycine max (soybean); gmx01110 Biosynthesis of secondary metabolites - Glycine max (soybean); gmx00900 Terpenoid backbone biosynthesis - Glycine max (soybean);	IPR020568; IPR006204; IPR014721; IPR013750;	Ribosomal protein S5 domain 2-type fold; GHMP kinase N-terminal domain; Ribosomal protein S5 domain 2-type fold, subgroup; GHMP kinase, C-terminal domain;
Cluster-1252.13953_orf1	Cytochrome b5 OS=Nicotiana tabacum PE=2 SV=1	20.247	42.252	20.7	3	3	3	1.112	0.114035	1.056	0.3267	1.049	0.3528	0.997	0.94388	vacuolar membrane			GO:0097159 organic cyclic compound binding; GO:1901363 heterocyclic compound binding; GO:0020037 heme binding; GO:0046906 tetrapyrrole binding; GO:0005488 binding;				IPR001199;	Cytochrome b5-like heme/steroid binding domain;
Cluster-1252.13995_orf1	"Protein-ribulosamine 3-kinase, chloroplastic OS=Arabidopsis thaliana GN=At3g61080 PE=1 SV=2"	39.317	43.969	20.6	6	7	6	1.153	0.0172416	1.187	0.00166404	0.877	0.0100791	0.903	0.0035012	chloroplast							IPR011009;	Protein kinase-like domain;
Cluster-1252.14041_orf1	Unknown	101.91	11.646	1.7	2	2	2	0.911		0.876		0.927		0.891		chloroplast	GO:0008152 metabolic process; GO:0044260 cellular macromolecule metabolic process; GO:0044267 cellular protein metabolic process; GO:0006464 cellular protein modification process; GO:0043170 macromolecule metabolic process; GO:0019538 protein metabolic process; GO:0044238 primary metabolic process; GO:0043412 macromolecule modification; GO:0036211 protein modification process; GO:0044237 cellular…			K16609			IPR032675;	Leucine-rich repeat domain, L domain-like;
Cluster-1252.14061_orf1	Protein IN2-1 homolog B OS=Oryza sativa subsp. japonica GN=GSTZ5 PE=2 SV=1	34.388	32.585	15.9	5	6	5	1.229	0.00028111	1.116	0.025981	1.195	0.00197598	1.085	0.36206	chloroplast			GO:0005515 protein binding; GO:0005488 binding;	K00799	GST; glutathione S-transferase [EC:2.5.1.18]	gmx00480 Glutathione metabolism - Glycine max (soybean);	IPR010987; IPR012336; IPR004045;	Glutathione S-transferase, C-terminal-like; Thioredoxin-like fold; Glutathione S-transferase, N-terminal;
Cluster-1252.14109_orf1	"Alternative NAD(P)H-ubiquinone oxidoreductase C1, chloroplastic/mitochondrial OS=Arabidopsis thaliana GN=NDC1 PE=1 SV=2"	60.469	103.03	22.7	10	11	10	1.086	0.0093754	1.045	0.30696	0.943	0.35872	0.907	0.139697	chloroplast	GO:0044699 single-organism process; GO:0008152 metabolic process; GO:0055114 oxidation-reduction process; GO:0044710 single-organism metabolic process;		GO:0003824 catalytic activity; GO:0016491 oxidoreductase activity;	K17872			IPR023753;	FAD/NAD(P)-binding domain;
Cluster-1252.14180_orf1	Tetraketide alpha-pyrone reductase 2 OS=Arabidopsis thaliana GN=TKPR2 PE=1 SV=1	40.365	12.444	6.4	2	2	2	1.308		1.088		1.138		0.946		nucleus			GO:0048037 cofactor binding; GO:0003824 catalytic activity; GO:0005488 binding; GO:0050662 coenzyme binding;				IPR001509; IPR016040;	NAD-dependent epimerase/dehydratase; NAD(P)-binding domain;
Cluster-1252.14211_orf1	"FAD synthetase 2, chloroplastic OS=Arabidopsis thaliana GN=RIBF2 PE=1 SV=1"	42.556	13.773	4.2	2	2	2	1.027		1.076		0.858		0.898		cytoplasm	GO:0009110 vitamin biosynthetic process; GO:0018130 heterocycle biosynthetic process; GO:0044711 single-organism biosynthetic process; GO:0009231 riboflavin biosynthetic process; GO:0044281 small molecule metabolic process; GO:0044763 single-organism cellular process; GO:0044699 single-organism process; GO:1901360 organic cyclic compound metabolic process; GO:0006807 nitrogen compound metabolic p…		GO:0003919 FMN adenylyltransferase activity; GO:0016779 nucleotidyltransferase activity; GO:0003824 catalytic activity; GO:0016740 transferase activity; GO:0016772 transferase activity, transferring phosphorus-containing groups; GO:0070566 adenylyltransferase activity;				IPR014729; IPR015864;	Rossmann-like alpha/beta/alpha sandwich fold; FAD synthetase;
Cluster-1252.14325_orf1	"Arogenate dehydrogenase 1, chloroplastic OS=Arabidopsis thaliana GN=TYRAAT1 PE=1 SV=1"	58.022	31.687	6.1	3	3	1	1.139		1.025		0.986		0.887		chloroplast	GO:0006725 cellular aromatic compound metabolic process; GO:0016053 organic acid biosynthetic process; GO:0044699 single-organism process; GO:0009058 biosynthetic process; GO:1901566 organonitrogen compound biosynthetic process; GO:0044237 cellular metabolic process; GO:0071704 organic substance metabolic process; GO:0008152 metabolic process; GO:0006520 cellular amino acid metabolic process; GO:…		GO:0016627 oxidoreductase activity, acting on the CH-CH group of donors; GO:0008977 prephenate dehydrogenase (NAD+) activity; GO:0016628 oxidoreductase activity, acting on the CH-CH group of donors, NAD or NADP as acceptor; GO:0003824 catalytic activity; GO:0004665 prephenate dehydrogenase (NADP+) activity; GO:0016491 oxidoreductase activity;	K15227	TYRAAT; arogenate dehydrogenase (NADP+), plant [EC:1.3.1.78]	gmx01100 Metabolic pathways - Glycine max (soybean); gmx01230 Biosynthesis of amino acids - Glycine max (soybean); gmx01110 Biosynthesis of secondary metabolites - Glycine max (soybean); gmx00400 Phenylalanine, tyrosine and tryptophan biosynthesis - Glycine max (soybean);	IPR003099; IPR008927; IPR016040;	Prephenate dehydrogenase; 6-phosphogluconate dehydrogenase C-terminal domain-like; NAD(P)-binding domain;
Cluster-1252.14394_orf1	Unknown	26.185	34.244	21.8	4	6	4	1.045	0.60572	1.174	0.094243	0.947	0.52438	1.064	0.33022	chloroplast							IPR002589;	Macro domain;
Cluster-1252.14423_orf1	Serine carboxypeptidase-like 48 OS=Arabidopsis thaliana GN=SCPL48 PE=2 SV=2	60.485	40.653	10.4	6	7	6	1.331	5.7099e-05	1.241	1.88487e-05	1.077	0.074297	1.005	0.50864	chloroplast	GO:0006508 proteolysis; GO:0008152 metabolic process; GO:0043170 macromolecule metabolic process; GO:0019538 protein metabolic process; GO:0044238 primary metabolic process; GO:0071704 organic substance metabolic process;		GO:0004180 carboxypeptidase activity; GO:0008233 peptidase activity; GO:0008238 exopeptidase activity; GO:0003824 catalytic activity; GO:0017171 serine hydrolase activity; GO:0008236 serine-type peptidase activity; GO:0070011 peptidase activity, acting on L-amino acid peptides; GO:0016787 hydrolase activity; GO:0004185 serine-type carboxypeptidase activity; GO:0070008 serine-type exopeptidase act…	K16298			IPR000909; IPR029058;	Phosphatidylinositol-specific phospholipase C, X domain; Alpha/Beta hydrolase fold;
Cluster-1252.14519_orf1	Unknown	31.811	27.764	17.2	4	4	4	1.139	0.20362	1.079	0.186359	1.022	0.83644	0.968	0.7479	chloroplast							IPR016040;	NAD(P)-binding domain;
Cluster-1252.14559_orf3	Unknown	68.935	9.2686	1.7	1	2	1	1.115	0.28052	1.09	0.33614	0.906	0.41236	0.886	0.0075246	nucleus
Cluster-1252.14572_orf1	Cysteine proteinase inhibitor 5 OS=Arabidopsis thaliana GN=CYS5 PE=2 SV=2	15.348	9.0573	8.8	1	1	1	0.903		1.205		0.784		1.046		cytoplasm			GO:0061135 endopeptidase regulator activity; GO:0004857 enzyme inhibitor activity; GO:0098772 molecular function regulator; GO:0030234 enzyme regulator activity; GO:0004866 endopeptidase inhibitor activity; GO:0004869 cysteine-type endopeptidase inhibitor activity; GO:0030414 peptidase inhibitor activity; GO:0061134 peptidase regulator activity;				IPR000010;	Cystatin domain;
Cluster-1252.14618_orf1	"Violaxanthin de-epoxidase, chloroplastic OS=Nicotiana tabacum GN=VDE1 PE=2 SV=1"	62.62	22.372	8	3	3	3	0.803		0.869		0.859		0.929		chloroplast
Cluster-1252.14683_orf1	Protein S-acyltransferase 8 OS=Arabidopsis thaliana GN=PAT08 PE=1 SV=2	131.88	22.865	21.8	20	30	2	1.168	0.190641	1.204	0.037219	0.951	0.41636	0.981	0.8064	chloroplast				K16675
Cluster-1252.14699_orf1	Unknown	46.337	26.888	7.2	4	4	4	1.103	0.03986	1.142	0.022278	0.993	0.94268	1.028	0.22866	chloroplast
Cluster-1252.14808_orf2	"Probable thylakoidal processing peptidase 2, chloroplastic OS=Arabidopsis thaliana GN=TPP2 PE=2 SV=1"	82.358	49.143	6.9	6	6	6	1.011		1.13		1.03		1.151		cytoplasm		GO:0031224 intrinsic component of membrane; GO:0016020 membrane; GO:0016021 integral component of membrane; GO:0044425 membrane part;	GO:0070011 peptidase activity, acting on L-amino acid peptides; GO:0016787 hydrolase activity; GO:0008233 peptidase activity; GO:0003824 catalytic activity; GO:0017171 serine hydrolase activity; GO:0008236 serine-type peptidase activity;	K03100	lepB; signal peptidase I [EC:3.4.21.89]	gmx03060 Protein export - Glycine max (soybean);	IPR015927; IPR019533; IPR028360;	Peptidase S24/S26A/S26B/S26C; Peptidase S26; Peptidase S24/S26, beta-ribbon domain;
Cluster-1252.1481_orf2	Serine/arginine-rich splicing factor SR30 OS=Arabidopsis thaliana GN=SR30 PE=1 SV=1	120.75	108.14	10.5	10	12	10	0.871	7.8751e-05	0.842	0.0022244	1.009	0.9439	0.976	0.157281	chloroplast			GO:0097159 organic cyclic compound binding; GO:1901363 heterocyclic compound binding; GO:1901265 nucleoside phosphate binding; GO:0005488 binding; GO:0003676 nucleic acid binding; GO:0000166 nucleotide binding; GO:0036094 small molecule binding;	K12890	SFRS1; splicing factor, arginine/serine-rich 1	gmx03040 Spliceosome - Glycine max (soybean);	IPR000504; IPR012677;	RNA recognition motif domain; Nucleotide-binding alpha-beta plait domain;
Cluster-1252.14963_orf2	Serine racemase OS=Arabidopsis thaliana GN=SR PE=1 SV=1	16.447	7.3225	10.8	1	1	1									cytoplasm				K12235	SRR; serine racemase [EC:5.1.1.18]	gmx01100 Metabolic pathways - Glycine max (soybean); gmx00260 Glycine, serine and threonine metabolism - Glycine max (soybean);	IPR001926;	Tryptophan synthase beta subunit-like PLP-dependent enzyme;
Cluster-1252.15091_orf1	"Homogentisate 1,2-dioxygenase OS=Arabidopsis thaliana GN=HGO PE=2 SV=2"	68.081	25.472	6.7	4	4	4	1.283	0.037139	1.363	0.073961	0.891	0.127061	0.947	0.156357	cytoplasm	GO:1902222 erythrose 4-phosphate/phosphoenolpyruvate family amino acid catabolic process; GO:1901606 alpha-amino acid catabolic process; GO:0006725 cellular aromatic compound metabolic process; GO:0044699 single-organism process; GO:0044237 cellular metabolic process; GO:0006559 L-phenylalanine catabolic process; GO:0071704 organic substance metabolic process; GO:0008152 metabolic process; GO:000…		GO:0016702 oxidoreductase activity, acting on single donors with incorporation of molecular oxygen, incorporation of two atoms of oxygen; GO:0016701 oxidoreductase activity, acting on single donors with incorporation of molecular oxygen; GO:0004411 homogentisate 1,2-dioxygenase activity; GO:0003824 catalytic activity; GO:0051213 dioxygenase activity; GO:0016491 oxidoreductase activity;	K00451	HGD; homogentisate 1,2-dioxygenase [EC:1.13.11.5]	gmx01100 Metabolic pathways - Glycine max (soybean); gmx00350 Tyrosine metabolism - Glycine max (soybean);	IPR011051; IPR014710;	RmlC-like cupin domain; RmlC-like jelly roll fold;
Cluster-1252.15093_orf1	Putative ion channel POLLUX-like 2 OS=Arabidopsis thaliana GN=At5g43745 PE=2 SV=1	97.935	56.133	9.4	9	9	9	1.105	0.032456	0.977	0.54096	1.07	0.91762	0.946	0.109636	plasma membrane	GO:0006810 transport; GO:0006813 potassium ion transport; GO:0006812 cation transport; GO:0006811 ion transport; GO:0030001 metal ion transport; GO:0051179 localization; GO:0015672 monovalent inorganic cation transport; GO:0051234 establishment of localization;		GO:0022892 substrate-specific transporter activity; GO:0015075 ion transmembrane transporter activity; GO:0008324 cation transmembrane transporter activity; GO:0005215 transporter activity; GO:0022857 transmembrane transporter activity; GO:0022891 substrate-specific transmembrane transporter activity;				IPR006037; IPR016040;	Regulator of K+ conductance, C-terminal; NAD(P)-binding domain;
Cluster-1252.15126_orf1	Triphosphate tunel metalloenzyme 3 OS=Arabidopsis thaliana GN=TTM3 PE=1 SV=1	30.152	13.301	6.2	2	2	2	0.84	0.124242	0.917	0.38168	0.931	0.113142	1.017	0.87914	mitochondria							IPR033469; IPR023577;	CYTH-like domain; CYTH domain;
Cluster-1252.15148_orf1	"Probable S-sulfocysteine synthase, chloroplastic OS=Arabidopsis thaliana GN=At3g03630 PE=1 SV=1"	40.212	7.1495	3.2	1	1	1	0.71		0.701		1.05		1.038		chloroplast	GO:0000097 sulfur amino acid biosynthetic process; GO:0016053 organic acid biosynthetic process; GO:0044699 single-organism process; GO:0009058 biosynthetic process; GO:1901566 organonitrogen compound biosynthetic process; GO:0044237 cellular metabolic process; GO:0044272 sulfur compound biosynthetic process; GO:0000096 sulfur amino acid metabolic process; GO:0071704 organic substance metabolic p…		GO:0016829 lyase activity; GO:0004124 cysteine synthase activity; GO:0003824 catalytic activity; GO:0016835 carbon-oxygen lyase activity;	K01738	cysK; cysteine synthase A [EC:2.5.1.47]	gmx01100 Metabolic pathways - Glycine max (soybean); gmx01230 Biosynthesis of amino acids - Glycine max (soybean); gmx01110 Biosynthesis of secondary metabolites - Glycine max (soybean); gmx01200 Carbon metabolism - Glycine max (soybean); gmx00920 Sulfur metabolism - Glycine max (soybean); gmx00270 Cysteine and methionine metabolism - Glycine max (soybean);	IPR001926;	Tryptophan synthase beta subunit-like PLP-dependent enzyme;
Cluster-1252.15196_orf1	Unknown	142.57	50.171	6.1	8	8	8	0.98	0.34328	0.96	0.5452	0.914	0.0776	0.895	0.139059	cytoplasm							IPR029021;	Protein-tyrosine phosphatase-like;
Cluster-1252.15261_orf1	Unknown	12.955	-2	8	1	1	1	0.802		1.095		0.685		0.937		chloroplast
Cluster-1252.15287_orf1	Unknown	39.565	16.932	8.4	2	2	2	0.999	0.99236	1.05	0.69646	0.883	0.401	0.928	0.49382	cytoplasm	GO:0008152 metabolic process; GO:0006725 cellular aromatic compound metabolic process; GO:0046483 heterocycle metabolic process; GO:0006139 nucleobase-containing compound metabolic process; GO:1901360 organic cyclic compound metabolic process; GO:0006807 nitrogen compound metabolic process; GO:0034641 cellular nitrogen compound metabolic process; GO:0044238 primary metabolic process; GO:0009987 c…		GO:0097159 organic cyclic compound binding; GO:1901363 heterocyclic compound binding; GO:0003723 RNA binding; GO:0003824 catalytic activity; GO:0005488 binding; GO:0003676 nucleic acid binding; GO:0016788 hydrolase activity, acting on ester bonds; GO:0004518 nuclease activity; GO:0004527 exonuclease activity; GO:0008408 3'-5' exonuclease activity; GO:0016787 hydrolase activity;	K18740			IPR004087; IPR004088; IPR012337; IPR002562;	K Homology domain; K Homology domain, type 1; Ribonuclease H-like domain; 3'-5' exonuclease domain;
Cluster-1252.15355_orf1	Serine/arginine-rich splicing factor SC35 OS=Arabidopsis thaliana GN=SC35 PE=1 SV=1	23.352	34.165	21	4	5	4	0.915	0.098955	1.094	0.174756	0.922	0.140318	1.104	0.118559	nucleus	GO:0006396 RNA processing; GO:0006725 cellular aromatic compound metabolic process; GO:1901360 organic cyclic compound metabolic process; GO:0006807 nitrogen compound metabolic process; GO:0044238 primary metabolic process; GO:0044237 cellular metabolic process; GO:0071704 organic substance metabolic process; GO:0016070 RNA metabolic process; GO:0008152 metabolic process; GO:0090304 nucleic acid …	GO:0043226 organelle; GO:0043231 intracellular membrane-bounded organelle; GO:0043229 intracellular organelle; GO:0005634 nucleus; GO:0044464 cell part; GO:0005622 intracellular; GO:0005737 cytoplasm; GO:0044424 intracellular part; GO:0043227 membrane-bounded organelle; GO:0005623 cell;	GO:0097159 organic cyclic compound binding; GO:1901363 heterocyclic compound binding; GO:0003729 mRNA binding; GO:0003723 RNA binding; GO:1901265 nucleoside phosphate binding; GO:0005488 binding; GO:0003676 nucleic acid binding; GO:0000166 nucleotide binding; GO:0036094 small molecule binding;	K12876	RBM8A; RNA-binding protein 8A	gmx03013 RNA transport - Glycine max (soybean); gmx03015 mRNA surveillance pathway - Glycine max (soybean); gmx03040 Spliceosome - Glycine max (soybean);	IPR033744; IPR000504; IPR012677;	RBM8, RNA recognition motif; RNA recognition motif domain; Nucleotide-binding alpha-beta plait domain;
Cluster-1252.15460_orf1	Mitotic checkpoint protein BUB3.1 OS=Arabidopsis thaliana GN=BUB3.1 PE=1 SV=1	38.41	33.205	13.8	4	4	4	1.07	0.0083571	1.118	0.0161772	0.941	0.125199	0.982	0.38886	chloroplast			GO:0005515 protein binding; GO:0005488 binding;	K02180			IPR017986; IPR015943;	WD40-repeat-containing domain; WD40/YVTN repeat-like-containing domain;
Cluster-1252.15500_orf1	Unknown	37.756	36.759	15.7	4	4	4	1.185	0.105385	1.264	0.0074645	0.956	0.43728	1.019	0.66988	chloroplast			GO:2001070 starch binding; GO:0030246 carbohydrate binding; GO:0030247 polysaccharide binding; GO:0001871 pattern binding; GO:0005488 binding;				IPR013783; IPR013784; IPR002044;	Immunoglobulin-like fold; Carbohydrate-binding-like fold; Carbohydrate binding module family 20;
Cluster-1252.15595_orf1	Adenylate kinase 4 OS=Oryza sativa subsp. japonica GN=ADK-B PE=2 SV=1	30.077	89.918	39	9	13	9	0.927	0.029695	0.958	0.77996	0.972	0.36482	1.005	0.194899	chloroplast	GO:0008152 metabolic process; GO:0006725 cellular aromatic compound metabolic process; GO:0046483 heterocycle metabolic process; GO:0006139 nucleobase-containing compound metabolic process; GO:1901360 organic cyclic compound metabolic process; GO:0006807 nitrogen compound metabolic process; GO:0034641 cellular nitrogen compound metabolic process; GO:0044238 primary metabolic process; GO:0009987 c…		GO:0005524 ATP binding; GO:1901265 nucleoside phosphate binding; GO:0004017 adenylate kinase activity; GO:0019205 nucleobase-containing compound kinase activity; GO:0001882 nucleoside binding; GO:0043167 ion binding; GO:0000166 nucleotide binding; GO:0019201 nucleotide kinase activity; GO:0016776 phosphotransferase activity, phosphate group as acceptor; GO:0097159 organic cyclic compound binding;…	K00939	adk; adenylate kinase [EC:2.7.4.3]	gmx01100 Metabolic pathways - Glycine max (soybean); gmx01110 Biosynthesis of secondary metabolites - Glycine max (soybean); gmx00230 Purine metabolism - Glycine max (soybean); gmx00730 Thiamine metabolism - Glycine max (soybean);	IPR007862; IPR027417;	Adenylate kinase, active site lid domain; P-loop containing nucleoside triphosphate hydrolase;
Cluster-1252.15677_orf1	Unknown	16.693	6.5753	11.3	1	1	1	1.081		0.817		1.161		0.878		nucleus
Cluster-1252.15692_orf1	Oxysterol-binding protein-related protein 4C OS=Arabidopsis thaliana GN=ORP4C PE=2 SV=1	39.447	6.6802	2.9	1	1	1	1.105		1.004		1.007		0.915		chloroplast				K20464
Cluster-1252.15712_orf2	Unknown	118.29	27.039	8	4	4	4	0.977	0.88974	1.043	0.72428	1.002	0.88156	1.07	0.75844	nucleus
Cluster-1252.15731_orf1	Unknown	35.48	6.1549	2.1	1	1	1									nucleus			GO:0097159 organic cyclic compound binding; GO:1901363 heterocyclic compound binding; GO:1901265 nucleoside phosphate binding; GO:0005488 binding; GO:0003676 nucleic acid binding; GO:0000166 nucleotide binding; GO:0036094 small molecule binding;				IPR000504; IPR012677;	RNA recognition motif domain; Nucleotide-binding alpha-beta plait domain;
Cluster-1252.15751_orf1	Cysteine-rich repeat secretory protein 55 OS=Arabidopsis thaliana GN=CRRSP55 PE=2 SV=1	29.458	38.548	16.9	4	4	4	0.95	0.42716	0.723	3.9523e-05	1.044	0.174504	0.795	0.0075385	chloroplast							IPR002902;	Gnk2-homologous domain;
Cluster-1252.15784_orf1	Small nuclear ribonucleoprotein SmD3b OS=Arabidopsis thaliana GN=SMD3B PE=2 SV=1	15.041	36.45	27.7	3	3	3	1.22	0.0166834	1.104	0.22506	1.106	0.18744	1	0.80118	cytoplasm	GO:0044085 cellular component biogenesis; GO:0016043 cellular component organization; GO:0022613 ribonucleoprotein complex biogenesis; GO:0022618 ribonucleoprotein complex assembly; GO:0006725 cellular aromatic compound metabolic process; GO:0044237 cellular metabolic process; GO:0071704 organic substance metabolic process; GO:0000398 mRNA splicing, via spliceosome; GO:0008152 metabolic process; …	GO:0043229 intracellular organelle; GO:0044446 intracellular organelle part; GO:0032991 macromolecular complex; GO:0044424 intracellular part; GO:0005681 spliceosomal complex; GO:0005623 cell; GO:0044422 organelle part; GO:0043226 organelle; GO:0043231 intracellular membrane-bounded organelle; GO:0005634 nucleus; GO:0044464 cell part; GO:0005622 intracellular; GO:1990904 ribonucleoprotein complex…		K11088	SNRPD3; small nuclear ribonucleoprotein D3	gmx03040 Spliceosome - Glycine max (soybean);	IPR001163; IPR010920;	LSM domain, eukaryotic/archaea-type; LSM domain;
Cluster-1252.16050_orf1	Unknown	42.302	5.8991	2.6	1	1	1	0.826		0.813		0.926		0.911		chloroplast	GO:0044699 single-organism process; GO:0008152 metabolic process; GO:0055114 oxidation-reduction process; GO:0044710 single-organism metabolic process;		GO:0003824 catalytic activity; GO:0016491 oxidoreductase activity;				IPR000683; IPR004104; IPR016040;	Oxidoreductase, N-terminal; Oxidoreductase, C-terminal; NAD(P)-binding domain;
Cluster-1252.16115_orf1	Thaumatin-like protein OS=Actinidia deliciosa GN=tlp PE=1 SV=2	25.464	38.107	14.5	3	3	3	3.109	0.00088288	1	0.29924	1.712	0.0039375	0.551	0.0090429	chloroplast
Cluster-1252.1631_orf1	DEAD-box ATP-dependent RNA helicase 36 OS=Arabidopsis thaliana GN=RH36 PE=2 SV=1	60.249	-2	1.7	1	1	1	1.129		1.009		1.125		1.005		chloroplast			GO:0005524 ATP binding; GO:1901265 nucleoside phosphate binding; GO:0001882 nucleoside binding; GO:0043167 ion binding; GO:0000166 nucleotide binding; GO:0097159 organic cyclic compound binding; GO:1901363 heterocyclic compound binding; GO:0032549 ribonucleoside binding; GO:0097367 carbohydrate derivative binding; GO:0032553 ribonucleotide binding; GO:0005488 binding; GO:0003676 nucleic acid bind…	K14778			IPR014014; IPR011545; IPR027417; IPR014001; IPR001650;	RNA helicase, DEAD-box type, Q motif; DEAD/DEAH box helicase domain; P-loop containing nucleoside triphosphate hydrolase; Helicase superfamily 1/2, ATP-binding domain; Helicase, C-terminal;
Cluster-1252.16343_orf1	Peroxidase 52 OS=Arabidopsis thaliana GN=PER52 PE=2 SV=1	35.418	18.589	7.3	3	3	3									chloroplast	GO:0008152 metabolic process; GO:0042743 hydrogen peroxide metabolic process; GO:0006950 response to stress; GO:0072593 reactive oxygen species metabolic process; GO:0055114 oxidation-reduction process; GO:0044710 single-organism metabolic process; GO:0006979 response to oxidative stress; GO:0044699 single-organism process; GO:0044248 cellular catabolic process; GO:0050896 response to stimulus; G…		GO:0097159 organic cyclic compound binding; GO:1901363 heterocyclic compound binding; GO:0020037 heme binding; GO:0003824 catalytic activity; GO:0005488 binding; GO:0016209 antioxidant activity; GO:0004601 peroxidase activity; GO:0046906 tetrapyrrole binding; GO:0016491 oxidoreductase activity; GO:0016684 oxidoreductase activity, acting on peroxide as acceptor;	K00430	E1.11.1.7; peroxidase [EC:1.11.1.7]	gmx01100 Metabolic pathways - Glycine max (soybean); gmx01110 Biosynthesis of secondary metabolites - Glycine max (soybean); gmx00940 Phenylpropanoid biosynthesis - Glycine max (soybean);	IPR033905; IPR002016;	Secretory peroxidase; Haem peroxidase, plant/fungal/bacterial;
Cluster-1252.16349_orf2	Unknown	43.826	6.6728	1.5	1	1	1	1.109		1.019		1.01		0.928		nucleus
Cluster-1252.16425_orf1	Unknown	29.928	6.5589	3	1	1	1	0.872		1.146		0.917		1.205		chloroplast				K18588			IPR023393; IPR005031;	START-like domain; Coenzyme Q-binding protein COQ10, START domain;
Cluster-1252.16501_orf1	Haloacid dehalogenase-like hydrolase domain-containing protein Sgpp OS=Arabidopsis thaliana GN=SGPP PE=1 SV=2	26.993	15.653	6.5	2	2	2	1.262		0.911		1.008		0.727		cytoplasm	GO:0008152 metabolic process;		GO:0016787 hydrolase activity; GO:0003824 catalytic activity;				IPR023214;	HAD-like domain;
Cluster-1252.16544_orf1	UDP-glycosyltransferase 76F1 OS=Arabidopsis thaliana GN=UGT76F1 PE=2 SV=1	41.851	11.935	4.3	2	2	2	0.917		0.864		1.017		0.958		cytoplasm	GO:0008152 metabolic process;		GO:0016757 transferase activity, transferring glycosyl groups; GO:0016758 transferase activity, transferring hexosyl groups; GO:0003824 catalytic activity; GO:0016740 transferase activity;
Cluster-1252.16668_orf1	Pectin acetylesterase 9 OS=Arabidopsis thaliana GN=PAE9 PE=2 SV=1	48.648	25.72	9.5	3	3	3	0.861	0.0135983	0.848	0.159283	0.935	0.27074	0.921	0.3202	extracellular			GO:0016787 hydrolase activity; GO:0003824 catalytic activity;
Cluster-1252.16754_orf1	ADP-ribosylation factor-like protein 8c OS=Arabidopsis thaliana GN=ARL8C PE=2 SV=1	27.005	18.869	12.6	2	2	2	1.304		1.044		1.074		0.86		extracellular	GO:0050794 regulation of cellular process; GO:0044700 single organism signaling; GO:0051716 cellular response to stimulus; GO:0007165 signal transduction; GO:0050789 regulation of biological process; GO:0007154 cell communication; GO:0035556 intracellular signal transduction; GO:0044699 single-organism process; GO:0007264 small GTPase mediated signal transduction; GO:0023052 signaling; GO:0050896…	GO:0005623 cell; GO:0005622 intracellular; GO:0044464 cell part;	GO:1901265 nucleoside phosphate binding; GO:0001882 nucleoside binding; GO:0043167 ion binding; GO:0000166 nucleotide binding; GO:0097159 organic cyclic compound binding; GO:1901363 heterocyclic compound binding; GO:0032549 ribonucleoside binding; GO:0097367 carbohydrate derivative binding; GO:0032553 ribonucleotide binding; GO:0005488 binding; GO:0032550 purine ribonucleoside binding; GO:0043168…	K07955			IPR005225; IPR027417;	Small GTP-binding protein domain; P-loop containing nucleoside triphosphate hydrolase;
Cluster-1252.16871_orf1	Mitochondrial outer membrane protein porin 2 OS=Arabidopsis thaliana GN=VDAC2 PE=1 SV=1	35.784	110.55	34.7	13	16	10	0.91	0.039322	0.976	0.127721	0.946	0.126937	1.014	0.61152	chloroplast	GO:0006810 transport; GO:0055085 transmembrane transport; GO:0051179 localization; GO:0051234 establishment of localization;	GO:0016020 membrane; GO:0043229 intracellular organelle; GO:0019867 outer membrane; GO:0044429 mitochondrial part; GO:0098588 bounding membrane of organelle; GO:0031090 organelle membrane; GO:0005741 mitochondrial outer membrane; GO:0005737 cytoplasm; GO:0044446 intracellular organelle part; GO:0031967 organelle envelope; GO:0044424 intracellular part; GO:0005623 cell; GO:0044422 organelle part; …		K15040			IPR023614;	Porin domain;
Cluster-1252.17007_orf1	GEM-like protein 5 OS=Arabidopsis thaliana GN=At5g13200 PE=1 SV=1	22.198	30.329	23.6	4	4	4	1.174		1.345		1.036		1.187		nucleus							IPR004182;	GRAM domain;
Cluster-1252.17039_orf1	2-dehydro-3-deoxyphosphooctonate aldolase OS=Pisum sativum GN=KDSA PE=2 SV=1	34.5	34.408	14.4	3	3	3	0.949	0.39068	1.006	0.8297	1.062	0.27244	1.126	0.101343	mitochondria	GO:0009058 biosynthetic process; GO:0008152 metabolic process;	GO:0044424 intracellular part; GO:0005623 cell; GO:0044464 cell part; GO:0005622 intracellular; GO:0005737 cytoplasm;	GO:0016765 transferase activity, transferring alkyl or aryl (other than methyl) groups; GO:0008676 3-deoxy-8-phosphooctulonate synthase activity; GO:0003824 catalytic activity; GO:0016740 transferase activity;	K01627	kdsA; 2-dehydro-3-deoxyphosphooctonate aldolase (KDO 8-P synthase) [EC:2.5.1.55]	gmx01100 Metabolic pathways - Glycine max (soybean);	IPR006218; IPR013785;	DAHP synthetase I/KDSA; Aldolase-type TIM barrel;
Cluster-1252.17059_orf1	"Diphosphomevalonate decarboxylase MVD2, peroxisomal OS=Arabidopsis thaliana GN=MVD2 PE=1 SV=1"	49.78	22.738	6.9	3	3	3	0.885	0.2917	0.925	0.141278	0.969	0.6744	1.012	0.86724	chloroplast	GO:0006790 sulfur compound metabolic process; GO:0019287 isopentenyl diphosphate biosynthetic process, mevalonate pathway; GO:0006720 isoprenoid metabolic process; GO:0044711 single-organism biosynthetic process; GO:0035383 thioester metabolic process; GO:0008654 phospholipid biosynthetic process; GO:0044763 single-organism cellular process; GO:0044699 single-organism process; GO:0006732 coenzyme…	GO:0044464 cell part; GO:0005622 intracellular; GO:0005737 cytoplasm; GO:0044424 intracellular part; GO:0005829 cytosol; GO:0005623 cell; GO:0044444 cytoplasmic part;	GO:0005524 ATP binding; GO:1901265 nucleoside phosphate binding; GO:0001882 nucleoside binding; GO:0043167 ion binding; GO:0016829 lyase activity; GO:0000166 nucleotide binding; GO:0097159 organic cyclic compound binding; GO:1901363 heterocyclic compound binding; GO:0032549 ribonucleoside binding; GO:0097367 carbohydrate derivative binding; GO:0003824 catalytic activity; GO:0032553 ribonucleotide…	K01597	MVD; diphosphomevalonate decarboxylase [EC:4.1.1.33]	gmx01100 Metabolic pathways - Glycine max (soybean); gmx01110 Biosynthesis of secondary metabolites - Glycine max (soybean); gmx00900 Terpenoid backbone biosynthesis - Glycine max (soybean);	IPR020568; IPR006204; IPR014721; IPR013750;	Ribosomal protein S5 domain 2-type fold; GHMP kinase N-terminal domain; Ribosomal protein S5 domain 2-type fold, subgroup; GHMP kinase, C-terminal domain;
Cluster-1252.17082_orf1	Flap endonuclease 1 OS=Glycine max GN=FEN1 PE=2 SV=1	47.268	12.464	5.2	2	2	2	0.914	0.2939	0.885	0.23132	0.963	0.73834	0.932	0.077044	nucleus	GO:0033554 cellular response to stress; GO:0051716 cellular response to stimulus; GO:0006725 cellular aromatic compound metabolic process; GO:0006950 response to stress; GO:0006259 DNA metabolic process; GO:1901360 organic cyclic compound metabolic process; GO:0006807 nitrogen compound metabolic process; GO:0044238 primary metabolic process; GO:0050896 response to stimulus; GO:0044237 cellular me…		GO:0097159 organic cyclic compound binding; GO:1901363 heterocyclic compound binding; GO:0003677 DNA binding; GO:0003824 catalytic activity; GO:0005488 binding; GO:0004518 nuclease activity; GO:0016788 hydrolase activity, acting on ester bonds; GO:0003676 nucleic acid binding; GO:0016787 hydrolase activity;	K04799	FEN1; flap endonuclease-1 [EC:3.-.-.-]	gmx03410 Base excision repair - Glycine max (soybean); gmx03030 DNA replication - Glycine max (soybean); gmx03450 Non-homologous end-joining - Glycine max (soybean);	IPR006085; IPR002421; IPR020045; IPR029060; IPR006086;	XPG N-terminal; 5'-3' exonuclease, N-terminal; 5'-3' exonuclease, C-terminal domain; PIN domain-like; XPG-I domain;
Cluster-1252.17111_orf1	Unknown	88.215	7.0552	2.1	2	2	1	1.195		1.067		1.272		1.135		cytoplasm,nucleus
Cluster-1252.17257_orf1	Unknown	78.001	16.501	4.2	2	2	2	1.053		0.843		1.173		0.939		chloroplast
Cluster-1252.17290_orf2	"Alpha-1,4 glucan phosphorylase L isozyme, chloroplastic/amyloplastic OS=Vicia faba GN=PHO1 PE=2 SV=2"	106.06	186.32	25.8	19	20	13	1.098	0.021819	0.944	0.9874	1.064	0.106336	0.915	0.38294	cytoplasm	GO:0008152 metabolic process; GO:0005975 carbohydrate metabolic process; GO:0044238 primary metabolic process; GO:0071704 organic substance metabolic process;		GO:0016757 transferase activity, transferring glycosyl groups; GO:0016758 transferase activity, transferring hexosyl groups; GO:0003824 catalytic activity; GO:0016740 transferase activity; GO:0008184 glycogen phosphorylase activity; GO:0004645 phosphorylase activity;	K00688	PYG; glycogen phosphorylase [EC:2.4.1.1]	gmx01100 Metabolic pathways - Glycine max (soybean); gmx00500 Starch and sucrose metabolism - Glycine max (soybean); gmx01110 Biosynthesis of secondary metabolites - Glycine max (soybean);
Cluster-1252.17315_orf1	Branched-chain-amino-acid aminotransferase-like protein 2 OS=Arabidopsis thaliana GN=At5g27410 PE=2 SV=1	62.545	25.917	7.2	4	4	4	1.028	0.82104	0.959	0.75236	1.047	0.096857	0.976	0.89404	cytoplasm	GO:0008152 metabolic process;		GO:0003824 catalytic activity;				IPR027417;	P-loop containing nucleoside triphosphate hydrolase;
Cluster-1252.17361_orf1	Unknown	125.54	11.528	1.6	2	2	2									plasma membrane			GO:0005488 binding;	K19022			IPR016024;	Armadillo-type fold;
Cluster-1252.17386_orf1	Protein PLASTID REDOX INSENSITIVE 2 OS=Arabidopsis thaliana GN=PRIN2 PE=1 SV=1	19.268	11.881	10.4	2	2	2	0.999	0.99464	0.931	0.28748	0.948	0.5934	0.883	0.31124	chloroplast
Cluster-1252.17403_orf1	Probable aspartic protease At2g35615 OS=Arabidopsis thaliana GN=At2g35615 PE=3 SV=1	89.504	26.869	4.7	3	3	3	0.903	0.49384	0.914	0.31386	1.037	0.6921	1.05	0.70808	chloroplast							IPR032799; IPR033121; IPR021109; IPR032861; IPR034164;	Xylanase inhibitor, C-terminal; Peptidase family A1 domain; Aspartic peptidase domain; Xylanase inhibitor, N-terminal; Pepsin-like domain;
Cluster-1252.17453_orf1	SH3 domain-containing protein 3 OS=Arabidopsis thaliana GN=SH3P3 PE=1 SV=1	40.562	19.839	8.4	3	4	3	0.879	0.031923	0.981	0.32856	0.982	0.56238	1.096	0.33124	nucleus			GO:0005515 protein binding; GO:0005488 binding;				IPR001452; IPR027267;	SH3 domain; Arfaptin homology (AH) domain/BAR domain;
Cluster-1252.17465_orf1	Mediator of RNA polymerase II transcription subunit 33A OS=Arabidopsis thaliana GN=MED33A PE=1 SV=1	117.57	51.624	6.4	8	9	8	1.052	0.133056	1.071	0.2007	1.024	0.193364	1.042	0.0046556	nucleus
Cluster-1252.17543_orf1	"Thylakoid lumenal 17.9 kDa protein, chloroplastic OS=Arabidopsis thaliana GN=At4g24930 PE=1 SV=1"	25.078	103.53	37.2	6	7	6	1.116	0.0025225	1.307	6.1066e-07	0.866	0.000137022	1.015	0.33254	nucleus
Cluster-1252.17621_orf1	Germin-like protein subfamily 3 member 2 OS=Arabidopsis thaliana GN=At3g10080 PE=2 SV=1	23.552	15.637	11.6	2	2	2	1.131	0.0035573	1.017	0.91218	1.047	0.65072	0.942	0.67172	extracellular			GO:0046914 transition metal ion binding; GO:0005488 binding; GO:0043167 ion binding; GO:0046872 metal ion binding; GO:0043169 cation binding; GO:0045735 nutrient reservoir activity; GO:0030145 manganese ion binding;				IPR011051; IPR006045; IPR014710;	RmlC-like cupin domain; Cupin 1; RmlC-like jelly roll fold;
Cluster-1252.17665_orf1	Unknown	13.279	14.181	17.4	2	2	2	1.016	0.21312	1.097	0.30972	0.826	0.047703	0.891	0.19556	chloroplast			GO:0043130 ubiquitin binding; GO:0005515 protein binding; GO:0005488 binding; GO:0032182 ubiquitin-like protein binding;				IPR032752;	Ubiquitin-binding domain;
Cluster-1252.17671_orf1	Unknown	36.283	56.1	22.2	6	6	6	1.016	0.50856	1.093	0.077898	0.988	0.71818	1.064	0.178539	chloroplast	GO:0006457 protein folding; GO:0009987 cellular process;		GO:1901265 nucleoside phosphate binding; GO:0051087 chaperone binding; GO:0060589 nucleoside-triphosphatase regulator activity; GO:0046983 protein dimerization activity; GO:0005515 protein binding; GO:0000166 nucleotide binding; GO:0098772 molecular function regulator; GO:1901363 heterocyclic compound binding; GO:0097159 organic cyclic compound binding; GO:0042802 identical protein binding; GO:00…	K03687			IPR009012; IPR013805;	GrpE nucleotide exchange factor, head; GrpE nucleotide exchange factor, coiled-coil;
Cluster-1252.17699_orf1	Unknown	17.23	7.634	7.6	1	1	1	0.928		0.902		1.309		1.272		cytoplasm			GO:0003824 catalytic activity;				IPR015424; IPR015421;	Pyridoxal phosphate-dependent transferase; Pyridoxal phosphate-dependent transferase, major region, subdomain 1;
Cluster-1252.17733_orf1	"PsbP domain-containing protein 7, chloroplastic OS=Arabidopsis thaliana GN=PPD7 PE=2 SV=1"	31.385	25.528	11.3	3	3	3	1.074		0.996		0.901		0.836		chloroplast	GO:0008152 metabolic process; GO:0044237 cellular metabolic process; GO:0009987 cellular process; GO:0015979 photosynthesis;	GO:0016020 membrane; GO:0009523 photosystem II; GO:0019898 extrinsic component of membrane; GO:0098796 membrane protein complex; GO:0009654 photosystem II oxygen evolving complex; GO:0042651 thylakoid membrane; GO:0032991 macromolecular complex; GO:0044424 intracellular part; GO:0005623 cell; GO:0034357 photosynthetic membrane; GO:0009521 photosystem; GO:1902494 catalytic complex; GO:0044425 memb…	GO:0043169 cation binding; GO:0046872 metal ion binding; GO:0005509 calcium ion binding; GO:0005488 binding; GO:0043167 ion binding;				IPR016123;	Mog1/PsbP, alpha/beta/alpha sandwich;
Cluster-1252.17762_orf1	Unknown	36.753	32.618	13.1	4	5	4	1.297	0.0399	1.175	0.040859	0.894	0.0086841	0.81	0.08746	chloroplast							IPR018962;	Domain of unknown function DUF1995;
Cluster-1252.17860_orf1	"Histidine biosynthesis bifunctional protein hisIE, chloroplastic OS=Arabidopsis thaliana GN=HISN2 PE=1 SV=1"	35.927	7.0906	3.1	1	1	1	0.902		0.992		0.957		1.053		chloroplast	GO:0006725 cellular aromatic compound metabolic process; GO:0016053 organic acid biosynthetic process; GO:0052803 imidazole-containing compound metabolic process; GO:0044699 single-organism process; GO:0009058 biosynthetic process; GO:0000105 histidine biosynthetic process; GO:1901566 organonitrogen compound biosynthetic process; GO:0044237 cellular metabolic process; GO:0071704 organic substance…		GO:0016814 hydrolase activity, acting on carbon-nitrogen (but not peptide) bonds, in cyclic amidines; GO:0016462 pyrophosphatase activity; GO:0003824 catalytic activity; GO:0004635 phosphoribosyl-AMP cyclohydrolase activity; GO:0004636 phosphoribosyl-ATP diphosphatase activity; GO:0016817 hydrolase activity, acting on acid anhydrides; GO:0016787 hydrolase activity; GO:0019238 cyclohydrolase activ…	K11755	hisIE; phosphoribosyl-ATP pyrophosphohydrolase / phosphoribosyl-AMP cyclohydrolase [EC:3.6.1.31 3.5.4.19]	gmx01100 Metabolic pathways - Glycine max (soybean); gmx01230 Biosynthesis of amino acids - Glycine max (soybean); gmx01110 Biosynthesis of secondary metabolites - Glycine max (soybean); gmx00340 Histidine metabolism - Glycine max (soybean);	IPR002496;	Phosphoribosyl-AMP cyclohydrolase domain;
Cluster-1252.17909_orf1	Unknown	16.683	20.071	17.5	3	3	3	0.922	0.0102769	1.029	0.9076	0.977	0.95422	1.09	0.07912	chloroplast			GO:0097159 organic cyclic compound binding; GO:1901363 heterocyclic compound binding; GO:0005488 binding; GO:0003676 nucleic acid binding;
Cluster-1252.17916_orf1	Unknown	112.1	6.0609	0.7	1	1	1									extracellular
Cluster-1252.17949_orf1	"Thylakoid lumenal 15.0 kDa protein 2, chloroplastic OS=Arabidopsis thaliana GN=At5g52970 PE=1 SV=2"	27.345	65.196	24.8	5	6	5	1.21	0.00036367	1.106	0.00104055	0.961	0.095017	0.878	0.00099549	mitochondria							IPR007621;	TPM domain;
Cluster-1252.18012_orf1	Licodione synthase OS=Glycyrrhiza echinata GN=CYP93B1 PE=1 SV=2	60.704	13.683	4.2	2	2	2	0.82		0.925		1.02		1.15		chloroplast	GO:0044699 single-organism process; GO:0008152 metabolic process; GO:0055114 oxidation-reduction process; GO:0044710 single-organism metabolic process;		GO:0097159 organic cyclic compound binding; GO:1901363 heterocyclic compound binding; GO:0020037 heme binding; GO:0005506 iron ion binding; GO:0046914 transition metal ion binding; GO:0003824 catalytic activity; GO:0005488 binding; GO:0043167 ion binding; GO:0043169 cation binding; GO:0046872 metal ion binding; GO:0016705 oxidoreductase activity, acting on paired donors, with incorporation or red…
Cluster-1252.18025_orf1	"Quinone oxidoreductase-like protein At1g23740, chloroplastic OS=Arabidopsis thaliana GN=At1g23740 PE=2 SV=2"	39.55	13.015	5.8	2	3	2	0.941	0.47118	1.021	0.80318	0.907	0.40408	0.983	0.66194	mitochondria	GO:0044699 single-organism process; GO:0008152 metabolic process; GO:0055114 oxidation-reduction process; GO:0044710 single-organism metabolic process;		GO:0003824 catalytic activity; GO:0016491 oxidoreductase activity;				IPR011032; IPR020843; IPR016040; IPR013154;	GroES-like; Polyketide synthase, enoylreductase domain; NAD(P)-binding domain; Alcohol dehydrogenase, N-terminal;
Cluster-1252.18059_orf1	U1 small nuclear ribonucleoprotein A OS=Arabidopsis thaliana GN=U1A PE=1 SV=1	29.959	6.1533	3	1	1	1	1.064		1.122		1.026		1.082		cytoplasm			GO:0097159 organic cyclic compound binding; GO:1901363 heterocyclic compound binding; GO:1901265 nucleoside phosphate binding; GO:0005488 binding; GO:0003676 nucleic acid binding; GO:0000166 nucleotide binding; GO:0036094 small molecule binding;	K11091	SNRPA; U1 small nuclear ribonucleoprotein A	gmx03040 Spliceosome - Glycine max (soybean);	IPR000504; IPR012677;	RNA recognition motif domain; Nucleotide-binding alpha-beta plait domain;
Cluster-1252.18087_orf1	Protein PLASTID TRANSCRIPTIONALLY ACTIVE 12 OS=Arabidopsis thaliana GN=PTAC12 PE=1 SV=1	64.425	22.532	5.7	2	2	2	1.037		0.746		1.24		0.892		chloroplast
Cluster-1252.18094_orf1	Unknown	74.094	38.105	6.7	4	4	4	1.138	0.023605	1.217	0.0103447	0.819	0.0028019	0.876	0.30378	cytoplasm							IPR025150;	Domain of unknown function DUF4091;
Cluster-1252.18103_orf1	Probable caffeoyl-CoA O-methyltransferase At4g26220 OS=Arabidopsis thaliana GN=At4g26220 PE=2 SV=1	11.845	21.627	23.1	3	3	3	0.914	0.186185	1.097	0.043119	0.886	0.080664	1.064	0.20122	cytoplasm			GO:0016741 transferase activity, transferring one-carbon groups; GO:0008171 O-methyltransferase activity; GO:0008168 methyltransferase activity; GO:0003824 catalytic activity; GO:0016740 transferase activity;	K00588	E2.1.1.104; caffeoyl-CoA O-methyltransferase [EC:2.1.1.104]	gmx00945 Stilbenoid, diarylheptanoid and gingerol biosynthesis - Glycine max (soybean); gmx00360 Phenylalanine metabolism - Glycine max (soybean); gmx01100 Metabolic pathways - Glycine max (soybean); gmx01110 Biosynthesis of secondary metabolites - Glycine max (soybean); gmx00941 Flavonoid biosynthesis - Glycine max (soybean); gmx00940 Phenylpropanoid biosynthesis - Glycine max (soybean);	IPR029063;	S-adenosyl-L-methionine-dependent methyltransferase;
Cluster-1252.18126_orf1	Putative glucose-6-phosphate 1-epimerase OS=Cenchrus ciliaris PE=2 SV=1	34.64	20.38	9.1	3	3	3	0.905	0.2098	0.97	0.57382	0.953	0.50732	1.021	0.63524	cytoskeleton	GO:0008152 metabolic process; GO:0005975 carbohydrate metabolic process; GO:0044238 primary metabolic process; GO:0071704 organic substance metabolic process;		GO:0030246 carbohydrate binding; GO:0016853 isomerase activity; GO:0003824 catalytic activity; GO:0005488 binding;	K01792	E5.1.3.15; glucose-6-phosphate 1-epimerase [EC:5.1.3.15]	gmx01100 Metabolic pathways - Glycine max (soybean); gmx01110 Biosynthesis of secondary metabolites - Glycine max (soybean); gmx00010 Glycolysis / Gluconeogenesis - Glycine max (soybean);	IPR011013; IPR014718;	Galactose mutarotase-like domain; Glycoside hydrolase-type carbohydrate-binding;
Cluster-1252.18196_orf1	"Thioredoxin M3, chloroplastic OS=Arabidopsis thaliana GN=GAT1 PE=2 SV=2"	22.276	20.032	15.7	3	3	3	0.978		1.04		1.017		1.081		chloroplast	GO:0050794 regulation of cellular process; GO:0065008 regulation of biological quality; GO:0045454 cell redox homeostasis; GO:0044281 small molecule metabolic process; GO:0044763 single-organism cellular process; GO:0019725 cellular homeostasis; GO:0018904 ether metabolic process; GO:0044699 single-organism process; GO:0071704 organic substance metabolic process; GO:0042592 homeostatic process; G…		GO:0015035 protein disulfide oxidoreductase activity; GO:0016667 oxidoreductase activity, acting on a sulfur group of donors; GO:0015036 disulfide oxidoreductase activity; GO:0003824 catalytic activity; GO:0016491 oxidoreductase activity;	K03671			IPR013766; IPR012336;	Thioredoxin domain; Thioredoxin-like fold;
Cluster-1252.18232_orf1	Probable polygalacturonase OS=Vitis vinifera GN=GSVIVT00026920001 PE=1 SV=1	52.306	13.295	6.1	2	2	2									cytoplasm	GO:0008152 metabolic process; GO:0005975 carbohydrate metabolic process; GO:0044238 primary metabolic process; GO:0071704 organic substance metabolic process;		GO:0004553 hydrolase activity, hydrolyzing O-glycosyl compounds; GO:0016787 hydrolase activity; GO:0003824 catalytic activity; GO:0004650 polygalacturonase activity; GO:0016798 hydrolase activity, acting on glycosyl bonds;				IPR011050; IPR012334;	Pectin lyase fold/virulence factor; Pectin lyase fold;
Cluster-1252.18247_orf1	"Probable plastid-lipid-associated protein 7, chloroplastic OS=Arabidopsis thaliana GN=PAP7 PE=2 SV=1"	27.755	47.866	22.9	4	4	4	1.051	0.099439	1.059	0.104183	1.004	0.89174	1.011	0.4833	chloroplast							IPR006843;	Plastid lipid-associated protein/fibrillin conserved domain;
Cluster-1252.18281_orf1	L-ascorbate oxidase homolog OS=Brassica napus GN=Bp10 PE=2 SV=1	60.716	58.238	15	7	8	5	0.852	0.127105	1.013	0.9414	0.996	0.76266	1.184	0.144655	nucleus	GO:0044699 single-organism process; GO:0008152 metabolic process; GO:0055114 oxidation-reduction process; GO:0044710 single-organism metabolic process;		GO:0046914 transition metal ion binding; GO:0003824 catalytic activity; GO:0005488 binding; GO:0043167 ion binding; GO:0046872 metal ion binding; GO:0043169 cation binding; GO:0005507 copper ion binding; GO:0016491 oxidoreductase activity;				IPR034275; IPR034273; IPR011707; IPR008972; IPR011706; IPR001117;	Ascorbate oxidase homologue, third cupredoxin domain; Ascorbate oxidase homologue, first cupredoxin domain; Multicopper oxidase, type 3; Cupredoxin; Multicopper oxidase, type 2; Multicopper oxidase, type 1;
Cluster-1252.18370_orf2	Unknown	7.5585	6.259	20.9	1	1	1									mitochondria
Cluster-1252.18373_orf1	Unknown	58.986	72.339	16.3	10	14	10	0.949	0.0029752	0.963	0.081103	0.924	0.00042299	0.938	0.0151605	mitochondria
Cluster-1252.18393_orf1	Serine/threonine-protein phosphatase 2A 65 kDa regulatory subunit A beta isoform OS=Arabidopsis thaliana GN=PP2AA2 PE=1 SV=2	46.821	39.572	22.9	9	9	6	0.88	0.122098	0.992	0.9147	0.905	0.12824	1.02	0.99888	chloroplast			GO:0005515 protein binding; GO:0005488 binding;	K03456	PPP2R1; serine/threonine-protein phosphatase 2A regulatory subunit A	gmx03015 mRNA surveillance pathway - Glycine max (soybean);	IPR011989; IPR016024;	Armadillo-like helical; Armadillo-type fold;
Cluster-1252.18452_orf1	Putative disease resistance protein RGA4 OS=Solanum bulbocastanum GN=RGA4 PE=2 SV=1	89.626	6.3184	1	1	1	1									nucleus			GO:1901265 nucleoside phosphate binding; GO:0001882 nucleoside binding; GO:0043167 ion binding; GO:0000166 nucleotide binding; GO:0097159 organic cyclic compound binding; GO:1901363 heterocyclic compound binding; GO:0032549 ribonucleoside binding; GO:0097367 carbohydrate derivative binding; GO:0032553 ribonucleotide binding; GO:0005488 binding; GO:0032550 purine ribonucleoside binding; GO:0043531…				IPR002182; IPR027417; IPR032675;	NB-ARC; P-loop containing nucleoside triphosphate hydrolase; Leucine-rich repeat domain, L domain-like;
Cluster-1252.18490_orf1	Glutaredoxin-C1 OS=Arabidopsis thaliana GN=GRXC1 PE=2 SV=2	13.291	12.376	16.9	2	2	2	1.104		1.148		0.825		0.858		mitochondria	GO:0050794 regulation of cellular process; GO:0042592 homeostatic process; GO:0065008 regulation of biological quality; GO:0050789 regulation of biological process; GO:0045454 cell redox homeostasis; GO:0044763 single-organism cellular process; GO:0019725 cellular homeostasis; GO:0044699 single-organism process; GO:0009987 cellular process; GO:0065007 biological regulation;		GO:0015035 protein disulfide oxidoreductase activity; GO:0016667 oxidoreductase activity, acting on a sulfur group of donors; GO:0015036 disulfide oxidoreductase activity; GO:0009055 electron carrier activity; GO:0003824 catalytic activity; GO:0016491 oxidoreductase activity;	K03676			IPR002109; IPR014025; IPR011899; IPR012336;	Glutaredoxin; Glutaredoxin subgroup; Glutaredoxin, eukaryotic/virial; Thioredoxin-like fold;
Cluster-1252.18493_orf1	Replication factor C subunit 3 OS=Oryza sativa subsp. japonica GN=RFC3 PE=2 SV=1	40.155	6.8934	3.6	1	1	1	1.007		1.004		0.976		0.973		cytoplasm	GO:0006260 DNA replication; GO:0006725 cellular aromatic compound metabolic process; GO:0006259 DNA metabolic process; GO:1901360 organic cyclic compound metabolic process; GO:0006807 nitrogen compound metabolic process; GO:0009058 biosynthetic process; GO:0044238 primary metabolic process; GO:1901576 organic substance biosynthetic process; GO:0044237 cellular metabolic process; GO:0044249 cellul…		GO:0003677 DNA binding; GO:0005524 ATP binding; GO:1901265 nucleoside phosphate binding; GO:0001882 nucleoside binding; GO:0043167 ion binding; GO:0000166 nucleotide binding; GO:1901363 heterocyclic compound binding; GO:0097159 organic cyclic compound binding; GO:0032549 ribonucleoside binding; GO:0097367 carbohydrate derivative binding; GO:0032553 ribonucleotide binding; GO:0005488 binding; GO:0…	K10756	RFC3_5; replication factor C subunit 3/5	gmx03420 Nucleotide excision repair - Glycine max (soybean); gmx03430 Mismatch repair - Glycine max (soybean); gmx03030 DNA replication - Glycine max (soybean);	IPR003593; IPR003959; IPR008921; IPR013748; IPR027417;	AAA+ ATPase domain; ATPase, AAA-type, core; DNA polymerase III, clamp loader complex, gamma/delta/delta subunit, C-terminal; Replication factor C, C-terminal; P-loop containing nucleoside triphosphate hydrolase;
Cluster-1252.18522_orf1	"NADH dehydrogenase [ubiquinone] 1 alpha subcomplex subunit 9, mitochondrial OS=Arabidopsis thaliana GN=At2g20360 PE=1 SV=2"	45.278	70.252	23.7	8	11	8	1.082	0.0027978	1.05	0.105496	1.081	0.04906	1.049	0.152741	chloroplast				K03953	NDUFA9; NADH dehydrogenase (ubiquinone) 1 alpha subcomplex subunit 9	gmx01100 Metabolic pathways - Glycine max (soybean); gmx00190 Oxidative phosphorylation - Glycine max (soybean);	IPR016040; IPR008030;	NAD(P)-binding domain; NmrA-like domain;
Cluster-1252.18544_orf1	40S ribosomal protein S9-2 OS=Arabidopsis thaliana GN=RPS9C PE=1 SV=1	23.886	6.0418	4.4	1	1	1	0.983		0.904		1.057		0.972		chloroplast	GO:0006518 peptide metabolic process; GO:0043043 peptide biosynthetic process; GO:0044267 cellular protein metabolic process; GO:0006807 nitrogen compound metabolic process; GO:0009058 biosynthetic process; GO:0043603 cellular amide metabolic process; GO:0044238 primary metabolic process; GO:1901566 organonitrogen compound biosynthetic process; GO:1901576 organic substance biosynthetic process; G…	GO:0043229 intracellular organelle; GO:0005840 ribosome; GO:0043232 intracellular non-membrane-bounded organelle; GO:0015935 small ribosomal subunit; GO:0005737 cytoplasm; GO:0044446 intracellular organelle part; GO:0032991 macromolecular complex; GO:0044424 intracellular part; GO:0005623 cell; GO:0044422 organelle part; GO:0043228 non-membrane-bounded organelle; GO:0043226 organelle; GO:0044464 …	GO:0097159 organic cyclic compound binding; GO:1901363 heterocyclic compound binding; GO:0003723 RNA binding; GO:0005488 binding; GO:0003676 nucleic acid binding; GO:0005198 structural molecule activity; GO:0003735 structural constituent of ribosome; GO:0019843 rRNA binding;	K02997	RP-S9e; small subunit ribosomal protein S9e	gmx03010 Ribosome - Glycine max (soybean);	IPR001912; IPR002942;	Ribosomal protein S4/S9, N-terminal; RNA-binding S4 domain;
Cluster-1252.18559_orf1	Transcription factor bHLH68 OS=Arabidopsis thaliana GN=BHLH68 PE=2 SV=2	102.69	323.31	26.2	25	43	23	1.019	0.30456	0.934	0.0037409	1.08	0.003718	0.99	0.27044	nucleus			GO:0005515 protein binding; GO:0005488 binding; GO:0046983 protein dimerization activity;				IPR011598;	Myc-type, basic helix-loop-helix (bHLH) domain;
Cluster-1252.18576_orf1	Transcription factor MYB78 OS=Arabidopsis thaliana GN=MYB78 PE=2 SV=1	96.532	47.119	8.1	7	7	7	0.652	1.68915e-05	0.714	0.00028313	0.911	0.047678	0.998	0.8476	nucleus			GO:0097159 organic cyclic compound binding; GO:1901363 heterocyclic compound binding; GO:0003677 DNA binding; GO:0005488 binding; GO:0003676 nucleic acid binding;	K09422			IPR001005; IPR009057; IPR017930;	SANT/Myb domain; Homeobox domain-like; Myb domain;
Cluster-1252.18668_orf1	Unknown	93.661	34.399	5.4	5	5	5	0.897	0.0121243	1.114	0.020279	0.875	0.0118201	1.087	0.021921	vacuolar membrane	GO:0006457 protein folding; GO:0009987 cellular process;	GO:0016272 prefoldin complex; GO:0032991 macromolecular complex; GO:0043234 protein complex;	GO:0005515 protein binding; GO:0051082 unfolded protein binding; GO:0005488 binding;	K09548
Cluster-1252.18690_orf1	Unknown	42.266	30.037	11.4	4	6	4	1.816	0.0051953	1.345	0.047545	1.924	0.0055238	1.424	0.037339	mitochondria	GO:1901071 glucosamine-containing compound metabolic process; GO:0006030 chitin metabolic process; GO:0006026 aminoglycan catabolic process; GO:1901136 carbohydrate derivative catabolic process; GO:0006807 nitrogen compound metabolic process; GO:0006032 chitin catabolic process; GO:0005975 carbohydrate metabolic process; GO:0044238 primary metabolic process; GO:1901072 glucosamine-containing comp…		GO:0004553 hydrolase activity, hydrolyzing O-glycosyl compounds; GO:0016787 hydrolase activity; GO:0004568 chitinase activity; GO:0003824 catalytic activity; GO:0016798 hydrolase activity, acting on glycosyl bonds;	K01183	E3.2.1.14; chitinase [EC:3.2.1.14]	gmx01100 Metabolic pathways - Glycine max (soybean); gmx00520 Amino sugar and nucleotide sugar metabolism - Glycine max (soybean);	IPR001223; IPR011583; IPR017853; IPR013781;	Glycoside hydrolase family 18, catalytic domain; Chitinase II; Glycoside hydrolase superfamily; Glycoside hydrolase, catalytic domain;
Cluster-1252.18712_orf1	Developmentally-regulated G-protein 3 OS=Arabidopsis thaliana GN=DRG3 PE=1 SV=1	42.588	25.388	13.6	4	4	4	0.925		0.902		1.094		1.067		mitochondria			GO:1901265 nucleoside phosphate binding; GO:0001882 nucleoside binding; GO:0043167 ion binding; GO:0000166 nucleotide binding; GO:0097159 organic cyclic compound binding; GO:1901363 heterocyclic compound binding; GO:0032549 ribonucleoside binding; GO:0097367 carbohydrate derivative binding; GO:0032553 ribonucleotide binding; GO:0005488 binding; GO:0032550 purine ribonucleoside binding; GO:0043168…				IPR005225; IPR012676; IPR006073; IPR004095; IPR031167; IPR027417; IPR031662; IPR012675;	Small GTP-binding protein domain; TGS-like; GTP binding domain; TGS; OBG-type guanine nucleotide-binding (G) domain; P-loop containing nucleoside triphosphate hydrolase; GTP binding protein, second domain; Beta-grasp domain;
Cluster-1252.18751_orf1	T-complex protein 1 subunit gamma OS=Arabidopsis thaliana GN=CCT3 PE=1 SV=1	60.835	140.65	28.3	14	17	14	0.881	9.0769e-08	0.902	8.5297e-08	1.058	0.0041968	1.082	0.0099635	cytoplasm	GO:0006457 protein folding; GO:0009987 cellular process;		GO:0005524 ATP binding; GO:1901265 nucleoside phosphate binding; GO:0001882 nucleoside binding; GO:0043167 ion binding; GO:0005515 protein binding; GO:0000166 nucleotide binding; GO:0097159 organic cyclic compound binding; GO:1901363 heterocyclic compound binding; GO:0032549 ribonucleoside binding; GO:0097367 carbohydrate derivative binding; GO:0032553 ribonucleotide binding; GO:0005488 binding; …	K09495			IPR027410; IPR027409; IPR027413;	TCP-1-like chaperonin intermediate domain; GroEL-like apical domain; GroEL-like equatorial domain;
Cluster-1252.18792_orf1	Cytochrome P450 77A3 OS=Glycine max GN=CYP77A3 PE=2 SV=1	62	6.695	1.6	1	1	1									plasma membrane	GO:0044699 single-organism process; GO:0008152 metabolic process; GO:0055114 oxidation-reduction process; GO:0044710 single-organism metabolic process;		GO:0097159 organic cyclic compound binding; GO:1901363 heterocyclic compound binding; GO:0020037 heme binding; GO:0005506 iron ion binding; GO:0046914 transition metal ion binding; GO:0003824 catalytic activity; GO:0005488 binding; GO:0043167 ion binding; GO:0043169 cation binding; GO:0046872 metal ion binding; GO:0016705 oxidoreductase activity, acting on paired donors, with incorporation or red…	K21995
Cluster-1252.18824_orf1	Fatty acid amide hydrolase OS=Arabidopsis thaliana GN=FAAH PE=1 SV=1	66.582	6.4704	1.5	1	1	1	1.018		1.125		0.999		1.104		nucleus							IPR023631;	Amidase signature domain;
Cluster-1252.18858_orf1	Methylthioribose-1-phosphate isomerase OS=Populus trichocarpa GN=POPTRDRAFT_832064 PE=3 SV=2	39.85	42.733	14	5	6	5	1.043	0.41864	1.041	0.160204	0.973	0.3717	0.971	0.2643	chloroplast	GO:0009058 biosynthetic process; GO:0008152 metabolic process; GO:0044237 cellular metabolic process; GO:0009987 cellular process; GO:0044249 cellular biosynthetic process;			K08963	mtnA; methylthioribose-1-phosphate isomerase [EC:5.3.1.23]	gmx01100 Metabolic pathways - Glycine max (soybean); gmx00270 Cysteine and methionine metabolism - Glycine max (soybean);	IPR027363;	Methylthioribose-1-phosphate isomerase-like, N-terminal domain;
Cluster-1252.18884_orf1	Unknown	32.004	6.2263	4.7	1	1	1	0.884		1.229		0.767		1.067		cytoplasm			GO:0005515 protein binding; GO:0005488 binding;				IPR024964; IPR006595; IPR006594; IPR013144;	CTLH/CRA C-terminal to LisH motif domain; CTLH, C-terminal LisH motif; LIS1 homology motif; CRA domain;
Cluster-1252.18920_orf1	Probable calcium-binding protein CML27 OS=Arabidopsis thaliana GN=CML27 PE=1 SV=1	15.379	91.781	42.3	6	8	6	1.138	0.65982	1.299	0.04226	0.944	0.160503	1.078	0.3821	chloroplast			GO:0043169 cation binding; GO:0046872 metal ion binding; GO:0005509 calcium ion binding; GO:0005488 binding; GO:0043167 ion binding;	K13448	CML; calcium-binding protein CML	gmx04626 Plant-pathogen interaction - Glycine max (soybean);	IPR011992; IPR002048;	EF-hand domain pair; EF-hand domain;
Cluster-1252.18962_orf1	RING-box protein 1a OS=Arabidopsis thaliana GN=RBX1A PE=1 SV=1	15.803	9.6708	10.1	1	1	1	0.839		0.85		1.07		1.084		nucleus			GO:0043169 cation binding; GO:0046872 metal ion binding; GO:0005515 protein binding; GO:0008270 zinc ion binding; GO:0046914 transition metal ion binding; GO:0005488 binding; GO:0043167 ion binding;	K03868	RBX1; RING-box protein 1	gmx03420 Nucleotide excision repair - Glycine max (soybean); gmx04141 Protein processing in endoplasmic reticulum - Glycine max (soybean); gmx04120 Ubiquitin mediated proteolysis - Glycine max (soybean);	IPR001841; IPR013083; IPR024766;	Zinc finger, RING-type; Zinc finger, RING/FYVE/PHD-type; Zinc finger, RING-H2-type;
Cluster-1252.18970_orf1	"Gamma carbonic anhydrase 1, mitochondrial OS=Arabidopsis thaliana GN=GAMMACA1 PE=1 SV=1"	7.1371	7.317	21	2	2	1									cytoplasm
Cluster-1252.19001_orf1	Probable cation transporter HKT6 OS=Oryza sativa subsp. japonica GN=HKT6 PE=2 SV=2	122.4	6.1839	0.9	1	1	1	0.933		0.922		1.111		1.098		plasma membrane	GO:0006810 transport; GO:0055085 transmembrane transport; GO:0051179 localization; GO:0006812 cation transport; GO:0006811 ion transport; GO:0051234 establishment of localization;		GO:0022892 substrate-specific transporter activity; GO:0015075 ion transmembrane transporter activity; GO:0008324 cation transmembrane transporter activity; GO:0005215 transporter activity; GO:0022857 transmembrane transporter activity; GO:0022891 substrate-specific transmembrane transporter activity;
Cluster-1252.19013_orf1	Phosphopantetheine adenylyltransferase OS=Arabidopsis thaliana GN=COAD PE=1 SV=1	20.632	9.7494	7.9	1	1	1	0.794		0.977		0.892		1.098		cytoplasm	GO:0009058 biosynthetic process; GO:0008152 metabolic process;		GO:0003824 catalytic activity;	K02201	E2.7.7.3B; pantetheine-phosphate adenylyltransferase [EC:2.7.7.3]	gmx00770 Pantothenate and CoA biosynthesis - Glycine max (soybean); gmx01100 Metabolic pathways - Glycine max (soybean);	IPR014729; IPR004821;	Rossmann-like alpha/beta/alpha sandwich fold; Cytidyltransferase-like domain;
Cluster-1252.19034_orf1	Arabinosyltransferase RRA3 OS=Arabidopsis thaliana GN=RRA3 PE=2 SV=1	43.592	6.8768	3.6	1	1	1									vacuolar membrane				K20783	RRA; arabinosyltransferase [EC:2.4.2.-]	gmx00514 Other types of O-glycan biosynthesis - Glycine max (soybean);	IPR029044;	Nucleotide-diphospho-sugar transferases;
Cluster-1252.19058_orf1	Probable inactive receptor kinase At5g67200 OS=Arabidopsis thaliana GN=At5g67200 PE=1 SV=1	54.474	19.938	3.8	3	3	3	1.088	0.172278	1.084	0.124959	0.893	0.035376	0.89	0.00180241	chloroplast	GO:0016310 phosphorylation; GO:0044267 cellular protein metabolic process; GO:0044238 primary metabolic process; GO:0044237 cellular metabolic process; GO:0006796 phosphate-containing compound metabolic process; GO:0071704 organic substance metabolic process; GO:0008152 metabolic process; GO:0006468 protein phosphorylation; GO:0006793 phosphorus metabolic process; GO:0044260 cellular macromolecul…		GO:0005524 ATP binding; GO:1901265 nucleoside phosphate binding; GO:0016773 phosphotransferase activity, alcohol group as acceptor; GO:0001882 nucleoside binding; GO:0043167 ion binding; GO:0004672 protein kinase activity; GO:0000166 nucleotide binding; GO:0097159 organic cyclic compound binding; GO:1901363 heterocyclic compound binding; GO:0032549 ribonucleoside binding; GO:0097367 carbohydrate …				IPR000719; IPR001245; IPR011009;	Protein kinase domain; Serine-threonine/tyrosine-protein kinase catalytic domain; Protein kinase-like domain;
Cluster-1252.19069_orf1	UDP-sugar pyrophospharylase OS=Pisum sativum GN=USP PE=1 SV=1	69.85	28.669	6.7	4	6	4	0.944		0.945		1.026		1.028		vacuolar membrane	GO:0008152 metabolic process;		GO:0016779 nucleotidyltransferase activity; GO:0070569 uridylyltransferase activity; GO:0003824 catalytic activity; GO:0016740 transferase activity; GO:0016772 transferase activity, transferring phosphorus-containing groups;	K12447	USP; UDP-sugar pyrophosphorylase [EC:2.7.7.64]	gmx01100 Metabolic pathways - Glycine max (soybean); gmx00520 Amino sugar and nucleotide sugar metabolism - Glycine max (soybean); gmx00053 Ascorbate and aldarate metabolism - Glycine max (soybean); gmx00040 Pentose and glucuronate interconversions - Glycine max (soybean); gmx00052 Galactose metabolism - Glycine max (soybean);	IPR029044;	Nucleotide-diphospho-sugar transferases;
Cluster-1252.19093_orf1	Kinesin-like protein KIN-14J OS=Arabidopsis thaliana GN=KIN14J PE=1 SV=1	29.892	12.053	7.9	2	2	2	0.924	0.060717	1.042	0.27714	0.94	0.104184	1.059	0.162143	cytoplasm			GO:0004523 RNA-DNA hybrid ribonuclease activity; GO:0004521 endoribonuclease activity; GO:0016787 hydrolase activity; GO:0016891 endoribonuclease activity, producing 5'-phosphomonoesters; GO:0005515 protein binding; GO:1901363 heterocyclic compound binding; GO:0097159 organic cyclic compound binding; GO:0016893 endonuclease activity, active with either ribo- or deoxyribonucleic acids and producin…				IPR012337; IPR001715; IPR002156;	Ribonuclease H-like domain; Calponin homology domain; Ribonuclease H domain;
Cluster-1252.19127_orf1	Hypersensitive-induced response protein 3 OS=Arabidopsis thaliana GN=HIR3 PE=1 SV=1	46.257	13.466	4	2	2	2	1.024		1.047		1.059		1.082		mitochondria		GO:0016020 membrane;					IPR032435; IPR001107;	Band 7, C-terminal extension; Band 7 domain;
Cluster-1252.19163_orf1	Unknown	48.515	7.4347	2.8	1	1	1	1.04		1.062		1.048		1.07		nucleus
Cluster-1252.19164_orf1	Unknown	48.398	6.7765	2.7	1	1	1	0.866		0.887		0.973		0.996		nucleus	GO:0050794 regulation of cellular process; GO:0010468 regulation of gene expression; GO:0006355 regulation of transcription, DNA-templated; GO:0031326 regulation of cellular biosynthetic process; GO:0080090 regulation of primary metabolic process; GO:0060255 regulation of macromolecule metabolic process; GO:0019219 regulation of nucleobase-containing compound metabolic process; GO:0010556 regulat…	GO:0043226 organelle; GO:0043231 intracellular membrane-bounded organelle; GO:0043229 intracellular organelle; GO:0005634 nucleus; GO:0044464 cell part; GO:0005622 intracellular; GO:0044424 intracellular part; GO:0043227 membrane-bounded organelle; GO:0005623 cell;	GO:0043169 cation binding; GO:0046872 metal ion binding; GO:0008270 zinc ion binding; GO:0046914 transition metal ion binding; GO:0005488 binding; GO:0043167 ion binding;				IPR009349;	Zinc finger, C2HC5-type;
Cluster-1252.19184_orf1	Purple acid phosphatase OS=Glycine max GN=PAP PE=1 SV=2	53.896	6.6755	3.9	1	1	1									vacuolar membrane			GO:0003993 acid phosphatase activity; GO:0042578 phosphoric ester hydrolase activity; GO:0003824 catalytic activity; GO:0016791 phosphatase activity; GO:0005488 binding; GO:0016788 hydrolase activity, acting on ester bonds; GO:0043167 ion binding; GO:0043169 cation binding; GO:0046872 metal ion binding; GO:0016787 hydrolase activity;				IPR029052; IPR015914; IPR004843; IPR025733; IPR008963;	Metallo-dependent phosphatase-like; Purple acid phosphatase, N-terminal; Calcineurin-like phosphoesterase domain, ApaH type; Iron/zinc purple acid phosphatase-like C-terminal domain; Purple acid phosphatase-like, N-terminal;
Cluster-1252.19396_orf1	Peptidyl-prolyl cis-trans isomerase CYP21-4 OS=Arabidopsis thaliana GN=CYP21-4 PE=2 SV=1	25.61	20.005	15.7	2	2	2	0.763		1.045		0.91		1.247		mitochondria	GO:0044267 cellular protein metabolic process; GO:0044238 primary metabolic process; GO:0018208 peptidyl-proline modification; GO:0000413 protein peptidyl-prolyl isomerization; GO:0044237 cellular metabolic process; GO:0071704 organic substance metabolic process; GO:0006457 protein folding; GO:0018193 peptidyl-amino acid modification; GO:0008152 metabolic process; GO:0044260 cellular macromolecul…		GO:0003755 peptidyl-prolyl cis-trans isomerase activity; GO:0016853 isomerase activity; GO:0003824 catalytic activity; GO:0016859 cis-trans isomerase activity;	K12736			IPR002130; IPR029000;	Cyclophilin-type peptidyl-prolyl cis-trans isomerase domain; Cyclophilin-like domain;
Cluster-1252.19411_orf1	Unknown	9.1564	101.23	49.4	2	5	2	1.01	0.32866	1.071	0.84638	0.986	0.48328	1.046	0.71798	extracellular
Cluster-1252.19487_orf1	Scarecrow-like protein 15 OS=Arabidopsis thaliana GN=SCL15 PE=2 SV=3	60.674	5.8668	2.4	1	1	1									chloroplast							IPR005202;	Transcription factor GRAS;
Cluster-1252.19499_orf1	Protein translation factor SUI1 homolog OS=Pimpinella brachycarpa PE=3 SV=1	13.445	6.8324	7.6	1	1	1	0.88		0.983		0.944		1.054		cytoplasm	GO:0006518 peptide metabolic process; GO:0043043 peptide biosynthetic process; GO:0044267 cellular protein metabolic process; GO:0006807 nitrogen compound metabolic process; GO:0009058 biosynthetic process; GO:0043603 cellular amide metabolic process; GO:0044238 primary metabolic process; GO:1901566 organonitrogen compound biosynthetic process; GO:0044237 cellular metabolic process; GO:1901576 or…		GO:0097159 organic cyclic compound binding; GO:1901363 heterocyclic compound binding; GO:0003723 RNA binding; GO:0008135 translation factor activity, RNA binding; GO:0005488 binding; GO:0003676 nucleic acid binding; GO:0003743 translation initiation factor activity;	K03113	EIF1; translation initiation factor 1	gmx03013 RNA transport - Glycine max (soybean);	IPR001950;	SUI1 domain;
Cluster-1252.19509_orf1	Transcription initiation factor TFIID subunit 8 OS=Arabidopsis thaliana GN=TAF8 PE=1 SV=1	158.49	9.6596	1.2	1	1	1	0.892		1.082		0.931		1.129		chloroplast				K14649	TAF8; transcription initiation factor TFIID subunit 8	gmx03022 Basal transcription factors - Glycine max (soybean);	IPR006565; IPR019473;	Bromodomain associated domain; Transcription factor TFIID, subunit 8, C-terminal;
Cluster-1252.19553_orf1	Unknown	46.962	122.55	22.3	8	8	8	0.875	0.0012212	0.939	0.090399	0.922	0.0081645	0.989	0.60238	chloroplast	GO:0006508 proteolysis; GO:0008152 metabolic process; GO:0043170 macromolecule metabolic process; GO:0019538 protein metabolic process; GO:0044238 primary metabolic process; GO:0071704 organic substance metabolic process;		GO:0004175 endopeptidase activity; GO:0008233 peptidase activity; GO:0003824 catalytic activity; GO:0005488 binding; GO:0004190 aspartic-type endopeptidase activity; GO:0070011 peptidase activity, acting on L-amino acid peptides; GO:0070001 aspartic-type peptidase activity; GO:0005515 protein binding; GO:0016787 hydrolase activity;	K11885			IPR019103; IPR015940; IPR021109; IPR029071; IPR000626; IPR009060;	Aspartic peptidase, DDI1-type; Ubiquitin-associated domain; Aspartic peptidase domain; Ubiquitin-related domain; Ubiquitin domain; UBA-like;
Cluster-1252.19581_orf1	Unknown	34.103	86.217	25.9	8	9	8	0.771	0.000198292	0.857	0.088298	0.924	0.060995	1.028	0.90614	chloroplast	GO:0006457 protein folding; GO:0009987 cellular process;		GO:1901265 nucleoside phosphate binding; GO:0051087 chaperone binding; GO:0060589 nucleoside-triphosphatase regulator activity; GO:0046983 protein dimerization activity; GO:0005515 protein binding; GO:0000166 nucleotide binding; GO:0098772 molecular function regulator; GO:1901363 heterocyclic compound binding; GO:0097159 organic cyclic compound binding; GO:0042802 identical protein binding; GO:00…	K03687			IPR009012; IPR013805;	GrpE nucleotide exchange factor, head; GrpE nucleotide exchange factor, coiled-coil;
Cluster-1252.19669_orf1	Unknown	11.523	49.633	49.1	3	4	3	0.996	0.69976	0.971	0.45126	1.038	0.3727	1.012	0.80168	cytoplasm
Cluster-1252.19671_orf1	Phosphoacetylglucosamine mutase OS=Arabidopsis thaliana GN=DRT101 PE=1 SV=1	60.897	8.3863	2.1	1	1	1									cytoplasm	GO:0008152 metabolic process; GO:0005975 carbohydrate metabolic process; GO:0044238 primary metabolic process; GO:0071704 organic substance metabolic process;		GO:0016853 isomerase activity; GO:0004610 phosphoacetylglucosamine mutase activity; GO:0003824 catalytic activity; GO:0016866 intramolecular transferase activity; GO:0016868 intramolecular transferase activity, phosphotransferases;	K01836	PGM3; phosphoacetylglucosamine mutase [EC:5.4.2.3]	gmx01100 Metabolic pathways - Glycine max (soybean); gmx00520 Amino sugar and nucleotide sugar metabolism - Glycine max (soybean);	IPR005846; IPR005843; IPR016055; IPR005844;	Alpha-D-phosphohexomutase, alpha/beta/alpha domain III; Alpha-D-phosphohexomutase, C-terminal; Alpha-D-phosphohexomutase, alpha/beta/alpha I/II/III; Alpha-D-phosphohexomutase, alpha/beta/alpha domain I;
Cluster-1252.19727_orf1	Unknown	94.33	8.3189	1.3	1	1	1	0.936		0.965		0.999		1.031		chloroplast
Cluster-1252.19729_orf1	"Arogenate dehydratase/prephenate dehydratase 2, chloroplastic OS=Arabidopsis thaliana GN=ADT2 PE=1 SV=1"	42.659	6.3847	4.2	1	1	1									chloroplast	GO:0006725 cellular aromatic compound metabolic process; GO:0016053 organic acid biosynthetic process; GO:0044699 single-organism process; GO:0009058 biosynthetic process; GO:1901566 organonitrogen compound biosynthetic process; GO:0044237 cellular metabolic process; GO:0071704 organic substance metabolic process; GO:0009094 L-phenylalanine biosynthetic process; GO:0008152 metabolic process; GO:0…		GO:0004664 prephenate dehydratase activity; GO:0016597 amino acid binding; GO:0031406 carboxylic acid binding; GO:0003824 catalytic activity; GO:0005488 binding; GO:0043167 ion binding; GO:0043177 organic acid binding; GO:0016829 lyase activity; GO:0043168 anion binding; GO:0016836 hydro-lyase activity; GO:0016835 carbon-oxygen lyase activity; GO:0036094 small molecule binding;	K05359	ADT; arogenate/prephenate dehydratase [EC:4.2.1.91 4.2.1.51]	gmx01100 Metabolic pathways - Glycine max (soybean); gmx01230 Biosynthesis of amino acids - Glycine max (soybean); gmx01110 Biosynthesis of secondary metabolites - Glycine max (soybean); gmx00400 Phenylalanine, tyrosine and tryptophan biosynthesis - Glycine max (soybean);	IPR001086; IPR002912;	Prephenate dehydratase; ACT domain;
Cluster-1252.19764_orf1	Unknown	96.476	323.31	34.5	31	84	31	0.996	0.38796	0.913	2.20202e-12	1.074	2.0425e-06	0.985	0.139784	nucleus
Cluster-1252.19790_orf1	(+)-neomenthol dehydrogenase OS=Arabidopsis thaliana GN=SDR1 PE=1 SV=1	33.197	54.984	22.6	6	7	5	1.048	0.72824	0.929	0.3292	0.871	0.0060609	0.772	0.0029024	cytoplasm				K15095	E1.1.1.208; (+)-neomenthol dehydrogenase [EC:1.1.1.208]	gmx00902 Monoterpenoid biosynthesis - Glycine max (soybean); gmx01110 Biosynthesis of secondary metabolites - Glycine max (soybean);	IPR016040;	NAD(P)-binding domain;
Cluster-1252.19803_orf1	Unknown	43.463	35.011	12	4	4	4	1.03		1.127		1.009		1.104		chloroplast			GO:0097159 organic cyclic compound binding; GO:1901363 heterocyclic compound binding; GO:0003723 RNA binding; GO:0005488 binding; GO:0003676 nucleic acid binding;	K06963			IPR004114;	THUMP domain;
Cluster-1252.19812_orf1	Unknown	8.8447	8.5648	20.5	1	2	1	1.07		0.994		1.09		1.012		nucleus
Cluster-1252.19871_orf1	"Phosphomevalonate kinase, peroxisomal OS=Arabidopsis thaliana GN=PMK PE=1 SV=1"	55.604	13.344	4.7	2	2	2	1.146		0.885		1.514		1.169		chloroplast			GO:0005524 ATP binding; GO:1901265 nucleoside phosphate binding; GO:0001882 nucleoside binding; GO:0043167 ion binding; GO:0000166 nucleotide binding; GO:0016776 phosphotransferase activity, phosphate group as acceptor; GO:0097159 organic cyclic compound binding; GO:1901363 heterocyclic compound binding; GO:0032549 ribonucleoside binding; GO:0097367 carbohydrate derivative binding; GO:0016301 kin…	K00938	E2.7.4.2; phosphomevalonate kinase [EC:2.7.4.2]	gmx01100 Metabolic pathways - Glycine max (soybean); gmx01110 Biosynthesis of secondary metabolites - Glycine max (soybean); gmx00900 Terpenoid backbone biosynthesis - Glycine max (soybean);	IPR020568; IPR006204; IPR014721; IPR013750;	Ribosomal protein S5 domain 2-type fold; GHMP kinase N-terminal domain; Ribosomal protein S5 domain 2-type fold, subgroup; GHMP kinase, C-terminal domain;
Cluster-1252.19903_orf1	Protein transport protein Sec61 subunit beta OS=Arabidopsis thaliana GN=At2g45070 PE=1 SV=1	8.9184	8.8784	11.5	1	1	1	1.061		1.198		0.992		1.12		chloroplast	GO:0045184 establishment of protein localization; GO:0006810 transport; GO:0046907 intracellular transport; GO:0070727 cellular macromolecule localization; GO:0051649 establishment of localization in cell; GO:0006886 intracellular protein transport; GO:0071702 organic substance transport; GO:0008104 protein localization; GO:0033036 macromolecule localization; GO:0034613 cellular protein localizat…	GO:0043229 intracellular organelle; GO:0016020 membrane; GO:0005783 endoplasmic reticulum; GO:0042175 nuclear outer membrane-endoplasmic reticulum membrane network; GO:0030867 rough endoplasmic reticulum membrane; GO:0098588 bounding membrane of organelle; GO:0031090 organelle membrane; GO:0005791 rough endoplasmic reticulum; GO:0098796 membrane protein complex; GO:0005737 cytoplasm; GO:0044446 i…		K09481	SEC61B; protein transport protein SEC61 subunit beta	gmx04145 Phagosome - Glycine max (soybean); gmx04141 Protein processing in endoplasmic reticulum - Glycine max (soybean); gmx03060 Protein export - Glycine max (soybean);
Cluster-1252.19908_orf2	Unknown	168.56	16.74	1.5	2	2	2	0.887		0.884		1.206		1.201		nucleus	GO:0006396 RNA processing; GO:0031123 RNA 3'-end processing; GO:0006725 cellular aromatic compound metabolic process; GO:0031124 mRNA 3'-end processing; GO:1901360 organic cyclic compound metabolic process; GO:0006807 nitrogen compound metabolic process; GO:0044238 primary metabolic process; GO:0044237 cellular metabolic process; GO:0071704 organic substance metabolic process; GO:0016070 RNA meta…						IPR025742; IPR026896;	Cleavage stimulation factor subunit 2, hinge domain; Transcription termination and cleavage factor, C-terminal domain;
Cluster-1252.19916_orf1	Unknown	34.685	12.194	6	2	2	2									nucleus			GO:0005488 binding;	K12606	RCD1; CCR4-NOT transcription complex subunit 9	gmx03018 RNA degradation - Glycine max (soybean);	IPR011989; IPR016024;	Armadillo-like helical; Armadillo-type fold;
Cluster-1252.19924_orf1	Tobamovirus multiplication protein 2A OS=Arabidopsis thaliana GN=TOM2A PE=1 SV=1	31.847	73.515	20.9	4	6	2	0.887	0.041437	1.184	0.035804	0.86	0.028183	1.148	0.051024	plasma membrane		GO:0031224 intrinsic component of membrane; GO:0016020 membrane; GO:0016021 integral component of membrane; GO:0044425 membrane part;
Cluster-1252.19952_orf1	Unknown	38.788	25.619	9.5	4	5	4	0.861	0.068499	0.982	0.85866	0.924	0.39944	1.054	0.52584	chloroplast							IPR032710;	NTF2-like domain;
Cluster-1252.19965_orf1	Unknown	41.14	32.005	12.9	4	4	4	1.275	0.102155	1.14	0.035181	1.156	0.11482	1.034	0.31856	nucleus			GO:0043169 cation binding; GO:0046872 metal ion binding; GO:0005509 calcium ion binding; GO:0005488 binding; GO:0043167 ion binding;				IPR002048; IPR011992;	EF-hand domain; EF-hand domain pair;
Cluster-1252.20034_orf1	Plant UBX domain-containing protein 10 OS=Arabidopsis thaliana GN=PUX10 PE=2 SV=1	52.062	68.95	17	7	8	7	1.053	0.34856	1.153	0.0162987	1.005	0.72142	1.101	0.25876	cytoplasm			GO:0005515 protein binding; GO:0005488 binding;	K18726			IPR006577; IPR029071; IPR001012; IPR012336;	UAS; Ubiquitin-related domain; UBX domain; Thioredoxin-like fold;
Cluster-1252.20101_orf1	18 kDa seed maturation protein OS=Glycine max GN=GMPM1 PE=2 SV=1	102.5	15.357	3.2	3	3	2	1.108	0.23452	1.346	0.052644	0.873	0.127582	1.061	0.60088	mitochondria	GO:0032502 developmental process; GO:0044707 single-multicellular organism process; GO:0044767 single-organism developmental process; GO:0044699 single-organism process; GO:0007275 multicellular organism development; GO:0009790 embryo development; GO:0048856 anatomical structure development; GO:0032501 multicellular organismal process;
Cluster-1252.20131_orf1	Nodulin-1 OS=Medicago truncatula GN=N1 PE=2 SV=1	76.851	11.87	1.5	2	2	2	1.459		0.822		0.955		0.539		extracellular	GO:0006952 defense response; GO:0050896 response to stimulus; GO:0006950 response to stress;						IPR003614;	Knottin, scorpion toxin-like;
Cluster-1252.20150_orf1	Protein CLP1 homolog OS=Arabidopsis thaliana GN=CLPS3 PE=1 SV=1	48.079	28.602	11.1	4	4	4	1.057	0.29204	1.024	0.72616	1.005	0.9404	0.974	0.20522	cytoplasm	GO:0006396 RNA processing; GO:0031123 RNA 3'-end processing; GO:0006725 cellular aromatic compound metabolic process; GO:0031124 mRNA 3'-end processing; GO:1901360 organic cyclic compound metabolic process; GO:0006807 nitrogen compound metabolic process; GO:0044238 primary metabolic process; GO:0044237 cellular metabolic process; GO:0071704 organic substance metabolic process; GO:0016070 RNA meta…	GO:0043229 intracellular organelle; GO:0044446 intracellular organelle part; GO:0031981 nuclear lumen; GO:0032991 macromolecular complex; GO:0044424 intracellular part; GO:0005623 cell; GO:0044422 organelle part; GO:0005849 mRNA cleavage factor complex; GO:0031974 membrane-enclosed lumen; GO:0043226 organelle; GO:0043231 intracellular membrane-bounded organelle; GO:0005654 nucleoplasm; GO:0005634…		K14399	CLP1; polyribonucleotide 5'-hydroxyl-kinase [EC:2.7.1.78]	gmx03015 mRNA surveillance pathway - Glycine max (soybean);	IPR010655; IPR027417; IPR032319; IPR032324;	Pre-mRNA cleavage complex subunit Clp1; P-loop containing nucleoside triphosphate hydrolase; Polyribonucleotide 5'-hydroxyl-kinase Clp1, P-loop domain; Clp1, N-terminal beta-sandwich domain;
Cluster-1252.20320_orf1	Probable mannitol dehydrogenase OS=Medicago sativa GN=CAD1 PE=1 SV=1	39.526	75.176	29.8	9	12	8	1.414	0.028745	1.277	0.0062209	1.047	0.60088	0.945	0.66148	cytoplasm	GO:0044699 single-organism process; GO:0008152 metabolic process; GO:0055114 oxidation-reduction process; GO:0044710 single-organism metabolic process;		GO:0046914 transition metal ion binding; GO:0003824 catalytic activity; GO:0005488 binding; GO:0043167 ion binding; GO:0046872 metal ion binding; GO:0043169 cation binding; GO:0008270 zinc ion binding; GO:0016491 oxidoreductase activity;	K00083	E1.1.1.195; cinnamyl-alcohol dehydrogenase [EC:1.1.1.195]	gmx01100 Metabolic pathways - Glycine max (soybean); gmx01110 Biosynthesis of secondary metabolites - Glycine max (soybean); gmx00940 Phenylpropanoid biosynthesis - Glycine max (soybean);	IPR011032; IPR020843; IPR016040; IPR013154; IPR013149;	GroES-like; Polyketide synthase, enoylreductase domain; NAD(P)-binding domain; Alcohol dehydrogenase, N-terminal; Alcohol dehydrogenase, C-terminal;
Cluster-1252.20366_orf1	Ras-related protein RABH1d OS=Arabidopsis thaliana GN=RABH1D PE=3 SV=1	23.2	28.843	10.6	2	5	2	1.022	0.21922	1.007	0.89952	0.966	0.55408	0.952	0.159621	nucleus	GO:0050794 regulation of cellular process; GO:0044700 single organism signaling; GO:0051716 cellular response to stimulus; GO:0007165 signal transduction; GO:0050789 regulation of biological process; GO:0007154 cell communication; GO:0035556 intracellular signal transduction; GO:0044699 single-organism process; GO:0007264 small GTPase mediated signal transduction; GO:0023052 signaling; GO:0050896…		GO:1901265 nucleoside phosphate binding; GO:0001882 nucleoside binding; GO:0043167 ion binding; GO:0000166 nucleotide binding; GO:0097159 organic cyclic compound binding; GO:1901363 heterocyclic compound binding; GO:0032549 ribonucleoside binding; GO:0097367 carbohydrate derivative binding; GO:0032553 ribonucleotide binding; GO:0005488 binding; GO:0032550 purine ribonucleoside binding; GO:0043168…	K07893			IPR005225; IPR027417;	Small GTP-binding protein domain; P-loop containing nucleoside triphosphate hydrolase;
Cluster-1252.20377_orf1	Unknown	89.726	82.631	8.9	9	12	9	0.945	0.057916	0.972	0.05782	0.955	0.48452	0.981	0.141003	vacuolar membrane
Cluster-1252.20446_orf1	Polygalacturonase inhibitor 1 OS=Arabidopsis thaliana GN=PGIP1 PE=1 SV=1	42.03	30.858	10.3	3	5	3	0.869	0.0148833	0.98	0.058095	1	0.50662	1.127	0.0133388	chloroplast							IPR013210; IPR032675;	Leucine-rich repeat-containing N-terminal, plant-type; Leucine-rich repeat domain, L domain-like;
Cluster-1252.20485_orf1	Unknown	30.987	32.853	16.8	5	5	5	0.909	0.76598	0.985	0.72242	0.977	0.52934	1.059	0.67948	nucleus		GO:1902494 catalytic complex; GO:0030289 protein phosphatase 4 complex; GO:0044464 cell part; GO:0005622 intracellular; GO:0008287 protein serine/threonine phosphatase complex; GO:0032991 macromolecular complex; GO:0044424 intracellular part; GO:0005623 cell; GO:1903293 phosphatase complex;	GO:0098772 molecular function regulator; GO:0030234 enzyme regulator activity; GO:0019888 protein phosphatase regulator activity; GO:0019208 phosphatase regulator activity;	K15425
Cluster-1252.20697_orf1	Protein P21 OS=Glycine max PE=1 SV=1	12.674	13.58	16.5	1	2	1	0.89		1.075		0.763		0.921		extracellular
Cluster-1252.20698_orf1	Thaumatin-like protein OS=Oryza sativa subsp. japonica GN=Os12g0628600 PE=1 SV=1	19.511	13.897	25.5	3	7	1	2.36		1.186		0.868		0.436		chloroplast
Cluster-1252.20708_orf1	Unknown	43.125	6.9452	2.5	1	1	1	0.971		1.077		1.006		1.115		chloroplast							IPR023401; IPR016040;	Ornithine cyclodeaminase, N-terminal; NAD(P)-binding domain;
Cluster-1252.2078_orf1	Unknown	27.765	21.715	12.1	3	3	3	1.004	0.96682	1.113	0.40646	0.87	0.36604	0.964	0.47286	chloroplast
Cluster-1252.20822_orf1	H/ACA ribonucleoprotein complex subunit 3-like protein OS=Arabidopsis thaliana GN=At2g20490 PE=2 SV=2	11.122	5.895	11.3	1	1	1									nucleus	GO:0044085 cellular component biogenesis; GO:0022613 ribonucleoprotein complex biogenesis; GO:0006725 cellular aromatic compound metabolic process; GO:0001522 pseudouridine synthesis; GO:0006807 nitrogen compound metabolic process; GO:0042254 ribosome biogenesis; GO:1901360 organic cyclic compound metabolic process; GO:0044238 primary metabolic process; GO:0044237 cellular metabolic process; GO:0…		GO:0030515 snoRNA binding; GO:0097159 organic cyclic compound binding; GO:1901363 heterocyclic compound binding; GO:0003723 RNA binding; GO:0005488 binding; GO:0003676 nucleic acid binding;	K11130	NOP10; H/ACA ribonucleoprotein complex subunit 3	gmx03008 Ribosome biogenesis in eukaryotes - Glycine max (soybean);
Cluster-1252.20853_orf1	SUMO-activating enzyme subunit 2 OS=Arabidopsis thaliana GN=SAE2 PE=1 SV=1	73.994	37.588	8.6	5	5	5	0.909	0.055421	0.945	0.36316	0.939	0.1445	0.976	0.3521	vacuolar membrane	GO:0016925 protein sumoylation; GO:0044267 cellular protein metabolic process; GO:0070647 protein modification by small protein conjugation or removal; GO:0044238 primary metabolic process; GO:0044237 cellular metabolic process; GO:0071704 organic substance metabolic process; GO:0018193 peptidyl-amino acid modification; GO:0018205 peptidyl-lysine modification; GO:0008152 metabolic process; GO:003…		GO:0008641 small protein activating enzyme activity; GO:0016877 ligase activity, forming carbon-sulfur bonds; GO:0019948 SUMO activating enzyme activity; GO:0003824 catalytic activity; GO:0016874 ligase activity;	K10685	UBLE1B; ubiquitin-like 1-activating enzyme E1 B [EC:6.2.1.45]	gmx04120 Ubiquitin mediated proteolysis - Glycine max (soybean);	IPR019572; IPR000594; IPR016040; IPR028077;	Ubiquitin-activating enzyme, catalytic cysteine domain; THIF-type NAD/FAD binding fold; NAD(P)-binding domain; Ubiquitin/SUMO-activating enzyme ubiquitin-like domain;
Cluster-1252.20857_orf1	"30S ribosomal protein S18, chloroplastic OS=Pisum sativum GN=rps18 PE=3 SV=1"	15.324	18.182	18.8	3	4	3	0.881	0.0190568	0.921	0.022823	1.022	0.195363	1.068	0.074539	nucleus	GO:0006518 peptide metabolic process; GO:0043043 peptide biosynthetic process; GO:0044267 cellular protein metabolic process; GO:0006807 nitrogen compound metabolic process; GO:0009058 biosynthetic process; GO:0043603 cellular amide metabolic process; GO:0044238 primary metabolic process; GO:1901566 organonitrogen compound biosynthetic process; GO:1901576 organic substance biosynthetic process; G…	GO:0005840 ribosome; GO:0043226 organelle; GO:0043229 intracellular organelle; GO:0043232 intracellular non-membrane-bounded organelle; GO:0044464 cell part; GO:0005622 intracellular; GO:0005737 cytoplasm; GO:0032991 macromolecular complex; GO:0044424 intracellular part; GO:1990904 ribonucleoprotein complex; GO:0005623 cell; GO:0030529 intracellular ribonucleoprotein complex; GO:0044444 cytoplasm…	GO:0003735 structural constituent of ribosome; GO:0005198 structural molecule activity;	K02963	RP-S18; small subunit ribosomal protein S18	gmx03010 Ribosome - Glycine max (soybean);
Cluster-1252.20876_orf1	Unknown	125.48	117.86	11.4	16	23	16	0.923	0.010564	0.922	0.0047847	0.921	0.027256	0.92	0.048438	nucleus							IPR006868;	Domain of unknown function DUF630;
Cluster-1252.20897_orf1	40S ribosomal protein S12 OS=Hordeum vulgare GN=RPS12 PE=2 SV=1	9.7941	14.454	70	4	9	1									cytoplasm	GO:0006518 peptide metabolic process; GO:0043043 peptide biosynthetic process; GO:0044267 cellular protein metabolic process; GO:0006807 nitrogen compound metabolic process; GO:0009058 biosynthetic process; GO:0043603 cellular amide metabolic process; GO:0044238 primary metabolic process; GO:1901566 organonitrogen compound biosynthetic process; GO:1901576 organic substance biosynthetic process; G…	GO:0005840 ribosome; GO:0043226 organelle; GO:0043229 intracellular organelle; GO:0043232 intracellular non-membrane-bounded organelle; GO:0044464 cell part; GO:0005622 intracellular; GO:0005737 cytoplasm; GO:0032991 macromolecular complex; GO:0044424 intracellular part; GO:1990904 ribonucleoprotein complex; GO:0005623 cell; GO:0030529 intracellular ribonucleoprotein complex; GO:0044444 cytoplasm…	GO:0003735 structural constituent of ribosome; GO:0005198 structural molecule activity;	K02951	RP-S12e; small subunit ribosomal protein S12e	gmx03010 Ribosome - Glycine max (soybean);	IPR029064; IPR004038;	50S ribosomal protein L30e-like; Ribosomal protein L7Ae/L30e/S12e/Gadd45;
Cluster-1252.21019_orf1	Coatomer subunit beta'-1 OS=Arabidopsis thaliana GN=At1g79990 PE=2 SV=2	86.747	50.102	8.2	7	7	7	1.086	0.0111414	1.114	0.045841	0.813	0.00075537	0.834	0.0022632	cytoskeleton			GO:0005515 protein binding; GO:0005488 binding;	K17302			IPR017986; IPR015943;	WD40-repeat-containing domain; WD40/YVTN repeat-like-containing domain;
Cluster-1252.21027_orf1	60S ribosomal protein L29-1 OS=Arabidopsis thaliana GN=RPL29A PE=1 SV=1	9.4845	6.1127	11.8	1	1	1	1.108		0.887		1.949		1.56		nucleus	GO:0006518 peptide metabolic process; GO:0043043 peptide biosynthetic process; GO:0044267 cellular protein metabolic process; GO:0006807 nitrogen compound metabolic process; GO:0009058 biosynthetic process; GO:0043603 cellular amide metabolic process; GO:0044238 primary metabolic process; GO:1901566 organonitrogen compound biosynthetic process; GO:1901576 organic substance biosynthetic process; G…	GO:0005840 ribosome; GO:0043226 organelle; GO:0043229 intracellular organelle; GO:0043232 intracellular non-membrane-bounded organelle; GO:0044464 cell part; GO:0005622 intracellular; GO:0005737 cytoplasm; GO:0032991 macromolecular complex; GO:0044424 intracellular part; GO:1990904 ribonucleoprotein complex; GO:0005623 cell; GO:0030529 intracellular ribonucleoprotein complex; GO:0044444 cytoplasm…	GO:0003735 structural constituent of ribosome; GO:0005198 structural molecule activity;	K02905	RP-L29e; large subunit ribosomal protein L29e	gmx03010 Ribosome - Glycine max (soybean);
Cluster-1252.21079_orf1	Unknown	101.81	6.9581	0.9	1	1	1	2.306		2.054		0.692		0.616		plasma membrane			GO:0009055 electron carrier activity;				IPR003245; IPR008972;	Phytocyanin domain; Cupredoxin;
Cluster-1252.21128_orf1	Abscisic acid receptor PYL1 OS=Arabidopsis thaliana GN=PYL1 PE=1 SV=1	111.81	13.348	1.6	2	2	2	0.695	0.051363	0.773	0.082697	0.863	0.32304	0.96	0.53562	cytoplasm				K14496	PYL; abscisic acid receptor PYR/PYL family	gmx04075 Plant hormone signal transduction - Glycine max (soybean); gmx04016 MAPK signaling pathway - plant - Glycine max (soybean);	IPR023393;	START-like domain;
Cluster-1252.21137_orf1	Acetylornithine deacetylase OS=Arabidopsis thaliana GN=At4g17830 PE=2 SV=1	51.242	50.48	14.7	6	7	6	1.082	0.0030225	1.056	0.56702	1.007	0.41644	0.983	0.615	cytoplasm	GO:0008152 metabolic process;		GO:0016787 hydrolase activity; GO:0003824 catalytic activity;	K01438	argE; acetylornithine deacetylase [EC:3.5.1.16]	gmx01100 Metabolic pathways - Glycine max (soybean); gmx01230 Biosynthesis of amino acids - Glycine max (soybean); gmx01110 Biosynthesis of secondary metabolites - Glycine max (soybean); gmx00220 Arginine biosynthesis - Glycine max (soybean); gmx01210 2-Oxocarboxylic acid metabolism - Glycine max (soybean);	IPR011650;	Peptidase M20, dimerisation domain;
Cluster-1252.21204_orf1	"Sodium/pyruvate cotransporter BASS2, chloroplastic OS=Arabidopsis thaliana GN=BASS2 PE=1 SV=1"	80.716	81.67	11.6	9	12	9	1.038	0.24038	1.022	0.69924	0.975	0.29262	0.961	0.129182	chloroplast		GO:0016020 membrane;		K03453
Cluster-1252.21206_orf1	Vesicle-fusing ATPase OS=Arabidopsis thaliana GN=NSF PE=2 SV=2	88.437	101.38	16.9	11	13	11	0.946	0.085259	0.955	0.5927	1.03	0.78242	1.04	0.55618	chloroplast			GO:0005524 ATP binding; GO:1901265 nucleoside phosphate binding; GO:0001882 nucleoside binding; GO:0043167 ion binding; GO:0000166 nucleotide binding; GO:0097159 organic cyclic compound binding; GO:1901363 heterocyclic compound binding; GO:0032549 ribonucleoside binding; GO:0097367 carbohydrate derivative binding; GO:0032553 ribonucleotide binding; GO:0005488 binding; GO:0032550 purine ribonucleo…	K06027			IPR029067; IPR003593; IPR003959; IPR009010; IPR027417; IPR003338;	CDC48 domain 2-like; AAA+ ATPase domain; ATPase, AAA-type, core; Aspartate decarboxylase-like domain; P-loop containing nucleoside triphosphate hydrolase; CDC48, N-terminal subdomain;
Cluster-1252.21242_orf1	Unknown	39.989	50.893	17.2	5	7	5	0.827	0.021	0.968	0.45892	0.901	0.00037688	1.054	0.3019	chloroplast			GO:0002161 aminoacyl-tRNA editing activity; GO:0016787 hydrolase activity; GO:0052689 carboxylic ester hydrolase activity; GO:0003824 catalytic activity; GO:0016788 hydrolase activity, acting on ester bonds;				IPR007214;	YbaK/aminoacyl-tRNA synthetase-associated domain;
Cluster-1252.21288_orf1	Dynein assembly factor with WDR repeat domains 1 OS=Chlamydomonas reinhardtii GN=DAW1 PE=1 SV=1	87.097	6.3165	1.5	1	1	1									nucleus			GO:0005515 protein binding; GO:0005488 binding;	K15361			IPR017986; IPR015943;	WD40-repeat-containing domain; WD40/YVTN repeat-like-containing domain;
Cluster-1252.21325_orf1	Unknown	26.514	13.696	9.6	2	2	2									chloroplast							IPR006571;	TLDc domain;
Cluster-1252.21329_orf1	Unknown	85.494	28.118	4.7	2	2	2	1.13	0.176398	1.287	0.011236	0.83	0.029642	0.944	0.27524	extracellular
Cluster-1252.21331_orf1	Unknown	128.99	7.0059	1.5	1	1	1	1.362		1.139		0.998		0.835		cytoplasm,nucleus
Cluster-1252.21391_orf1	Probable protein phosphatase 2C 26 OS=Arabidopsis thaliana GN=At2g30170 PE=2 SV=2	33.579	6.2848	2.6	1	1	1	0.924		0.953		0.906		0.935		chloroplast			GO:0003824 catalytic activity;	K17508			IPR001932;	PPM-type phosphatase domain;
Cluster-1252.21466_orf1	Protein PEROXIN-4 OS=Arabidopsis thaliana GN=PEX4 PE=1 SV=1	17.866	6.6912	5.7	1	1	1									nucleus				K10689			IPR016135; IPR000608;	Ubiquitin-conjugating enzyme/RWD-like; Ubiquitin-conjugating enzyme E2;
Cluster-1252.21515_orf1	GDSL esterase/lipase At1g29670 OS=Arabidopsis thaliana GN=At1g29670 PE=2 SV=1	39.322	22.672	11.1	3	3	3	1.456	0.0107619	1.021	0.75186	1.45	0.0160837	1.016	0.77162	extracellular			GO:0016787 hydrolase activity; GO:0003824 catalytic activity; GO:0016788 hydrolase activity, acting on ester bonds;				IPR001087; IPR013830;	GDSL lipase/esterase; SGNH hydrolase-type esterase domain;
Cluster-1252.21520_orf1	Unknown	72.956	61.9	11.6	7	8	7	1.031	0.33672	1.06	0.097604	0.936	0.30266	0.962	0.45238	mitochondria				K17785
Cluster-1252.21524_orf1	Putative F-box/FBD/LRR-repeat protein At4g26350 OS=Arabidopsis thaliana GN=At4g26350 PE=4 SV=1	58.598	59.849	11.4	7	18	7	1.085	0.00041784	1.066	0.049119	1.048	0.055316	1.03	0.94352	cytoplasm							IPR006566;	FBD domain;
Cluster-1252.21552_orf1	Unknown	73.044	13.315	2.8	2	2	2	1.024		0.939		1.163		1.067		extracellular	GO:0044699 single-organism process; GO:0008152 metabolic process; GO:0055114 oxidation-reduction process; GO:0044710 single-organism metabolic process;		GO:0097159 organic cyclic compound binding; GO:1901363 heterocyclic compound binding; GO:0097367 carbohydrate derivative binding; GO:1901265 nucleoside phosphate binding; GO:0003824 catalytic activity; GO:0032553 ribonucleotide binding; GO:0005488 binding; GO:0043167 ion binding; GO:0043168 anion binding; GO:0000166 nucleotide binding; GO:0010181 FMN binding; GO:0048037 cofactor binding; GO:00164…				IPR012349;	FMN-binding split barrel;
Cluster-1252.21587_orf1	"50S ribosomal protein L2-B, chloroplastic OS=Coffea arabica GN=rpl2-B PE=3 SV=1"	18.514	45.601	24.3	3	7	3	0.887	0.196625	0.881	0.0041801	0.992	0.25752	0.985	0.87178	chloroplast	GO:0006518 peptide metabolic process; GO:0043043 peptide biosynthetic process; GO:0044267 cellular protein metabolic process; GO:0006807 nitrogen compound metabolic process; GO:0009058 biosynthetic process; GO:0043603 cellular amide metabolic process; GO:0044238 primary metabolic process; GO:1901566 organonitrogen compound biosynthetic process; GO:1901576 organic substance biosynthetic process; G…	GO:0005840 ribosome; GO:0043229 intracellular organelle; GO:0043232 intracellular non-membrane-bounded organelle; GO:0044446 intracellular organelle part; GO:0005737 cytoplasm; GO:0032991 macromolecular complex; GO:0044424 intracellular part; GO:0005623 cell; GO:0044422 organelle part; GO:0043228 non-membrane-bounded organelle; GO:0043226 organelle; GO:0015934 large ribosomal subunit; GO:0044391 …	GO:0097159 organic cyclic compound binding; GO:1901363 heterocyclic compound binding; GO:0003723 RNA binding; GO:0003824 catalytic activity; GO:0005488 binding; GO:0003676 nucleic acid binding; GO:0016740 transferase activity; GO:0005198 structural molecule activity; GO:0003735 structural constituent of ribosome;	K02886	RP-L2; large subunit ribosomal protein L2	gmx03010 Ribosome - Glycine max (soybean);	IPR008991; IPR022669; IPR014726; IPR014722;	Translation protein SH3-like domain; Ribosomal protein L2, C-terminal; Ribosomal protein L2, domain 3; Ribosomal protein L2 domain 2;
Cluster-1252.2164_orf1	Unknown	85.209	8.8544	1.5	1	1	1	0.955		1.013		0.915		0.971		nucleus
Cluster-1252.21704_orf1	"Pentatricopeptide repeat-containing protein At5g61990, mitochondrial OS=Arabidopsis thaliana GN=At5g61990 PE=2 SV=1"	57.895	91.754	20.7	11	14	7	1.054	0.029675	1.054	0.0045598	0.946	0.053378	0.946	0.068696	chloroplast				K17710
Cluster-1252.21720_orf1	"Protein DCL, chloroplastic OS=Solanum lycopersicum GN=DCL PE=2 SV=1"	27.14	12.546	9.4	2	2	2	0.935		0.851		0.969		0.882		nucleus
Cluster-1252.21859_orf1	Calreticulin OS=Chlamydomonas reinhardtii PE=2 SV=1	49.324	13.848	5.1	2	2	2	0.827	0.10736	1.197	0.30628	0.669	0.095416	0.968	0.7388	endoplasmic reticulum	GO:0006457 protein folding; GO:0009987 cellular process;	GO:0043226 organelle; GO:0043231 intracellular membrane-bounded organelle; GO:0043229 intracellular organelle; GO:0005783 endoplasmic reticulum; GO:0044464 cell part; GO:0005622 intracellular; GO:0005737 cytoplasm; GO:0012505 endomembrane system; GO:0044424 intracellular part; GO:0043227 membrane-bounded organelle; GO:0005623 cell; GO:0044444 cytoplasmic part;	GO:0005488 binding; GO:0043167 ion binding; GO:0046872 metal ion binding; GO:0043169 cation binding; GO:0005515 protein binding; GO:0005509 calcium ion binding; GO:0051082 unfolded protein binding;	K08057	CALR; calreticulin	gmx04145 Phagosome - Glycine max (soybean); gmx04141 Protein processing in endoplasmic reticulum - Glycine max (soybean);	IPR009033; IPR013320;	Calreticulin/calnexin, P domain; Concanavalin A-like lectin/glucanase domain;
Cluster-1252.21902_orf1	Obg-like ATPase 1 OS=Arabidopsis thaliana GN=YchF1 PE=1 SV=1	41.244	198.84	44.7	14	24	14	1.011	0.44436	0.968	0.002584	0.955	0.043183	0.913	3.8592e-08	chloroplast			GO:1901265 nucleoside phosphate binding; GO:0001882 nucleoside binding; GO:0043167 ion binding; GO:0000166 nucleotide binding; GO:0097159 organic cyclic compound binding; GO:1901363 heterocyclic compound binding; GO:0032549 ribonucleoside binding; GO:0097367 carbohydrate derivative binding; GO:0032553 ribonucleotide binding; GO:0005488 binding; GO:0032550 purine ribonucleoside binding; GO:0043168…	K19788			IPR013029; IPR012676; IPR006073; IPR031167; IPR027417; IPR023192; IPR012675;	Domain of unknown function DUF933; TGS-like; GTP binding domain; OBG-type guanine nucleotide-binding (G) domain; P-loop containing nucleoside triphosphate hydrolase; TGS-like domain; Beta-grasp domain;
Cluster-1252.22016_orf1	Flowering locus K homology domain OS=Arabidopsis thaliana GN=FLK PE=1 SV=1	54.668	76.96	18.4	7	7	7	1.025	0.2168	1.047	0.46774	1.007	0.45902	1.029	0.037885	cytoskeleton			GO:0097159 organic cyclic compound binding; GO:1901363 heterocyclic compound binding; GO:0003723 RNA binding; GO:0005488 binding; GO:0003676 nucleic acid binding;	K21444			IPR004087; IPR004088;	K Homology domain; K Homology domain, type 1;
Cluster-1252.22045_orf1	"Ferritin-3, chloroplastic OS=Vigna unguiculata PE=2 SV=1"	34.349	101.36	26.6	9	11	8	1.028	0.60792	1.228	9.8656e-05	0.637	5.8635e-09	0.76	0.00068314	cytoplasm	GO:0006879 cellular iron ion homeostasis; GO:0065008 regulation of biological quality; GO:0055076 transition metal ion homeostasis; GO:0050801 ion homeostasis; GO:0030003 cellular cation homeostasis; GO:0098771 inorganic ion homeostasis; GO:0044763 single-organism cellular process; GO:0019725 cellular homeostasis; GO:0055072 iron ion homeostasis; GO:0044699 single-organism process; GO:0055082 cel…		GO:0043169 cation binding; GO:0046872 metal ion binding; GO:0005506 iron ion binding; GO:0008199 ferric iron binding; GO:0046914 transition metal ion binding; GO:0005488 binding; GO:0043167 ion binding;	K00522			IPR012347; IPR009040; IPR009078; IPR008331;	Ferritin-related; Ferritin-like diiron domain; Ferritin-like superfamily; Ferritin/DPS protein domain;
Cluster-1252.22096_orf1	Unknown	164.4	24.877	2.5	4	4	4									chloroplast,mitochondria
Cluster-1252.22134_orf1	Mitogen-activated protein kinase homolog MMK1 OS=Medicago sativa GN=MMK1 PE=1 SV=1	45.045	25.01	11.2	4	4	4	0.961	0.46282	0.987	0.79726	0.914	0.042939	0.938	0.39238	cytoplasm	GO:0016310 phosphorylation; GO:0044267 cellular protein metabolic process; GO:0044238 primary metabolic process; GO:0044237 cellular metabolic process; GO:0006796 phosphate-containing compound metabolic process; GO:0071704 organic substance metabolic process; GO:0008152 metabolic process; GO:0006468 protein phosphorylation; GO:0006793 phosphorus metabolic process; GO:0044260 cellular macromolecul…		GO:0005524 ATP binding; GO:1901265 nucleoside phosphate binding; GO:0016773 phosphotransferase activity, alcohol group as acceptor; GO:0001882 nucleoside binding; GO:0043167 ion binding; GO:0004672 protein kinase activity; GO:0000166 nucleotide binding; GO:0004702 signal transducer, downstream of receptor, with serine/threonine kinase activity; GO:0004871 signal transducer activity; GO:0004707 MA…	K14512	MPK6; mitogen-activated protein kinase 6 [EC:2.7.11.24]	gmx04075 Plant hormone signal transduction - Glycine max (soybean); gmx04016 MAPK signaling pathway - plant - Glycine max (soybean);	IPR000719; IPR011009;	Protein kinase domain; Protein kinase-like domain;
Cluster-1252.22138_orf1	"Acetylglutamate kinase, chloroplastic OS=Arabidopsis thaliana GN=NAGK PE=1 SV=1"	36.508	29.52	12.6	4	5	4	1.087	0.7479	1.055	0.77712	0.954	0.30704	0.926	0.29084	chloroplast	GO:0006526 arginine biosynthetic process; GO:0016053 organic acid biosynthetic process; GO:0044699 single-organism process; GO:0009058 biosynthetic process; GO:1901566 organonitrogen compound biosynthetic process; GO:0044237 cellular metabolic process; GO:0009084 glutamine family amino acid biosynthetic process; GO:0071704 organic substance metabolic process; GO:0008152 metabolic process; GO:0006…	GO:0044424 intracellular part; GO:0005623 cell; GO:0044464 cell part; GO:0005622 intracellular; GO:0005737 cytoplasm;	GO:0016774 phosphotransferase activity, carboxyl group as acceptor; GO:0003991 acetylglutamate kinase activity; GO:0016301 kinase activity; GO:0003824 catalytic activity; GO:0016740 transferase activity; GO:0016772 transferase activity, transferring phosphorus-containing groups;	K00930	argB; acetylglutamate kinase [EC:2.7.2.8]	gmx01100 Metabolic pathways - Glycine max (soybean); gmx01230 Biosynthesis of amino acids - Glycine max (soybean); gmx01110 Biosynthesis of secondary metabolites - Glycine max (soybean); gmx00220 Arginine biosynthesis - Glycine max (soybean); gmx01210 2-Oxocarboxylic acid metabolism - Glycine max (soybean);	IPR001048;	Aspartate/glutamate/uridylate kinase;
Cluster-1252.22217_orf1	Unknown	69.096	56.541	10.5	6	6	6	0.916	0.097024	0.953	0.22682	0.958	0.191342	0.997	0.90998	chloroplast
Cluster-1252.22242_orf1	"Probable S-adenosylmethionine carrier 2, chloroplastic OS=Arabidopsis thaliana GN=SAMC2 PE=2 SV=1"	88.017	17.064	3.1	2	3	2	0.905		0.789		1.048		0.914		nucleus			GO:0043169 cation binding; GO:0046872 metal ion binding; GO:0005509 calcium ion binding; GO:0005488 binding; GO:0043167 ion binding;				IPR023395; IPR002048; IPR011992;	Mitochondrial carrier domain; EF-hand domain; EF-hand domain pair;
Cluster-1252.22261_orf1	Unknown	52.352	-2	2.5	1	2	1	0.984		1.055		0.921		0.988		chloroplast			GO:0005488 binding;				IPR007701; IPR011989; IPR016024;	Interferon-related developmental regulator, N-terminal; Armadillo-like helical; Armadillo-type fold;
Cluster-1252.22292_orf1	"Ferredoxin-3, chloroplastic OS=Zea mays GN=FDX3 PE=2 SV=1"	17.565	36.879	27.6	2	2	2	0.626		0.985		0.667		1.049		chloroplast	GO:0008152 metabolic process; GO:0006091 generation of precursor metabolites and energy; GO:0044710 single-organism metabolic process; GO:0055114 oxidation-reduction process; GO:0044763 single-organism cellular process; GO:0022900 electron transport chain; GO:0044699 single-organism process; GO:0044237 cellular metabolic process; GO:0009987 cellular process;		GO:0009055 electron carrier activity; GO:0051537 2 iron, 2 sulfur cluster binding; GO:0005488 binding; GO:0051536 iron-sulfur cluster binding; GO:0051540 metal cluster binding;	K02639	petF; ferredoxin	gmx00195 Photosynthesis - Glycine max (soybean);	IPR001041; IPR012675;	2Fe-2S ferredoxin-type iron-sulfur binding domain; Beta-grasp domain;
Cluster-1252.22296_orf1	Chitin elicitor receptor kinase 1 OS=Arabidopsis thaliana GN=CERK1 PE=1 SV=1	19.99	13.778	16.4	2	2	2	0.92	0.37684	1.134	0.182822	0.811	0.146318	0.999	0.97218	chloroplast				K13429	CERK1; chitin elicitor receptor kinase 1	gmx04626 Plant-pathogen interaction - Glycine max (soybean);
Cluster-1252.22303_orf1	Unknown	139.24	11.582	3	2	2	2	1.079		1.008		0.7		0.655		mitochondria							IPR010625; IPR009069;	CHCH; Cysteine alpha-hairpin motif superfamily;
Cluster-1252.22317_orf1	Disease resistance protein At4g27190 OS=Arabidopsis thaliana GN=At4g27190 PE=2 SV=1	157.37	-2	0.5	1	2	1	0.977	0.7013	0.877	0.112361	1.103	0.0063967	0.989	0.89252	cytoplasm			GO:1901265 nucleoside phosphate binding; GO:0001882 nucleoside binding; GO:0043167 ion binding; GO:0000166 nucleotide binding; GO:0097159 organic cyclic compound binding; GO:1901363 heterocyclic compound binding; GO:0032549 ribonucleoside binding; GO:0097367 carbohydrate derivative binding; GO:0032553 ribonucleotide binding; GO:0005488 binding; GO:0032550 purine ribonucleoside binding; GO:0043531…				IPR002182; IPR027417; IPR032675;	NB-ARC; P-loop containing nucleoside triphosphate hydrolase; Leucine-rich repeat domain, L domain-like;
Cluster-1252.22330_orf1	ABC transporter C family member 10 OS=Arabidopsis thaliana GN=ABCC10 PE=2 SV=2	33.495	6.7308	3	1	1	1	1.009		1.019		1.047		1.057		cytoplasm			GO:0005524 ATP binding; GO:1901265 nucleoside phosphate binding; GO:0001882 nucleoside binding; GO:0043167 ion binding; GO:0016817 hydrolase activity, acting on acid anhydrides; GO:0016787 hydrolase activity; GO:0000166 nucleotide binding; GO:0017111 nucleoside-triphosphatase activity; GO:0016887 ATPase activity; GO:0097159 organic cyclic compound binding; GO:1901363 heterocyclic compound binding…	K05666	ABCC2; ATP-binding cassette, subfamily C (CFTR/MRP), member 2	gmx02010 ABC transporters - Glycine max (soybean);	IPR003593; IPR003439; IPR027417;	AAA+ ATPase domain; ABC transporter-like; P-loop containing nucleoside triphosphate hydrolase;
Cluster-1252.22383_orf1	Unknown	44.49	6.1413	2.9	1	1	1									chloroplast			GO:0016787 hydrolase activity; GO:0003824 catalytic activity; GO:0016798 hydrolase activity, acting on glycosyl bonds;	K16329	psuG; pseudouridylate synthase [EC:4.2.1.70]	gmx00240 Pyrimidine metabolism - Glycine max (soybean);
Cluster-1252.22422_orf1	"Uroporphyrinogen decarboxylase, chloroplastic OS=Nicotiana tabacum GN=DCUP PE=1 SV=1"	43.98	93.439	21.2	9	13	9	0.694	1.3547e-06	0.676	4.0304e-05	1.111	0.30562	1.082	0.08782	chloroplast	GO:0051188 cofactor biosynthetic process; GO:0018130 heterocycle biosynthetic process; GO:0006725 cellular aromatic compound metabolic process; GO:0006779 porphyrin-containing compound biosynthetic process; GO:0006807 nitrogen compound metabolic process; GO:1901360 organic cyclic compound metabolic process; GO:0009058 biosynthetic process; GO:1901566 organonitrogen compound biosynthetic process; …		GO:0016831 carboxy-lyase activity; GO:0016829 lyase activity; GO:0004853 uroporphyrinogen decarboxylase activity; GO:0003824 catalytic activity; GO:0016830 carbon-carbon lyase activity;	K01599	hemE; uroporphyrinogen decarboxylase [EC:4.1.1.37]	gmx01100 Metabolic pathways - Glycine max (soybean); gmx00860 Porphyrin and chlorophyll metabolism - Glycine max (soybean); gmx01110 Biosynthesis of secondary metabolites - Glycine max (soybean);	IPR000257;	Uroporphyrinogen decarboxylase (URO-D);
Cluster-1252.22455_orf1	Ribose-phosphate pyrophosphokinase 1 OS=Spinacia oleracea GN=PRS1 PE=2 SV=1	43.402	8.7319	6.8	2	2	1	1.068		0.883		1.168		0.966		chloroplast	GO:0009116 nucleoside metabolic process; GO:0009165 nucleotide biosynthetic process; GO:0006725 cellular aromatic compound metabolic process; GO:0009117 nucleotide metabolic process; GO:0044699 single-organism process; GO:0009058 biosynthetic process; GO:0009156 ribonucleoside monophosphate biosynthetic process; GO:0044237 cellular metabolic process; GO:0006796 phosphate-containing compound metab…		GO:0000287 magnesium ion binding; GO:0004749 ribose phosphate diphosphokinase activity; GO:0003824 catalytic activity; GO:0005488 binding; GO:0043167 ion binding; GO:0046872 metal ion binding; GO:0043169 cation binding; GO:0016778 diphosphotransferase activity; GO:0016740 transferase activity; GO:0016772 transferase activity, transferring phosphorus-containing groups;	K00948	PRPS; ribose-phosphate pyrophosphokinase [EC:2.7.6.1]	gmx01100 Metabolic pathways - Glycine max (soybean); gmx00030 Pentose phosphate pathway - Glycine max (soybean); gmx01230 Biosynthesis of amino acids - Glycine max (soybean); gmx01110 Biosynthesis of secondary metabolites - Glycine max (soybean); gmx00230 Purine metabolism - Glycine max (soybean); gmx01200 Carbon metabolism - Glycine max (soybean);	IPR000836; IPR029099; IPR029057;	Phosphoribosyltransferase domain; Ribose-phosphate pyrophosphokinase, N-terminal domain; Phosphoribosyltransferase-like;
Cluster-1252.22489_orf1	Stomatal closure-related actin-binding protein 1 OS=Arabidopsis thaliana GN=SCAB1 PE=1 SV=1	18.193	7.1711	7.5	1	1	1	1.041		0.982		0.951		0.897		cytoplasm							IPR032009; IPR032015;	Stomatal closure-related actin-binding protein, coiled-coil domain; Stomatal closure-related actin-binding protein, fused Ig-PH domain;
Cluster-1252.22545_orf1	Unknown	50.308	80.152	9.2	5	7	5	0.794	9.0984e-07	0.861	0.000100318	0.928	0.036755	1.006	0.5756	mitochondria
Cluster-1252.22616_orf1	60S ribosomal protein L18-3 OS=Arabidopsis thaliana GN=RPL18C PE=2 SV=1	21.385	9.1568	18.8	3	7	1	0.946		0.826		1.207		1.054		cytoplasm				K02883	RP-L18e; large subunit ribosomal protein L18e	gmx03010 Ribosome - Glycine max (soybean);	IPR021131;	Ribosomal protein L18e/L15P;
Cluster-1252.22654_orf1	"Pentatricopeptide repeat-containing protein At5g67570, chloroplastic OS=Arabidopsis thaliana GN=DG1 PE=1 SV=2"	57.207	6.1921	1.4	1	1	1									cytoplasm
Cluster-1252.22664_orf1	MDIS1-interacting receptor like kinase 2 OS=Arabidopsis thaliana GN=MIK2 PE=1 SV=3	19.068	5.9274	4.2	1	1	1									extracellular							IPR032675;	Leucine-rich repeat domain, L domain-like;
Cluster-1252.22684_orf1	Diacylglycerol kinase 5 OS=Arabidopsis thaliana GN=DGK5 PE=2 SV=1	128.89	122.82	11.3	14	18	1	1.156		1.149		1.171		1.164		chloroplast	GO:0007186 G-protein coupled receptor signaling pathway; GO:0050794 regulation of cellular process; GO:0044700 single organism signaling; GO:0007205 protein kinase C-activating G-protein coupled receptor signaling pathway; GO:0051716 cellular response to stimulus; GO:0007165 signal transduction; GO:0050789 regulation of biological process; GO:0007154 cell communication; GO:0044699 single-organism…		GO:0004143 diacylglycerol kinase activity; GO:0016301 kinase activity; GO:0016773 phosphotransferase activity, alcohol group as acceptor; GO:0003824 catalytic activity; GO:0016740 transferase activity; GO:0016772 transferase activity, transferring phosphorus-containing groups;	K00901	dgkA; diacylglycerol kinase (ATP) [EC:2.7.1.107]	gmx01100 Metabolic pathways - Glycine max (soybean); gmx00564 Glycerophospholipid metabolism - Glycine max (soybean); gmx00561 Glycerolipid metabolism - Glycine max (soybean); gmx01110 Biosynthesis of secondary metabolites - Glycine max (soybean); gmx04070 Phosphatidylinositol signaling system - Glycine max (soybean);	IPR001206; IPR016064; IPR000756;	Diacylglycerol kinase, catalytic domain; NAD kinase/diacylglycerol kinase-like domain; Diacylglycerol kinase, accessory domain;
Cluster-1252.22754_orf1	10 kDa chaperonin OS=Brassica napus PE=3 SV=1	12.448	22.146	13.9	1	2	1	0.97	0.75138	1.091	0.39518	0.868	0.31354	0.976	0.62226	chloroplast	GO:0006457 protein folding; GO:0009987 cellular process;	GO:0044424 intracellular part; GO:0005623 cell; GO:0044464 cell part; GO:0005622 intracellular; GO:0005737 cytoplasm;		K04078			IPR011032;	GroES-like;
Cluster-1252.22766_orf1	Unknown	22.505	6.6465	4.4	1	1	1	0.872		0.963		0.916		1.012		chloroplast							IPR014729;	Rossmann-like alpha/beta/alpha sandwich fold;
Cluster-1252.22769_orf2	Calcium-dependent protein kinase 24 OS=Arabidopsis thaliana GN=CPK24 PE=2 SV=1	7.2182	6.1012	15.9	1	1	1	1.458		1.312		1.569		1.412		nucleus			GO:0043169 cation binding; GO:0046872 metal ion binding; GO:0005509 calcium ion binding; GO:0005488 binding; GO:0043167 ion binding;	K13412	CPK; calcium-dependent protein kinase [EC:2.7.11.1]	gmx04626 Plant-pathogen interaction - Glycine max (soybean);	IPR011992; IPR002048;	EF-hand domain pair; EF-hand domain;
Cluster-1252.22809_orf1	Chorismate mutase 2 OS=Arabidopsis thaliana GN=CM2 PE=1 SV=1	29.589	6.8508	4.3	1	1	1	1.133		1.138		0.88		0.884		cytoplasm,nucleus	GO:0043648 dicarboxylic acid metabolic process; GO:0016053 organic acid biosynthetic process; GO:0006725 cellular aromatic compound metabolic process; GO:0044699 single-organism process; GO:0009058 biosynthetic process; GO:1901566 organonitrogen compound biosynthetic process; GO:0044237 cellular metabolic process; GO:0071704 organic substance metabolic process; GO:0008152 metabolic process; GO:00…		GO:0004106 chorismate mutase activity; GO:0016853 isomerase activity; GO:0003824 catalytic activity; GO:0016866 intramolecular transferase activity;	K01850	E5.4.99.5; chorismate mutase [EC:5.4.99.5]	gmx01100 Metabolic pathways - Glycine max (soybean); gmx01230 Biosynthesis of amino acids - Glycine max (soybean); gmx01110 Biosynthesis of secondary metabolites - Glycine max (soybean); gmx00400 Phenylalanine, tyrosine and tryptophan biosynthesis - Glycine max (soybean);	IPR020822;	Chorismate mutase, type II;
Cluster-1252.22814_orf1	Cytosolic enolase 3 OS=Arabidopsis thaliana GN=ENO3 PE=1 SV=1	54.675	20.315	4.4	1	1	1									cytoplasm	GO:0006757 ATP generation from ADP; GO:0009116 nucleoside metabolic process; GO:0042278 purine nucleoside metabolic process; GO:0006165 nucleoside diphosphate phosphorylation; GO:0046031 ADP metabolic process; GO:0019362 pyridine nucleotide metabolic process; GO:0006096 glycolytic process; GO:0009167 purine ribonucleoside monophosphate metabolic process; GO:0009117 nucleotide metabolic process; G…	GO:1902494 catalytic complex; GO:0044464 cell part; GO:0005622 intracellular; GO:0005737 cytoplasm; GO:0032991 macromolecular complex; GO:0044424 intracellular part; GO:0044445 cytosolic part; GO:0005623 cell; GO:0005829 cytosol; GO:0000015 phosphopyruvate hydratase complex; GO:0044444 cytoplasmic part;	GO:0000287 magnesium ion binding; GO:0004634 phosphopyruvate hydratase activity; GO:0003824 catalytic activity; GO:0005488 binding; GO:0043167 ion binding; GO:0046872 metal ion binding; GO:0043169 cation binding; GO:0016829 lyase activity; GO:0016836 hydro-lyase activity; GO:0016835 carbon-oxygen lyase activity;	K01689	ENO; enolase [EC:4.2.1.11]	gmx01100 Metabolic pathways - Glycine max (soybean); gmx01230 Biosynthesis of amino acids - Glycine max (soybean); gmx01110 Biosynthesis of secondary metabolites - Glycine max (soybean); gmx01200 Carbon metabolism - Glycine max (soybean); gmx00010 Glycolysis / Gluconeogenesis - Glycine max (soybean); gmx03018 RNA degradation - Glycine max (soybean);	IPR029065; IPR029017; IPR020810; IPR020811;	Enolase C-terminal domain-like; Enolase N-terminal domain-like; Enolase, C-terminal TIM barrel domain; Enolase, N-terminal;
Cluster-1252.22864_orf1	Unknown	23.483	19.089	13.6	3	3	3	0.917	0.39478	0.957	0.57272	0.968	0.6971	1.011	0.90216	cytoplasm							IPR010400; IPR008979;	PITH domain; Galactose-binding domain-like;
Cluster-1252.22877_orf1	Unknown	33.992	6.8024	3.5	1	1	1	0.8		0.924		1.192		1.376		chloroplast
Cluster-1252.22885_orf1	Proteasome subunit alpha type-1-B OS=Arabidopsis thaliana GN=PAF2 PE=1 SV=2	32.449	130.52	38.6	11	15	11	0.933	0.088799	0.949	0.096384	0.989	0.90226	1.006	0.82726	chloroplast	GO:0043632 modification-dependent macromolecule catabolic process; GO:0044265 cellular macromolecule catabolic process; GO:0051603 proteolysis involved in cellular protein catabolic process; GO:0044257 cellular protein catabolic process; GO:0019941 modification-dependent protein catabolic process; GO:0044267 cellular protein metabolic process; GO:0006511 ubiquitin-dependent protein catabolic proc…	GO:0019773 proteasome core complex, alpha-subunit complex; GO:1902494 catalytic complex; GO:0000502 proteasome complex; GO:0044464 cell part; GO:0005622 intracellular; GO:0005839 proteasome core complex; GO:0032991 macromolecular complex; GO:0044424 intracellular part; GO:1905368 peptidase complex; GO:0005623 cell; GO:0043234 protein complex; GO:1905369 endopeptidase complex;	GO:0004175 endopeptidase activity; GO:0004298 threonine-type endopeptidase activity; GO:0008233 peptidase activity; GO:0070003 threonine-type peptidase activity; GO:0003824 catalytic activity; GO:0070011 peptidase activity, acting on L-amino acid peptides; GO:0016787 hydrolase activity;	K02725	PSMA1; 20S proteasome subunit alpha 6 [EC:3.4.25.1]	gmx03050 Proteasome - Glycine max (soybean);	IPR029055; IPR000426;	Nucleophile aminohydrolases, N-terminal; Proteasome alpha-subunit, N-terminal domain;
Cluster-1252.22955_orf1	Double-strand break repair protein MRE11 OS=Arabidopsis thaliana GN=MRE11 PE=1 SV=1	123.36	11.166	1.6	2	2	2									cytoplasm	GO:0033554 cellular response to stress; GO:0051716 cellular response to stimulus; GO:0006725 cellular aromatic compound metabolic process; GO:0006950 response to stress; GO:0006259 DNA metabolic process; GO:0006302 double-strand break repair; GO:1901360 organic cyclic compound metabolic process; GO:0006807 nitrogen compound metabolic process; GO:0044238 primary metabolic process; GO:0050896 respo…	GO:0043226 organelle; GO:0043231 intracellular membrane-bounded organelle; GO:0043229 intracellular organelle; GO:0005634 nucleus; GO:0044464 cell part; GO:0005622 intracellular; GO:0044446 intracellular organelle part; GO:0032991 macromolecular complex; GO:0044424 intracellular part; GO:0043234 protein complex; GO:0030870 Mre11 complex; GO:0043227 membrane-bounded organelle; GO:0005623 cell; GO:…	GO:0046914 transition metal ion binding; GO:0003824 catalytic activity; GO:0005488 binding; GO:0043167 ion binding; GO:0016788 hydrolase activity, acting on ester bonds; GO:0004518 nuclease activity; GO:0043169 cation binding; GO:0004527 exonuclease activity; GO:0008408 3'-5' exonuclease activity; GO:0046872 metal ion binding; GO:0016787 hydrolase activity; GO:0004519 endonuclease activity; GO:00…	K10865	MRE11; double-strand break repair protein MRE11	gmx03450 Non-homologous end-joining - Glycine max (soybean); gmx03440 Homologous recombination - Glycine max (soybean);	IPR029052; IPR004843; IPR007281;	Metallo-dependent phosphatase-like; Calcineurin-like phosphoesterase domain, ApaH type; Mre11, DNA-binding;
Cluster-1252.23006_orf1	"Succinate dehydrogenase assembly factor 2, mitochondrial OS=Arabidopsis thaliana GN=SDHAF2 PE=1 SV=1"	20.502	7.0993	6.1	1	1	1	0.851		0.931		1.015		1.11		chloroplast
Cluster-1252.23045_orf1	"Peptidyl-prolyl cis-trans isomerase FKBP20-2, chloroplastic OS=Arabidopsis thaliana GN=FKBP20-2 PE=1 SV=1"	27.67	76.835	33.5	7	9	7	1.057	0.0171214	1.058	0.045421	1.023	0.2564	1.023	0.60032	chloroplast							IPR001179;	FKBP-type peptidyl-prolyl cis-trans isomerase domain;
Cluster-1252.23119_orf1	Unknown	78.312	12.293	2.9	2	2	2	0.5	0.23212	0.92	0.69968	0.616	0.39296	1.132	0.56242	cytoplasm
Cluster-1252.23339_orf1	Cytochrome c oxidase subunit 5C-2 OS=Arabidopsis thaliana GN=At3g62400 PE=2 SV=1	13.156	18.111	13.8	2	3	2	0.994	0.69996	1.091	0.0020004	0.937	0.035058	1.028	0.79526	nucleus		GO:0016020 membrane; GO:0043229 intracellular organelle; GO:0044429 mitochondrial part; GO:0031090 organelle membrane; GO:0005737 cytoplasm; GO:0044446 intracellular organelle part; GO:0031967 organelle envelope; GO:0044424 intracellular part; GO:0005623 cell; GO:0044455 mitochondrial membrane part; GO:0044422 organelle part; GO:0005739 mitochondrion; GO:0005746 mitochondrial respiratory chain; G…
Cluster-1252.23462_orf1	Tubulin beta-1/beta-2 chain OS=Chlamydomonas reinhardtii GN=TUBB1 PE=3 SV=1	49.998	24.434	7.6	3	11	1	0.818	0.00066437	0.786	2.0609e-05	1.167	0.0026179	1.121	0.0048648	nucleus	GO:0007017 microtubule-based process; GO:0009987 cellular process;	GO:0043229 intracellular organelle; GO:0099513 polymeric cytoskeletal fiber; GO:0005874 microtubule; GO:0043232 intracellular non-membrane-bounded organelle; GO:0044430 cytoskeletal part; GO:0044446 intracellular organelle part; GO:0099512 supramolecular fiber; GO:0044424 intracellular part; GO:0005623 cell; GO:0099080 supramolecular complex; GO:0044422 organelle part; GO:0099081 supramolecular p…	GO:1901265 nucleoside phosphate binding; GO:0001882 nucleoside binding; GO:0043167 ion binding; GO:0016817 hydrolase activity, acting on acid anhydrides; GO:0016787 hydrolase activity; GO:0000166 nucleotide binding; GO:0017111 nucleoside-triphosphatase activity; GO:0097159 organic cyclic compound binding; GO:1901363 heterocyclic compound binding; GO:0032549 ribonucleoside binding; GO:0097367 carb…	K07375	TUBB; tubulin beta	gmx04145 Phagosome - Glycine max (soybean);	IPR003008; IPR023123; IPR008280; IPR018316;	Tubulin/FtsZ, GTPase domain; Tubulin, C-terminal; Tubulin/FtsZ, C-terminal; Tubulin/FtsZ, 2-layer sandwich domain;
Cluster-1252.23469_orf1	UDP-glucuronic acid decarboxylase 5 OS=Arabidopsis thaliana GN=UXS5 PE=2 SV=1	11.754	7.0466	9.5	1	2	1	1.017	0.69804	0.896	0.30618	0.938	0.27822	0.827	0.14082	cytoplasm,nucleus				K08678	UXS1; UDP-glucuronate decarboxylase [EC:4.1.1.35]	gmx01100 Metabolic pathways - Glycine max (soybean); gmx00520 Amino sugar and nucleotide sugar metabolism - Glycine max (soybean);	IPR016040;	NAD(P)-binding domain;
Cluster-1252.23523_orf1	Probable steroid-binding protein 3 OS=Arabidopsis thaliana GN=MP3 PE=1 SV=1	12.17	35.253	52.3	5	5	5	1.048	0.8012	1.018	0.42192	0.938	0.059616	0.912	0.20964	chloroplast				K17278			IPR001199;	Cytochrome b5-like heme/steroid binding domain;
Cluster-1252.23582_orf1	"ATP synthase subunit d, mitochondrial OS=Arabidopsis thaliana GN=At3g52300 PE=1 SV=3"	21.883	187.98	76.2	15	22	15	1.074	0.0162636	1.101	9.8631e-05	0.983	0.54278	1.008	0.73838	nucleus	GO:0009116 nucleoside metabolic process; GO:0042278 purine nucleoside metabolic process; GO:0009167 purine ribonucleoside monophosphate metabolic process; GO:0009117 nucleotide metabolic process; GO:0044699 single-organism process; GO:0046129 purine ribonucleoside biosynthetic process; GO:0009163 nucleoside biosynthetic process; GO:0009058 biosynthetic process; GO:0009156 ribonucleoside monophosp…	GO:0016020 membrane; GO:0098800 inner mitochondrial membrane protein complex; GO:0031090 organelle membrane; GO:0098796 membrane protein complex; GO:0005737 cytoplasm; GO:0032991 macromolecular complex; GO:0098798 mitochondrial protein complex; GO:0044424 intracellular part; GO:0005623 cell; GO:0044455 mitochondrial membrane part; GO:0044422 organelle part; GO:0005740 mitochondrial envelope; GO:0…	GO:0015075 ion transmembrane transporter activity; GO:0022892 substrate-specific transporter activity; GO:0015077 monovalent inorganic cation transmembrane transporter activity; GO:0022890 inorganic cation transmembrane transporter activity; GO:0015078 hydrogen ion transmembrane transporter activity; GO:0008324 cation transmembrane transporter activity; GO:0022891 substrate-specific transmembrane…	K02138	ATPeF0D; F-type H+-transporting ATPase subunit d	gmx01100 Metabolic pathways - Glycine max (soybean); gmx00190 Oxidative phosphorylation - Glycine max (soybean);
Cluster-1252.23594_orf1	Unknown	47.246	6.1273	3.3	1	1	1									vacuolar membrane
Cluster-1252.23721_orf1	"Beta carbonic anhydrase 5, chloroplastic OS=Arabidopsis thaliana GN=BCA5 PE=2 SV=1"	35.423	6.7869	4.7	1	2	1									chloroplast	GO:0015976 carbon utilization; GO:0044699 single-organism process;		GO:0046914 transition metal ion binding; GO:0003824 catalytic activity; GO:0005488 binding; GO:0043167 ion binding; GO:0016829 lyase activity; GO:0046872 metal ion binding; GO:0043169 cation binding; GO:0016836 hydro-lyase activity; GO:0008270 zinc ion binding; GO:0004089 carbonate dehydratase activity; GO:0016835 carbon-oxygen lyase activity;	K01673	cynT; carbonic anhydrase [EC:4.2.1.1]	gmx00910 Nitrogen metabolism - Glycine max (soybean);
Cluster-1252.23788_orf1	Auxin transporter-like protein 1 OS=Medicago truncatula GN=LAX1 PE=2 SV=1	185.19	17.84	1.6	3	3	3	1.02	0.74872	0.914	0.55484	1.054	0.58658	0.945	0.65946	nucleus
Cluster-1252.23826_orf1	Exosome complex component RRP45B OS=Arabidopsis thaliana GN=RRP45B PE=2 SV=1	51.189	27.38	4	1	1	1									nucleus	GO:0006396 RNA processing; GO:0006725 cellular aromatic compound metabolic process; GO:1901360 organic cyclic compound metabolic process; GO:0006807 nitrogen compound metabolic process; GO:0044238 primary metabolic process; GO:0044237 cellular metabolic process; GO:0071704 organic substance metabolic process; GO:0016070 RNA metabolic process; GO:0008152 metabolic process; GO:0090304 nucleic acid …	GO:0032991 macromolecular complex; GO:1905354 exoribonuclease complex; GO:0044424 intracellular part; GO:1902494 catalytic complex; GO:0005623 cell; GO:0044464 cell part; GO:0005622 intracellular; GO:0000178 exosome (RNase complex);		K03678	RRP45; exosome complex component RRP45	gmx03018 RNA degradation - Glycine max (soybean);	IPR015847; IPR001247; IPR020568; IPR027408;	Exoribonuclease, phosphorolytic domain 2; Exoribonuclease, phosphorolytic domain 1; Ribosomal protein S5 domain 2-type fold; PNPase/RNase PH domain;
Cluster-1252.23886_orf1	Unknown	169.49	34.525	3.1	5	5	4	0.852		0.91		0.873		0.932		mitochondria							IPR016040;	NAD(P)-binding domain;
Cluster-1252.23915_orf1	Unknown	34.07	11.376	5.4	2	2	2									chloroplast							IPR013097; IPR011008;	Stress responsive alpha-beta barrel; Dimeric alpha-beta barrel;
Cluster-1252.23933_orf1	Peptidyl-prolyl cis-trans isomerase CYP71 OS=Arabidopsis thaliana GN=CYP71 PE=1 SV=1	71.655	48.256	12.1	7	7	7	0.922	0.9286	1.004	0.46006	0.886	0.4394	0.965	0.56096	cytoplasm	GO:0044267 cellular protein metabolic process; GO:0044238 primary metabolic process; GO:0018208 peptidyl-proline modification; GO:0000413 protein peptidyl-prolyl isomerization; GO:0044237 cellular metabolic process; GO:0071704 organic substance metabolic process; GO:0006457 protein folding; GO:0018193 peptidyl-amino acid modification; GO:0008152 metabolic process; GO:0044260 cellular macromolecul…		GO:0003755 peptidyl-prolyl cis-trans isomerase activity; GO:0005515 protein binding; GO:0016853 isomerase activity; GO:0003824 catalytic activity; GO:0016859 cis-trans isomerase activity; GO:0005488 binding;	K12736			IPR002130; IPR017986; IPR029000; IPR015943;	Cyclophilin-type peptidyl-prolyl cis-trans isomerase domain; WD40-repeat-containing domain; Cyclophilin-like domain; WD40/YVTN repeat-like-containing domain;
Cluster-1252.23941_orf1	Unknown	34.908	33.691	9.1	2	2	2	1.023	0.6534	0.935	0.27546	1.036	0.5013	0.946	0.35324	cytoplasm							IPR029058; IPR000073;	Alpha/Beta hydrolase fold; Alpha/beta hydrolase fold-1;
Cluster-1252.23960_orf1	Unknown	27.538	7.4704	4.1	1	1	1	0.954		1.187		0.905		1.126		cytoplasm				K00721	DPM1; dolichol-phosphate mannosyltransferase [EC:2.4.1.83]	gmx00510 N-Glycan biosynthesis - Glycine max (soybean); gmx01100 Metabolic pathways - Glycine max (soybean);	IPR029044; IPR001173;	Nucleotide-diphospho-sugar transferases; Glycosyltransferase 2-like;
Cluster-1252.24004_orf1	Secoisolariciresinol dehydrogenase (Fragment) OS=Podophyllum peltatum PE=1 SV=1	31.055	6.0428	3.9	1	1	1	0.987		0.915		0.836		0.776		cytoplasm							IPR016040;	NAD(P)-binding domain;
Cluster-1252.24043_orf1	Cold shock protein 1 OS=Arabidopsis thaliana GN=CSP1 PE=1 SV=1	30.863	6.6914	4.3	1	1	1	0.697		1.075		0.744		1.147		mitochondria			GO:0097159 organic cyclic compound binding; GO:1901363 heterocyclic compound binding; GO:0046914 transition metal ion binding; GO:0005488 binding; GO:0003676 nucleic acid binding; GO:0043167 ion binding; GO:0046872 metal ion binding; GO:0043169 cation binding; GO:0008270 zinc ion binding;	K09250			IPR001878;	Zinc finger, CCHC-type;
Cluster-1252.24085_orf1	Pathogenesis-related protein P2 OS=Solanum lycopersicum PE=2 SV=1	19.251	52.187	18.6	2	3	1	1.355		1.125		0.807		0.67		cytoplasm	GO:0050832 defense response to fungus; GO:0009605 response to external stimulus; GO:0009620 response to fungus; GO:0006950 response to stress; GO:0042742 defense response to bacterium; GO:0098542 defense response to other organism; GO:0006952 defense response; GO:0043207 response to external biotic stimulus; GO:0050896 response to stimulus; GO:0051707 response to other organism; GO:0009617 respon…						IPR009009; IPR001153;	RlpA-like protein, double-psi beta-barrel domain; Barwin domain;
Cluster-1252.24098_orf1	Unknown	57.277	12.964	4.6	2	2	2									chloroplast	GO:0051188 cofactor biosynthetic process; GO:0042181 ketone biosynthetic process; GO:1901663 quinone biosynthetic process; GO:0006744 ubiquinone biosynthetic process; GO:0006733 oxidoreduction coenzyme metabolic process; GO:0044711 single-organism biosynthetic process; GO:0055114 oxidation-reduction process; GO:1901661 quinone metabolic process; GO:0044281 small molecule metabolic process; GO:004…		GO:0016709 oxidoreductase activity, acting on paired donors, with incorporation or reduction of molecular oxygen, NAD(P)H as one donor, and incorporation of one atom of oxygen; GO:1901265 nucleoside phosphate binding; GO:0050660 flavin adenine dinucleotide binding; GO:0043167 ion binding; GO:0016705 oxidoreductase activity, acting on paired donors, with incorporation or reduction of molecular oxy…	K06126	COQ6; ubiquinone biosynthesis monooxygenase Coq6 [EC:1.14.13.-]	gmx01100 Metabolic pathways - Glycine max (soybean); gmx01110 Biosynthesis of secondary metabolites - Glycine max (soybean); gmx00130 Ubiquinone and other terpenoid-quinone biosynthesis - Glycine max (soybean);	IPR002938; IPR023753;	FAD-binding domain; FAD/NAD(P)-binding domain;
Cluster-1252.24111_orf1	Cysteine proteinase RD21A OS=Arabidopsis thaliana GN=RD21A PE=1 SV=1	30.72	38.841	5.6	1	1	1	0.973		0.852		1.312		1.149		chloroplast	GO:0006508 proteolysis; GO:0008152 metabolic process; GO:0043170 macromolecule metabolic process; GO:0019538 protein metabolic process; GO:0044238 primary metabolic process; GO:0071704 organic substance metabolic process;		GO:0070011 peptidase activity, acting on L-amino acid peptides; GO:0008234 cysteine-type peptidase activity; GO:0016787 hydrolase activity; GO:0008233 peptidase activity; GO:0003824 catalytic activity;				IPR000118; IPR000668;	Granulin; Peptidase C1A, papain C-terminal;
Cluster-1252.24148_orf1	NADH dehydrogenase [ubiquinone] 1 alpha subcomplex subunit 2 OS=Arabidopsis thaliana GN=At5g47890 PE=3 SV=1	11.547	47.827	42.7	4	6	4	1.033	0.20424	1.172	0.0044767	0.934	0.133996	1.06	0.06424	chloroplast				K03946	NDUFA2; NADH dehydrogenase (ubiquinone) 1 alpha subcomplex subunit 2	gmx01100 Metabolic pathways - Glycine max (soybean); gmx00190 Oxidative phosphorylation - Glycine max (soybean);	IPR007741; IPR012336;	Ribosomal protein/NADH dehydrogenase domain; Thioredoxin-like fold;
Cluster-1252.2417_orf1	Unknown	12.441	27.204	38.8	4	4	4	2.4	7.5422e-05	1.682	0.00024044	1.926	7.8018e-05	1.35	0.0100038	mitochondria
Cluster-1252.24202_orf1	Unknown	84.359	34.221	7.3	4	4	4	0.97	0.92486	1.145	0.50408	0.831	0.5412	0.981	0.93284	nucleus	GO:0044699 single-organism process; GO:0008152 metabolic process; GO:0044238 primary metabolic process; GO:0044710 single-organism metabolic process; GO:0006629 lipid metabolic process; GO:0071704 organic substance metabolic process;		GO:0008081 phosphoric diester hydrolase activity; GO:0016787 hydrolase activity; GO:0003824 catalytic activity; GO:0042578 phosphoric ester hydrolase activity; GO:0016788 hydrolase activity, acting on ester bonds;				IPR000909; IPR017946;	Phosphatidylinositol-specific phospholipase C, X domain; PLC-like phosphodiesterase, TIM beta/alpha-barrel domain;
Cluster-1252.24261_orf1	"Glycine-rich RNA-binding protein 4, mitochondrial OS=Arabidopsis thaliana GN=RBG4 PE=2 SV=1"	14.772	13.882	9.4	1	2	1	1.06		1.052		0.966		0.959		chloroplast			GO:0097159 organic cyclic compound binding; GO:1901363 heterocyclic compound binding; GO:1901265 nucleoside phosphate binding; GO:0005488 binding; GO:0003676 nucleic acid binding; GO:0000166 nucleotide binding; GO:0036094 small molecule binding;				IPR000504; IPR012677;	RNA recognition motif domain; Nucleotide-binding alpha-beta plait domain;
Cluster-1252.24308_orf1	Cytosolic Fe-S cluster assembly factor NBP35 OS=Arabidopsis thaliana GN=NBP35 PE=1 SV=1	42.256	29.234	14.8	4	5	4	0.964		1.18		1.108		1.356		mitochondria	GO:0006790 sulfur compound metabolic process; GO:0044085 cellular component biogenesis; GO:0051188 cofactor biosynthetic process; GO:0016043 cellular component organization; GO:0008152 metabolic process; GO:0031163 metallo-sulfur cluster assembly; GO:0022607 cellular component assembly; GO:0016226 iron-sulfur cluster assembly; GO:0009058 biosynthetic process; GO:0009987 cellular process; GO:00442…		GO:0005524 ATP binding; GO:1901265 nucleoside phosphate binding; GO:0001882 nucleoside binding; GO:0043167 ion binding; GO:0000166 nucleotide binding; GO:0051539 4 iron, 4 sulfur cluster binding; GO:0097159 organic cyclic compound binding; GO:1901363 heterocyclic compound binding; GO:0032549 ribonucleoside binding; GO:0097367 carbohydrate derivative binding; GO:0032553 ribonucleotide binding; GO:…				IPR027417;	P-loop containing nucleoside triphosphate hydrolase;
Cluster-1252.24329_orf1	Unknown	35.268	77.864	22.9	7	8	7	1.042	0.126817	1.068	0.119383	1.054	0.043438	1.081	0.0021237	cytoplasm	GO:0044085 cellular component biogenesis; GO:0006376 mRNA splice site selection; GO:0016043 cellular component organization; GO:0022613 ribonucleoprotein complex biogenesis; GO:0022618 ribonucleoprotein complex assembly; GO:0006725 cellular aromatic compound metabolic process; GO:0044237 cellular metabolic process; GO:0071704 organic substance metabolic process; GO:0000398 mRNA splicing, via spli…	GO:0005685 U1 snRNP; GO:0043229 intracellular organelle; GO:0044446 intracellular organelle part; GO:0032991 macromolecular complex; GO:0044424 intracellular part; GO:0005623 cell; GO:0044422 organelle part; GO:0097525 spliceosomal snRNP complex; GO:0043231 intracellular membrane-bounded organelle; GO:0043226 organelle; GO:0005634 nucleus; GO:0044464 cell part; GO:0005622 intracellular; GO:199090…	GO:0097159 organic cyclic compound binding; GO:1901363 heterocyclic compound binding; GO:0003729 mRNA binding; GO:0003723 RNA binding; GO:0005488 binding; GO:0003676 nucleic acid binding;
Cluster-1252.24384_orf1	Unknown	37.384	40.874	14.6	3	3	3	1.4	0.089843	1.633	0.049236	1.204	0.33316	1.404	0.28498	vacuolar membrane			GO:0005515 protein binding; GO:0005488 binding;				IPR000270;	PB1 domain;
Cluster-1252.24401_orf1	Unknown	131.11	91.231	9.9	13	17	13	1.127	0.0022403	1.174	1.4475e-06	0.958	0.0146969	0.998	0.69866	chloroplast
Cluster-1252.24434_orf1	Embryogenesis-associated protein EMB8 OS=Picea glauca GN=EMB8 PE=2 SV=1	35.755	12.737	5.7	2	2	2	0.895		1.084		1.071		1.298		chloroplast							IPR029058;	Alpha/Beta hydrolase fold;
Cluster-1252.24466_orf1	Peroxisomal membrane protein 11B OS=Arabidopsis thaliana GN=PEX11B PE=1 SV=1	24.2	19.35	10.3	3	3	3	0.966	0.2587	0.927	0.050096	1.035	0.96496	0.992	0.63796	vacuolar membrane	GO:0007031 peroxisome organization; GO:0016043 cellular component organization; GO:0006996 organelle organization; GO:0048285 organelle fission; GO:0009987 cellular process; GO:0071840 cellular component organization or biogenesis; GO:0016559 peroxisome fission;	GO:0016020 membrane; GO:0043229 intracellular organelle; GO:0031903 microbody membrane; GO:0031231 intrinsic component of peroxisomal membrane; GO:0044439 peroxisomal part; GO:0098588 bounding membrane of organelle; GO:0031090 organelle membrane; GO:0005777 peroxisome; GO:0005737 cytoplasm; GO:0044446 intracellular organelle part; GO:0031224 intrinsic component of membrane; GO:0044438 microbody p…
Cluster-1252.24512_orf1	Alpha-L-fucosidase 2 OS=Arabidopsis thaliana GN=FUC95A PE=1 SV=1	96.53	46.768	8.2	6	6	6	1.047	0.185437	1.121	0.0021641	1.004	0.7744	1.075	0.0088803	chloroplast			GO:0004553 hydrolase activity, hydrolyzing O-glycosyl compounds; GO:0016787 hydrolase activity; GO:0015928 fucosidase activity; GO:0003824 catalytic activity; GO:0004560 alpha-L-fucosidase activity; GO:0016798 hydrolase activity, acting on glycosyl bonds;	K15923	AXY8; alpha-L-fucosidase 2 [EC:3.2.1.51]	gmx00511 Other glycan degradation - Glycine max (soybean);	IPR008928; IPR027414;	Six-hairpin glycosidase-like; Glycosyl hydrolase family, N-terminal domain;
Cluster-1252.24521_orf1	Probable chalcone--flavonone isomerase 3 OS=Arabidopsis thaliana GN=CHI3 PE=1 SV=1	26.397	40.66	24.7	5	5	5	0.937	0.141823	0.975	0.084499	0.987	0.48588	1.027	0.38794	chloroplast	GO:0008152 metabolic process; GO:0009058 biosynthetic process; GO:0009813 flavonoid biosynthetic process; GO:0009812 flavonoid metabolic process; GO:1901576 organic substance biosynthetic process; GO:0071704 organic substance metabolic process;		GO:0016872 intramolecular lyase activity; GO:0045430 chalcone isomerase activity; GO:0016853 isomerase activity; GO:0003824 catalytic activity;				IPR016088; IPR016087;	Chalcone isomerase, 3-layer sandwich; Chalcone isomerase;
Cluster-1252.24551_orf1	"Outer envelope protein 80, chloroplastic OS=Arabidopsis thaliana GN=OEP80 PE=2 SV=1"	78.656	86.664	14.6	10	13	10	0.989	0.50168	1.107	0.02144	0.914	0.056243	1.024	0.57978	chloroplast		GO:0016020 membrane; GO:0019867 outer membrane;		K07277			IPR000184;	Bacterial surface antigen (D15);
Cluster-1252.24586_orf1	Sorting nexin 1 OS=Arabidopsis thaliana GN=SNX1 PE=1 SV=1	46.916	64.87	24.8	10	11	10	1.004	0.3281	1.003	0.60696	1.018	0.76072	1.017	0.116282	cytoplasm			GO:0008289 lipid binding; GO:0043168 anion binding; GO:0005488 binding; GO:0035091 phosphatidylinositol binding; GO:0005543 phospholipid binding; GO:0043167 ion binding;	K17917	SNX1_2; sorting nexin-1/2	gmx04144 Endocytosis - Glycine max (soybean);	IPR015404; IPR001683;	Sorting nexin Vps5-like, C-terminal; Phox homologous domain;
Cluster-1252.2458_orf1	Unknown	18.699	6.2887	5.5	1	1	1									nucleus		GO:0005759 mitochondrial matrix; GO:0043229 intracellular organelle; GO:0044429 mitochondrial part; GO:0005737 cytoplasm; GO:0044446 intracellular organelle part; GO:0044424 intracellular part; GO:0005623 cell; GO:0005739 mitochondrion; GO:0044422 organelle part; GO:0031974 membrane-enclosed lumen; GO:0043226 organelle; GO:0043231 intracellular membrane-bounded organelle; GO:0070013 intracellular…		K15414
Cluster-1252.24629_orf1	40S ribosomal protein S19-1 OS=Arabidopsis thaliana GN=RPS19A PE=2 SV=1	17.816	92.128	49.1	9	12	9	0.856	2.3036e-05	0.892	0.0006993	1.051	0.086484	1.096	0.0147222	chloroplast	GO:0006518 peptide metabolic process; GO:0043043 peptide biosynthetic process; GO:0044267 cellular protein metabolic process; GO:0006807 nitrogen compound metabolic process; GO:0009058 biosynthetic process; GO:0043603 cellular amide metabolic process; GO:0044238 primary metabolic process; GO:1901566 organonitrogen compound biosynthetic process; GO:1901576 organic substance biosynthetic process; G…	GO:0005840 ribosome; GO:0043226 organelle; GO:0043229 intracellular organelle; GO:0043232 intracellular non-membrane-bounded organelle; GO:0044464 cell part; GO:0005622 intracellular; GO:0005737 cytoplasm; GO:0032991 macromolecular complex; GO:0044424 intracellular part; GO:1990904 ribonucleoprotein complex; GO:0005623 cell; GO:0030529 intracellular ribonucleoprotein complex; GO:0044444 cytoplasm…	GO:0003735 structural constituent of ribosome; GO:0005198 structural molecule activity;	K02966	RP-S19e; small subunit ribosomal protein S19e	gmx03010 Ribosome - Glycine max (soybean);	IPR011991;	Winged helix-turn-helix DNA-binding domain;
Cluster-1252.24635_orf2	Protein FIZZY-RELATED 3 OS=Arabidopsis thaliana GN=FZR3 PE=1 SV=1	151.73	56.949	7.6	6	10	6	0.989	0.27064	1.057	0.45716	0.962	0.104338	1.028	0.82158	chloroplast			GO:0005515 protein binding; GO:0005488 binding;	K03364	CDH1; cell division cycle 20-like protein 1, cofactor of APC complex	gmx04120 Ubiquitin mediated proteolysis - Glycine max (soybean);	IPR015943;	WD40/YVTN repeat-like-containing domain;
Cluster-1252.24649_orf1	MACPF domain-containing protein At4g24290 OS=Arabidopsis thaliana GN=At4g24290 PE=2 SV=1	68.696	6.3933	1.6	1	1	1									nucleus							IPR020864;	Membrane attack complex component/perforin (MACPF) domain;
Cluster-1252.24653_orf1	"Cell division protein FtsZ homolog 2-2, chloroplastic OS=Arabidopsis thaliana GN=FTSZ2-2 PE=1 SV=1"	15.074	69.792	42.6	4	4	3	0.723	0.146416	0.684	0.29248	1.088	0.7433	1.029	0.89896	cytoplasm				K03531			IPR024757; IPR008280; IPR018316;	Cell division protein FtsZ, C-terminal; Tubulin/FtsZ, C-terminal; Tubulin/FtsZ, 2-layer sandwich domain;
Cluster-1252.24678_orf1	40S ribosomal protein S25-2 OS=Arabidopsis thaliana GN=RPS25B PE=2 SV=1	12.734	49.302	38.3	5	9	5	0.925	0.0100428	0.9	0.0087974	1.137	0.0122189	1.106	0.0030229	nucleus				K02975	RP-S25e; small subunit ribosomal protein S25e	gmx03010 Ribosome - Glycine max (soybean);	IPR011991;	Winged helix-turn-helix DNA-binding domain;
Cluster-1252.24679_orf1	WD repeat-containing protein VIP3 OS=Arabidopsis thaliana GN=VIP3 PE=1 SV=1	36.82	5.8838	2.3	1	1	1	0.845		0.959		0.986		1.119		chloroplast			GO:0005515 protein binding; GO:0005488 binding;	K12602	WDR61; WD repeat-containing protein 61	gmx03018 RNA degradation - Glycine max (soybean);	IPR017986; IPR015943; IPR024977;	WD40-repeat-containing domain; WD40/YVTN repeat-like-containing domain; Anaphase-promoting complex subunit 4, WD40 domain;
Cluster-1252.24715_orf1	ER membrane protein complex subunit 8/9 homolog OS=Arabidopsis thaliana GN=EMB2731 PE=2 SV=1	25.253	35.929	22.2	5	6	5	1.104	0.091884	0.999	0.96508	1.079	0.21102	0.977	0.71622	cytoplasm
Cluster-1252.24788_orf1	"NADH dehydrogenase [ubiquinone] iron-sulfur protein 4, mitochondrial OS=Arabidopsis thaliana GN=FRO1 PE=2 SV=1"	21.704	12.614	10.5	2	3	2	0.967	0.38372	1.026	0.6207	0.958	0.093836	1.016	0.78764	mitochondria	GO:0008152 metabolic process; GO:0006091 generation of precursor metabolites and energy; GO:0044710 single-organism metabolic process; GO:0055114 oxidation-reduction process; GO:0044763 single-organism cellular process; GO:0022900 electron transport chain; GO:0044699 single-organism process; GO:0044237 cellular metabolic process; GO:0009987 cellular process;		GO:0016651 oxidoreductase activity, acting on NAD(P)H; GO:0003824 catalytic activity; GO:0016491 oxidoreductase activity;	K03937	NDUFS4; NADH dehydrogenase (ubiquinone) Fe-S protein 4	gmx01100 Metabolic pathways - Glycine max (soybean); gmx00190 Oxidative phosphorylation - Glycine max (soybean);
Cluster-1252.24797_orf1	"Sec-independent protein translocase protein TATC, chloroplastic OS=Pisum sativum GN=TATC PE=1 SV=1"	39.546	6.5543	3.4	1	1	1	1.028		1.043		1.094		1.11		plasma membrane		GO:0031224 intrinsic component of membrane; GO:0016020 membrane; GO:0016021 integral component of membrane; GO:0044425 membrane part;		K03118	tatC; sec-independent protein translocase protein TatC	gmx03060 Protein export - Glycine max (soybean);
Cluster-1252.24803_orf1	Coatomer subunit alpha-3 OS=Oryza sativa subsp. japonica GN=Os09g0127800 PE=2 SV=1	7.883	13.103	23.5	1	1	1	1.07		1.042		1.009		0.982		mitochondria			GO:0005515 protein binding; GO:0005488 binding;	K05236			IPR017986; IPR015943;	WD40-repeat-containing domain; WD40/YVTN repeat-like-containing domain;
Cluster-1252.24813_orf1	Ras-related protein RABC1 OS=Arabidopsis thaliana GN=RABC1 PE=1 SV=1	29.476	26.088	13.7	3	4	2	1.084		0.961		1.133		1.005		chloroplast	GO:0050794 regulation of cellular process; GO:0044700 single organism signaling; GO:0051716 cellular response to stimulus; GO:0007165 signal transduction; GO:0050789 regulation of biological process; GO:0007154 cell communication; GO:0035556 intracellular signal transduction; GO:0044699 single-organism process; GO:0007264 small GTPase mediated signal transduction; GO:0023052 signaling; GO:0050896…		GO:1901265 nucleoside phosphate binding; GO:0001882 nucleoside binding; GO:0043167 ion binding; GO:0000166 nucleotide binding; GO:0097159 organic cyclic compound binding; GO:1901363 heterocyclic compound binding; GO:0032549 ribonucleoside binding; GO:0097367 carbohydrate derivative binding; GO:0032553 ribonucleotide binding; GO:0005488 binding; GO:0032550 purine ribonucleoside binding; GO:0043168…	K07910			IPR005225; IPR027417;	Small GTP-binding protein domain; P-loop containing nucleoside triphosphate hydrolase;
Cluster-1252.24852_orf1	"Glucose-6-phosphate 1-dehydrogenase 4, chloroplastic OS=Arabidopsis thaliana GN=At1g09420 PE=2 SV=1"	116.91	71.151	9.4	10	10	10	0.879	0.078676	0.962	0.154524	0.939	0.34522	1.028	0.66398	chloroplast	GO:0006006 glucose metabolic process; GO:0044723 single-organism carbohydrate metabolic process; GO:0008152 metabolic process; GO:0055114 oxidation-reduction process; GO:0044710 single-organism metabolic process; GO:0044281 small molecule metabolic process; GO:0005996 monosaccharide metabolic process; GO:0044699 single-organism process; GO:0044238 primary metabolic process; GO:0005975 carbohydrat…		GO:0016614 oxidoreductase activity, acting on CH-OH group of donors; GO:0097159 organic cyclic compound binding; GO:1901363 heterocyclic compound binding; GO:0016616 oxidoreductase activity, acting on the CH-OH group of donors, NAD or NADP as acceptor; GO:1901265 nucleoside phosphate binding; GO:0003824 catalytic activity; GO:0005488 binding; GO:0004345 glucose-6-phosphate dehydrogenase activity;…	K00036	G6PD; glucose-6-phosphate 1-dehydrogenase [EC:1.1.1.49 1.1.1.363]	gmx01100 Metabolic pathways - Glycine max (soybean); gmx00030 Pentose phosphate pathway - Glycine max (soybean); gmx01110 Biosynthesis of secondary metabolites - Glycine max (soybean); gmx01200 Carbon metabolism - Glycine max (soybean); gmx00480 Glutathione metabolism - Glycine max (soybean);	IPR022675; IPR016040; IPR022674;	Glucose-6-phosphate dehydrogenase, C-terminal; NAD(P)-binding domain; Glucose-6-phosphate dehydrogenase, NAD-binding;
Cluster-1252.24855_orf1	Small nuclear ribonucleoprotein SmD3b OS=Arabidopsis thaliana GN=SMD3B PE=2 SV=1	14.086	6.9838	8.7	1	1	1	1.122		1.148		1.168		1.196		cytoplasm	GO:0044085 cellular component biogenesis; GO:0016043 cellular component organization; GO:0022613 ribonucleoprotein complex biogenesis; GO:0022618 ribonucleoprotein complex assembly; GO:0006725 cellular aromatic compound metabolic process; GO:0044237 cellular metabolic process; GO:0071704 organic substance metabolic process; GO:0000398 mRNA splicing, via spliceosome; GO:0008152 metabolic process; …			K11087	SNRPD1; small nuclear ribonucleoprotein D1	gmx03040 Spliceosome - Glycine max (soybean);	IPR001163; IPR034102; IPR010920;	LSM domain, eukaryotic/archaea-type; Small nuclear ribonucleoprotein D1; LSM domain;
Cluster-1252.24907_orf1	"Riboflavin biosynthesis protein PYRD, chloroplastic OS=Arabidopsis thaliana GN=PYRD PE=1 SV=1"	47.662	7.4181	2.5	1	1	1	1.141		1.081		1.051		0.996		chloroplast	GO:0009110 vitamin biosynthetic process; GO:0018130 heterocycle biosynthetic process; GO:0044711 single-organism biosynthetic process; GO:0009231 riboflavin biosynthetic process; GO:0055114 oxidation-reduction process; GO:0044281 small molecule metabolic process; GO:0044763 single-organism cellular process; GO:0044699 single-organism process; GO:1901360 organic cyclic compound metabolic process; …		GO:0008835 diaminohydroxyphosphoribosylaminopyrimidine deaminase activity; GO:0016814 hydrolase activity, acting on carbon-nitrogen (but not peptide) bonds, in cyclic amidines; GO:0046914 transition metal ion binding; GO:0003824 catalytic activity; GO:0005488 binding; GO:0043167 ion binding; GO:0043169 cation binding; GO:0019239 deaminase activity; GO:0046872 metal ion binding; GO:0016787 hydrola…	K11752	ribD; diaminohydroxyphosphoribosylaminopyrimidine deaminase / 5-amino-6-(5-phosphoribosylamino)uracil reductase [EC:3.5.4.26 1.1.1.193]	gmx01100 Metabolic pathways - Glycine max (soybean); gmx01110 Biosynthesis of secondary metabolites - Glycine max (soybean); gmx00740 Riboflavin metabolism - Glycine max (soybean);	IPR016193; IPR002125; IPR024072;	Cytidine deaminase-like; Cytidine and deoxycytidylate deaminases, zinc-binding; Dihydrofolate reductase-like domain;
Cluster-1252.24915_orf1	Mitochondrial carnitine/acylcarnitine carrier-like protein OS=Arabidopsis thaliana GN=BOU PE=1 SV=1	75.2	128.11	20	14	18	12	0.897	0.023896	0.923	0.042235	0.97	0.40374	0.997	0.60554	cytoplasm				K15109			IPR023395;	Mitochondrial carrier domain;
Cluster-1252.24948_orf1	Acidic endochitinase OS=Cicer arietinum PE=2 SV=1	33.034	15.718	7.7	2	3	2	2.91	0.0051816	1.822	0.023597	0.766	0.089617	0.48	0.0078595	endoplasmic reticulum	GO:0008152 metabolic process; GO:0005975 carbohydrate metabolic process; GO:0044238 primary metabolic process; GO:0071704 organic substance metabolic process;		GO:0004553 hydrolase activity, hydrolyzing O-glycosyl compounds; GO:0016787 hydrolase activity; GO:0003824 catalytic activity; GO:0016798 hydrolase activity, acting on glycosyl bonds;	K01183	E3.2.1.14; chitinase [EC:3.2.1.14]	gmx01100 Metabolic pathways - Glycine max (soybean); gmx00520 Amino sugar and nucleotide sugar metabolism - Glycine max (soybean);	IPR001223; IPR017853; IPR013781;	Glycoside hydrolase family 18, catalytic domain; Glycoside hydrolase superfamily; Glycoside hydrolase, catalytic domain;
Cluster-1252.24974_orf1	Protein FAR1-RELATED SEQUENCE 3 OS=Arabidopsis thaliana GN=FRS3 PE=2 SV=2	17.377	6.557	5.7	1	1	1	1.329		0.934		1.219		0.857		nucleus
Cluster-1252.25044_orf1	"Prohibitin-1, mitochondrial OS=Arabidopsis thaliana GN=PHB1 PE=1 SV=1"	35.067	85.781	36.7	9	11	6	1.032	0.23238	1.016	0.53812	1.026	0.33722	1.01	0.35486	mitochondria		GO:0016020 membrane;		K17081			IPR001107;	Band 7 domain;
Cluster-1252.25075_orf1	Transcription factor VOZ1 OS=Arabidopsis thaliana GN=VOZ1 PE=1 SV=1	79.469	6.9075	1.4	1	1	1									chloroplast
Cluster-1252.25094_orf1	60S ribosomal protein L35a-3 OS=Arabidopsis thaliana GN=RPL35AC PE=3 SV=1	13.25	37.543	37.1	4	6	4	0.91	0.0094236	0.998	0.13502	0.989	0.49118	1.084	0.181101	cytoplasm	GO:0006518 peptide metabolic process; GO:0043043 peptide biosynthetic process; GO:0044267 cellular protein metabolic process; GO:0006807 nitrogen compound metabolic process; GO:0009058 biosynthetic process; GO:0043603 cellular amide metabolic process; GO:0044238 primary metabolic process; GO:1901566 organonitrogen compound biosynthetic process; GO:1901576 organic substance biosynthetic process; G…	GO:0005840 ribosome; GO:0043226 organelle; GO:0043229 intracellular organelle; GO:0043232 intracellular non-membrane-bounded organelle; GO:0044464 cell part; GO:0005622 intracellular; GO:0005737 cytoplasm; GO:0032991 macromolecular complex; GO:0044424 intracellular part; GO:1990904 ribonucleoprotein complex; GO:0005623 cell; GO:0030529 intracellular ribonucleoprotein complex; GO:0044444 cytoplasm…	GO:0003735 structural constituent of ribosome; GO:0005198 structural molecule activity;	K02917	RP-L35Ae; large subunit ribosomal protein L35Ae	gmx03010 Ribosome - Glycine max (soybean);	IPR009000;	Translation protein, beta-barrel domain;
Cluster-1252.25155_orf1	Hsp70-Hsp90 organizing protein 3 OS=Arabidopsis thaliana GN=HOP3 PE=2 SV=1	103.47	5.9363	1.1	1	1	1	0.848		0.746		1.06		0.932		chloroplast			GO:0005515 protein binding; GO:0005488 binding;				IPR011990; IPR020683; IPR013026;	Tetratricopeptide-like helical domain; Ankyrin repeat-containing domain; Tetratricopeptide repeat-containing domain;
Cluster-1252.25201_orf1	Unknown	118.25	41.765	6.6	6	6	6	0.775	0.00134035	0.781	0.0039839	1.024	0.55796	1.032	0.28898	cytoplasm
Cluster-1252.25282_orf1	Dynein assembly factor with WDR repeat domains 1 OS=Chlamydomonas reinhardtii GN=DAW1 PE=1 SV=1	53.328	73.124	7.5	3	3	3	0.963	0.53524	0.977	0.43792	1.028	0.53832	1.042	0.44352	chloroplast			GO:0005515 protein binding; GO:0005488 binding;				IPR017986; IPR015943; IPR011047;	WD40-repeat-containing domain; WD40/YVTN repeat-like-containing domain; Quinoprotein alcohol dehydrogenase-like superfamily;
Cluster-1252.25330_orf1	Unknown	65.652	14.717	4.7	3	3	2	0.842	0.147363	0.756	0.089901	1.047	0.35068	0.94	0.60124	chloroplast
Cluster-1252.25404_orf1	3beta-hydroxysteroid-dehydrogenase/decarboxylase isoform 2 OS=Arabidopsis thaliana GN=3BETAHSD/D2 PE=2 SV=2	46.801	18.536	5.2	2	2	2	0.849	0.190702	1.042	0.6419	0.874	0.23302	1.073	0.4715	cytoplasm	GO:0044711 single-organism biosynthetic process; GO:0055114 oxidation-reduction process; GO:0008202 steroid metabolic process; GO:1901360 organic cyclic compound metabolic process; GO:0044699 single-organism process; GO:0009058 biosynthetic process; GO:0044238 primary metabolic process; GO:1901576 organic substance biosynthetic process; GO:0071704 organic substance metabolic process; GO:0008610 l…		GO:0016229 steroid dehydrogenase activity; GO:0016614 oxidoreductase activity, acting on CH-OH group of donors; GO:0016616 oxidoreductase activity, acting on the CH-OH group of donors, NAD or NADP as acceptor; GO:0033764 steroid dehydrogenase activity, acting on the CH-OH group of donors, NAD or NADP as acceptor; GO:0003824 catalytic activity; GO:0003854 3-beta-hydroxy-delta5-steroid dehydrogenas…	K07748	E1.1.1.170; sterol-4alpha-carboxylate 3-dehydrogenase (decarboxylating) [EC:1.1.1.170]	gmx01100 Metabolic pathways - Glycine max (soybean); gmx00100 Steroid biosynthesis - Glycine max (soybean);	IPR002225; IPR016040;	3-beta hydroxysteroid dehydrogenase/isomerase; NAD(P)-binding domain;
Cluster-1252.25425_orf1	V-type proton ATPase subunit B2 OS=Arabidopsis thaliana GN=VHA-B2 PE=1 SV=1	12.753	12.632	15.5	2	3	2	1.166		1.049		0.937		0.844		chloroplast	GO:0009116 nucleoside metabolic process; GO:0042278 purine nucleoside metabolic process; GO:0006725 cellular aromatic compound metabolic process; GO:0009167 purine ribonucleoside monophosphate metabolic process; GO:0009259 ribonucleotide metabolic process; GO:0009117 nucleotide metabolic process; GO:0044699 single-organism process; GO:0044237 cellular metabolic process; GO:0006796 phosphate-conta…			K02147	ATPeV1B; V-type H+-transporting ATPase subunit B	gmx01100 Metabolic pathways - Glycine max (soybean); gmx04145 Phagosome - Glycine max (soybean); gmx00190 Oxidative phosphorylation - Glycine max (soybean);	IPR004100;	ATPase, F1/V1/A1 complex, alpha/beta subunit, N-terminal domain;
Cluster-1252.25432_orf1	"Putative transferase At1g60990, chloroplastic OS=Arabidopsis thaliana GN=At1g60990 PE=1 SV=1"	46.542	16.962	6.3	3	3	3	1.083	0.31172	0.943	0.29846	1.011	0.8819	0.88	0.058943	chloroplast			GO:0005515 protein binding; GO:0005488 binding;				IPR029043; IPR013977; IPR006222; IPR027266;	Glycine cleavage T-protein/YgfZ, C-terminal domain; Glycine cleavage T-protein, C-terminal barrel domain; Glycine cleavage T-protein-like, N-terminal; GTP-binding protein TrmE/Glycine cleavage system T protein, domain 1;
Cluster-1252.2543_orf1	"Glycine-rich RNA-binding protein 5, mitochondrial OS=Arabidopsis thaliana GN=RBG5 PE=2 SV=1"	7.3303	5.9402	12.1	1	1	1	1.066		1.007		1.208		1.14		chloroplast			GO:0097159 organic cyclic compound binding; GO:1901363 heterocyclic compound binding; GO:1901265 nucleoside phosphate binding; GO:0005488 binding; GO:0003676 nucleic acid binding; GO:0000166 nucleotide binding; GO:0036094 small molecule binding;	K12741	HNRNPA1_3; heterogeneous nuclear ribonucleoprotein A1/A3	gmx03040 Spliceosome - Glycine max (soybean);	IPR000504; IPR012677;	RNA recognition motif domain; Nucleotide-binding alpha-beta plait domain;
Cluster-1252.25469_orf1	Probable glutathione S-transferase OS=Glycine max GN=HSP26-A PE=2 SV=1	26.335	28.05	18.5	6	6	4	2.141	0.00102394	2.541	0.00112492	0.748	0.023924	0.888	0.44234	chloroplast			GO:0005515 protein binding; GO:0005488 binding;	K00799	GST; glutathione S-transferase [EC:2.5.1.18]	gmx00480 Glutathione metabolism - Glycine max (soybean);	IPR004046; IPR010987; IPR012336; IPR004045;	Glutathione S-transferase, C-terminal; Glutathione S-transferase, C-terminal-like; Thioredoxin-like fold; Glutathione S-transferase, N-terminal;
Cluster-1252.25478_orf1	Putative lipid-transfer protein DIR1 OS=Arabidopsis thaliana GN=DIR1 PE=1 SV=1	11.038	12.468	19.2	2	2	2	1.13		1.2		0.875		0.929		extracellular							IPR016140;	Bifunctional inhibitor/plant lipid transfer protein/seed storage helical domain;
Cluster-1252.25479_orf1	Nuclear pore complex protein NUP35 OS=Arabidopsis thaliana GN=NUP35 PE=1 SV=1	36.479	6.4347	3	1	1	1	1.087		1.104		1.013		1.03		chloroplast	GO:0006810 transport; GO:0055085 transmembrane transport; GO:0051179 localization; GO:0051234 establishment of localization;	GO:0016020 membrane; GO:0043229 intracellular organelle; GO:0031090 organelle membrane; GO:0005635 nuclear envelope; GO:0044446 intracellular organelle part; GO:0031967 organelle envelope; GO:0012505 endomembrane system; GO:0044424 intracellular part; GO:0005623 cell; GO:0044422 organelle part; GO:0043226 organelle; GO:0043231 intracellular membrane-bounded organelle; GO:0031965 nuclear membrane;…	GO:0097159 organic cyclic compound binding; GO:1901363 heterocyclic compound binding; GO:0005488 binding; GO:0003676 nucleic acid binding;	K14313	NUP35; nuclear pore complex protein Nup53	gmx03013 RNA transport - Glycine max (soybean);	IPR000504; IPR007846;	RNA recognition motif domain; RNA-recognition motif (RRM) Nup35-type domain;
Cluster-1252.25485_orf1	NEDD8-activating enzyme E1 regulatory subunit AXR1 OS=Arabidopsis thaliana GN=AXR1 PE=1 SV=1	89.574	60.185	9.4	5	5	5	0.934	0.36654	1.079	0.39096	0.99	0.81246	1.144	0.2507	cytoplasm	GO:0045116 protein neddylation; GO:0008152 metabolic process; GO:0032446 protein modification by small protein conjugation; GO:0044260 cellular macromolecule metabolic process; GO:0044267 cellular protein metabolic process; GO:0006464 cellular protein modification process; GO:0043170 macromolecule metabolic process; GO:0019538 protein metabolic process; GO:0070647 protein modification by small pr…		GO:0008641 small protein activating enzyme activity; GO:0019781 NEDD8 activating enzyme activity; GO:0016877 ligase activity, forming carbon-sulfur bonds; GO:0003824 catalytic activity; GO:0016874 ligase activity;	K04532			IPR000594; IPR016040;	THIF-type NAD/FAD binding fold; NAD(P)-binding domain;
Cluster-1252.25492_orf1	ABC transporter B family member 20 OS=Arabidopsis thaliana GN=ABCB20 PE=1 SV=1	155.4	7.0163	0.7	1	1	1									plasma membrane	GO:0006810 transport; GO:0055085 transmembrane transport; GO:0051179 localization; GO:0051234 establishment of localization;	GO:0031224 intrinsic component of membrane; GO:0016020 membrane; GO:0016021 integral component of membrane; GO:0044425 membrane part;	GO:1901265 nucleoside phosphate binding; GO:0015399 primary active transmembrane transporter activity; GO:0016817 hydrolase activity, acting on acid anhydrides; GO:0016787 hydrolase activity; GO:0016887 ATPase activity; GO:0097159 organic cyclic compound binding; GO:1901363 heterocyclic compound binding; GO:0016462 pyrophosphatase activity; GO:0003824 catalytic activity; GO:0032553 ribonucleotide…	K05658	ABCB1; ATP-binding cassette, subfamily B (MDR/TAP), member 1 [EC:3.6.3.44]	gmx02010 ABC transporters - Glycine max (soybean);	IPR003593; IPR003439; IPR027417; IPR011527;	AAA+ ATPase domain; ABC transporter-like; P-loop containing nucleoside triphosphate hydrolase; ABC transporter type 1, transmembrane domain;
Cluster-1252.25537_orf1	Probable prefoldin subunit 3 OS=Arabidopsis thaliana GN=At5g49510 PE=1 SV=1	24.665	29.723	15.2	3	3	3	0.987	0.61824	0.952	0.67718	1.038	0.64734	1.001	0.9863	chloroplast	GO:0006457 protein folding; GO:0009987 cellular process;	GO:0016272 prefoldin complex; GO:0032991 macromolecular complex; GO:0043234 protein complex;
Cluster-1252.25563_orf1	NADH dehydrogenase [ubiquinone] 1 beta subcomplex subunit 10-B OS=Arabidopsis thaliana GN=At3g18410 PE=2 SV=1	12.691	18.713	22.4	3	5	3	1.032	0.68774	1.083	0.29256	0.99	0.73882	1.039	0.60898	cytoplasm				K03966	NDUFB10; NADH dehydrogenase (ubiquinone) 1 beta subcomplex subunit 10	gmx01100 Metabolic pathways - Glycine max (soybean); gmx00190 Oxidative phosphorylation - Glycine max (soybean);
Cluster-1252.25580_orf1	"Zeta-carotene desaturase, chloroplastic/chromoplastic OS=Capsicum annuum GN=ZDS PE=1 SV=1"	65.945	74.034	16.3	8	8	8	0.877	0.008918	0.805	4.4101e-06	1.127	0.0041003	1.036	0.0524	chloroplast	GO:0016116 carotenoid metabolic process; GO:0046148 pigment biosynthetic process; GO:0006720 isoprenoid metabolic process; GO:0044711 single-organism biosynthetic process; GO:0042440 pigment metabolic process; GO:0055114 oxidation-reduction process; GO:0044763 single-organism cellular process; GO:0044699 single-organism process; GO:0044255 cellular lipid metabolic process; GO:0009058 biosynthetic…		GO:0016719 carotene 7,8-desaturase activity; GO:0016705 oxidoreductase activity, acting on paired donors, with incorporation or reduction of molecular oxygen; GO:0003824 catalytic activity; GO:0016491 oxidoreductase activity;	K00514	ZDS; zeta-carotene desaturase [EC:1.3.5.6]	gmx01100 Metabolic pathways - Glycine max (soybean); gmx01110 Biosynthesis of secondary metabolites - Glycine max (soybean); gmx00906 Carotenoid biosynthesis - Glycine max (soybean);	IPR002937; IPR016040; IPR023753;	Amine oxidase; NAD(P)-binding domain; FAD/NAD(P)-binding domain;
Cluster-1252.25594_orf1	"Asparagine--tRNA ligase, chloroplastic/mitochondrial OS=Arabidopsis thaliana GN=SYNO PE=2 SV=3"	63.098	78.712	20.4	10	12	9	0.912	0.0032017	0.936	0.041622	0.881	0.00078089	0.904	0.0049966	chloroplast	GO:0006518 peptide metabolic process; GO:0006725 cellular aromatic compound metabolic process; GO:0044267 cellular protein metabolic process; GO:0044699 single-organism process; GO:0009058 biosynthetic process; GO:0006421 asparaginyl-tRNA aminoacylation; GO:1901566 organonitrogen compound biosynthetic process; GO:0043039 tRNA aminoacylation; GO:0044237 cellular metabolic process; GO:0071704 organ…	GO:0044424 intracellular part; GO:0005623 cell; GO:0044464 cell part; GO:0005622 intracellular; GO:0005737 cytoplasm;	GO:0016876 ligase activity, forming aminoacyl-tRNA and related compounds; GO:0005524 ATP binding; GO:1901265 nucleoside phosphate binding; GO:0016875 ligase activity, forming carbon-oxygen bonds; GO:0016874 ligase activity; GO:0001882 nucleoside binding; GO:0043167 ion binding; GO:0000166 nucleotide binding; GO:0097159 organic cyclic compound binding; GO:1901363 heterocyclic compound binding; GO:…	K01893	NARS; asparaginyl-tRNA synthetase [EC:6.1.1.22]	gmx00970 Aminoacyl-tRNA biosynthesis - Glycine max (soybean);	IPR004364; IPR012340; IPR004365; IPR006195;	Aminoacyl-tRNA synthetase, class II (D/K/N); Nucleic acid-binding, OB-fold; OB-fold nucleic acid binding domain, AA-tRNA synthetase-type; Aminoacyl-tRNA synthetase, class II;
Cluster-1252.25630_orf1	Chromatin remodeling protein EBS OS=Arabidopsis thaliana GN=EBS PE=1 SV=1	25.648	31.372	18.8	3	3	3	1.249		1.245		0.984		0.981		nucleus			GO:0046914 transition metal ion binding; GO:0005488 binding; GO:0043167 ion binding; GO:0046872 metal ion binding; GO:0043169 cation binding; GO:0005515 protein binding; GO:0003682 chromatin binding; GO:0008270 zinc ion binding;				IPR013083; IPR001965; IPR001025; IPR011011; IPR019787;	Zinc finger, RING/FYVE/PHD-type; Zinc finger, PHD-type; Bromo adjacent homology (BAH) domain; Zinc finger, FYVE/PHD-type; Zinc finger, PHD-finger;
Cluster-1252.25638_orf1	40S ribosomal protein S15 OS=Oryza sativa subsp. japonica GN=RPS15 PE=2 SV=2	17.923	20.974	22.4	3	3	3	1.054		0.927		1.139		1.002		cytoplasm	GO:0006518 peptide metabolic process; GO:0043043 peptide biosynthetic process; GO:0044267 cellular protein metabolic process; GO:0006807 nitrogen compound metabolic process; GO:0009058 biosynthetic process; GO:0043603 cellular amide metabolic process; GO:0044238 primary metabolic process; GO:1901566 organonitrogen compound biosynthetic process; GO:1901576 organic substance biosynthetic process; G…	GO:0005840 ribosome; GO:0043229 intracellular organelle; GO:0043232 intracellular non-membrane-bounded organelle; GO:0015935 small ribosomal subunit; GO:0044446 intracellular organelle part; GO:0005737 cytoplasm; GO:0032991 macromolecular complex; GO:0044424 intracellular part; GO:0005623 cell; GO:0044422 organelle part; GO:0043228 non-membrane-bounded organelle; GO:0043226 organelle; GO:0044391 …	GO:0097159 organic cyclic compound binding; GO:1901363 heterocyclic compound binding; GO:0003723 RNA binding; GO:0005488 binding; GO:0003676 nucleic acid binding; GO:0005198 structural molecule activity; GO:0003735 structural constituent of ribosome;	K02958	RP-S15e; small subunit ribosomal protein S15e	gmx03010 Ribosome - Glycine max (soybean);	IPR023575;	Ribosomal protein S19, superfamily;
Cluster-1252.25650_orf1	Hypersensitive-induced response protein 1 OS=Arabidopsis thaliana GN=HIR1 PE=1 SV=1	110.06	39.826	7.3	8	9	2	1.01		1.257		0.841		1.047		extracellular							IPR001107;	Band 7 domain;
Cluster-1252.2568_orf1	Deoxyhypusine hydroxylase OS=Arabidopsis thaliana GN=At3g58180 PE=1 SV=1	37.563	5.9389	2.6	1	1	1	0.876		1.057		0.901		1.087		chloroplast	GO:0008612 peptidyl-lysine modification to peptidyl-hypusine; GO:0044267 cellular protein metabolic process; GO:0009058 biosynthetic process; GO:0044238 primary metabolic process; GO:0044237 cellular metabolic process; GO:0071704 organic substance metabolic process; GO:0018193 peptidyl-amino acid modification; GO:0018205 peptidyl-lysine modification; GO:0008152 metabolic process; GO:0044260 cellu…		GO:0016705 oxidoreductase activity, acting on paired donors, with incorporation or reduction of molecular oxygen; GO:0019135 deoxyhypusine monooxygenase activity; GO:0003824 catalytic activity; GO:0004497 monooxygenase activity; GO:0005488 binding; GO:0016491 oxidoreductase activity;	K06072			IPR011989; IPR016024;	Armadillo-like helical; Armadillo-type fold;
Cluster-1252.25693_orf1	Unknown	64.982	33.516	6.3	3	3	3	0.877	0.036582	0.821	6.3878e-05	0.929	0.073435	0.87	0.082183	chloroplast	GO:0016072 rRNA metabolic process; GO:0006396 RNA processing; GO:0034470 ncRNA processing; GO:0044085 cellular component biogenesis; GO:0022613 ribonucleoprotein complex biogenesis; GO:0006725 cellular aromatic compound metabolic process; GO:0006807 nitrogen compound metabolic process; GO:0042254 ribosome biogenesis; GO:1901360 organic cyclic compound metabolic process; GO:0044238 primary metabol…		GO:0004175 endopeptidase activity; GO:0004222 metalloendopeptidase activity; GO:0008233 peptidase activity; GO:0003824 catalytic activity; GO:0070011 peptidase activity, acting on L-amino acid peptides; GO:0016787 hydrolase activity; GO:0008237 metallopeptidase activity;				IPR023091; IPR023214;	Metalloprotease catalytic domain, predicted; HAD-like domain;
Cluster-1252.25705_orf1	Transmembrane emp24 domain-containing protein p24beta2 OS=Arabidopsis thaliana GN=At3g07680 PE=1 SV=1	25.077	27.978	16.1	3	3	3	0.998	0.67996	1.098	0.070237	0.962	0.37676	1.058	0.45284	endoplasmic reticulum	GO:0006810 transport; GO:0051179 localization; GO:0051234 establishment of localization;	GO:0031224 intrinsic component of membrane; GO:0016020 membrane; GO:0016021 integral component of membrane; GO:0044425 membrane part;					IPR009038;	GOLD domain;
Cluster-1252.25734_orf1	Protein EMSY-LIKE 3 OS=Arabidopsis thaliana GN=EML3 PE=1 SV=1	97.388	26.933	9	8	8	3									nucleus							IPR005491;	ENT domain;
Cluster-1252.25777_orf1	Toll/interleukin-1 receptor-like protein OS=Arabidopsis thaliana GN=TIR PE=1 SV=1	35.124	12.699	4.7	2	2	2	1.36	0.039077	1.098	0.28048	1.249	0.084557	1.009	0.88248	chloroplast	GO:0050794 regulation of cellular process; GO:0044700 single organism signaling; GO:0051716 cellular response to stimulus; GO:0007165 signal transduction; GO:0050789 regulation of biological process; GO:0007154 cell communication; GO:0044699 single-organism process; GO:0023052 signaling; GO:0050896 response to stimulus; GO:0009987 cellular process; GO:0065007 biological regulation;		GO:0005515 protein binding; GO:0005488 binding;				IPR000157;	Toll/interleukin-1 receptor homology (TIR) domain;
Cluster-1252.25793_orf2	Unknown	14.775	11.515	15.2	1	1	1									nucleus							IPR005135;	Endonuclease/exonuclease/phosphatase;
Cluster-1252.25794_orf1	Monothiol glutaredoxin-S17 OS=Arabidopsis thaliana GN=GRXS17 PE=1 SV=1	55.846	72.2	20.1	8	9	8	0.934	0.0130963	0.965	0.152999	0.99	0.68022	1.023	0.50748	cytoplasm	GO:0050794 regulation of cellular process; GO:0042592 homeostatic process; GO:0065008 regulation of biological quality; GO:0050789 regulation of biological process; GO:0045454 cell redox homeostasis; GO:0044763 single-organism cellular process; GO:0019725 cellular homeostasis; GO:0044699 single-organism process; GO:0009987 cellular process; GO:0065007 biological regulation;		GO:0015035 protein disulfide oxidoreductase activity; GO:0016667 oxidoreductase activity, acting on a sulfur group of donors; GO:0015036 disulfide oxidoreductase activity; GO:0009055 electron carrier activity; GO:0003824 catalytic activity; GO:0016491 oxidoreductase activity;				IPR033658; IPR002109; IPR012336; IPR013766;	Glutaredoxin, PICOT-like; Glutaredoxin; Thioredoxin-like fold; Thioredoxin domain;
Cluster-1252.25803_orf1	Unknown	37.557	7.3342	3.9	1	1	1	0.962		0.954		0.927		0.919		cytoplasm			GO:0003824 catalytic activity;				IPR029058; IPR000073;	Alpha/Beta hydrolase fold; Alpha/beta hydrolase fold-1;
Cluster-1252.25892_orf1	40S ribosomal protein S26-1 OS=Arabidopsis thaliana GN=RPS26A PE=2 SV=2	15.58	84.308	35.8	6	6	3	0.755	0.029897	0.81	0.115536	0.944	0.29344	1.012	0.82254	cytoplasm	GO:0006518 peptide metabolic process; GO:0043043 peptide biosynthetic process; GO:0044267 cellular protein metabolic process; GO:0006807 nitrogen compound metabolic process; GO:0009058 biosynthetic process; GO:0043603 cellular amide metabolic process; GO:0044238 primary metabolic process; GO:1901566 organonitrogen compound biosynthetic process; GO:1901576 organic substance biosynthetic process; G…	GO:0005840 ribosome; GO:0043226 organelle; GO:0043229 intracellular organelle; GO:0043232 intracellular non-membrane-bounded organelle; GO:0044464 cell part; GO:0005622 intracellular; GO:0005737 cytoplasm; GO:0032991 macromolecular complex; GO:0044424 intracellular part; GO:1990904 ribonucleoprotein complex; GO:0005623 cell; GO:0030529 intracellular ribonucleoprotein complex; GO:0044444 cytoplasm…	GO:0003735 structural constituent of ribosome; GO:0005198 structural molecule activity;	K02976	RP-S26e; small subunit ribosomal protein S26e	gmx03010 Ribosome - Glycine max (soybean);
Cluster-1252.25906_orf1	Mitochondrial import receptor subunit TOM20 OS=Solanum tuberosum GN=TOM20 PE=1 SV=1	24.487	21.422	12.2	3	4	3	1.014	0.85042	1.151	0.0027446	0.807	3.6251e-05	0.916	0.127364	mitochondria	GO:0016043 cellular component organization; GO:0046907 intracellular transport; GO:0072594 establishment of protein localization to organelle; GO:0007006 mitochondrial membrane organization; GO:0017038 protein import; GO:0006839 mitochondrial transport; GO:0044699 single-organism process; GO:0015031 protein transport; GO:0051234 establishment of localization; GO:0006605 protein targeting; GO:0045…	GO:0016020 membrane; GO:0019867 outer membrane; GO:0031090 organelle membrane; GO:0098796 membrane protein complex; GO:0005737 cytoplasm; GO:0032991 macromolecular complex; GO:0098798 mitochondrial protein complex; GO:0044424 intracellular part; GO:0044455 mitochondrial membrane part; GO:0005623 cell; GO:0044422 organelle part; GO:0005740 mitochondrial envelope; GO:0044425 membrane part; GO:00444…	GO:0005515 protein binding; GO:0005488 binding;				IPR011990;	Tetratricopeptide-like helical domain;
Cluster-1252.25927_orf1	"Ribulose-1,5 bisphosphate carboxylase/oxygenase large subunit N-methyltransferase, chloroplastic OS=Nicotiana tabacum GN=RBCMT PE=2 SV=1"	57.797	33.548	9.7	5	6	5	1.014	0.5557	0.942	0.50738	1.046	0.69328	0.972	0.2973	chloroplast		GO:0043226 organelle; GO:0043231 intracellular membrane-bounded organelle; GO:0043229 intracellular organelle; GO:0044464 cell part; GO:0005622 intracellular; GO:0005737 cytoplasm; GO:0044424 intracellular part; GO:0043227 membrane-bounded organelle; GO:0005623 cell; GO:0009536 plastid; GO:0044444 cytoplasmic part; GO:0009507 chloroplast;	GO:0008757 S-adenosylmethionine-dependent methyltransferase activity; GO:0008168 methyltransferase activity; GO:0003824 catalytic activity; GO:0005488 binding; GO:0016741 transferase activity, transferring one-carbon groups; GO:0005515 protein binding; GO:0030785 [ribulose-bisphosphate carboxylase]-lysine N-methyltransferase activity; GO:0016740 transferase activity;				IPR001214; IPR015353;	SET domain; Rubisco LSMT, substrate-binding domain;
Cluster-1252.25945_orf1	Unknown	47.517	11.729	4	2	2	2	0.866	0.2057	0.903	0.142399	1.036	0.130704	1.08	0.3268	chloroplast	GO:0006725 cellular aromatic compound metabolic process; GO:0001522 pseudouridine synthesis; GO:1901360 organic cyclic compound metabolic process; GO:0006807 nitrogen compound metabolic process; GO:0044238 primary metabolic process; GO:0009451 RNA modification; GO:0044237 cellular metabolic process; GO:0071704 organic substance metabolic process; GO:0016070 RNA metabolic process; GO:0008152 metab…		GO:0097159 organic cyclic compound binding; GO:1901363 heterocyclic compound binding; GO:0003723 RNA binding; GO:0016853 isomerase activity; GO:0003824 catalytic activity; GO:0005488 binding; GO:0003676 nucleic acid binding; GO:0016866 intramolecular transferase activity; GO:0009982 pseudouridine synthase activity;	K06176			IPR020103; IPR011760;	Pseudouridine synthase, catalytic domain; Pseudouridine synthase, TruD, insertion domain;
Cluster-1252.25947_orf1	Glutamate dehydrogenase B OS=Nicotiana plumbaginifolia GN=GDHB PE=2 SV=1	8.4646	7.0927	9.7	1	1	1	0.763		0.861		0.895		1.01		chloroplast	GO:0055114 oxidation-reduction process; GO:0044281 small molecule metabolic process; GO:0044763 single-organism cellular process; GO:0006807 nitrogen compound metabolic process; GO:0044699 single-organism process; GO:0044238 primary metabolic process; GO:0044237 cellular metabolic process; GO:0071704 organic substance metabolic process; GO:0008152 metabolic process; GO:0006520 cellular amino acid…		GO:0003824 catalytic activity; GO:0016491 oxidoreductase activity;	K00261	GLUD1_2; glutamate dehydrogenase (NAD(P)+) [EC:1.4.1.3]	gmx01100 Metabolic pathways - Glycine max (soybean); gmx01200 Carbon metabolism - Glycine max (soybean); gmx00910 Nitrogen metabolism - Glycine max (soybean); gmx00220 Arginine biosynthesis - Glycine max (soybean); gmx00250 Alanine, aspartate and glutamate metabolism - Glycine max (soybean);	IPR006096; IPR016040;	Glutamate/phenylalanine/leucine/valine dehydrogenase, C-terminal; NAD(P)-binding domain;
Cluster-1252.25953_orf1	60S acidic ribosomal protein P2B OS=Zea mays GN=RPP2B PE=1 SV=1	12.443	63.588	49.6	3	5	3	0.9	0.018124	0.892	0.020519	1.043	0.263	1.033	0.32498	chloroplast	GO:0006518 peptide metabolic process; GO:0006414 translational elongation; GO:0043043 peptide biosynthetic process; GO:0044267 cellular protein metabolic process; GO:0006807 nitrogen compound metabolic process; GO:0009058 biosynthetic process; GO:0043603 cellular amide metabolic process; GO:0044238 primary metabolic process; GO:1901566 organonitrogen compound biosynthetic process; GO:1901576 orga…	GO:0005840 ribosome; GO:0043226 organelle; GO:0043229 intracellular organelle; GO:0043232 intracellular non-membrane-bounded organelle; GO:0044464 cell part; GO:0005622 intracellular; GO:0005737 cytoplasm; GO:0032991 macromolecular complex; GO:0044424 intracellular part; GO:1990904 ribonucleoprotein complex; GO:0005623 cell; GO:0030529 intracellular ribonucleoprotein complex; GO:0044444 cytoplasm…	GO:0003735 structural constituent of ribosome; GO:0005198 structural molecule activity;	K02943	RP-LP2; large subunit ribosomal protein LP2	gmx03010 Ribosome - Glycine max (soybean);
Cluster-1252.25963_orf1	1-aminocyclopropane-1-carboxylate oxidase homolog 1 OS=Arabidopsis thaliana GN=At1g06620 PE=2 SV=1	41.99	6.0484	1.9	1	1	1	0.659		0.688		1.002		1.046		cytoplasm	GO:0044699 single-organism process; GO:0008152 metabolic process; GO:0055114 oxidation-reduction process; GO:0044710 single-organism metabolic process;		GO:0003824 catalytic activity; GO:0016491 oxidoreductase activity;				IPR005123; IPR027443; IPR026992;	Oxoglutarate/iron-dependent dioxygenase; Isopenicillin N synthase-like; Non-haem dioxygenase N-terminal domain;
Cluster-1252.25967_orf1	"Flavonoid 3',5'-methyltransferase OS=Vitis vinifera GN=FAOMT PE=1 SV=1"	25.824	10.802	10	2	2	2	1.045		0.965		0.984		0.909		chloroplast			GO:0016741 transferase activity, transferring one-carbon groups; GO:0008171 O-methyltransferase activity; GO:0008168 methyltransferase activity; GO:0003824 catalytic activity; GO:0016740 transferase activity;	K00588	E2.1.1.104; caffeoyl-CoA O-methyltransferase [EC:2.1.1.104]	gmx00945 Stilbenoid, diarylheptanoid and gingerol biosynthesis - Glycine max (soybean); gmx00360 Phenylalanine metabolism - Glycine max (soybean); gmx01100 Metabolic pathways - Glycine max (soybean); gmx01110 Biosynthesis of secondary metabolites - Glycine max (soybean); gmx00941 Flavonoid biosynthesis - Glycine max (soybean); gmx00940 Phenylpropanoid biosynthesis - Glycine max (soybean);	IPR029063;	S-adenosyl-L-methionine-dependent methyltransferase;
Cluster-1252.25970_orf1	Unknown	55.937	10.085	3	1	1	1	0.796		1.134		0.781		1.113		chloroplast	GO:0006508 proteolysis; GO:0008152 metabolic process; GO:0043170 macromolecule metabolic process; GO:0019538 protein metabolic process; GO:0044238 primary metabolic process; GO:0071704 organic substance metabolic process;		GO:0070011 peptidase activity, acting on L-amino acid peptides; GO:0016787 hydrolase activity; GO:0008233 peptidase activity; GO:0003824 catalytic activity; GO:0017171 serine hydrolase activity; GO:0008236 serine-type peptidase activity;	K06889			IPR001375; IPR029058;	Peptidase S9, prolyl oligopeptidase, catalytic domain; Alpha/Beta hydrolase fold;
Cluster-1252.25976_orf1	Heavy metal-associated isoprenylated plant protein 32 OS=Arabidopsis thaliana GN=HIPP32 PE=2 SV=1	91.047	7.1087	1.3	1	1	1									nucleus	GO:0006810 transport; GO:0051179 localization; GO:0006812 cation transport; GO:0030001 metal ion transport; GO:0006811 ion transport; GO:0051234 establishment of localization;		GO:0046872 metal ion binding; GO:0043169 cation binding; GO:0005488 binding; GO:0043167 ion binding;				IPR006121; IPR015671;	Heavy metal-associated domain, HMA; GLTSCR protein, conserved region;
Cluster-1252.26036_orf1	Unknown	88	35.892	5.6	4	4	4	1.153		1.002		1.136		0.988		cytoplasm
Cluster-1252.26043_orf1	"Photosynthetic NDH subunit of lumenal location 3, chloroplastic OS=Arabidopsis thaliana GN=PNSL3 PE=1 SV=1"	27.438	61.676	28.3	9	12	9	1.137	0.0115832	1.041	0.121137	1.026	0.822	0.939	0.161176	chloroplast	GO:0008152 metabolic process; GO:0044237 cellular metabolic process; GO:0009987 cellular process; GO:0015979 photosynthesis;	GO:0016020 membrane; GO:0009523 photosystem II; GO:0019898 extrinsic component of membrane; GO:0098796 membrane protein complex; GO:0009654 photosystem II oxygen evolving complex; GO:0042651 thylakoid membrane; GO:0032991 macromolecular complex; GO:0044424 intracellular part; GO:0005623 cell; GO:0034357 photosynthetic membrane; GO:0009521 photosystem; GO:1902494 catalytic complex; GO:0044425 memb…	GO:0043169 cation binding; GO:0046872 metal ion binding; GO:0005509 calcium ion binding; GO:0005488 binding; GO:0043167 ion binding;	K08901	psbQ; photosystem II oxygen-evolving enhancer protein 3	gmx01100 Metabolic pathways - Glycine max (soybean); gmx00195 Photosynthesis - Glycine max (soybean);	IPR023222;	PsbQ-like domain;
Cluster-1252.26049_orf1	Nucleobase-ascorbate transporter 6 OS=Arabidopsis thaliana GN=NAT6 PE=2 SV=2	58.108	47.612	8.2	4	6	2									plasma membrane	GO:0006810 transport; GO:0055085 transmembrane transport; GO:0051179 localization; GO:0051234 establishment of localization;	GO:0016020 membrane;	GO:0005215 transporter activity;	K14611
Cluster-1252.26123_orf1	Unknown	28.126	28.167	10.7	2	3	2	1.129	0.0125382	0.88	0.0029168	1.063	0.02614	0.828	0.0035984	chloroplast	GO:0050794 regulation of cellular process; GO:0042592 homeostatic process; GO:0065008 regulation of biological quality; GO:0008152 metabolic process; GO:0050789 regulation of biological process; GO:0055114 oxidation-reduction process; GO:0044710 single-organism metabolic process; GO:0045454 cell redox homeostasis; GO:0044763 single-organism cellular process; GO:0019725 cellular homeostasis; GO:00…		GO:0016209 antioxidant activity; GO:0003824 catalytic activity; GO:0016491 oxidoreductase activity;				IPR000866; IPR013766; IPR012336;	Alkyl hydroperoxide reductase subunit C/ Thiol specific antioxidant; Thioredoxin domain; Thioredoxin-like fold;
Cluster-1252.26137_orf1	Unknown	117.55	5.8746	1.9	1	1	1	0.871		1.082		1.036		1.288		nucleus				K04733
Cluster-1252.26148_orf1	Ras-related protein RABH1b OS=Arabidopsis thaliana GN=RABH1B PE=1 SV=1	9.5617	6.8512	11.1	1	1	1									chloroplast	GO:0050794 regulation of cellular process; GO:0044700 single organism signaling; GO:0051716 cellular response to stimulus; GO:0007165 signal transduction; GO:0050789 regulation of biological process; GO:0007154 cell communication; GO:0035556 intracellular signal transduction; GO:0044699 single-organism process; GO:0007264 small GTPase mediated signal transduction; GO:0023052 signaling; GO:0050896…		GO:1901265 nucleoside phosphate binding; GO:0001882 nucleoside binding; GO:0043167 ion binding; GO:0000166 nucleotide binding; GO:0097159 organic cyclic compound binding; GO:1901363 heterocyclic compound binding; GO:0032549 ribonucleoside binding; GO:0097367 carbohydrate derivative binding; GO:0032553 ribonucleotide binding; GO:0005488 binding; GO:0032550 purine ribonucleoside binding; GO:0043168…	K07893			IPR027417;	P-loop containing nucleoside triphosphate hydrolase;
Cluster-1252.2614_orf1	"Iron-sulfur assembly protein IscA-like 1, mitochondrial OS=Arabidopsis thaliana GN=At2g16710 PE=2 SV=2"	15.201	12.507	15.1	2	2	2	1.049	0.21916	1.121	0.086116	0.953	0.173198	1.018	0.69006	chloroplast	GO:0006790 sulfur compound metabolic process; GO:0044085 cellular component biogenesis; GO:0051188 cofactor biosynthetic process; GO:0016043 cellular component organization; GO:0008152 metabolic process; GO:0031163 metallo-sulfur cluster assembly; GO:0022607 cellular component assembly; GO:0016226 iron-sulfur cluster assembly; GO:0009058 biosynthetic process; GO:0009987 cellular process; GO:00442…		GO:0005198 structural molecule activity; GO:0051536 iron-sulfur cluster binding; GO:0005488 binding; GO:0051540 metal cluster binding;	K13628			IPR000361;	FeS cluster biogenesis;
Cluster-1252.26193_orf1	"Pheophytinase, chloroplastic OS=Arabidopsis thaliana GN=PPH PE=1 SV=1"	43.429	6.6435	2.5	1	1	1	1.103		1.089		1.051		1.037		chloroplast							IPR029058; IPR000073;	Alpha/Beta hydrolase fold; Alpha/beta hydrolase fold-1;
Cluster-1252.26198_orf1	Unknown	48.053	6.4129	1.7	1	1	1									cytoplasm			GO:0005515 protein binding; GO:0005488 binding;	K14399	CLP1; polyribonucleotide 5'-hydroxyl-kinase [EC:2.7.1.78]	gmx03015 mRNA surveillance pathway - Glycine max (soybean);	IPR024964; IPR013083; IPR006595; IPR006594; IPR013144;	CTLH/CRA C-terminal to LisH motif domain; Zinc finger, RING/FYVE/PHD-type; CTLH, C-terminal LisH motif; LIS1 homology motif; CRA domain;
Cluster-1252.26221_orf1	L-Ala-D/L-amino acid epimerase OS=Populus trichocarpa GN=POPTR_0012s05040g PE=3 SV=2	48.992	12.083	4.9	2	2	2	1.162		0.904		1.663		1.293		chloroplast							IPR013341; IPR029065; IPR029017; IPR013342;	Mandelate racemase/muconate lactonizing enzyme, N-terminal domain; Enolase C-terminal domain-like; Enolase N-terminal domain-like; Mandelate racemase/muconate lactonizing enzyme, C-terminal;
Cluster-1252.26250_orf1	Class-10 pathogenesis-related protein 1 OS=Medicago truncatula GN=PR10-1 PE=2 SV=1	21.347	34.193	21.8	5	6	5	1.264	0.013079	1.053	0.157219	0.901	0.066095	0.751	0.0062815	cytoplasm	GO:0006952 defense response; GO:0050896 response to stimulus; GO:0006950 response to stress; GO:0009607 response to biotic stimulus;						IPR023393; IPR000916;	START-like domain; Bet v I/Major latex protein;
Cluster-1252.26256_orf1	"Isocitrate dehydrogenase [NAD] regulatory subunit 1, mitochondrial OS=Arabidopsis thaliana GN=IDH1 PE=1 SV=2"	9.7651	7.5421	11	1	2	1	1.023	0.44684	1.103	0.29646	1.019	0.58578	1.098	0.29734	cytoplasm	GO:0044699 single-organism process; GO:0008152 metabolic process; GO:0055114 oxidation-reduction process; GO:0044710 single-organism metabolic process;		GO:0016614 oxidoreductase activity, acting on CH-OH group of donors; GO:0016616 oxidoreductase activity, acting on the CH-OH group of donors, NAD or NADP as acceptor; GO:0003824 catalytic activity; GO:0016491 oxidoreductase activity;	K00030	IDH3; isocitrate dehydrogenase (NAD+) [EC:1.1.1.41]	gmx01100 Metabolic pathways - Glycine max (soybean); gmx01230 Biosynthesis of amino acids - Glycine max (soybean); gmx00020 Citrate cycle (TCA cycle) - Glycine max (soybean); gmx01110 Biosynthesis of secondary metabolites - Glycine max (soybean); gmx01200 Carbon metabolism - Glycine max (soybean); gmx01210 2-Oxocarboxylic acid metabolism - Glycine max (soybean);	IPR024084;	Isopropylmalate dehydrogenase-like domain;
Cluster-1252.26273_orf1	Caffeoyl-CoA O-methyltransferase 2 OS=Eucalyptus globulus GN=CCOAOMT2 PE=2 SV=1	34.544	39.381	16.2	4	6	4	0.922	0.022336	0.909	0.42564	1.212	0.037681	1.195	0.00033864	chloroplast			GO:0016741 transferase activity, transferring one-carbon groups; GO:0008171 O-methyltransferase activity; GO:0008168 methyltransferase activity; GO:0003824 catalytic activity; GO:0016740 transferase activity;	K00588	E2.1.1.104; caffeoyl-CoA O-methyltransferase [EC:2.1.1.104]	gmx00945 Stilbenoid, diarylheptanoid and gingerol biosynthesis - Glycine max (soybean); gmx00360 Phenylalanine metabolism - Glycine max (soybean); gmx01100 Metabolic pathways - Glycine max (soybean); gmx01110 Biosynthesis of secondary metabolites - Glycine max (soybean); gmx00941 Flavonoid biosynthesis - Glycine max (soybean); gmx00940 Phenylpropanoid biosynthesis - Glycine max (soybean);	IPR029063;	S-adenosyl-L-methionine-dependent methyltransferase;
Cluster-1252.26308_orf1	"3-oxoacyl-[acyl-carrier-protein] reductase, chloroplastic OS=Cuphea lanceolata GN=CLKR27 PE=2 SV=1"	32.837	28.629	13.6	4	4	4	1.186	0.031944	1.023	0.343	1.129	0.23904	0.974	0.131016	chloroplast			GO:0003824 catalytic activity; GO:0016491 oxidoreductase activity;				IPR016040;	NAD(P)-binding domain;
Cluster-1252.26317_orf2	Unknown	76.3	20.64	3.2	2	2	2	0.907	0.150836	0.975	0.7198	0.938	0.090599	1.009	0.91324	cytoplasm				K13161
Cluster-1252.26366_orf1	Synaptotagmin-2 OS=Arabidopsis thaliana GN=SYT2 PE=2 SV=1	62.618	80.386	17.3	9	12	9	1.252	0.00338	1.269	0.0051422	1.121	0.084383	1.136	0.172859	plasma membrane			GO:0008289 lipid binding; GO:0005515 protein binding; GO:0005488 binding;				IPR031468; IPR000008;	Synaptotagmin-like mitochondrial-lipid-binding domain; C2 domain;
Cluster-1252.26369_orf1	"Carbamoyl-phosphate synthase small chain, chloroplastic OS=Arabidopsis thaliana GN=CARA PE=1 SV=1"	51.834	17.734	23.1	10	12	2	0.93		0.948		1.03		1.051		mitochondria	GO:0006725 cellular aromatic compound metabolic process; GO:0006541 glutamine metabolic process; GO:0044699 single-organism process; GO:0009058 biosynthetic process; GO:1901566 organonitrogen compound biosynthetic process; GO:0044237 cellular metabolic process; GO:0071704 organic substance metabolic process; GO:0072528 pyrimidine-containing compound biosynthetic process; GO:0008152 metabolic proc…		GO:0016879 ligase activity, forming carbon-nitrogen bonds; GO:0016884 carbon-nitrogen ligase activity, with glutamine as amido-N-donor; GO:0003824 catalytic activity; GO:0004088 carbamoyl-phosphate synthase (glutamine-hydrolyzing) activity; GO:0016874 ligase activity;	K01956	carA; carbamoyl-phosphate synthase small subunit [EC:6.3.5.5]	gmx01100 Metabolic pathways - Glycine max (soybean); gmx00240 Pyrimidine metabolism - Glycine max (soybean); gmx00250 Alanine, aspartate and glutamate metabolism - Glycine max (soybean);	IPR002474; IPR017926; IPR029062;	Carbamoyl-phosphate synthase, small subunit N-terminal domain; Glutamine amidotransferase; Class I glutamine amidotransferase-like;
Cluster-1252.26471_orf1	"Nucleoside diphosphate kinase IV, chloroplastic/mitochondrial OS=Arabidopsis thaliana GN=NDK4 PE=1 SV=2"	15.849	46.498	29.6	6	10	6	0.955	0.8368	1.021	0.35702	0.912	0.033583	0.975	0.066502	cytoplasm	GO:0042278 purine nucleoside metabolic process; GO:0009116 nucleoside metabolic process; GO:0046132 pyrimidine ribonucleoside biosynthetic process; GO:0006165 nucleoside diphosphate phosphorylation; GO:0009147 pyrimidine nucleoside triphosphate metabolic process; GO:0009117 nucleotide metabolic process; GO:0044699 single-organism process; GO:0046129 purine ribonucleoside biosynthetic process; GO:…		GO:0016301 kinase activity; GO:0003824 catalytic activity; GO:0004550 nucleoside diphosphate kinase activity; GO:0019205 nucleobase-containing compound kinase activity; GO:0016740 transferase activity; GO:0016776 phosphotransferase activity, phosphate group as acceptor; GO:0016772 transferase activity, transferring phosphorus-containing groups;	K00940	ndk; nucleoside-diphosphate kinase [EC:2.7.4.6]	gmx01100 Metabolic pathways - Glycine max (soybean); gmx01110 Biosynthesis of secondary metabolites - Glycine max (soybean); gmx00230 Purine metabolism - Glycine max (soybean); gmx00240 Pyrimidine metabolism - Glycine max (soybean); gmx04016 MAPK signaling pathway - plant - Glycine max (soybean);
Cluster-1252.26521_orf1	Unknown	29.876	27.51	11	2	2	2	1.126	0.12538	1.117	0.080458	1.047	0.37834	1.038	0.45546	cytoplasm			GO:0005515 protein binding; GO:0005488 binding;				IPR024964; IPR006595; IPR006594; IPR013144;	CTLH/CRA C-terminal to LisH motif domain; CTLH, C-terminal LisH motif; LIS1 homology motif; CRA domain;
Cluster-1252.26551_orf1	Ras-related protein RABC2a OS=Arabidopsis thaliana GN=RABC2A PE=1 SV=1	26.563	6.4642	6.3	2	3	1	0.876		0.892		0.971		0.989		extracellular	GO:0050794 regulation of cellular process; GO:0044700 single organism signaling; GO:0051716 cellular response to stimulus; GO:0007165 signal transduction; GO:0050789 regulation of biological process; GO:0007154 cell communication; GO:0035556 intracellular signal transduction; GO:0044699 single-organism process; GO:0007264 small GTPase mediated signal transduction; GO:0023052 signaling; GO:0050896…		GO:1901265 nucleoside phosphate binding; GO:0001882 nucleoside binding; GO:0043167 ion binding; GO:0000166 nucleotide binding; GO:0097159 organic cyclic compound binding; GO:1901363 heterocyclic compound binding; GO:0032549 ribonucleoside binding; GO:0097367 carbohydrate derivative binding; GO:0032553 ribonucleotide binding; GO:0005488 binding; GO:0032550 purine ribonucleoside binding; GO:0043168…	K07910			IPR005225; IPR027417;	Small GTP-binding protein domain; P-loop containing nucleoside triphosphate hydrolase;
Cluster-1252.26628_orf1	Kinesin-like protein KIN-14A OS=Arabidopsis thaliana GN=KIN14A PE=1 SV=1	144.07	200.31	19.3	25	30	25	0.991	0.8347	1.071	0.070235	0.957	0.86282	1.034	0.037755	nucleus	GO:0044763 single-organism cellular process; GO:0007018 microtubule-based movement; GO:0006928 movement of cell or subcellular component; GO:0044699 single-organism process; GO:0009987 cellular process; GO:0007017 microtubule-based process;		GO:0003774 motor activity; GO:1901265 nucleoside phosphate binding; GO:0016817 hydrolase activity, acting on acid anhydrides; GO:0005515 protein binding; GO:0016787 hydrolase activity; GO:0097159 organic cyclic compound binding; GO:1901363 heterocyclic compound binding; GO:0008092 cytoskeletal protein binding; GO:0016462 pyrophosphatase activity; GO:0003824 catalytic activity; GO:0032553 ribonucl…				IPR027417; IPR001752;	P-loop containing nucleoside triphosphate hydrolase; Kinesin motor domain;
Cluster-1252.26703_orf1	"Multiple organellar RNA editing factor 3, mitochondrial OS=Arabidopsis thaliana GN=MORF3 PE=1 SV=1"	117.89	5.8656	0.6	1	1	1	0.823		0.951		0.996		1.15		chloroplast
Cluster-1252.26732_orf1	Unknown	35.297	31.953	11.6	3	4	3	1.095	0.050956	1.086	0.116862	0.876	0.027018	0.869	0.01052	chloroplast			GO:0016787 hydrolase activity; GO:0003824 catalytic activity; GO:0016788 hydrolase activity, acting on ester bonds;				IPR029058;	Alpha/Beta hydrolase fold;
Cluster-1252.26756_orf1	Long chain base biosynthesis protein 2a OS=Oryza sativa subsp. japonica GN=Os11g0516000 PE=2 SV=1	62.815	20.095	5.5	3	3	3	1.134		1.142		0.932		0.938		chloroplast	GO:0009058 biosynthetic process; GO:0008152 metabolic process;		GO:0097159 organic cyclic compound binding; GO:1901363 heterocyclic compound binding; GO:0003824 catalytic activity; GO:0005488 binding; GO:0043167 ion binding; GO:0043168 anion binding; GO:0016740 transferase activity; GO:0048037 cofactor binding; GO:0030170 pyridoxal phosphate binding;	K00654	SPT; serine palmitoyltransferase [EC:2.3.1.50]	gmx01100 Metabolic pathways - Glycine max (soybean); gmx00600 Sphingolipid metabolism - Glycine max (soybean);	IPR015424; IPR004839; IPR015421; IPR015422;	Pyridoxal phosphate-dependent transferase; Aminotransferase, class I/classII; Pyridoxal phosphate-dependent transferase, major region, subdomain 1; Pyridoxal phosphate-dependent transferase, major region, subdomain 2;
Cluster-1252.26769_orf1	PX domain-containing protein EREL1 OS=Arabidopsis thaliana GN=EREL1 PE=2 SV=1	81.546	6.7734	2.1	1	1	1									nucleus			GO:0008289 lipid binding; GO:0043168 anion binding; GO:0005488 binding; GO:0035091 phosphatidylinositol binding; GO:0005543 phospholipid binding; GO:0043167 ion binding;				IPR001683;	Phox homologous domain;
Cluster-1252.26777_orf1	Pathogenesis-related protein STH-2 OS=Solanum tuberosum GN=STH-2 PE=2 SV=1	18.774	8.2906	7.1	1	1	1	1.222		1.31		0.403		0.432		chloroplast	GO:0006952 defense response; GO:0050896 response to stimulus; GO:0006950 response to stress; GO:0009607 response to biotic stimulus;						IPR023393; IPR000916;	START-like domain; Bet v I/Major latex protein;
Cluster-1252.26860_orf1	NEDD8-activating enzyme E1 catalytic subunit OS=Arabidopsis thaliana GN=ECR1 PE=1 SV=2	51.57	22.274	5	2	2	2	1.004		1.176		0.798		0.935		chloroplast	GO:0045116 protein neddylation; GO:0008152 metabolic process; GO:0032446 protein modification by small protein conjugation; GO:0044260 cellular macromolecule metabolic process; GO:0044267 cellular protein metabolic process; GO:0006464 cellular protein modification process; GO:0043170 macromolecule metabolic process; GO:0019538 protein metabolic process; GO:0070647 protein modification by small pr…		GO:0008641 small protein activating enzyme activity; GO:0005524 ATP binding; GO:1901265 nucleoside phosphate binding; GO:0001882 nucleoside binding; GO:0043167 ion binding; GO:0016874 ligase activity; GO:0016877 ligase activity, forming carbon-sulfur bonds; GO:0000166 nucleotide binding; GO:0016881 acid-amino acid ligase activity; GO:0016879 ligase activity, forming carbon-nitrogen bonds; GO:0097…	K10686	UBE1C; ubiquitin-activating enzyme E1 C [EC:6.2.1.45]	gmx04120 Ubiquitin mediated proteolysis - Glycine max (soybean);	IPR000594; IPR016040; IPR023318; IPR014929;	THIF-type NAD/FAD binding fold; NAD(P)-binding domain; Ubiquitin activating enzyme, alpha domain; E2 binding;
Cluster-1252.26867_orf1	Heparanase-like protein 3 OS=Arabidopsis thaliana GN=At5g34940 PE=2 SV=2	59.736	6.0086	1.5	1	1	1									nucleus	GO:0008152 metabolic process; GO:0005975 carbohydrate metabolic process; GO:0044238 primary metabolic process; GO:0071704 organic substance metabolic process;	GO:0016020 membrane;	GO:0016787 hydrolase activity; GO:0003824 catalytic activity; GO:0016798 hydrolase activity, acting on glycosyl bonds;	K07964	HPSE; heparanase [EC:3.2.1.166]	gmx01100 Metabolic pathways - Glycine max (soybean); gmx00531 Glycosaminoglycan degradation - Glycine max (soybean);	IPR017853; IPR013781;	Glycoside hydrolase superfamily; Glycoside hydrolase, catalytic domain;
Cluster-1252.26900_orf1	"UV-B-induced protein At3g17800, chloroplastic OS=Arabidopsis thaliana GN=At3g17800 PE=2 SV=1"	51.19	31.956	9.1	4	4	4	1.096	0.165083	1.089	0.6551	1.197	0.011856	1.19	0.104499	chloroplast
Cluster-1252.2692_orf1	Unknown	19.276	7.7397	13.4	1	1	1	1.083		1.074		1.105		1.096		mitochondria		GO:0043226 organelle; GO:0043231 intracellular membrane-bounded organelle; GO:0043229 intracellular organelle; GO:0044464 cell part; GO:0005622 intracellular; GO:0005737 cytoplasm; GO:0044424 intracellular part; GO:0043227 membrane-bounded organelle; GO:0005623 cell; GO:0005739 mitochondrion; GO:0044444 cytoplasmic part;	GO:0003735 structural constituent of ribosome; GO:0005198 structural molecule activity;
Cluster-1252.26945_orf1	"ATP-dependent zinc metalloprotease FTSH 2, chloroplastic OS=Arabidopsis thaliana GN=FTSH2 PE=1 SV=1"	7.5345	42.252	41.8	4	5	3	1.485	0.00177667	1.423	0.0021776	0.786	0.010025	0.753	0.0162596	cytoplasm	GO:0006508 proteolysis; GO:0008152 metabolic process; GO:0043170 macromolecule metabolic process; GO:0019538 protein metabolic process; GO:0044238 primary metabolic process; GO:0071704 organic substance metabolic process;		GO:0005524 ATP binding; GO:0004222 metalloendopeptidase activity; GO:0008233 peptidase activity; GO:1901265 nucleoside phosphate binding; GO:0001882 nucleoside binding; GO:0043167 ion binding; GO:0016787 hydrolase activity; GO:0008237 metallopeptidase activity; GO:0000166 nucleotide binding; GO:0004175 endopeptidase activity; GO:0097159 organic cyclic compound binding; GO:1901363 heterocyclic com…	K03798			IPR000642;	Peptidase M41;
Cluster-1252.27020_orf1	Zinc finger BED domain-containing protein DAYSLEEPER OS=Arabidopsis thaliana GN=HAT PE=1 SV=1	130.64	52.847	7.1	7	7	7	0.902	0.35382	1.042	0.56492	0.951	0.37716	1.098	0.42552	chloroplast			GO:0097159 organic cyclic compound binding; GO:1901363 heterocyclic compound binding; GO:0003677 DNA binding; GO:0005488 binding; GO:0046983 protein dimerization activity; GO:0003676 nucleic acid binding; GO:0005515 protein binding;				IPR008906; IPR012337; IPR025525; IPR003656;	HAT, C-terminal dimerisation domain; Ribonuclease H-like domain; hAT-like transposase, RNase-H fold; Zinc finger, BED-type;
Cluster-1252.27024_orf1	Protein BOLA2 OS=Arabidopsis thaliana GN=BOLA2 PE=1 SV=1	75.322	7.7997	1.2	1	2	1	0.731	0.122343	1.026	0.76316	1.177	0.199461	1.653	0.061017	nucleus
Cluster-1252.27027_orf1	Unknown	41.737	77.314	22.1	7	8	7	1.376	3.8288e-08	1.251	2.1148e-06	1.075	0.20986	0.977	0.071879	chloroplast							IPR029058; IPR000073;	Alpha/Beta hydrolase fold; Alpha/beta hydrolase fold-1;
Cluster-1252.27086_orf1	Unknown	17.159	7.0945	7	1	1	1	1.008		1.002		0.935		0.929		chloroplast	GO:0015918 sterol transport; GO:0046907 intracellular transport; GO:0015850 organic hydroxy compound transport; GO:0006869 lipid transport; GO:0044699 single-organism process; GO:0010876 lipid localization; GO:0071702 organic substance transport; GO:1902582 single-organism intracellular transport; GO:0032366 intracellular sterol transport; GO:0051234 establishment of localization; GO:0051641 cell…						IPR014756; IPR003172; IPR033917;	Immunoglobulin E-set; MD-2-related lipid-recognition domain; ML domain, phosphatidylinositol/phosphatidylglycerol transfer protein;
Cluster-1252.27106_orf1	60S ribosomal protein L11 OS=Medicago sativa GN=RPL11 PE=2 SV=1	22.563	8.5981	20.8	6	8	1									nucleus	GO:0006518 peptide metabolic process; GO:0043043 peptide biosynthetic process; GO:0044267 cellular protein metabolic process; GO:0006807 nitrogen compound metabolic process; GO:0009058 biosynthetic process; GO:0043603 cellular amide metabolic process; GO:0044238 primary metabolic process; GO:1901566 organonitrogen compound biosynthetic process; GO:1901576 organic substance biosynthetic process; G…	GO:0005840 ribosome; GO:0043226 organelle; GO:0043229 intracellular organelle; GO:0043232 intracellular non-membrane-bounded organelle; GO:0044464 cell part; GO:0005622 intracellular; GO:0005737 cytoplasm; GO:0032991 macromolecular complex; GO:0044424 intracellular part; GO:1990904 ribonucleoprotein complex; GO:0005623 cell; GO:0030529 intracellular ribonucleoprotein complex; GO:0044444 cytoplasm…	GO:0003735 structural constituent of ribosome; GO:0005198 structural molecule activity;	K02868	RP-L11e; large subunit ribosomal protein L11e	gmx03010 Ribosome - Glycine max (soybean);	IPR022803; IPR031309; IPR031310;	Ribosomal protein L5 domain; Ribosomal protein L5, C-terminal; Ribosomal protein L5, N-terminal;
Cluster-1252.27123_orf1	"Thylakoid lumenal protein TL20.3, chloroplastic OS=Arabidopsis thaliana GN=TL20.3 PE=1 SV=1"	29.446	249.83	53.1	13	27	13	1.087	0.0104813	1.149	4.7401e-08	1.013	0.63804	1.071	0.0050972	chloroplast
Cluster-1252.27147_orf1	Vesicle-associated membrane protein 713 OS=Arabidopsis thaliana GN=VAMP713 PE=2 SV=1	26.256	36.473	23.6	4	5	4	0.831	0.60096	1.007	0.6669	0.844	0.5277	1.022	0.50586	cytoplasm	GO:0006810 transport; GO:0051179 localization; GO:0016192 vesicle-mediated transport; GO:0051234 establishment of localization;	GO:0031224 intrinsic component of membrane; GO:0016020 membrane; GO:0016021 integral component of membrane; GO:0044425 membrane part;		K08515	VAMP7; vesicle-associated membrane protein 7	gmx04130 SNARE interactions in vesicular transport - Glycine max (soybean);	IPR010908; IPR011012; IPR001388;	Longin domain; Longin-like domain; Synaptobrevin;
Cluster-1252.2714_orf1	Coatomer subunit zeta-1 OS=Arabidopsis thaliana GN=At1g60970 PE=2 SV=1	21.514	6.7508	5.6	1	1	1	0.744		1.045		0.734		1.031		cytoplasm	GO:0006810 transport; GO:0051179 localization; GO:0051234 establishment of localization;			K20472			IPR022775; IPR011012;	AP complex, mu/sigma subunit; Longin-like domain;
Cluster-1252.27154_orf1	Cysteine proteinase inhibitor 5 OS=Arabidopsis thaliana GN=CYS5 PE=2 SV=2	14.709	31.152	24.2	4	4	4	1.232	0.0074392	1.3	0.0091584	0.745	0.0060566	0.786	0.01612	chloroplast			GO:0061135 endopeptidase regulator activity; GO:0004857 enzyme inhibitor activity; GO:0098772 molecular function regulator; GO:0030234 enzyme regulator activity; GO:0004866 endopeptidase inhibitor activity; GO:0004869 cysteine-type endopeptidase inhibitor activity; GO:0030414 peptidase inhibitor activity; GO:0061134 peptidase regulator activity;				IPR000010;	Cystatin domain;
Cluster-1252.27184_orf1	"Phosphoserine phosphatase, chloroplastic OS=Arabidopsis thaliana GN=PSP PE=1 SV=2"	36.305	23.849	9.9	3	3	3	1.083	0.115263	1.067	0.020924	0.989	0.61258	0.974	0.40328	chloroplast	GO:0008652 cellular amino acid biosynthetic process; GO:0016053 organic acid biosynthetic process; GO:0044711 single-organism biosynthetic process; GO:0044281 small molecule metabolic process; GO:0044763 single-organism cellular process; GO:0006807 nitrogen compound metabolic process; GO:0044699 single-organism process; GO:0009058 biosynthetic process; GO:1901605 alpha-amino acid metabolic proces…		GO:0004647 phosphoserine phosphatase activity; GO:0016787 hydrolase activity; GO:0003824 catalytic activity; GO:0042578 phosphoric ester hydrolase activity; GO:0016791 phosphatase activity; GO:0016788 hydrolase activity, acting on ester bonds;	K01079	serB; phosphoserine phosphatase [EC:3.1.3.3]	gmx01100 Metabolic pathways - Glycine max (soybean); gmx01230 Biosynthesis of amino acids - Glycine max (soybean); gmx01200 Carbon metabolism - Glycine max (soybean); gmx00260 Glycine, serine and threonine metabolism - Glycine max (soybean);	IPR023190; IPR023214;	Phosphoserine phosphatase, domain 2; HAD-like domain;
Cluster-1252.27258_orf1	Outer plastidial membrane protein porin OS=Pisum sativum GN=POR1 PE=1 SV=2	31.993	169.23	48	12	14	9	1.097	0.0094381	1.075	0.0066635	1.034	0.63276	1.014	0.57034	cytoplasm	GO:0006810 transport; GO:0055085 transmembrane transport; GO:0051179 localization; GO:0051234 establishment of localization;	GO:0016020 membrane; GO:0043229 intracellular organelle; GO:0019867 outer membrane; GO:0044429 mitochondrial part; GO:0098588 bounding membrane of organelle; GO:0031090 organelle membrane; GO:0005741 mitochondrial outer membrane; GO:0005737 cytoplasm; GO:0044446 intracellular organelle part; GO:0031967 organelle envelope; GO:0044424 intracellular part; GO:0005623 cell; GO:0044422 organelle part; …		K15040			IPR023614;	Porin domain;
Cluster-1252.27278_orf1	Mitochondrial import inner membrane translocase subunit TIM50 OS=Arabidopsis thaliana GN=TIM50 PE=1 SV=1	43.809	13.151	3.9	2	2	2									chloroplast				K17496			IPR004274; IPR023214;	FCP1 homology domain; HAD-like domain;
Cluster-1252.2739_orf1	Aldehyde dehydrogenase family 3 member F1 OS=Arabidopsis thaliana GN=ALDH3F1 PE=2 SV=2	55.833	16.849	4	2	2	2	1.06		1.167		1.125		1.238		cytoplasm	GO:0008152 metabolic process; GO:0055114 oxidation-reduction process; GO:0044710 single-organism metabolic process; GO:0044763 single-organism cellular process; GO:0044699 single-organism process; GO:0006081 cellular aldehyde metabolic process; GO:0009987 cellular process; GO:0044237 cellular metabolic process; GO:0071704 organic substance metabolic process;		GO:0016620 oxidoreductase activity, acting on the aldehyde or oxo group of donors, NAD or NADP as acceptor; GO:0003824 catalytic activity; GO:0004030 aldehyde dehydrogenase [NAD(P)+] activity; GO:0016491 oxidoreductase activity; GO:0016903 oxidoreductase activity, acting on the aldehyde or oxo group of donors;	K00128	ALDH; aldehyde dehydrogenase (NAD+) [EC:1.2.1.3]	gmx00380 Tryptophan metabolism - Glycine max (soybean); gmx00280 Valine, leucine and isoleucine degradation - Glycine max (soybean); gmx00071 Fatty acid degradation - Glycine max (soybean); gmx00330 Arginine and proline metabolism - Glycine max (soybean); gmx01110 Biosynthesis of secondary metabolites - Glycine max (soybean); gmx00410 beta-Alanine metabolism - Glycine max (soybean); gmx00340 Hist…	IPR016161; IPR015590; IPR016162; IPR016163;	Aldehyde/histidinol dehydrogenase; Aldehyde dehydrogenase domain; Aldehyde dehydrogenase N-terminal domain; Aldehyde dehydrogenase, C-terminal;
Cluster-1252.27416_orf1	"Tyrosine--tRNA ligase, chloroplastic/mitochondrial OS=Arabidopsis thaliana GN=EMB2768 PE=2 SV=1"	56.329	128.21	22.6	10	12	10	0.934	0.7788	0.988	0.41546	0.895	0.0116236	0.947	0.063196	chloroplast	GO:0006518 peptide metabolic process; GO:0006725 cellular aromatic compound metabolic process; GO:0044267 cellular protein metabolic process; GO:0044699 single-organism process; GO:0009058 biosynthetic process; GO:1901566 organonitrogen compound biosynthetic process; GO:0043039 tRNA aminoacylation; GO:0044237 cellular metabolic process; GO:0071704 organic substance metabolic process; GO:0008152 m…	GO:0044424 intracellular part; GO:0005623 cell; GO:0044464 cell part; GO:0005622 intracellular; GO:0005737 cytoplasm;	GO:0016876 ligase activity, forming aminoacyl-tRNA and related compounds; GO:0003723 RNA binding; GO:0005524 ATP binding; GO:1901265 nucleoside phosphate binding; GO:0016875 ligase activity, forming carbon-oxygen bonds; GO:0016874 ligase activity; GO:0001882 nucleoside binding; GO:0043167 ion binding; GO:0000166 nucleotide binding; GO:1901363 heterocyclic compound binding; GO:0097159 organic cycl…	K01866	YARS; tyrosyl-tRNA synthetase [EC:6.1.1.1]	gmx00970 Aminoacyl-tRNA biosynthesis - Glycine max (soybean);	IPR014729; IPR002942;	Rossmann-like alpha/beta/alpha sandwich fold; RNA-binding S4 domain;
Cluster-1252.27430_orf1	Receptor-like protein 12 OS=Arabidopsis thaliana GN=RLP12 PE=2 SV=2	84.71	83.854	9.2	8	10	8	0.97	0.76118	1.06	0.157022	1.01	0.36562	1.104	0.05524	Golgi apparatus			GO:0005515 protein binding; GO:0005488 binding;				IPR032675;	Leucine-rich repeat domain, L domain-like;
Cluster-1252.27480_orf2	Unknown	82.105	59.437	8.5	9	11	9	1.032	0.5176	1.148	0.000136629	0.904	0.000143508	1.005	0.48658	extracellular
Cluster-1252.27486_orf1	Serine/arginine-rich splicing factor RS40 OS=Arabidopsis thaliana GN=RS40 PE=1 SV=2	34.093	28.19	13.6	4	4	4	0.943	0.11856	0.964	0.5561	0.956	0.17164	0.978	0.2718	chloroplast			GO:0097159 organic cyclic compound binding; GO:1901363 heterocyclic compound binding; GO:1901265 nucleoside phosphate binding; GO:0005488 binding; GO:0003676 nucleic acid binding; GO:0000166 nucleotide binding; GO:0036094 small molecule binding;	K12893	SFRS4_5_6; splicing factor, arginine/serine-rich 4/5/6	gmx03040 Spliceosome - Glycine max (soybean);	IPR000504; IPR012677;	RNA recognition motif domain; Nucleotide-binding alpha-beta plait domain;
Cluster-1252.27583_orf1	Unknown	56.045	37.698	10.7	4	4	4	1.02	0.8978	1.026	0.29106	0.95	0.51546	0.956	0.56424	nucleus	GO:0045184 establishment of protein localization; GO:0006810 transport; GO:0046907 intracellular transport; GO:0070727 cellular macromolecule localization; GO:0051649 establishment of localization in cell; GO:0006886 intracellular protein transport; GO:0071702 organic substance transport; GO:0008104 protein localization; GO:0033036 macromolecule localization; GO:0034613 cellular protein localizat…	GO:0005623 cell; GO:0005622 intracellular; GO:0044464 cell part;					IPR002014; IPR004152; IPR008942;	VHS domain; GAT domain; ENTH/VHS;
Cluster-1252.27585_orf1	"Protein FATTY ACID EXPORT 1, chloroplastic OS=Arabidopsis thaliana GN=FAX1 PE=1 SV=1"	26.106	22.971	11.2	2	3	2	1.024	0.5326	1.046	0.31644	0.838	0.130177	0.856	0.057235	chloroplast		GO:0016020 membrane;
Cluster-1252.27586_orf1	Alpha-mannosidase At3g26720 OS=Arabidopsis thaliana GN=At3g26720 PE=1 SV=1	21.971	17.789	9.2	2	2	2	0.999	0.99	1.212	0.164124	1.006	0.95882	1.22	0.168179	cytoplasm	GO:0044723 single-organism carbohydrate metabolic process; GO:0008152 metabolic process; GO:0044710 single-organism metabolic process; GO:0044281 small molecule metabolic process; GO:0005996 monosaccharide metabolic process; GO:0006013 mannose metabolic process; GO:0044699 single-organism process; GO:0005975 carbohydrate metabolic process; GO:0044238 primary metabolic process; GO:0019318 hexose m…		GO:0004553 hydrolase activity, hydrolyzing O-glycosyl compounds; GO:0030246 carbohydrate binding; GO:0016787 hydrolase activity; GO:0015923 mannosidase activity; GO:0003824 catalytic activity; GO:0005488 binding; GO:0016798 hydrolase activity, acting on glycosyl bonds;	K01191	E3.2.1.24; alpha-mannosidase [EC:3.2.1.24]	gmx00511 Other glycan degradation - Glycine max (soybean);	IPR011013; IPR011682;	Galactose mutarotase-like domain; Glycosyl hydrolase family 38, C-terminal;
Cluster-1252.27593_orf1	Protein transport protein Sec24-like At3g07100 OS=Arabidopsis thaliana GN=At3g07100 PE=2 SV=2	83.409	6.9692	2.5	1	1	1	1.172		1.27		1.134		1.229		chloroplast	GO:0045184 establishment of protein localization; GO:0006810 transport; GO:0046907 intracellular transport; GO:0070727 cellular macromolecule localization; GO:0051649 establishment of localization in cell; GO:0016192 vesicle-mediated transport; GO:0006886 intracellular protein transport; GO:0048193 Golgi vesicle transport; GO:0071702 organic substance transport; GO:0008104 protein localization; G…	GO:0016020 membrane; GO:0030658 transport vesicle membrane; GO:0031410 cytoplasmic vesicle; GO:0031090 organelle membrane; GO:0098796 membrane protein complex; GO:0005737 cytoplasm; GO:0031982 vesicle; GO:0044433 cytoplasmic vesicle part; GO:0032991 macromolecular complex; GO:0044424 intracellular part; GO:0030120 vesicle coat; GO:0005623 cell; GO:0044422 organelle part; GO:0030662 coated vesicle…	GO:0043169 cation binding; GO:0046872 metal ion binding; GO:0008270 zinc ion binding; GO:0046914 transition metal ion binding; GO:0005488 binding; GO:0043167 ion binding;				IPR006900; IPR006896; IPR006895; IPR002035;	Sec23/Sec24, helical domain; Sec23/Sec24, trunk domain; Zinc finger, Sec23/Sec24-type; von Willebrand factor, type A;
Cluster-1252.27616_orf1	Probable non-specific lipid-transfer protein AKCS9 OS=Vigna unguiculata PE=2 SV=1	11.775	6.7055	8.3	1	1	1	2.042		1.764		1.628		1.406		extracellular	GO:0006810 transport; GO:0006869 lipid transport; GO:1902578 single-organism localization; GO:0044699 single-organism process; GO:0010876 lipid localization; GO:0071702 organic substance transport; GO:0033036 macromolecule localization; GO:0051179 localization; GO:0044765 single-organism transport; GO:0051234 establishment of localization;						IPR016140; IPR033872;	Bifunctional inhibitor/plant lipid transfer protein/seed storage helical domain; Non-specific lipid-transfer protein type 2;
Cluster-1252.27617_orf1	Cell division control protein 2 homolog 1 (Fragment) OS=Medicago sativa GN=CDC2A PE=2 SV=1	37.728	19.841	11.4	3	3	3									cytoplasm	GO:0016310 phosphorylation; GO:0044267 cellular protein metabolic process; GO:0044238 primary metabolic process; GO:0044237 cellular metabolic process; GO:0006796 phosphate-containing compound metabolic process; GO:0071704 organic substance metabolic process; GO:0008152 metabolic process; GO:0006468 protein phosphorylation; GO:0006793 phosphorus metabolic process; GO:0044260 cellular macromolecul…		GO:0005524 ATP binding; GO:1901265 nucleoside phosphate binding; GO:0016773 phosphotransferase activity, alcohol group as acceptor; GO:0001882 nucleoside binding; GO:0043167 ion binding; GO:0004672 protein kinase activity; GO:0000166 nucleotide binding; GO:0097159 organic cyclic compound binding; GO:1901363 heterocyclic compound binding; GO:0032549 ribonucleoside binding; GO:0097367 carbohydrate …	K02206			IPR000719; IPR011009;	Protein kinase domain; Protein kinase-like domain;
Cluster-1252.27634_orf1	Peptide methionine sulfoxide reductase B5 OS=Oryza sativa subsp. japonica GN=MSRB5 PE=2 SV=1	21.732	7.7901	6.2	1	1	1	1.161		1.166		0.971		0.975		nucleus	GO:0044699 single-organism process; GO:0008152 metabolic process; GO:0055114 oxidation-reduction process; GO:0044710 single-organism metabolic process;		GO:0016667 oxidoreductase activity, acting on a sulfur group of donors; GO:0033743 peptide-methionine (R)-S-oxide reductase activity; GO:0016671 oxidoreductase activity, acting on a sulfur group of donors, disulfide as acceptor; GO:0003824 catalytic activity; GO:0016491 oxidoreductase activity;	K07305			IPR002579; IPR011057;	Peptide methionine sulphoxide reductase MrsB; Mss4-like;
Cluster-1252.27647_orf1	Adagio protein 1 OS=Arabidopsis thaliana GN=ADO1 PE=1 SV=2	134.16	163.62	10.7	10	11	10	1.094	0.0135175	1.039	0.042996	0.977	0.193205	0.928	0.033338	nucleus		GO:0016020 membrane;	GO:0038024 cargo receptor activity; GO:0005044 scavenger receptor activity; GO:0060089 molecular transducer activity; GO:0005515 protein binding; GO:0004872 receptor activity; GO:0005488 binding;	K12115	ZTL; clock-associated PAS protein ZTL	gmx04712 Circadian rhythm - plant - Glycine max (soybean);	IPR001810; IPR001190; IPR000014; IPR015915;	F-box domain; SRCR domain; PAS domain; Kelch-type beta propeller;
Cluster-1252.27654_orf1	Gamma-glutamylcyclotransferase 2-3 OS=Arabidopsis thaliana GN=GGCT2;3 PE=1 SV=1	21.374	39.572	33.2	6	6	6	0.906	0.171782	0.992	0.8896	0.946	0.24696	1.037	0.93734	extracellular	GO:0006790 sulfur compound metabolic process; GO:0006518 peptide metabolic process; GO:0006807 nitrogen compound metabolic process; GO:0043603 cellular amide metabolic process; GO:0044237 cellular metabolic process; GO:0071704 organic substance metabolic process; GO:1901575 organic substance catabolic process; GO:0008152 metabolic process; GO:1901565 organonitrogen compound catabolic process; GO:…		GO:0003839 gamma-glutamylcyclotransferase activity; GO:0016746 transferase activity, transferring acyl groups; GO:0003824 catalytic activity; GO:0016740 transferase activity; GO:0016755 transferase activity, transferring amino-acyl groups;				IPR013024;	Gamma-glutamyl cyclotransferase-like;
Cluster-1252.27678_orf1	Cinnamoyl-CoA reductase 2 OS=Arabidopsis thaliana GN=CCR2 PE=1 SV=1	37.481	21.148	10.4	3	4	2	1.186	0.113365	1.36	0.035464	1.083	0.22604	1.241	0.112141	cytoplasm			GO:0048037 cofactor binding; GO:0003824 catalytic activity; GO:0005488 binding; GO:0050662 coenzyme binding;				IPR001509; IPR016040;	NAD-dependent epimerase/dehydratase; NAD(P)-binding domain;
Cluster-1252.27735_orf1	"Protein CHLORORESPIRATORY REDUCTION 6, chloroplastic OS=Arabidopsis thaliana GN=CRR6 PE=2 SV=1"	29.043	43.613	18.4	4	5	4	1.009	0.74292	1.06	0.23104	0.896	0.11382	0.94	0.06812	mitochondria
Cluster-1252.27741_orf1	UDP-glycosyltransferase 85A8 OS=Stevia rebaudiana GN=UGT85A8 PE=2 SV=1	102.74	234.37	27.1	24	26	24	0.819	4.9038e-09	0.815	5.0411e-09	1.064	0.035458	1.059	0.029581	mitochondria				K21374
Cluster-1252.27801_orf1	SUMO-activating enzyme subunit 1A OS=Arabidopsis thaliana GN=SAE1A PE=1 SV=1	37.57	73.851	28.9	8	9	8	1.066	0.092263	1.066	0.035337	0.946	0.08546	0.947	0.154502	chloroplast			GO:0008641 small protein activating enzyme activity; GO:0016877 ligase activity, forming carbon-sulfur bonds; GO:0003824 catalytic activity; GO:0016874 ligase activity;	K10684	UBLE1A; ubiquitin-like 1-activating enzyme E1 A [EC:6.2.1.45]	gmx04120 Ubiquitin mediated proteolysis - Glycine max (soybean);	IPR000594; IPR016040;	THIF-type NAD/FAD binding fold; NAD(P)-binding domain;
Cluster-1252.27810_orf1	Probable glutamate dehydrogenase 3 OS=Arabidopsis thaliana GN=GSH3 PE=3 SV=1	45.667	45.451	9.5	3	3	3	0.834	0.138921	0.914	0.205	0.9	0.27306	0.986	0.82458	chloroplast	GO:0055114 oxidation-reduction process; GO:0044281 small molecule metabolic process; GO:0044763 single-organism cellular process; GO:0006807 nitrogen compound metabolic process; GO:0044699 single-organism process; GO:0044238 primary metabolic process; GO:0044237 cellular metabolic process; GO:0071704 organic substance metabolic process; GO:0008152 metabolic process; GO:0006520 cellular amino acid…		GO:0016638 oxidoreductase activity, acting on the CH-NH2 group of donors; GO:0004352 glutamate dehydrogenase (NAD+) activity; GO:0003824 catalytic activity; GO:0016639 oxidoreductase activity, acting on the CH-NH2 group of donors, NAD or NADP as acceptor; GO:0016491 oxidoreductase activity;	K00261	GLUD1_2; glutamate dehydrogenase (NAD(P)+) [EC:1.4.1.3]	gmx01100 Metabolic pathways - Glycine max (soybean); gmx01200 Carbon metabolism - Glycine max (soybean); gmx00910 Nitrogen metabolism - Glycine max (soybean); gmx00220 Arginine biosynthesis - Glycine max (soybean); gmx00250 Alanine, aspartate and glutamate metabolism - Glycine max (soybean);	IPR006096; IPR016040; IPR033922; IPR006097;	Glutamate/phenylalanine/leucine/valine dehydrogenase, C-terminal; NAD(P)-binding domain; NAD(P) binding domain of glutamate dehydrogenase; Glutamate/phenylalanine/leucine/valine dehydrogenase, dimerisation domain;
Cluster-1252.27843_orf1	Short-chain type dehydrogenase/reductase OS=Picea abies PE=2 SV=1	27.267	58.355	31	8	8	8	1.058	0.0064584	1.095	0.0038621	0.954	0.109801	0.987	0.7466	cytoplasm			GO:0003824 catalytic activity; GO:0016491 oxidoreductase activity;	K00059	fabG; 3-oxoacyl-[acyl-carrier protein] reductase [EC:1.1.1.100]	gmx01100 Metabolic pathways - Glycine max (soybean); gmx00780 Biotin metabolism - Glycine max (soybean); gmx00061 Fatty acid biosynthesis - Glycine max (soybean); gmx01212 Fatty acid metabolism - Glycine max (soybean); gmx01040 Biosynthesis of unsaturated fatty acids - Glycine max (soybean);	IPR016040;	NAD(P)-binding domain;
Cluster-1252.27866_orf1	Inositol-phosphate phosphatase OS=Arabidopsis thaliana GN=VTC4 PE=1 SV=1	32.465	129.52	42.1	12	12	12	0.934	0.003445	0.931	0.00123575	1.042	0.20932	1.039	0.062123	chloroplast	GO:0016310 phosphorylation; GO:0046486 glycerolipid metabolic process; GO:1901615 organic hydroxy compound metabolic process; GO:0046434 organophosphate catabolic process; GO:0006066 alcohol metabolic process; GO:0046854 phosphatidylinositol phosphorylation; GO:0044699 single-organism process; GO:0044255 cellular lipid metabolic process; GO:0046164 alcohol catabolic process; GO:0044237 cellular m…		GO:0052745 inositol phosphate phosphatase activity; GO:0016787 hydrolase activity; GO:0052834 inositol monophosphate phosphatase activity; GO:0008934 inositol monophosphate 1-phosphatase activity; GO:0003824 catalytic activity; GO:0042578 phosphoric ester hydrolase activity; GO:0016791 phosphatase activity; GO:0016788 hydrolase activity, acting on ester bonds;	K10047	VTC4; inositol-phosphate phosphatase / L-galactose 1-phosphate phosphatase [EC:3.1.3.25 3.1.3.93]	gmx00562 Inositol phosphate metabolism - Glycine max (soybean); gmx01100 Metabolic pathways - Glycine max (soybean); gmx00053 Ascorbate and aldarate metabolism - Glycine max (soybean); gmx01110 Biosynthesis of secondary metabolites - Glycine max (soybean); gmx04070 Phosphatidylinositol signaling system - Glycine max (soybean);
Cluster-1252.27872_orf1	Mitochondrial import inner membrane translocase subunit Tim9 OS=Oryza sativa subsp. japonica GN=TIM9 PE=3 SV=2	14.058	15.442	19.3	2	2	2	0.996	0.88246	1.011	0.90884	0.924	0.43322	0.938	0.2856	nucleus				K17777			IPR004217;	Tim10/DDP family zinc finger;
Cluster-1252.27880_orf1	Unknown	28.509	13.112	9.2	2	2	2	1.125		1.694		1.084		1.633		chloroplast							IPR012336;	Thioredoxin-like fold;
Cluster-1252.27929_orf1	Unknown	134.66	17.193	2.1	2	2	1	0.895		1.04		0.914		1.063		cytoplasm	GO:0008152 metabolic process; GO:0032259 methylation;		GO:0016741 transferase activity, transferring one-carbon groups; GO:0008168 methyltransferase activity; GO:0003824 catalytic activity; GO:0016740 transferase activity;	K15451			IPR029063;	S-adenosyl-L-methionine-dependent methyltransferase;
Cluster-1252.27931_orf2	Unknown	125.54	69.836	6.3	7	8	6	1.404	0.00033812	1.483	0.00107876	0.908	0.117283	0.959	0.20054	chloroplast				K15451			IPR029063;	S-adenosyl-L-methionine-dependent methyltransferase;
Cluster-1252.27935_orf1	Unknown	20.448	14.602	12.8	2	2	2	0.718		0.706		0.981		0.965		chloroplast
Cluster-1252.27986_orf1	UDP-glucose 6-dehydrogenase 1 OS=Glycine max GN=UGD1 PE=2 SV=1	53.249	31.02	25.9	10	12	4	0.933	0.33428	1.013	0.8742	1.062	0.197498	1.153	0.21694	cytoplasm	GO:0044699 single-organism process; GO:0008152 metabolic process; GO:0055114 oxidation-reduction process; GO:0044710 single-organism metabolic process;		GO:0097159 organic cyclic compound binding; GO:1901363 heterocyclic compound binding; GO:0016614 oxidoreductase activity, acting on CH-OH group of donors; GO:0016616 oxidoreductase activity, acting on the CH-OH group of donors, NAD or NADP as acceptor; GO:1901265 nucleoside phosphate binding; GO:0003979 UDP-glucose 6-dehydrogenase activity; GO:0051287 NAD binding; GO:0003824 catalytic activity; G…	K00012	UGDH; UDPglucose 6-dehydrogenase [EC:1.1.1.22]	gmx01100 Metabolic pathways - Glycine max (soybean); gmx00520 Amino sugar and nucleotide sugar metabolism - Glycine max (soybean); gmx00053 Ascorbate and aldarate metabolism - Glycine max (soybean); gmx00040 Pentose and glucuronate interconversions - Glycine max (soybean);	IPR001732; IPR008927; IPR014027; IPR016040; IPR014026;	UDP-glucose/GDP-mannose dehydrogenase, N-terminal; 6-phosphogluconate dehydrogenase C-terminal domain-like; UDP-glucose/GDP-mannose dehydrogenase, C-terminal; NAD(P)-binding domain; UDP-glucose/GDP-mannose dehydrogenase, dimerisation;
Cluster-1252.28018_orf1	Lariat debranching enzyme OS=Arabidopsis thaliana GN=DBR1 PE=2 SV=1	47.432	10.529	3.4	1	1	1	0.891		1.012		0.835		0.949		cytoplasm	GO:0006396 RNA processing; GO:0006725 cellular aromatic compound metabolic process; GO:1901360 organic cyclic compound metabolic process; GO:0006807 nitrogen compound metabolic process; GO:0044238 primary metabolic process; GO:0044237 cellular metabolic process; GO:0071704 organic substance metabolic process; GO:0006397 mRNA processing; GO:0016070 RNA metabolic process; GO:0008152 metabolic proce…		GO:0016787 hydrolase activity; GO:0003824 catalytic activity; GO:0016788 hydrolase activity, acting on ester bonds;	K18328			IPR029052; IPR004843; IPR007708;	Metallo-dependent phosphatase-like; Calcineurin-like phosphoesterase domain, ApaH type; Lariat debranching enzyme, C-terminal;
Cluster-1252.28044_orf1	Signal peptide peptidase OS=Arabidopsis thaliana GN=SPP PE=2 SV=1	39.939	6.2166	4.2	1	1	1									plasma membrane		GO:0031224 intrinsic component of membrane; GO:0016020 membrane; GO:0016021 integral component of membrane; GO:0044425 membrane part;	GO:0004175 endopeptidase activity; GO:0008233 peptidase activity; GO:0003824 catalytic activity; GO:0004190 aspartic-type endopeptidase activity; GO:0070011 peptidase activity, acting on L-amino acid peptides; GO:0016787 hydrolase activity; GO:0070001 aspartic-type peptidase activity;	K09595
Cluster-1252.28056_orf1	"Glycine-rich RNA-binding protein 3, mitochondrial OS=Arabidopsis thaliana GN=RBG3 PE=2 SV=1"	19.999	16.95	15.2	3	3	3	0.932		0.95		1.054		1.074		cytoplasm			GO:0097159 organic cyclic compound binding; GO:1901363 heterocyclic compound binding; GO:0003723 RNA binding; GO:1901265 nucleoside phosphate binding; GO:0005488 binding; GO:0003676 nucleic acid binding; GO:0000166 nucleotide binding; GO:0036094 small molecule binding;	K09564	PPIE; peptidyl-prolyl isomerase E (cyclophilin E) [EC:5.2.1.8]	gmx03040 Spliceosome - Glycine max (soybean);	IPR000504; IPR034168; IPR012677;	RNA recognition motif domain; Peptidyl-prolyl cis-trans isomerase E, RNA recognition motif; Nucleotide-binding alpha-beta plait domain;
Cluster-1252.28064_orf1	Unknown	96.683	77.007	8.1	7	7	7	0.937	0.55784	1.103	0.065018	0.936	0.65918	1.101	0.033416	chloroplast				K04733
Cluster-1252.28117_orf1	Unknown	55.372	9.5325	3.2	1	1	1	0.948		0.949		1.062		1.063		nucleus			GO:0043169 cation binding; GO:0046872 metal ion binding; GO:0005509 calcium ion binding; GO:0005488 binding; GO:0043167 ion binding;				IPR011992; IPR002048;	EF-hand domain pair; EF-hand domain;
Cluster-1252.28130_orf1	"Ferredoxin-3, chloroplastic OS=Arabidopsis thaliana GN=FD3 PE=1 SV=1"	20.126	40.549	29.3	4	7	4	0.872	0.035578	0.762	0.043118	1.192	0.170121	1.041	0.2273	chloroplast			GO:0009055 electron carrier activity; GO:0051536 iron-sulfur cluster binding; GO:0005488 binding; GO:0051540 metal cluster binding;	K02639	petF; ferredoxin	gmx00195 Photosynthesis - Glycine max (soybean);	IPR001041; IPR012675;	2Fe-2S ferredoxin-type iron-sulfur binding domain; Beta-grasp domain;
Cluster-1252.28133_orf1	Glycerol kinase OS=Arabidopsis thaliana GN=GLPK PE=1 SV=1	80.414	47.383	9.3	7	7	7	1.039	0.22024	1.141	0.029041	0.892	0.054883	0.979	0.83848	chloroplast	GO:0008152 metabolic process; GO:0006793 phosphorus metabolic process; GO:0052646 alditol phosphate metabolic process; GO:1901135 carbohydrate derivative metabolic process; GO:0019637 organophosphate metabolic process; GO:0006072 glycerol-3-phosphate metabolic process; GO:0005975 carbohydrate metabolic process; GO:0044238 primary metabolic process; GO:0044237 cellular metabolic process; GO:000998…		GO:0004370 glycerol kinase activity; GO:0016301 kinase activity; GO:0016773 phosphotransferase activity, alcohol group as acceptor; GO:0003824 catalytic activity; GO:0016740 transferase activity; GO:0016772 transferase activity, transferring phosphorus-containing groups;	K00864	glpK; glycerol kinase [EC:2.7.1.30]	gmx01100 Metabolic pathways - Glycine max (soybean); gmx00561 Glycerolipid metabolism - Glycine max (soybean); gmx04626 Plant-pathogen interaction - Glycine max (soybean);	IPR018484; IPR018485;	Carbohydrate kinase, FGGY, N-terminal; Carbohydrate kinase, FGGY, C-terminal;
Cluster-1252.28146_orf1	Unknown	63.37	41.615	11.9	6	8	6	0.985	0.6438	1.043	0.7155	0.97	0.32778	1.027	0.85084	chloroplast	GO:0009116 nucleoside metabolic process; GO:0046132 pyrimidine ribonucleoside biosynthetic process; GO:0009147 pyrimidine nucleoside triphosphate metabolic process; GO:0009117 nucleotide metabolic process; GO:0044699 single-organism process; GO:0009163 nucleoside biosynthetic process; GO:0009058 biosynthetic process; GO:0046036 CTP metabolic process; GO:0044237 cellular metabolic process; GO:0006…		GO:0016879 ligase activity, forming carbon-nitrogen bonds; GO:0003824 catalytic activity; GO:0003883 CTP synthase activity; GO:0016874 ligase activity;	K01937	pyrG; CTP synthase [EC:6.3.4.2]	gmx01100 Metabolic pathways - Glycine max (soybean); gmx00240 Pyrimidine metabolism - Glycine max (soybean);	IPR027417; IPR017456; IPR017926; IPR029062; IPR033828;	P-loop containing nucleoside triphosphate hydrolase; CTP synthase, N-terminal; Glutamine amidotransferase; Class I glutamine amidotransferase-like; CTP synthase GATase domain;
Cluster-1252.28245_orf1	Serine/arginine-rich splicing factor RSZ23 OS=Oryza sativa subsp. japonica GN=RSZ23 PE=2 SV=1	86.446	25.773	3.4	4	4	1	0.846		1.064		0.877		1.104		nucleus			GO:0097159 organic cyclic compound binding; GO:1901363 heterocyclic compound binding; GO:1901265 nucleoside phosphate binding; GO:0046914 transition metal ion binding; GO:0005488 binding; GO:0003676 nucleic acid binding; GO:0043167 ion binding; GO:0046872 metal ion binding; GO:0043169 cation binding; GO:0000166 nucleotide binding; GO:0008270 zinc ion binding; GO:0036094 small molecule binding;	K12896	SFRS7; splicing factor, arginine/serine-rich 7	gmx03040 Spliceosome - Glycine max (soybean);	IPR000504; IPR012677; IPR001878;	RNA recognition motif domain; Nucleotide-binding alpha-beta plait domain; Zinc finger, CCHC-type;
Cluster-1252.28257_orf2	Unknown	46.14	6.3577	2	1	1	1									chloroplast			GO:0030246 carbohydrate binding; GO:0005488 binding;	K18195			IPR014766; IPR029411; IPR013784; IPR029413; IPR008979;	Carboxypeptidase, regulatory domain; Rhamnogalacturonan lyase, domain III; Carbohydrate-binding-like fold; Rhamnogalacturonan lyase, domain II; Galactose-binding domain-like;
Cluster-1252.28289_orf1	Coronatine-insensitive protein 1 OS=Arabidopsis thaliana GN=COI1 PE=1 SV=1	70.656	14.424	5.3	2	2	2									cytoplasm				K13463	COI-1; coronatine-insensitive protein 1	gmx04075 Plant hormone signal transduction - Glycine max (soybean);	IPR032675;	Leucine-rich repeat domain, L domain-like;
Cluster-1252.28324_orf1	Probable NOT transcription complex subunit VIP2 (Fragment) OS=Nicotiana benthamiana GN=VIP2 PE=1 SV=1	96.699	37.734	3.9	2	2	2	0.998		1.054		0.936		0.989		nucleus	GO:0050794 regulation of cellular process; GO:0010468 regulation of gene expression; GO:0006355 regulation of transcription, DNA-templated; GO:0031326 regulation of cellular biosynthetic process; GO:0080090 regulation of primary metabolic process; GO:0060255 regulation of macromolecule metabolic process; GO:0019219 regulation of nucleobase-containing compound metabolic process; GO:0010556 regulat…	GO:0043226 organelle; GO:0043231 intracellular membrane-bounded organelle; GO:0043229 intracellular organelle; GO:0005634 nucleus; GO:0044464 cell part; GO:0005622 intracellular; GO:0044424 intracellular part; GO:0043227 membrane-bounded organelle; GO:0005623 cell;		K12580	CNOT3; CCR4-NOT transcription complex subunit 3	gmx03018 RNA degradation - Glycine max (soybean);	IPR007282; IPR007207;	NOT2/NOT3/NOT5; CCR4-Not complex component, Not N-terminal domain;
Cluster-1252.28329_orf1	Unknown	20.709	62.145	22.6	5	9	5	0.944	0.075038	1.049	0.51366	0.891	0.0043014	0.99	0.6162	chloroplast
Cluster-1252.28366_orf1	Protein NEN2 OS=Arabidopsis thaliana GN=NEN2 PE=2 SV=1	58.66	6.2055	1.7	1	1	1									chloroplast			GO:0097159 organic cyclic compound binding; GO:1901363 heterocyclic compound binding; GO:0005488 binding; GO:0003676 nucleic acid binding;				IPR012337; IPR013520;	Ribonuclease H-like domain; Exonuclease, RNase T/DNA polymerase III;
Cluster-1252.28464_orf1	O-acyltransferase WSD1 OS=Arabidopsis thaliana GN=WSD1 PE=2 SV=1	51.9	5.9306	2	1	1	1									chloroplast	GO:0046486 glycerolipid metabolic process; GO:0044711 single-organism biosynthetic process; GO:0044763 single-organism cellular process; GO:0044699 single-organism process; GO:0044255 cellular lipid metabolic process; GO:0009058 biosynthetic process; GO:0044238 primary metabolic process; GO:0044237 cellular metabolic process; GO:1901576 organic substance biosynthetic process; GO:0044249 cellular …		GO:0016746 transferase activity, transferring acyl groups; GO:0004144 diacylglycerol O-acyltransferase activity; GO:0003824 catalytic activity; GO:0016740 transferase activity; GO:0016747 transferase activity, transferring acyl groups other than amino-acyl groups; GO:0016411 acylglycerol O-acyltransferase activity; GO:0008374 O-acyltransferase activity;				IPR009721; IPR004255;	O-acyltransferase WSD1, C-terminal; O-acyltransferase, WSD1, N-terminal;
Cluster-1252.28466_orf1	Unknown	17.478	19.824	19.4	3	3	3	0.98		1.05		0.919		0.985		chloroplast							IPR029058; IPR000073;	Alpha/Beta hydrolase fold; Alpha/beta hydrolase fold-1;
Cluster-1252.28479_orf1	21 kDa seed protein OS=Theobroma cacao GN=ASP PE=2 SV=1	26.766	88.052	24.4	4	9	4	1.017	0.24008	0.931	0.2397	1.041	0.68912	0.952	0.033036	nucleus			GO:0030234 enzyme regulator activity; GO:0030414 peptidase inhibitor activity; GO:0061134 peptidase regulator activity; GO:0061135 endopeptidase regulator activity; GO:0004857 enzyme inhibitor activity; GO:0098772 molecular function regulator; GO:0004866 endopeptidase inhibitor activity;				IPR011065;	Kunitz inhibitor ST1-like;
Cluster-1252.28494_orf1	Unknown	82.61	12.11	2.5	2	3	2	0.952	0.110001	1.087	0.2097	0.807	0.0122044	0.921	0.21374	chloroplast			GO:0043022 ribosome binding; GO:0005488 binding; GO:0043167 ion binding; GO:0044877 macromolecular complex binding; GO:0046872 metal ion binding; GO:0043169 cation binding; GO:0005509 calcium ion binding; GO:0043021 ribonucleoprotein complex binding;	K17800			IPR033122; IPR011992; IPR002048; IPR011685;	Letm1 ribosome-binding domain; EF-hand domain pair; EF-hand domain; LETM1-like;
Cluster-1252.28500_orf1	Unknown	23.108	20.134	18	3	4	3	0.976	0.41436	1.04	0.050504	0.929	0.0146832	0.99	0.69994	mitochondria
Cluster-1252.28557_orf1	Protein MODIFIER OF SNC1 1 OS=Arabidopsis thaliana GN=MOS1 PE=1 SV=2	160.65	23.43	1.9	2	2	2									nucleus							IPR009738;	BAT2, N-terminal;
Cluster-1252.28626_orf1	Unknown	39.569	13.037	4.3	2	2	2	0.831	0.069679	1.01	0.77848	0.94	0.068003	1.143	0.141544	cytoplasm							IPR017451;	F-box associated interaction domain;
Cluster-1252.28646_orf1	Unknown	60.148	104.15	16.5	12	15	12	0.86	1.3873e-10	1.004	0.32522	0.977	0.58176	1.141	1.4552e-07	extracellular
Cluster-1252.28708_orf1	"Nudix hydrolase 23, chloroplastic OS=Arabidopsis thaliana GN=NUDT23 PE=1 SV=2"	32.268	5.8749	3.4	1	1	1									chloroplast			GO:0016787 hydrolase activity; GO:0003824 catalytic activity;	K18453	NUDT23; ADP-ribose/FAD diphosphatase [EC:3.6.1.13 3.6.1.18]	gmx01100 Metabolic pathways - Glycine max (soybean); gmx00740 Riboflavin metabolism - Glycine max (soybean); gmx00230 Purine metabolism - Glycine max (soybean);	IPR029401; IPR015797; IPR000086;	Nudix hydrolase, N-terminal; NUDIX hydrolase domain-like; NUDIX hydrolase domain;
Cluster-1252.28712_orf1	Cytochrome P450 81E8 OS=Medicago truncatula GN=CYP81E8 PE=2 SV=1	42.192	7.1565	3.9	1	1	1									chloroplast	GO:0044699 single-organism process; GO:0008152 metabolic process; GO:0055114 oxidation-reduction process; GO:0044710 single-organism metabolic process;		GO:0097159 organic cyclic compound binding; GO:1901363 heterocyclic compound binding; GO:0020037 heme binding; GO:0005506 iron ion binding; GO:0046914 transition metal ion binding; GO:0003824 catalytic activity; GO:0005488 binding; GO:0043167 ion binding; GO:0043169 cation binding; GO:0046872 metal ion binding; GO:0016705 oxidoreductase activity, acting on paired donors, with incorporation or red…	K13260	CYP81E1_7; isoflavone 2'-hydroxylase [EC:1.14.13.89]	gmx01110 Biosynthesis of secondary metabolites - Glycine max (soybean); gmx00943 Isoflavonoid biosynthesis - Glycine max (soybean);
Cluster-1252.28714_orf1	SNF1-related protein kinase regulatory subunit beta-3 OS=Arabidopsis thaliana GN=KINB3 PE=1 SV=1	129.23	113.66	10.3	13	16	13	0.87	8.1124e-07	0.906	0.024022	0.993	0.70966	1.033	0.025698	cytoplasm			GO:0005515 protein binding; GO:0005488 binding;				IPR006828;	Association with the SNF1 complex (ASC) domain;
Cluster-1252.2873_orf1	Unknown	31.72	-2	2.9	1	1	1									nucleus							IPR032795;	DUF3741-associated sequence motif;
Cluster-1252.28772_orf1	Unknown	92.872	72.739	14	10	11	10	1.193	0.00190242	1.36	0.00046236	0.897	0.0119034	1.023	0.90876	cytoplasm
Cluster-1252.28825_orf1	Unknown	30.241	51.64	26.6	6	8	6	1.125	0.93348	1.243	0.142763	1.079	0.97834	1.192	0.110604	mitochondria			GO:0016787 hydrolase activity; GO:0003824 catalytic activity;	K01061	E3.1.1.45; carboxymethylenebutenolidase [EC:3.1.1.45]	gmx01100 Metabolic pathways - Glycine max (soybean); gmx01110 Biosynthesis of secondary metabolites - Glycine max (soybean);	IPR029058; IPR002925;	Alpha/Beta hydrolase fold; Dienelactone hydrolase;
Cluster-1252.28848_orf1	Unknown	70.736	206.32	32.1	19	22	19	1.122	0.0032601	1.085	0.0127428	0.988	0.72962	0.954	0.37522	cytoplasm
Cluster-1252.28866_orf1	UDP-glycosyltransferase 73B4 OS=Arabidopsis thaliana GN=UGT73B4 PE=2 SV=1	103.3	36.295	3.8	3	3	3									cytoplasm	GO:0008152 metabolic process;		GO:0016757 transferase activity, transferring glycosyl groups; GO:0016758 transferase activity, transferring hexosyl groups; GO:0003824 catalytic activity; GO:0016740 transferase activity;	K00699	UGT; glucuronosyltransferase [EC:2.4.1.17]	gmx01100 Metabolic pathways - Glycine max (soybean); gmx00860 Porphyrin and chlorophyll metabolism - Glycine max (soybean); gmx00053 Ascorbate and aldarate metabolism - Glycine max (soybean); gmx01110 Biosynthesis of secondary metabolites - Glycine max (soybean); gmx00040 Pentose and glucuronate interconversions - Glycine max (soybean);
Cluster-1252.28889_orf1	Unknown	31.072	18.61	8.4	2	2	2	0.981		1.018		0.895		0.928		chloroplast	GO:0009058 biosynthetic process; GO:0008152 metabolic process;		GO:0016741 transferase activity, transferring one-carbon groups; GO:0016742 hydroxymethyl-, formyl- and related transferase activity; GO:0003824 catalytic activity; GO:0016740 transferase activity;	K00604	MTFMT; methionyl-tRNA formyltransferase [EC:2.1.2.9]	gmx00970 Aminoacyl-tRNA biosynthesis - Glycine max (soybean); gmx00670 One carbon pool by folate - Glycine max (soybean);	IPR002376;	Formyl transferase, N-terminal;
Cluster-1252.28892_orf1	"Uncharacterized aarF domain-containing protein kinase At1g71810, chloroplastic OS=Arabidopsis thaliana GN=At1g71810 PE=2 SV=1"	54.827	24.568	8.9	4	5	4	0.79		0.973		0.935		1.152		cytoplasm	GO:0016310 phosphorylation; GO:0044267 cellular protein metabolic process; GO:0044238 primary metabolic process; GO:0044237 cellular metabolic process; GO:0006796 phosphate-containing compound metabolic process; GO:0071704 organic substance metabolic process; GO:0008152 metabolic process; GO:0006468 protein phosphorylation; GO:0006793 phosphorus metabolic process; GO:0044260 cellular macromolecul…		GO:0005524 ATP binding; GO:1901265 nucleoside phosphate binding; GO:0016773 phosphotransferase activity, alcohol group as acceptor; GO:0001882 nucleoside binding; GO:0043167 ion binding; GO:0004672 protein kinase activity; GO:0000166 nucleotide binding; GO:0097159 organic cyclic compound binding; GO:1901363 heterocyclic compound binding; GO:0032549 ribonucleoside binding; GO:0097367 carbohydrate …	K08869			IPR004147; IPR000719; IPR011009;	UbiB domain; Protein kinase domain; Protein kinase-like domain;
Cluster-1252.28921_orf1	UDP-glucuronic acid decarboxylase 6 OS=Arabidopsis thaliana GN=UXS6 PE=2 SV=1	40.324	86.868	31.9	11	13	9	0.898	0.0052845	0.988	0.52706	0.96	0.059483	1.056	0.30986	cytoskeleton				K08678	UXS1; UDP-glucuronate decarboxylase [EC:4.1.1.35]	gmx01100 Metabolic pathways - Glycine max (soybean); gmx00520 Amino sugar and nucleotide sugar metabolism - Glycine max (soybean);	IPR016040;	NAD(P)-binding domain;
Cluster-1252.28967_orf1	CBS domain-containing protein CBSCBSPB5 OS=Arabidopsis thaliana GN=CBSCBSPB5 PE=1 SV=1	58.09	59.185	14.9	7	8	6	0.788	0.025676	0.944	0.93608	0.946	0.28732	1.135	0.0142837	chloroplast			GO:0005515 protein binding; GO:0005488 binding;				IPR000270; IPR000644;	PB1 domain; CBS domain;
Cluster-1252.28996_orf1	Unknown	88.385	21.624	4.7	3	3	3	0.977	0.74174	1.13	0.050482	0.928	0.2295	1.073	0.29782	nucleus				K20296
Cluster-1252.28998_orf1	Unknown	37.004	17.167	5.1	1	1	1	0.811		0.983		0.789		0.957		nucleus
Cluster-1252.29004_orf1	"Protease Do-like 8, chloroplastic OS=Arabidopsis thaliana GN=DEGP8 PE=1 SV=1"	38.757	34.65	13.6	5	6	5	1.031	0.103782	1.224	0.026623	0.785	0.0049245	0.932	0.231	cytoplasm	GO:0006508 proteolysis; GO:0008152 metabolic process; GO:0043170 macromolecule metabolic process; GO:0019538 protein metabolic process; GO:0044238 primary metabolic process; GO:0071704 organic substance metabolic process;		GO:0004252 serine-type endopeptidase activity; GO:0004175 endopeptidase activity; GO:0008233 peptidase activity; GO:0003824 catalytic activity; GO:0017171 serine hydrolase activity; GO:0005488 binding; GO:0008236 serine-type peptidase activity; GO:0070011 peptidase activity, acting on L-amino acid peptides; GO:0005515 protein binding; GO:0016787 hydrolase activity;				IPR009003; IPR001478;	Peptidase S1, PA clan; PDZ domain;
Cluster-1252.29025_orf1	Unknown	18.996	23.388	16.6	2	2	2	1.164		1.078		1.189		1.102		nucleus
Cluster-1252.29046_orf1	"Probable plastid-lipid-associated protein 13, chloroplastic OS=Arabidopsis thaliana GN=PAP13 PE=1 SV=2"	32.764	170.55	45.2	13	19	13	1.217	2.5272e-06	1.3	1.8097e-09	0.895	0.000184353	0.956	0.0090385	chloroplast							IPR006843;	Plastid lipid-associated protein/fibrillin conserved domain;
Cluster-1252.29101_orf1	Mediator-associated protein 2 OS=Arabidopsis thaliana GN=At5g64680 PE=1 SV=1	26.941	7.0011	3.2	1	1	1									chloroplast
Cluster-1252.29118_orf2	Binding partner of ACD11 1 OS=Arabidopsis thaliana GN=BPA1 PE=1 SV=1	36.611	77.103	37.1	10	12	9	1.047	0.4007	1.246	0.02196	0.935	0.084118	1.112	0.53938	cytoplasm			GO:0097159 organic cyclic compound binding; GO:1901363 heterocyclic compound binding; GO:1901265 nucleoside phosphate binding; GO:0005488 binding; GO:0003676 nucleic acid binding; GO:0000166 nucleotide binding; GO:0036094 small molecule binding;				IPR000504; IPR012677;	RNA recognition motif domain; Nucleotide-binding alpha-beta plait domain;
Cluster-1252.29191_orf1	Probable alpha-mannosidase At5g13980 OS=Arabidopsis thaliana GN=At5g13980 PE=2 SV=1	145.7	166.55	9.3	11	15	8	1.108	0.00017576	1.11	0.00047762	1.04	0.041857	1.042	0.21116	cytoplasm	GO:0044723 single-organism carbohydrate metabolic process; GO:0008152 metabolic process; GO:0044710 single-organism metabolic process; GO:0044281 small molecule metabolic process; GO:0005996 monosaccharide metabolic process; GO:0006013 mannose metabolic process; GO:0044699 single-organism process; GO:0005975 carbohydrate metabolic process; GO:0044238 primary metabolic process; GO:0019318 hexose m…		GO:0015923 mannosidase activity; GO:0046914 transition metal ion binding; GO:0003824 catalytic activity; GO:0005488 binding; GO:0004559 alpha-mannosidase activity; GO:0043167 ion binding; GO:0016798 hydrolase activity, acting on glycosyl bonds; GO:0043169 cation binding; GO:0004553 hydrolase activity, hydrolyzing O-glycosyl compounds; GO:0030246 carbohydrate binding; GO:0046872 metal ion binding;…	K01191	E3.2.1.24; alpha-mannosidase [EC:3.2.1.24]	gmx00511 Other glycan degradation - Glycine max (soybean);	IPR027291; IPR028995; IPR000602; IPR015341; IPR011682; IPR011013; IPR011330; IPR013780;	Glycoside hydrolase 38/57, N-terminal domain; Glycoside hydrolase families 57/38, central domain; Glycoside hydrolase family 38, N-terminal domain; Glycoside hydrolase family 38, central domain; Glycosyl hydrolase family 38, C-terminal; Galactose mutarotase-like domain; Glycoside hydrolase/deacetylase, beta/alpha-barrel; Glycosyl hydrolase, all-beta;
Cluster-1252.29204_orf2	Protein BONZAI 1 OS=Arabidopsis thaliana GN=BON1 PE=1 SV=2	53.361	16.625	5.6	3	3	3	1.081		1.177		0.955		1.039		chloroplast			GO:0005515 protein binding; GO:0005488 binding;				IPR010734; IPR000008; IPR002035;	Copine; C2 domain; von Willebrand factor, type A;
Cluster-1252.29223_orf1	Urease OS=Canavalia ensiformis PE=1 SV=3	140.64	25.783	4.2	5	5	3	1.021	0.57624	1.065	0.32032	1.099	0.153964	1.146	0.067143	cytoskeleton	GO:0019627 urea metabolic process; GO:0044712 single-organism catabolic process; GO:0044281 small molecule metabolic process; GO:0044763 single-organism cellular process; GO:0006807 nitrogen compound metabolic process; GO:0044699 single-organism process; GO:0044282 small molecule catabolic process; GO:0043603 cellular amide metabolic process; GO:0044237 cellular metabolic process; GO:0043419 urea…		GO:0046914 transition metal ion binding; GO:0003824 catalytic activity; GO:0005488 binding; GO:0043167 ion binding; GO:0046872 metal ion binding; GO:0043169 cation binding; GO:0016787 hydrolase activity; GO:0009039 urease activity; GO:0016811 hydrolase activity, acting on carbon-nitrogen (but not peptide) bonds, in linear amides; GO:0016151 nickel cation binding; GO:0016810 hydrolase activity, ac…	K01427	URE; urease [EC:3.5.1.5]	gmx01100 Metabolic pathways - Glycine max (soybean); gmx00230 Purine metabolism - Glycine max (soybean); gmx00220 Arginine biosynthesis - Glycine max (soybean);	IPR032466; IPR017951; IPR006680; IPR011612; IPR011059;	Metal-dependent hydrolase; Urease, alpha subunit, C-terminal; Amidohydrolase-related; Urease alpha-subunit, N-terminal domain; Metal-dependent hydrolase, composite domain;
Cluster-1252.29250_orf1	"Probable plastid-lipid-associated protein 10, chloroplastic OS=Arabidopsis thaliana GN=PAP10 PE=2 SV=1"	65.163	70.338	9.6	6	6	6	1.093	0.131977	1.274	0.061123	0.893	0.040222	1.041	0.99734	nucleus							IPR006843;	Plastid lipid-associated protein/fibrillin conserved domain;
Cluster-1252.29281_orf1	Unknown	41.343	20.894	7.8	2	2	2	0.757	0.07884	0.614	0.029139	1.292	0.0031983	1.047	0.68756	chloroplast							IPR025131;	Domain of unknown function DUF4057;
Cluster-1252.29299_orf1	Unknown	193.01	48.721	2.7	4	4	3	0.951	0.073456	1.028	0.8628	0.889	0.32716	0.961	0.76252	nucleus
Cluster-1252.29310_orf1	Unknown	39.153	6.7308	4.8	2	2	1	0.986		0.869		1.158		1.021		chloroplast							IPR016040;	NAD(P)-binding domain;
Cluster-1252.29322_orf1	Protein trichome birefringence-like 39 OS=Arabidopsis thaliana GN=TBL39 PE=2 SV=1	45.147	18.522	7.4	3	3	3	1.837		1.578		1.101		0.946		chloroplast							IPR025846;	PMR5 N-terminal domain;
Cluster-1252.29323_orf2	"Chlorophyll a-b binding protein of LHCII type I, chloroplastic OS=Lemna gibba PE=3 SV=1"	21.383	8.6911	6.7	1	1	1	0.941		1.046		0.924		1.027		chloroplast				K14172	LHCB7; light-harvesting complex II chlorophyll a/b binding protein 7	gmx00196 Photosynthesis - antenna proteins - Glycine max (soybean);	IPR023329;	Chlorophyll a/b binding protein domain;
Cluster-1252.29333_orf1	AP-4 complex subunit sigma OS=Arabidopsis thaliana GN=At2g19790 PE=1 SV=1	18.015	12.978	15.1	2	2	2	1.007		1.187		0.887		1.045		cytoplasm	GO:0045184 establishment of protein localization; GO:0006810 transport; GO:0071702 organic substance transport; GO:0051179 localization; GO:0033036 macromolecule localization; GO:0008104 protein localization; GO:0015031 protein transport; GO:0051234 establishment of localization;		GO:0022892 substrate-specific transporter activity; GO:0008565 protein transporter activity; GO:0005215 transporter activity;	K12403			IPR022775; IPR011012;	AP complex, mu/sigma subunit; Longin-like domain;
Cluster-1252.29356_orf1	Protein transport protein Sec61 subunit beta OS=Arabidopsis thaliana GN=At2g45070 PE=1 SV=1	11.392	18.076	30.1	2	3	2	0.772	0.024798	0.807	0.0080367	1.299	0.024822	1.359	0.0105595	chloroplast				K09481	SEC61B; protein transport protein SEC61 subunit beta	gmx04145 Phagosome - Glycine max (soybean); gmx04141 Protein processing in endoplasmic reticulum - Glycine max (soybean); gmx03060 Protein export - Glycine max (soybean);
Cluster-1252.29372_orf1	Probable polygalacturonase OS=Vitis vinifera GN=GSVIVT00026920001 PE=1 SV=1	23.318	6.2009	4.3	1	1	1									cytoplasm	GO:0008152 metabolic process; GO:0005975 carbohydrate metabolic process; GO:0044238 primary metabolic process; GO:0071704 organic substance metabolic process;		GO:0004553 hydrolase activity, hydrolyzing O-glycosyl compounds; GO:0016787 hydrolase activity; GO:0003824 catalytic activity; GO:0004650 polygalacturonase activity; GO:0016798 hydrolase activity, acting on glycosyl bonds;				IPR011050; IPR012334;	Pectin lyase fold/virulence factor; Pectin lyase fold;
Cluster-1252.29392_orf1	Probable receptor-like protein kinase At2g47060 OS=Arabidopsis thaliana GN=At2g47060 PE=1 SV=1	4.2288	6.7197	22	1	1	1	1.027		1.025		0.876		0.874		chloroplast				K13436	PTI1; pto-interacting protein 1 [EC:2.7.11.1]	gmx04626 Plant-pathogen interaction - Glycine max (soybean);
Cluster-1252.29424_orf1	Xyloglucan endotransglucosylase/hydrolase protein A OS=Phaseolus angularis GN=XTHA PE=1 SV=1	80.003	37.33	6.3	5	5	5	0.67	0.0102409	0.863	0.0832	1.034	0.73394	1.331	0.076363	chloroplast	GO:0044085 cellular component biogenesis; GO:0006073 cellular glucan metabolic process; GO:0044036 cell wall macromolecule metabolic process; GO:0044042 glucan metabolic process; GO:0005975 carbohydrate metabolic process; GO:0044238 primary metabolic process; GO:0044237 cellular metabolic process; GO:0010410 hemicellulose metabolic process; GO:0044264 cellular polysaccharide metabolic process; GO…	GO:0048046 apoplast; GO:0030312 external encapsulating structure; GO:0044464 cell part; GO:0071944 cell periphery; GO:0005618 cell wall; GO:0005623 cell; GO:0005576 extracellular region;	GO:0016762 xyloglucan:xyloglucosyl transferase activity; GO:0016758 transferase activity, transferring hexosyl groups; GO:0003824 catalytic activity; GO:0016798 hydrolase activity, acting on glycosyl bonds; GO:0004553 hydrolase activity, hydrolyzing O-glycosyl compounds; GO:0016757 transferase activity, transferring glycosyl groups; GO:0016787 hydrolase activity; GO:0016740 transferase activity;	K08235			IPR010713; IPR013320; IPR000757;	Xyloglucan endo-transglycosylase, C-terminal; Concanavalin A-like lectin/glucanase domain; Glycoside hydrolase family 16;
Cluster-1252.29437_orf1	Tropinone reductase-like 3 OS=Erythroxylum coca PE=2 SV=1	41.363	18.346	5.7	3	3	3	1.04	0.13442	1.06	0.193004	0.988	0.49142	1.007	0.84596	cytoplasm			GO:0003824 catalytic activity; GO:0016491 oxidoreductase activity;	K11147	DHRS4; dehydrogenase/reductase SDR family member 4 [EC:1.1.-.-]	gmx01100 Metabolic pathways - Glycine max (soybean); gmx04146 Peroxisome - Glycine max (soybean);	IPR016040;	NAD(P)-binding domain;
Cluster-1252.29447_orf1	Tropinone reductase homolog At5g06060 OS=Arabidopsis thaliana GN=At5g06060 PE=2 SV=1	8.8841	17.214	42.3	3	4	2	0.839		0.921		0.879		0.964		cytoplasm				K08081	TR1; tropinone reductase I [EC:1.1.1.206]	gmx01100 Metabolic pathways - Glycine max (soybean); gmx01110 Biosynthesis of secondary metabolites - Glycine max (soybean); gmx00960 Tropane, piperidine and pyridine alkaloid biosynthesis - Glycine max (soybean);	IPR016040;	NAD(P)-binding domain;
Cluster-1252.29449_orf1	Tropinone reductase 1 OS=Datura stramonium GN=TR1 PE=1 SV=1	28.953	85.255	26.8	7	8	3	0.71	0.00025821	0.979	0.71008	0.684	0.00032241	0.944	0.27096	cytoplasm			GO:0003824 catalytic activity; GO:0016491 oxidoreductase activity;	K08081	TR1; tropinone reductase I [EC:1.1.1.206]	gmx01100 Metabolic pathways - Glycine max (soybean); gmx01110 Biosynthesis of secondary metabolites - Glycine max (soybean); gmx00960 Tropane, piperidine and pyridine alkaloid biosynthesis - Glycine max (soybean);	IPR016040;	NAD(P)-binding domain;
Cluster-1252.29460_orf1	"Superoxide dismutase [Fe] 3, chloroplastic OS=Arabidopsis thaliana GN=FSD3 PE=1 SV=1"	35.56	7.575	4.9	1	1	1									mitochondria	GO:0006801 superoxide metabolic process; GO:0008152 metabolic process; GO:0072593 reactive oxygen species metabolic process; GO:0055114 oxidation-reduction process; GO:0044710 single-organism metabolic process; GO:0044699 single-organism process; GO:0009987 cellular process; GO:0044237 cellular metabolic process;		GO:0004784 superoxide dismutase activity; GO:0003824 catalytic activity; GO:0016721 oxidoreductase activity, acting on superoxide radicals as acceptor; GO:0005488 binding; GO:0043167 ion binding; GO:0016209 antioxidant activity; GO:0043169 cation binding; GO:0046872 metal ion binding; GO:0016491 oxidoreductase activity;	K04564	SOD2; superoxide dismutase, Fe-Mn family [EC:1.15.1.1]	gmx04146 Peroxisome - Glycine max (soybean);	IPR019831; IPR019832;	Manganese/iron superoxide dismutase, N-terminal; Manganese/iron superoxide dismutase, C-terminal;
Cluster-1252.29472_orf1	"Arginine biosynthesis bifunctional protein ArgJ, chloroplastic OS=Ricinus communis GN=RCOM_1202350 PE=3 SV=1"	48.846	19.971	6.8	3	4	3	1.055	0.63218	1.083	0.41518	1.06	0.59274	1.089	0.41878	chloroplast	GO:0009064 glutamine family amino acid metabolic process; GO:0008652 cellular amino acid biosynthetic process; GO:0006526 arginine biosynthetic process; GO:0016053 organic acid biosynthetic process; GO:0044711 single-organism biosynthetic process; GO:0044281 small molecule metabolic process; GO:0044763 single-organism cellular process; GO:0006525 arginine metabolic process; GO:0044699 single-orga…		GO:0004358 glutamate N-acetyltransferase activity; GO:0016746 transferase activity, transferring acyl groups; GO:0008080 N-acetyltransferase activity; GO:0016747 transferase activity, transferring acyl groups other than amino-acyl groups; GO:0016740 transferase activity; GO:0003824 catalytic activity; GO:0016407 acetyltransferase activity; GO:0016410 N-acyltransferase activity;	K00620	argJ; glutamate N-acetyltransferase / amino-acid N-acetyltransferase [EC:2.3.1.35 2.3.1.1]	gmx01100 Metabolic pathways - Glycine max (soybean); gmx01230 Biosynthesis of amino acids - Glycine max (soybean); gmx01110 Biosynthesis of secondary metabolites - Glycine max (soybean); gmx00220 Arginine biosynthesis - Glycine max (soybean); gmx01210 2-Oxocarboxylic acid metabolism - Glycine max (soybean);	IPR016117;	ArgJ-like domain;
Cluster-1252.29484_orf1	RNA-binding KH domain-containing protein PEPPER OS=Arabidopsis thaliana GN=PEP PE=1 SV=1	46.682	12.883	4.8	2	2	2	0.887		0.961		0.872		0.945		plasma membrane			GO:0097159 organic cyclic compound binding; GO:1901363 heterocyclic compound binding; GO:0003723 RNA binding; GO:0005488 binding; GO:0003676 nucleic acid binding;	K21444			IPR004087; IPR004088;	K Homology domain; K Homology domain, type 1;
Cluster-1252.29499_orf1	Uncharacterized oxidoreductase At4g09670 OS=Arabidopsis thaliana GN=At4g09670 PE=1 SV=1	42.166	47.957	16.4	5	6	5	0.994	0.96362	1.101	0.22744	0.886	0.25082	0.982	0.8738	chloroplast			GO:0003824 catalytic activity; GO:0016491 oxidoreductase activity;				IPR000683; IPR016040;	Oxidoreductase, N-terminal; NAD(P)-binding domain;
Cluster-1252.29504_orf1	Unknown	26.188	67.897	16.9	3	4	3	0.996	0.8074	1.035	0.153103	0.955	0.166359	0.992	0.91866	chloroplast			GO:0005515 protein binding; GO:0005488 binding;				IPR008984; IPR000253;	SMAD/FHA domain; Forkhead-associated (FHA) domain;
Cluster-1252.29515_orf1	Mediator of RNA polymerase II transcription subunit 36a OS=Arabidopsis thaliana GN=MED36A PE=1 SV=2	152.4	12.575	6.8	9	11	2	0.67	0.0056191	0.73	0.0168034	1.062	0.056443	1.159	0.069424	chloroplast	GO:0016072 rRNA metabolic process; GO:0006396 RNA processing; GO:0034470 ncRNA processing; GO:0044085 cellular component biogenesis; GO:0022613 ribonucleoprotein complex biogenesis; GO:0006725 cellular aromatic compound metabolic process; GO:0006807 nitrogen compound metabolic process; GO:0042254 ribosome biogenesis; GO:1901360 organic cyclic compound metabolic process; GO:0044238 primary metabol…		GO:0097159 organic cyclic compound binding; GO:1901363 heterocyclic compound binding; GO:0003723 RNA binding; GO:0008168 methyltransferase activity; GO:0003824 catalytic activity; GO:0005488 binding; GO:0003676 nucleic acid binding; GO:0016741 transferase activity, transferring one-carbon groups; GO:0016740 transferase activity;	K14563	NOP1; rRNA 2'-O-methyltransferase fibrillarin [EC:2.1.1.-]	gmx03008 Ribosome biogenesis in eukaryotes - Glycine max (soybean);	IPR029063;	S-adenosyl-L-methionine-dependent methyltransferase;
Cluster-1252.29574_orf1	Unknown	56.855	45.187	13.1	5	5	5	1.302	0.0141228	1.385	0.056085	0.928	0.32498	0.987	0.4956	chloroplast			GO:0005524 ATP binding; GO:1901265 nucleoside phosphate binding; GO:0001882 nucleoside binding; GO:0043167 ion binding; GO:0000166 nucleotide binding; GO:0097159 organic cyclic compound binding; GO:1901363 heterocyclic compound binding; GO:0032549 ribonucleoside binding; GO:0097367 carbohydrate derivative binding; GO:0032553 ribonucleotide binding; GO:0005488 binding; GO:0032550 purine ribonucleo…				IPR027417;	P-loop containing nucleoside triphosphate hydrolase;
Cluster-1252.29582_orf1	"Acyl carrier protein 2, mitochondrial OS=Arabidopsis thaliana GN=MTACP2 PE=1 SV=1"	16.503	7.064	8.3	1	2	1	0.885		1.096		0.915		1.134		mitochondria	GO:0044711 single-organism biosynthetic process; GO:0016053 organic acid biosynthetic process; GO:0044281 small molecule metabolic process; GO:0044763 single-organism cellular process; GO:0044699 single-organism process; GO:0009058 biosynthetic process; GO:0044255 cellular lipid metabolic process; GO:0006631 fatty acid metabolic process; GO:0044238 primary metabolic process; GO:0044237 cellular m…			K03955	NDUFAB1; NADH dehydrogenase (ubiquinone) 1 alpha/beta subcomplex 1	gmx01100 Metabolic pathways - Glycine max (soybean); gmx00190 Oxidative phosphorylation - Glycine max (soybean);	IPR009081;	Phosphopantetheine binding ACP domain;
Cluster-1252.29589_orf1	Unknown	95.062	6.2617	1.1	1	1	1									nucleus			GO:0016787 hydrolase activity; GO:0003824 catalytic activity;				IPR029052; IPR004843;	Metallo-dependent phosphatase-like; Calcineurin-like phosphoesterase domain, ApaH type;
Cluster-1252.29591_orf1	Alpha-soluble NSF attachment protein OS=Vitis vinifera PE=2 SV=1	33.984	63.828	29.8	8	8	8	0.981	0.51516	0.962	0.76894	1.062	0.6007	1.042	0.28214	nucleus	GO:0045184 establishment of protein localization; GO:0006810 transport; GO:0046907 intracellular transport; GO:0070727 cellular macromolecule localization; GO:0051649 establishment of localization in cell; GO:0006886 intracellular protein transport; GO:0071702 organic substance transport; GO:0008104 protein localization; GO:0033036 macromolecule localization; GO:0034613 cellular protein localizat…		GO:0005515 protein binding; GO:0005488 binding;	K15296			IPR011990;	Tetratricopeptide-like helical domain;
Cluster-1252.29598_orf1	Vesicle-associated membrane protein 714 OS=Arabidopsis thaliana GN=VAMP714 PE=1 SV=1	26.493	6.3305	3.9	1	2	1									chloroplast	GO:0006810 transport; GO:0051179 localization; GO:0016192 vesicle-mediated transport; GO:0051234 establishment of localization;	GO:0031224 intrinsic component of membrane; GO:0016020 membrane; GO:0016021 integral component of membrane; GO:0044425 membrane part;		K08515	VAMP7; vesicle-associated membrane protein 7	gmx04130 SNARE interactions in vesicular transport - Glycine max (soybean);	IPR010908; IPR001388; IPR011012;	Longin domain; Synaptobrevin; Longin-like domain;
Cluster-1252.29620_orf1	Dof zinc finger protein DOF1.8 OS=Arabidopsis thaliana GN=DOF1.8 PE=2 SV=1	89.724	109.93	13.1	9	12	9	1.17	0.00020472	1.067	0.0077959	0.971	0.41824	0.885	0.005461	extracellular	GO:0050794 regulation of cellular process; GO:0010468 regulation of gene expression; GO:0006355 regulation of transcription, DNA-templated; GO:0031326 regulation of cellular biosynthetic process; GO:0080090 regulation of primary metabolic process; GO:0060255 regulation of macromolecule metabolic process; GO:0019219 regulation of nucleobase-containing compound metabolic process; GO:0010556 regulat…		GO:0097159 organic cyclic compound binding; GO:1901363 heterocyclic compound binding; GO:0003677 DNA binding; GO:0005488 binding; GO:0003676 nucleic acid binding;				IPR003851;	Zinc finger, Dof-type;
Cluster-1252.29630_orf1	"Elongation factor Tu, plastid OS=Prototheca wickerhamii GN=tufA PE=3 SV=1"	54.081	7.4076	11.2	5	5	1									chloroplast			GO:1901265 nucleoside phosphate binding; GO:0001882 nucleoside binding; GO:0043167 ion binding; GO:0016817 hydrolase activity, acting on acid anhydrides; GO:0016787 hydrolase activity; GO:0000166 nucleotide binding; GO:0017111 nucleoside-triphosphatase activity; GO:0097159 organic cyclic compound binding; GO:1901363 heterocyclic compound binding; GO:0032549 ribonucleoside binding; GO:0097367 carb…	K03242	EIF2S3; translation initiation factor 2 subunit 3	gmx03013 RNA transport - Glycine max (soybean);	IPR004161; IPR015256; IPR009001; IPR027417; IPR000795; IPR009000;	Translation elongation factor EFTu-like, domain 2; Translation initiation factor 2, gamma subunit, C-terminal; Translation elongation factor EF1A/initiation factor IF2gamma, C-terminal; P-loop containing nucleoside triphosphate hydrolase; Transcription factor, GTP-binding domain; Translation protein, beta-barrel domain;
Cluster-1252.29703_orf1	Unknown	28.193	6.6591	6.8	1	1	1									nucleus				K12823	DDX5; ATP-dependent RNA helicase DDX5/DBP2 [EC:3.6.4.13]	gmx03040 Spliceosome - Glycine max (soybean);
Cluster-1252.29750_orf1	Choline-phosphate cytidylyltransferase 1 OS=Arabidopsis thaliana GN=CCT1 PE=1 SV=1	34.408	26.706	12.9	4	4	3	1.078	0.24128	1.159	0.25972	0.901	0.4367	0.969	0.65984	peroxisome	GO:0009058 biosynthetic process; GO:0008152 metabolic process;		GO:0003824 catalytic activity;	K00968	PCYT1; choline-phosphate cytidylyltransferase [EC:2.7.7.15]	gmx01100 Metabolic pathways - Glycine max (soybean); gmx00564 Glycerophospholipid metabolism - Glycine max (soybean); gmx00440 Phosphonate and phosphinate metabolism - Glycine max (soybean);	IPR014729; IPR004821;	Rossmann-like alpha/beta/alpha sandwich fold; Cytidyltransferase-like domain;
Cluster-1252.29760_orf1	"Chaperone protein ClpC, chloroplastic OS=Pisum sativum PE=2 SV=1"	12.85	17.042	36	5	9	3	0.912		0.931		0.919		0.938		cytoplasm				K03696	clpC; ATP-dependent Clp protease ATP-binding subunit ClpC	gmx01100 Metabolic pathways - Glycine max (soybean);	IPR019489; IPR027417;	Clp ATPase, C-terminal; P-loop containing nucleoside triphosphate hydrolase;
Cluster-1252.29787_orf1	Unknown	29.876	32.334	10.4	2	2	2	0.798	0.0025358	0.717	0.0018795	1.176	0.0080377	1.056	0.041456	chloroplast							IPR029063;	S-adenosyl-L-methionine-dependent methyltransferase;
Cluster-1252.29796_orf1	Mediator of RNA polymerase II transcription subunit 36a OS=Arabidopsis thaliana GN=MED36A PE=1 SV=2	33.959	84.309	32.9	10	12	2	0.902	0.099935	1.178	0.073062	0.996	0.84166	1.302	0.042101	chloroplast	GO:0016072 rRNA metabolic process; GO:0006396 RNA processing; GO:0034470 ncRNA processing; GO:0044085 cellular component biogenesis; GO:0022613 ribonucleoprotein complex biogenesis; GO:0006725 cellular aromatic compound metabolic process; GO:0006807 nitrogen compound metabolic process; GO:0042254 ribosome biogenesis; GO:1901360 organic cyclic compound metabolic process; GO:0044238 primary metabol…		GO:0097159 organic cyclic compound binding; GO:1901363 heterocyclic compound binding; GO:0003723 RNA binding; GO:0008168 methyltransferase activity; GO:0003824 catalytic activity; GO:0005488 binding; GO:0003676 nucleic acid binding; GO:0016741 transferase activity, transferring one-carbon groups; GO:0016740 transferase activity;	K14563	NOP1; rRNA 2'-O-methyltransferase fibrillarin [EC:2.1.1.-]	gmx03008 Ribosome biogenesis in eukaryotes - Glycine max (soybean);	IPR029063;	S-adenosyl-L-methionine-dependent methyltransferase;
Cluster-1252.29839_orf1	Protein disulfide-isomerase 5-1 OS=Arabidopsis thaliana GN=PDIL5-1 PE=2 SV=1	18.326	25.957	26.5	3	3	3	1.044	0.34394	1.07	0.2719	1.001	0.9864	1.026	0.65414	extracellular	GO:0050794 regulation of cellular process; GO:0042592 homeostatic process; GO:0065008 regulation of biological quality; GO:0050789 regulation of biological process; GO:0045454 cell redox homeostasis; GO:0044763 single-organism cellular process; GO:0019725 cellular homeostasis; GO:0044699 single-organism process; GO:0009987 cellular process; GO:0065007 biological regulation;			K13984	TXNDC5; thioredoxin domain-containing protein 5	gmx04141 Protein processing in endoplasmic reticulum - Glycine max (soybean);	IPR012336; IPR013766;	Thioredoxin-like fold; Thioredoxin domain;
Cluster-1252.29872_orf1	Unknown	356.29	82.76	3.5	11	12	11	1.012	0.8605	1.005	0.7529	1.058	0.90714	1.051	0.73146	cytoplasm
Cluster-1252.29884_orf1	Putative F-box protein At1g65770 OS=Arabidopsis thaliana GN=At1g65770 PE=4 SV=1	92.533	19.603	2.6	3	3	3	0.874	0.177998	0.913	0.40874	1	0.88872	1.044	0.46008	chloroplast							IPR005174;	Domain unknown function DUF295;
Cluster-1252.29939_orf1	Unknown	32.532	73.293	14	3	3	3	1.151	0.159716	1.155	0.0076834	0.897	0.054961	0.9	0.31342	chloroplast							IPR011053; IPR000089;	Single hybrid motif; Biotin/lipoyl attachment;
Cluster-1252.29989_orf1	"Elongation factor Tu, plastid OS=Prototheca wickerhamii GN=tufA PE=3 SV=1"	52.76	53.698	14.8	6	6	2	0.991		0.897		1.306		1.183		cytoplasm			GO:1901265 nucleoside phosphate binding; GO:0001882 nucleoside binding; GO:0043167 ion binding; GO:0016817 hydrolase activity, acting on acid anhydrides; GO:0016787 hydrolase activity; GO:0000166 nucleotide binding; GO:0017111 nucleoside-triphosphatase activity; GO:0097159 organic cyclic compound binding; GO:1901363 heterocyclic compound binding; GO:0032549 ribonucleoside binding; GO:0097367 carb…	K03242	EIF2S3; translation initiation factor 2 subunit 3	gmx03013 RNA transport - Glycine max (soybean);	IPR004161; IPR009001; IPR027417; IPR015256; IPR000795; IPR009000;	Translation elongation factor EFTu-like, domain 2; Translation elongation factor EF1A/initiation factor IF2gamma, C-terminal; P-loop containing nucleoside triphosphate hydrolase; Translation initiation factor 2, gamma subunit, C-terminal; Transcription factor, GTP-binding domain; Translation protein, beta-barrel domain;
Cluster-1252.30076_orf2	Unknown	12.416	5.9103	11.2	1	1	1									mitochondria
Cluster-1252.30101_orf1	Unknown	82.662	26.84	3	2	2	2	1.139	0.035936	1.03	0.47338	1.132	0.027685	1.023	0.60286	cytoplasm			GO:0005515 protein binding; GO:0005488 binding;				IPR011990; IPR013026;	Tetratricopeptide-like helical domain; Tetratricopeptide repeat-containing domain;
Cluster-1252.30106_orf1	Eukaryotic translation initiation factor 3 subunit K OS=Oryza sativa subsp. japonica GN=TIF3K1 PE=2 SV=1	27.897	36.97	24.4	6	6	6	0.807	0.0089648	1.065	0.64298	0.829	0.038977	1.093	0.183478	cytoplasm	GO:0050794 regulation of cellular process; GO:0010468 regulation of gene expression; GO:0031326 regulation of cellular biosynthetic process; GO:0080090 regulation of primary metabolic process; GO:0060255 regulation of macromolecule metabolic process; GO:0010608 posttranscriptional regulation of gene expression; GO:0010556 regulation of macromolecule biosynthetic process; GO:0031323 regulation of …	GO:0044464 cell part; GO:0005622 intracellular; GO:0005737 cytoplasm; GO:0032991 macromolecular complex; GO:0044424 intracellular part; GO:0043234 protein complex; GO:0005623 cell; GO:0044444 cytoplasmic part; GO:0005852 eukaryotic translation initiation factor 3 complex;	GO:0097159 organic cyclic compound binding; GO:1901363 heterocyclic compound binding; GO:0043022 ribosome binding; GO:0003723 RNA binding; GO:0008135 translation factor activity, RNA binding; GO:0005488 binding; GO:0003676 nucleic acid binding; GO:0044877 macromolecular complex binding; GO:0003743 translation initiation factor activity; GO:0043021 ribonucleoprotein complex binding;	K15028			IPR011991; IPR016020; IPR033464; IPR016024;	Winged helix-turn-helix DNA-binding domain; Translation initiation factor 3, subunit 12, N-terminal, eukaryotic; CSN8/PSMD8/EIF3K; Armadillo-type fold;
Cluster-1252.30114_orf1	Unknown	46.232	12.406	4.1	2	3	2	1.266	0.022537	1.115	0.082296	1.148	0.087617	1.011	0.4788	chloroplast							IPR029058; IPR000073;	Alpha/Beta hydrolase fold; Alpha/beta hydrolase fold-1;
Cluster-1252.30119_orf1	"Leucine aminopeptidase 2, chloroplastic OS=Solanum lycopersicum GN=LAPA2 PE=2 SV=1"	41.289	173.51	36.2	11	17	10	1.041	0.2089	0.935	0.022576	1.139	0.000164171	1.023	0.73008	chloroplast	GO:0006508 proteolysis; GO:0008152 metabolic process; GO:0043170 macromolecule metabolic process; GO:0019538 protein metabolic process; GO:0044238 primary metabolic process; GO:0071704 organic substance metabolic process;	GO:0005623 cell; GO:0005622 intracellular; GO:0044464 cell part;	GO:0070011 peptidase activity, acting on L-amino acid peptides; GO:0004177 aminopeptidase activity; GO:0016787 hydrolase activity; GO:0008233 peptidase activity; GO:0008238 exopeptidase activity; GO:0003824 catalytic activity;	K01255	CARP; leucyl aminopeptidase [EC:3.4.11.1]	gmx01100 Metabolic pathways - Glycine max (soybean); gmx00480 Glutathione metabolism - Glycine max (soybean);	IPR000819; IPR008283;	Peptidase M17, leucyl aminopeptidase, C-terminal; Peptidase M17, leucyl aminopeptidase, N-terminal;
Cluster-1252.30165_orf1	Transmembrane 9 superfamily member 12 OS=Arabidopsis thaliana GN=TMN12 PE=2 SV=1	83.327	12.787	4.2	2	2	2									chloroplast		GO:0031224 intrinsic component of membrane; GO:0016020 membrane; GO:0016021 integral component of membrane; GO:0044425 membrane part;
Cluster-1252.30192_orf1	Unknown	38.422	14.129	6.4	2	2	2	1.036	0.40674	0.913	0.095379	0.929	0.22164	0.819	0.0072807	chloroplast							IPR001279;	Metallo-beta-lactamase;
Cluster-1252.30234_orf1	ABC transporter B family member 15 OS=Arabidopsis thaliana GN=ABCB15 PE=3 SV=1	281.91	11.604	0.8	3	3	2	0.846		0.784		1.152		1.067		plasma membrane	GO:0006810 transport; GO:0055085 transmembrane transport; GO:0051179 localization; GO:0051234 establishment of localization;	GO:0031224 intrinsic component of membrane; GO:0016020 membrane; GO:0016021 integral component of membrane; GO:0044425 membrane part;	GO:1901265 nucleoside phosphate binding; GO:0015399 primary active transmembrane transporter activity; GO:0016817 hydrolase activity, acting on acid anhydrides; GO:0016787 hydrolase activity; GO:0016887 ATPase activity; GO:0097159 organic cyclic compound binding; GO:1901363 heterocyclic compound binding; GO:0016462 pyrophosphatase activity; GO:0003824 catalytic activity; GO:0032553 ribonucleotide…	K05658	ABCB1; ATP-binding cassette, subfamily B (MDR/TAP), member 1 [EC:3.6.3.44]	gmx02010 ABC transporters - Glycine max (soybean);	IPR011527;	ABC transporter type 1, transmembrane domain;
Cluster-1252.30252_orf1	Pathogenesis-related protein PR-4B OS=Nicotiana tabacum PE=2 SV=1	21.333	12.097	16.7	2	3	1	1.104		1.446		0.793		1.039		chloroplast	GO:0050832 defense response to fungus; GO:0009605 response to external stimulus; GO:0009620 response to fungus; GO:0006950 response to stress; GO:0042742 defense response to bacterium; GO:0098542 defense response to other organism; GO:0006952 defense response; GO:0043207 response to external biotic stimulus; GO:0050896 response to stimulus; GO:0051707 response to other organism; GO:0009617 respon…						IPR009009; IPR001153;	RlpA-like protein, double-psi beta-barrel domain; Barwin domain;
Cluster-1252.30294_orf1	"Photosynthetic NDH subunit of lumenal location 1, chloroplastic OS=Arabidopsis thaliana GN=PNSL1 PE=1 SV=2"	27.956	55.411	23.1	5	10	5	1.089	0.125023	1.04	0.6308	1.018	0.36786	0.973	0.6316	chloroplast	GO:0008152 metabolic process; GO:0044237 cellular metabolic process; GO:0009987 cellular process; GO:0015979 photosynthesis;	GO:0016020 membrane; GO:0009523 photosystem II; GO:0019898 extrinsic component of membrane; GO:0098796 membrane protein complex; GO:0009654 photosystem II oxygen evolving complex; GO:0042651 thylakoid membrane; GO:0032991 macromolecular complex; GO:0044424 intracellular part; GO:0005623 cell; GO:0034357 photosynthetic membrane; GO:0009521 photosystem; GO:1902494 catalytic complex; GO:0044425 memb…	GO:0043169 cation binding; GO:0046872 metal ion binding; GO:0005509 calcium ion binding; GO:0005488 binding; GO:0043167 ion binding;	K02717	psbP; photosystem II oxygen-evolving enhancer protein 2	gmx01100 Metabolic pathways - Glycine max (soybean); gmx00195 Photosynthesis - Glycine max (soybean);	IPR016123;	Mog1/PsbP, alpha/beta/alpha sandwich;
Cluster-1252.30317_orf2	NADPH:quinone oxidoreductase OS=Arabidopsis thaliana GN=NQR PE=1 SV=1	13.485	27.722	30	3	4	3	0.911	0.76438	1.051	0.94408	0.853	0.60062	0.983	0.90448	extracellular			GO:0003824 catalytic activity; GO:0016491 oxidoreductase activity;				IPR005025; IPR029039;	NADPH-dependent FMN reductase-like; Flavoprotein-like domain;
Cluster-1252.30337_orf1	Cytochrome b-c1 complex subunit 9 OS=Solanum tuberosum PE=1 SV=1	8.7999	42.125	53.2	5	5	5	0.914	0.046722	1.04	0.2387	0.92	0.041342	1.046	0.184996	cytoplasm	GO:0016310 phosphorylation; GO:0009116 nucleoside metabolic process; GO:0042278 purine nucleoside metabolic process; GO:0006725 cellular aromatic compound metabolic process; GO:0009167 purine ribonucleoside monophosphate metabolic process; GO:0042773 ATP synthesis coupled electron transport; GO:0009259 ribonucleotide metabolic process; GO:0009117 nucleotide metabolic process; GO:0044699 single-or…	GO:0016020 membrane; GO:0098800 inner mitochondrial membrane protein complex; GO:0031090 organelle membrane; GO:0098796 membrane protein complex; GO:0005737 cytoplasm; GO:0032991 macromolecular complex; GO:0031224 intrinsic component of membrane; GO:0098798 mitochondrial protein complex; GO:0044424 intracellular part; GO:0044455 mitochondrial membrane part; GO:0005623 cell; GO:0044422 organelle p…		K00419	QCR9; ubiquinol-cytochrome c reductase subunit 9	gmx01100 Metabolic pathways - Glycine max (soybean); gmx00190 Oxidative phosphorylation - Glycine max (soybean);
Cluster-1252.30389_orf1	Thioredoxin-like protein CXXS1 OS=Arabidopsis thaliana GN=CXXS1 PE=2 SV=2	14.506	6.3652	7.8	1	1	1	1.041		1.89		0.555		1.007		nucleus	GO:0050794 regulation of cellular process; GO:0042592 homeostatic process; GO:0065008 regulation of biological quality; GO:0050789 regulation of biological process; GO:0045454 cell redox homeostasis; GO:0044763 single-organism cellular process; GO:0019725 cellular homeostasis; GO:0044699 single-organism process; GO:0009987 cellular process; GO:0065007 biological regulation;			K03671			IPR012336; IPR013766;	Thioredoxin-like fold; Thioredoxin domain;
Cluster-1252.30391_orf1	Cyanate hydratase OS=Medicago truncatula GN=CYN PE=2 SV=1	19.767	8.1308	43.1	7	10	1	0.787		1.108		0.713		1.005		mitochondria	GO:0008152 metabolic process; GO:0044710 single-organism metabolic process; GO:0044281 small molecule metabolic process; GO:0044763 single-organism cellular process; GO:0006807 nitrogen compound metabolic process; GO:0044699 single-organism process; GO:0034641 cellular nitrogen compound metabolic process; GO:0009439 cyanate metabolic process; GO:0006082 organic acid metabolic process; GO:0009987 …		GO:0097159 organic cyclic compound binding; GO:1901363 heterocyclic compound binding; GO:0016840 carbon-nitrogen lyase activity; GO:0003677 DNA binding; GO:0003824 catalytic activity; GO:0005488 binding; GO:0003676 nucleic acid binding; GO:0016829 lyase activity; GO:0043565 sequence-specific DNA binding; GO:0008824 cyanate hydratase activity;	K01725	cynS; cyanate lyase [EC:4.2.1.104]	gmx00910 Nitrogen metabolism - Glycine max (soybean);	IPR010982; IPR001387; IPR003712;	Lambda repressor-like, DNA-binding domain; Cro/C1-type helix-turn-helix domain; Cyanate lyase, C-terminal;
Cluster-1252.30392_orf1	Cyanate hydratase OS=Medicago truncatula GN=CYN PE=2 SV=1	18.856	93.834	64.1	9	12	3	1.012	0.52128	1.133	0.0158249	0.755	0.0033992	0.844	0.0082551	chloroplast	GO:0008152 metabolic process; GO:0044710 single-organism metabolic process; GO:0044281 small molecule metabolic process; GO:0044763 single-organism cellular process; GO:0006807 nitrogen compound metabolic process; GO:0044699 single-organism process; GO:0034641 cellular nitrogen compound metabolic process; GO:0009439 cyanate metabolic process; GO:0006082 organic acid metabolic process; GO:0009987 …		GO:0097159 organic cyclic compound binding; GO:1901363 heterocyclic compound binding; GO:0016840 carbon-nitrogen lyase activity; GO:0003677 DNA binding; GO:0003824 catalytic activity; GO:0005488 binding; GO:0003676 nucleic acid binding; GO:0016829 lyase activity; GO:0043565 sequence-specific DNA binding; GO:0008824 cyanate hydratase activity;	K01725	cynS; cyanate lyase [EC:4.2.1.104]	gmx00910 Nitrogen metabolism - Glycine max (soybean);	IPR010982; IPR001387; IPR003712;	Lambda repressor-like, DNA-binding domain; Cro/C1-type helix-turn-helix domain; Cyanate lyase, C-terminal;
Cluster-1252.30394_orf1	Unknown	41.377	7.164	3.3	1	1	1									chloroplast							IPR011528;	Nuclease-related domain, NERD;
Cluster-1252.30404_orf1	pEARLI1-like lipid transfer protein 1 OS=Arabidopsis thaliana GN=AZI1 PE=1 SV=1	10.367	13.195	19	2	4	2	0.875	0.034001	1.022	0.72556	0.886	0.036261	1.034	0.43928	chloroplast							IPR016140; IPR027923;	Bifunctional inhibitor/plant lipid transfer protein/seed storage helical domain; Hydrophobic seed protein;
Cluster-1252.30410_orf1	Importin beta-like SAD2 OS=Arabidopsis thaliana GN=SAD2 PE=1 SV=1	120.01	32.892	4.7	5	5	5	0.976		1.034		0.99		1.049		chloroplast	GO:0045184 establishment of protein localization; GO:0006810 transport; GO:0046907 intracellular transport; GO:0070727 cellular macromolecule localization; GO:0051649 establishment of localization in cell; GO:0006886 intracellular protein transport; GO:0071702 organic substance transport; GO:0008104 protein localization; GO:0033036 macromolecule localization; GO:0034613 cellular protein localizat…		GO:0031267 small GTPase binding; GO:0017016 Ras GTPase binding; GO:0005488 binding; GO:0005515 protein binding; GO:0008536 Ran GTPase binding; GO:0051020 GTPase binding; GO:0019899 enzyme binding;	K20223			IPR001494; IPR011989; IPR016024; IPR013713;	Importin-beta, N-terminal domain; Armadillo-like helical; Armadillo-type fold; Exportin/Importin, Cse1-like;
Cluster-1252.30423_orf1	"Betaine aldehyde dehydrogenase 1, chloroplastic OS=Arabidopsis thaliana GN=ALDH10A8 PE=2 SV=1"	54.48	110.22	31.3	13	16	12	1.106	0.003776	1.1	0.0087783	0.959	0.091924	0.954	0.0057223	chloroplast	GO:0044699 single-organism process; GO:0008152 metabolic process; GO:0055114 oxidation-reduction process; GO:0044710 single-organism metabolic process;		GO:0016620 oxidoreductase activity, acting on the aldehyde or oxo group of donors, NAD or NADP as acceptor; GO:0003824 catalytic activity; GO:0016491 oxidoreductase activity; GO:0016903 oxidoreductase activity, acting on the aldehyde or oxo group of donors;	K00130	betB; betaine-aldehyde dehydrogenase [EC:1.2.1.8]	gmx01100 Metabolic pathways - Glycine max (soybean); gmx00260 Glycine, serine and threonine metabolism - Glycine max (soybean);	IPR016161; IPR015590; IPR016162; IPR016163;	Aldehyde/histidinol dehydrogenase; Aldehyde dehydrogenase domain; Aldehyde dehydrogenase N-terminal domain; Aldehyde dehydrogenase, C-terminal;
Cluster-1252.30425_orf1	Nuclear transport factor 2 OS=Arabidopsis thaliana GN=NTF2 PE=1 SV=1	12.545	42.02	25.4	2	2	2	1.166		1.075		1.107		1.02		nucleus	GO:0006810 transport; GO:0051179 localization; GO:0051234 establishment of localization;	GO:0005623 cell; GO:0005622 intracellular; GO:0044464 cell part;					IPR002075; IPR018222; IPR032710;	Nuclear transport factor 2; Nuclear transport factor 2, eukaryote; NTF2-like domain;
Cluster-1252.30440_orf1	Eukaryotic translation initiation factor 2 subunit alpha homolog OS=Arabidopsis thaliana GN=At2g40290 PE=1 SV=2	40.868	55.873	16.8	7	8	7	0.864	0.0196757	0.855	0.103	1.058	0.99738	1.047	0.046299	peroxisome			GO:0097159 organic cyclic compound binding; GO:1901363 heterocyclic compound binding; GO:0008135 translation factor activity, RNA binding; GO:0003723 RNA binding; GO:0005488 binding; GO:0003676 nucleic acid binding; GO:0003743 translation initiation factor activity;	K03237	EIF2S1; translation initiation factor 2 subunit 1	gmx03013 RNA transport - Glycine max (soybean); gmx04141 Protein processing in endoplasmic reticulum - Glycine max (soybean);	IPR024054; IPR012340; IPR003029; IPR022967; IPR024055;	Translation initiation factor 2, alpha subunit, middle domain; Nucleic acid-binding, OB-fold; S1 domain; RNA-binding domain, S1; Translation initiation factor 2, alpha subunit, C-terminal;
Cluster-1252.30476_orf1	La protein 1 OS=Arabidopsis thaliana GN=LA1 PE=1 SV=1	57.229	42.522	10.5	5	5	5	0.774		1.031		0.977		1.301		chloroplast	GO:0006396 RNA processing; GO:0006725 cellular aromatic compound metabolic process; GO:1901360 organic cyclic compound metabolic process; GO:0006807 nitrogen compound metabolic process; GO:0044238 primary metabolic process; GO:0044237 cellular metabolic process; GO:0071704 organic substance metabolic process; GO:0016070 RNA metabolic process; GO:0008152 metabolic process; GO:0090304 nucleic acid …	GO:0043226 organelle; GO:0043231 intracellular membrane-bounded organelle; GO:0043229 intracellular organelle; GO:0005634 nucleus; GO:0044464 cell part; GO:0005622 intracellular; GO:0032991 macromolecular complex; GO:0044424 intracellular part; GO:1990904 ribonucleoprotein complex; GO:0030529 intracellular ribonucleoprotein complex; GO:0043227 membrane-bounded organelle; GO:0005623 cell;	GO:0097159 organic cyclic compound binding; GO:1901363 heterocyclic compound binding; GO:0003723 RNA binding; GO:1901265 nucleoside phosphate binding; GO:0005488 binding; GO:0003676 nucleic acid binding; GO:0000166 nucleotide binding; GO:0036094 small molecule binding;	K11090			IPR006630; IPR011991; IPR000504; IPR012677; IPR014886;	RNA-binding protein Lupus La; Winged helix-turn-helix DNA-binding domain; RNA recognition motif domain; Nucleotide-binding alpha-beta plait domain; La protein, RNA-binding domain;
Cluster-1252.30518_orf1	Dirigent protein 20 OS=Arabidopsis thaliana GN=DIR20 PE=2 SV=1	27.344	23.766	14.5	3	4	2	1.366		1.208		1.042		0.921		extracellular
Cluster-1252.30567_orf1	Unknown	20.191	11.229	11.4	2	2	2	0.95		0.979		1.035		1.067		chloroplast			GO:0097159 organic cyclic compound binding; GO:1901363 heterocyclic compound binding; GO:0004523 RNA-DNA hybrid ribonuclease activity; GO:0016893 endonuclease activity, active with either ribo- or deoxyribonucleic acids and producing 5'-phosphomonoesters; GO:0003824 catalytic activity; GO:0005488 binding; GO:0003676 nucleic acid binding; GO:0016788 hydrolase activity, acting on ester bonds; GO:00…				IPR012337; IPR002156;	Ribonuclease H-like domain; Ribonuclease H domain;
Cluster-1252.3057_orf1	Unknown	39.548	23.713	11.2	4	4	4	1.006		0.897		1.038		0.925		cytoplasm	GO:0008652 cellular amino acid biosynthetic process; GO:0009072 aromatic amino acid family metabolic process; GO:0016053 organic acid biosynthetic process; GO:0044711 single-organism biosynthetic process; GO:0006725 cellular aromatic compound metabolic process; GO:0055114 oxidation-reduction process; GO:0044281 small molecule metabolic process; GO:0044763 single-organism cellular process; GO:0044…		GO:0016829 lyase activity; GO:0016838 carbon-oxygen lyase activity, acting on phosphates; GO:0003856 3-dehydroquinate synthase activity; GO:0003824 catalytic activity; GO:0016835 carbon-oxygen lyase activity; GO:0016491 oxidoreductase activity;
Cluster-1252.30587_orf1	Probable beta-D-xylosidase 5 OS=Arabidopsis thaliana GN=BXL5 PE=2 SV=2	62.961	60.791	14.5	8	10	8	0.891	0.020538	1.009	0.50116	1.038	0.24618	1.175	9.6088e-05	plasma membrane	GO:0008152 metabolic process; GO:0005975 carbohydrate metabolic process; GO:0044238 primary metabolic process; GO:0071704 organic substance metabolic process;		GO:0004553 hydrolase activity, hydrolyzing O-glycosyl compounds; GO:0016787 hydrolase activity; GO:0003824 catalytic activity; GO:0016798 hydrolase activity, acting on glycosyl bonds;	K15920	XYL4; beta-D-xylosidase 4 [EC:3.2.1.37]	gmx01100 Metabolic pathways - Glycine max (soybean); gmx00520 Amino sugar and nucleotide sugar metabolism - Glycine max (soybean);	IPR002772; IPR001764; IPR026891; IPR017853;	Glycoside hydrolase family 3 C-terminal domain; Glycoside hydrolase, family 3, N-terminal; Fibronectin type III-like domain; Glycoside hydrolase superfamily;
Cluster-1252.30596_orf1	Probable ubiquitin-conjugating enzyme E2 16 OS=Arabidopsis thaliana GN=UBC16 PE=2 SV=1	18.993	6.5774	4.8	1	1	1	0.977		1.087		0.873		0.97		nucleus				K10688	UBE2W; ubiquitin-conjugating enzyme E2 W [EC:2.3.2.25]	gmx04120 Ubiquitin mediated proteolysis - Glycine max (soybean);	IPR016135; IPR000608;	Ubiquitin-conjugating enzyme/RWD-like; Ubiquitin-conjugating enzyme E2;
Cluster-1252.30623_orf1	26S proteasome non-ATPase regulatory subunit 11 homolog OS=Arabidopsis thaliana GN=RPN6 PE=1 SV=1	49.118	20.269	21.8	10	11	3	0.978	0.8182	0.911	0.4584	1.106	0.3846	1.031	0.77626	chloroplast			GO:0005515 protein binding; GO:0005488 binding;	K03036	PSMD11; 26S proteasome regulatory subunit N6	gmx03050 Proteasome - Glycine max (soybean);	IPR011991; IPR000717; IPR011990;	Winged helix-turn-helix DNA-binding domain; Proteasome component (PCI) domain; Tetratricopeptide-like helical domain;
Cluster-1252.30635_orf1	Heat shock 70 kDa protein 16 OS=Arabidopsis thaliana GN=HSP70-16 PE=2 SV=1	87.208	15.9	2.7	2	2	2	0.988		1.149		0.919		1.069		nucleus				K09489			IPR029048; IPR029047;	Heat shock protein 70kD, C-terminal domain; Heat shock protein 70kD, peptide-binding domain;
Cluster-1252.30645_orf1	Unknown	21.749	6.7851	3.5	1	1	1	1.101		0.948		1.002		0.862		cytoplasm	GO:0009414 response to water deprivation; GO:0001101 response to acid chemical; GO:0042221 response to chemical; GO:0006950 response to stress; GO:0009415 response to water; GO:0009628 response to abiotic stimulus; GO:1901700 response to oxygen-containing compound; GO:0010035 response to inorganic substance; GO:0050896 response to stimulus; GO:0009269 response to desiccation;						IPR013990; IPR004864;	Water stress and hypersensitive response domain; Late embryogenesis abundant protein, LEA-14;
Cluster-1252.30763_orf1	"RNA-binding protein CP31B, chloroplastic OS=Arabidopsis thaliana GN=CP31B PE=1 SV=1"	36.092	33.989	17.4	5	7	5	0.73	1.98037e-05	0.722	2.3747e-05	0.96	0.103176	0.948	0.3214	chloroplast			GO:0097159 organic cyclic compound binding; GO:1901363 heterocyclic compound binding; GO:1901265 nucleoside phosphate binding; GO:0005488 binding; GO:0003676 nucleic acid binding; GO:0000166 nucleotide binding; GO:0036094 small molecule binding;				IPR000504; IPR012677;	RNA recognition motif domain; Nucleotide-binding alpha-beta plait domain;
Cluster-1252.30770_orf1	60S ribosomal protein L26-1 OS=Arabidopsis thaliana GN=RPL26A PE=2 SV=2	16.443	25.41	20.3	4	8	1	0.836	0.030936	0.881	0.08224	0.999	0.98766	1.053	0.22764	cytoplasm	GO:0006518 peptide metabolic process; GO:0043043 peptide biosynthetic process; GO:0044267 cellular protein metabolic process; GO:0006807 nitrogen compound metabolic process; GO:0009058 biosynthetic process; GO:0043603 cellular amide metabolic process; GO:0044238 primary metabolic process; GO:1901566 organonitrogen compound biosynthetic process; GO:1901576 organic substance biosynthetic process; G…	GO:0005840 ribosome; GO:0043229 intracellular organelle; GO:0043232 intracellular non-membrane-bounded organelle; GO:0044446 intracellular organelle part; GO:0005737 cytoplasm; GO:0032991 macromolecular complex; GO:0044424 intracellular part; GO:0005623 cell; GO:0044422 organelle part; GO:0043228 non-membrane-bounded organelle; GO:0043226 organelle; GO:0015934 large ribosomal subunit; GO:0044391 …	GO:0003735 structural constituent of ribosome; GO:0005198 structural molecule activity;	K02898	RP-L26e; large subunit ribosomal protein L26e	gmx03010 Ribosome - Glycine max (soybean);	IPR008991; IPR014722; IPR005824;	Translation protein SH3-like domain; Ribosomal protein L2 domain 2; KOW;
Cluster-1252.30774_orf1	Clathrin light chain 2 OS=Arabidopsis thaliana GN=CLC2 PE=1 SV=1	15.544	6.7237	6.3	1	1	1	1.297		1.197		1.136		1.049		nucleus
Cluster-1252.30786_orf1	"Electron transfer flavoprotein subunit beta, mitochondrial OS=Arabidopsis thaliana GN=ETFB PE=1 SV=1"	31.285	18.099	13.8	3	3	3	1.06		1.365		0.726		0.935		chloroplast			GO:0009055 electron carrier activity;	K03521			IPR033948; IPR014729; IPR014730;	Electron transfer flavoprotein, beta subunit, N-terminal; Rossmann-like alpha/beta/alpha sandwich fold; Electron transfer flavoprotein, alpha/beta-subunit, N-terminal;
Cluster-1252.30790_orf1	Probable voltage-gated potassium channel subunit beta OS=Arabidopsis thaliana GN=KAB1 PE=1 SV=1	46.411	83.454	25.3	11	14	11	0.982	0.076659	1.086	0.020157	0.886	0.00081529	0.98	0.77392	chloroplast	GO:0044699 single-organism process; GO:0008152 metabolic process; GO:0055114 oxidation-reduction process; GO:0044710 single-organism metabolic process;		GO:0003824 catalytic activity; GO:0016491 oxidoreductase activity;				IPR023210;	NADP-dependent oxidoreductase domain;
Cluster-1252.30812_orf1	"Probable ribosome-binding factor A, chloroplastic OS=Arabidopsis thaliana GN=At4g34730 PE=2 SV=2"	26.68	10.656	7.2	2	2	2	0.913		1.017		0.92		1.025		chloroplast	GO:0016072 rRNA metabolic process; GO:0006396 RNA processing; GO:0034470 ncRNA processing; GO:0044085 cellular component biogenesis; GO:0022613 ribonucleoprotein complex biogenesis; GO:0006725 cellular aromatic compound metabolic process; GO:0006807 nitrogen compound metabolic process; GO:0042254 ribosome biogenesis; GO:1901360 organic cyclic compound metabolic process; GO:0044238 primary metabol…			K02834			IPR023799; IPR015946;	Ribosome-binding factor A domain; K homology domain-like, alpha/beta;
Cluster-1252.30901_orf1	Probable serine protease EDA2 OS=Arabidopsis thaliana GN=EDA2 PE=2 SV=2	55.662	95.34	17.4	8	10	7	1.376	3.3383e-06	1.147	0.00130361	1.198	0.00026438	0.999	0.63926	endoplasmic reticulum	GO:0006508 proteolysis; GO:0008152 metabolic process; GO:0043170 macromolecule metabolic process; GO:0019538 protein metabolic process; GO:0044238 primary metabolic process; GO:0071704 organic substance metabolic process;		GO:0070011 peptidase activity, acting on L-amino acid peptides; GO:0016787 hydrolase activity; GO:0008233 peptidase activity; GO:0003824 catalytic activity; GO:0017171 serine hydrolase activity; GO:0008236 serine-type peptidase activity;				IPR029058;	Alpha/Beta hydrolase fold;
Cluster-1252.30902_orf1	Probable serine protease EDA2 OS=Arabidopsis thaliana GN=EDA2 PE=2 SV=2	56.195	88.823	13.3	6	6	5	1.246	0.00127586	1.097	0.0049837	1.085	0.002937	0.955	0.93736	chloroplast	GO:0006508 proteolysis; GO:0008152 metabolic process; GO:0043170 macromolecule metabolic process; GO:0019538 protein metabolic process; GO:0044238 primary metabolic process; GO:0071704 organic substance metabolic process;		GO:0070011 peptidase activity, acting on L-amino acid peptides; GO:0016787 hydrolase activity; GO:0008233 peptidase activity; GO:0003824 catalytic activity; GO:0017171 serine hydrolase activity; GO:0008236 serine-type peptidase activity;				IPR029058;	Alpha/Beta hydrolase fold;
Cluster-1252.30936_orf1	Universal stress protein A-like protein OS=Arabidopsis thaliana GN=At3g01520 PE=1 SV=2	19.417	6.8592	6.8	1	1	1	0.747		0.923		1.016		1.256		cytoplasm	GO:0006950 response to stress; GO:0050896 response to stimulus;						IPR014729; IPR006016;	Rossmann-like alpha/beta/alpha sandwich fold; UspA;
Cluster-1252.30976_orf1	Ubiquitin carboxyl-terminal hydrolase 12 OS=Arabidopsis thaliana GN=UBP12 PE=2 SV=2	37.412	14.23	6.4	2	2	2	0.944		0.914		1.12		1.085		chloroplast	GO:0043632 modification-dependent macromolecule catabolic process; GO:0070646 protein modification by small protein removal; GO:0044265 cellular macromolecule catabolic process; GO:0051603 proteolysis involved in cellular protein catabolic process; GO:0044257 cellular protein catabolic process; GO:0019941 modification-dependent protein catabolic process; GO:0044267 cellular protein metabolic proc…		GO:0008233 peptidase activity; GO:0036459 thiol-dependent ubiquitinyl hydrolase activity; GO:0003824 catalytic activity; GO:0005488 binding; GO:0019783 ubiquitin-like protein-specific protease activity; GO:0101005 ubiquitinyl hydrolase activity; GO:0070011 peptidase activity, acting on L-amino acid peptides; GO:0008234 cysteine-type peptidase activity; GO:0016787 hydrolase activity; GO:0005515 pr…	K11838			IPR008974; IPR002083; IPR028889; IPR001394;	TRAF-like; MATH/TRAF domain; Ubiquitin specific protease domain; Peptidase C19, ubiquitin carboxyl-terminal hydrolase;
Cluster-1252.30999_orf1	"Succinate dehydrogenase [ubiquinone] iron-sulfur subunit 2, mitochondrial OS=Arabidopsis thaliana GN=SDH2-2 PE=1 SV=2"	32.968	84.718	37.8	11	14	11	1.031	0.7175	1.083	0.0067963	0.98	0.113825	1.029	0.2857	chloroplast	GO:0072350 tricarboxylic acid metabolic process; GO:0055114 oxidation-reduction process; GO:0044281 small molecule metabolic process; GO:0044763 single-organism cellular process; GO:0006099 tricarboxylic acid cycle; GO:0044699 single-organism process; GO:0044238 primary metabolic process; GO:0045333 cellular respiration; GO:0044237 cellular metabolic process; GO:0071704 organic substance metaboli…		GO:0009055 electron carrier activity; GO:0051537 2 iron, 2 sulfur cluster binding; GO:0003824 catalytic activity; GO:0005488 binding; GO:0051536 iron-sulfur cluster binding; GO:0051540 metal cluster binding; GO:0016491 oxidoreductase activity;	K00235	SDHB; succinate dehydrogenase (ubiquinone) iron-sulfur subunit [EC:1.3.5.1]	gmx01100 Metabolic pathways - Glycine max (soybean); gmx00020 Citrate cycle (TCA cycle) - Glycine max (soybean); gmx01110 Biosynthesis of secondary metabolites - Glycine max (soybean); gmx01200 Carbon metabolism - Glycine max (soybean); gmx00190 Oxidative phosphorylation - Glycine max (soybean);	IPR001041; IPR017896; IPR009051; IPR012675; IPR025192;	2Fe-2S ferredoxin-type iron-sulfur binding domain; 4Fe-4S ferredoxin-type, iron-sulphur binding domain; Alpha-helical ferredoxin; Beta-grasp domain; Succinate dehydogenase/fumarate reductase N-terminal;
Cluster-1252.31029_orf1	"30S ribosomal protein S10, chloroplastic OS=Mesembryanthemum crystallinum GN=RPS10 PE=2 SV=1"	22.359	42.113	20.8	4	14	4	0.83	1.8739e-06	0.824	1.4057e-10	1.045	0.061384	1.037	0.44942	chloroplast	GO:0006518 peptide metabolic process; GO:0043043 peptide biosynthetic process; GO:0044267 cellular protein metabolic process; GO:0006807 nitrogen compound metabolic process; GO:0009058 biosynthetic process; GO:0043603 cellular amide metabolic process; GO:0044238 primary metabolic process; GO:1901566 organonitrogen compound biosynthetic process; GO:1901576 organic substance biosynthetic process; G…	GO:0005840 ribosome; GO:0043226 organelle; GO:0043229 intracellular organelle; GO:0043232 intracellular non-membrane-bounded organelle; GO:0044464 cell part; GO:0005622 intracellular; GO:0005737 cytoplasm; GO:0032991 macromolecular complex; GO:0044424 intracellular part; GO:1990904 ribonucleoprotein complex; GO:0005623 cell; GO:0030529 intracellular ribonucleoprotein complex; GO:0044444 cytoplasm…	GO:0097159 organic cyclic compound binding; GO:1901363 heterocyclic compound binding; GO:0003723 RNA binding; GO:0005488 binding; GO:0003676 nucleic acid binding; GO:0005198 structural molecule activity; GO:0003735 structural constituent of ribosome;	K02946	RP-S10; small subunit ribosomal protein S10	gmx03010 Ribosome - Glycine max (soybean);	IPR027486;	Ribosomal protein S10 domain;
Cluster-1252.31038_orf1	Unknown	42.242	19.499	7.1	3	4	3	0.945	0.209	0.995	0.5988	1.001	0.59026	1.054	0.2055	plasma membrane		GO:0031224 intrinsic component of membrane; GO:0016020 membrane; GO:0016021 integral component of membrane; GO:0044425 membrane part;
Cluster-1252.31049_orf1	Plant UBX domain-containing protein 4 OS=Arabidopsis thaliana GN=PUX4 PE=1 SV=1	34.434	59.646	24.2	7	7	7	0.996	0.74502	1.127	0.0031372	0.985	0.33618	1.114	0.00156377	nucleus			GO:0005515 protein binding; GO:0005488 binding;	K14012	SHP1; UBX domain-containing protein 1	gmx04141 Protein processing in endoplasmic reticulum - Glycine max (soybean);	IPR029071; IPR001012; IPR012989;	Ubiquitin-related domain; UBX domain; SEP domain;
Cluster-1252.31064_orf1	Unknown	245.14	6.1627	3.8	6	9	1									vacuolar membrane		GO:0043229 intracellular organelle; GO:0016020 membrane; GO:0098588 bounding membrane of organelle; GO:0031090 organelle membrane; GO:0005737 cytoplasm; GO:0044446 intracellular organelle part; GO:0000139 Golgi membrane; GO:0012505 endomembrane system; GO:0044424 intracellular part; GO:0005623 cell; GO:0044422 organelle part; GO:0043226 organelle; GO:0043231 intracellular membrane-bounded organel…		K20318
Cluster-1252.31081_orf1	THO complex subunit 6 OS=Arabidopsis thaliana GN=THO6 PE=1 SV=1	21.314	6.0505	8.1	1	1	1	1.051		1.045		1.159		1.153		nucleus			GO:0005515 protein binding; GO:0005488 binding;	K03257	EIF4A; translation initiation factor 4A	gmx03013 RNA transport - Glycine max (soybean);	IPR017986; IPR015943;	WD40-repeat-containing domain; WD40/YVTN repeat-like-containing domain;
Cluster-1252.31124_orf1	Molybdenum cofactor sulfurase OS=Oryza sativa subsp. japonica GN=MCSU3 PE=2 SV=2	37.033	34.734	15.9	5	5	1									chloroplast			GO:0097159 organic cyclic compound binding; GO:1901363 heterocyclic compound binding; GO:0030151 molybdenum ion binding; GO:0046914 transition metal ion binding; GO:0003824 catalytic activity; GO:0005488 binding; GO:0043167 ion binding; GO:0046872 metal ion binding; GO:0043169 cation binding; GO:0043168 anion binding; GO:0048037 cofactor binding; GO:0030170 pyridoxal phosphate binding;				IPR011037; IPR005303; IPR005302;	Pyruvate kinase-like, insert domain; MOSC, N-terminal beta barrel; Molybdenum cofactor sulfurase, C-terminal;
Cluster-1252.31179_orf1	Probable plastid-lipid-associated protein 11 OS=Arabidopsis thaliana GN=PAP11 PE=2 SV=1	23.292	57.625	30.1	8	8	8	0.988	0.7587	0.981	0.57622	1.091	0.46314	1.084	0.0190752	chloroplast							IPR006843;	Plastid lipid-associated protein/fibrillin conserved domain;
Cluster-1252.31181_orf1	Structural maintenance of chromosomes protein 1 OS=Arabidopsis thaliana GN=SMC1 PE=2 SV=2	140.63	26.235	3.1	4	4	4	1.124	0.154821	1.242	0.030639	0.901	0.22492	0.996	0.41014	chloroplast	GO:0016043 cellular component organization; GO:0051276 chromosome organization; GO:0009987 cellular process; GO:0006996 organelle organization; GO:0071840 cellular component organization or biogenesis;	GO:0043226 organelle; GO:0043229 intracellular organelle; GO:0043232 intracellular non-membrane-bounded organelle; GO:0044464 cell part; GO:0005622 intracellular; GO:0005694 chromosome; GO:0044424 intracellular part; GO:0005623 cell; GO:0043228 non-membrane-bounded organelle;	GO:0005524 ATP binding; GO:1901265 nucleoside phosphate binding; GO:0001882 nucleoside binding; GO:0043167 ion binding; GO:0005515 protein binding; GO:0000166 nucleotide binding; GO:0097159 organic cyclic compound binding; GO:1901363 heterocyclic compound binding; GO:0032549 ribonucleoside binding; GO:0097367 carbohydrate derivative binding; GO:0032553 ribonucleotide binding; GO:0005488 binding; …	K06636			IPR010935; IPR027417; IPR003395;	SMCs flexible hinge; P-loop containing nucleoside triphosphate hydrolase; RecF/RecN/SMC, N-terminal;
Cluster-1252.31187_orf1	F-box protein SKIP8 OS=Arabidopsis thaliana GN=SKIP8 PE=1 SV=1	30.669	6.7143	4.4	1	1	1									cytoplasm			GO:0005515 protein binding; GO:0005488 binding;				IPR009959; IPR032710; IPR001943;	Polyketide cyclase SnoaL-like domain; NTF2-like domain; UVR domain;
Cluster-1252.31191_orf1	"ATP-dependent Clp protease proteolytic subunit-related protein 2, chloroplastic OS=Arabidopsis thaliana GN=CLPR2 PE=1 SV=1"	35.432	123.85	20.4	8	12	8	1.044	0.142464	1.107	0.000138432	0.966	0.030437	1.024	0.53352	cytoplasm	GO:0006508 proteolysis; GO:0008152 metabolic process; GO:0043170 macromolecule metabolic process; GO:0019538 protein metabolic process; GO:0044238 primary metabolic process; GO:0071704 organic substance metabolic process;		GO:0004252 serine-type endopeptidase activity; GO:0004175 endopeptidase activity; GO:0008233 peptidase activity; GO:0003824 catalytic activity; GO:0017171 serine hydrolase activity; GO:0008236 serine-type peptidase activity; GO:0070011 peptidase activity, acting on L-amino acid peptides; GO:0016787 hydrolase activity;	K01358			IPR029045;	ClpP/crotonase-like domain;
Cluster-1252.31220_orf1	Unknown	54.67	20.235	6.4	3	3	3	1.14	0.29092	1.011	0.87126	1.117	0.37578	0.991	0.86182	plasma membrane	GO:0044699 single-organism process; GO:0008152 metabolic process; GO:0044238 primary metabolic process; GO:0044710 single-organism metabolic process; GO:0006629 lipid metabolic process; GO:0071704 organic substance metabolic process;						IPR002921; IPR029058;	Fungal lipase-like domain; Alpha/Beta hydrolase fold;
Cluster-1252.31226_orf1	Methyltransferase-like protein 1 OS=Arabidopsis thaliana GN=EMB1691 PE=2 SV=1	120.36	11.677	1.5	2	2	2	1.167		1.038		1.273		1.133		nucleus	GO:0008152 metabolic process; GO:0006725 cellular aromatic compound metabolic process; GO:0046483 heterocycle metabolic process; GO:0006139 nucleobase-containing compound metabolic process; GO:1901360 organic cyclic compound metabolic process; GO:0006807 nitrogen compound metabolic process; GO:0034641 cellular nitrogen compound metabolic process; GO:0044238 primary metabolic process; GO:0009987 c…		GO:0097159 organic cyclic compound binding; GO:1901363 heterocyclic compound binding; GO:0016741 transferase activity, transferring one-carbon groups; GO:0008168 methyltransferase activity; GO:0003824 catalytic activity; GO:0016740 transferase activity; GO:0005488 binding; GO:0003676 nucleic acid binding;				IPR029063;	S-adenosyl-L-methionine-dependent methyltransferase;
Cluster-1252.31231_orf1	"Mechanosensitive ion channel protein 1, mitochondrial OS=Arabidopsis thaliana GN=MSL1 PE=2 SV=1"	29.317	5.9881	3	1	1	1	0.98		1.086		0.907		1.006		chloroplast	GO:0006810 transport; GO:0055085 transmembrane transport; GO:0051179 localization; GO:0051234 establishment of localization;	GO:0016020 membrane;					IPR010920;	LSM domain;
Cluster-1252.31243_orf1	"Thioredoxin M4, chloroplastic OS=Arabidopsis thaliana GN=At3g15360 PE=2 SV=2"	35.344	42.011	11	4	7	3	1.344	0.0135215	1.206	2.9655e-06	1.124	0.075485	1.008	0.21078	chloroplast	GO:0050794 regulation of cellular process; GO:0065008 regulation of biological quality; GO:0045454 cell redox homeostasis; GO:0044281 small molecule metabolic process; GO:0044763 single-organism cellular process; GO:0019725 cellular homeostasis; GO:0018904 ether metabolic process; GO:0044699 single-organism process; GO:0071704 organic substance metabolic process; GO:0042592 homeostatic process; G…		GO:0015035 protein disulfide oxidoreductase activity; GO:0016667 oxidoreductase activity, acting on a sulfur group of donors; GO:0015036 disulfide oxidoreductase activity; GO:0003824 catalytic activity; GO:0016491 oxidoreductase activity;	K03671			IPR012336; IPR013766;	Thioredoxin-like fold; Thioredoxin domain;
Cluster-1252.31246_orf1	Unknown	72.642	64.943	16.3	9	9	9	0.995	0.84914	0.98	0.9503	0.927	0.48418	0.913	0.37074	nucleus							IPR027417;	P-loop containing nucleoside triphosphate hydrolase;
Cluster-1252.31248_orf1	"[Pyruvate dehydrogenase (acetyl-transferring)] kinase, mitochondrial OS=Arabidopsis thaliana GN=PDK PE=1 SV=1"	9.8855	6.6069	14.8	1	1	1									nucleus,plasma membrane				K00898			IPR018955;	Branched-chain alpha-ketoacid dehydrogenase kinase/Pyruvate dehydrogenase kinase, N-terminal;
Cluster-1252.31271_orf1	Hexokinase-1 OS=Spinacia oleracea GN=HXK1 PE=2 SV=1	53.786	90.374	23	9	12	8	1.074	0.0197824	0.958	0.0115431	1.05	0.046565	0.937	0.0154423	chloroplast	GO:0016310 phosphorylation; GO:0065008 regulation of biological quality; GO:0042593 glucose homeostasis; GO:0044763 single-organism cellular process; GO:0019725 cellular homeostasis; GO:0044699 single-organism process; GO:0005975 carbohydrate metabolic process; GO:0044238 primary metabolic process; GO:0044237 cellular metabolic process; GO:0055082 cellular chemical homeostasis; GO:0006796 phospha…		GO:0005524 ATP binding; GO:1901265 nucleoside phosphate binding; GO:0016773 phosphotransferase activity, alcohol group as acceptor; GO:0005536 glucose binding; GO:0001882 nucleoside binding; GO:0043167 ion binding; GO:0048029 monosaccharide binding; GO:0000166 nucleotide binding; GO:0097159 organic cyclic compound binding; GO:1901363 heterocyclic compound binding; GO:0032549 ribonucleoside bindin…	K00844	HK; hexokinase [EC:2.7.1.1]	gmx00520 Amino sugar and nucleotide sugar metabolism - Glycine max (soybean); gmx01110 Biosynthesis of secondary metabolites - Glycine max (soybean); gmx01200 Carbon metabolism - Glycine max (soybean); gmx00052 Galactose metabolism - Glycine max (soybean); gmx01100 Metabolic pathways - Glycine max (soybean); gmx00051 Fructose and mannose metabolism - Glycine max (soybean); gmx00500 Starch and suc…	IPR022672; IPR022673;	Hexokinase, N-terminal; Hexokinase, C-terminal;
Cluster-1252.31296_orf2	Unknown	63.397	38.475	8.1	4	4	4	0.996	0.57642	0.955	0.0124015	1.203	0.069123	1.154	0.122798	chloroplast
Cluster-1252.31347_orf1	Unknown	7.9851	7.1105	15.2	1	1	1	1.004		1.402		0.732		1.022		nucleus
Cluster-1252.31365_orf1	Unknown	17.649	6.1525	9.8	1	1	1									cytoplasm			GO:0003824 catalytic activity;				IPR015813; IPR013785; IPR009215;	Pyruvate/Phosphoenolpyruvate kinase-like domain; Aldolase-type TIM barrel; TIM-barrel domain, IGPS-like;
Cluster-1252.31422_orf1	Plant UBX domain-containing protein 1 OS=Arabidopsis thaliana GN=PUX1 PE=1 SV=1	85.2	29.824	4.1	1	1	1	0.981		0.906		1.235		1.141		nucleus			GO:0005515 protein binding; GO:0005488 binding;	K15627			IPR029071; IPR001012;	Ubiquitin-related domain; UBX domain;
Cluster-1252.31469_orf1	V-type proton ATPase subunit c''2 OS=Arabidopsis thaliana GN=VHA-c''2 PE=1 SV=1	22.154	7.2851	4.7	1	1	1	1.213		1.237		0.912		0.93		chloroplast	GO:0098655 cation transmembrane transport; GO:0034220 ion transmembrane transport; GO:0098660 inorganic ion transmembrane transport; GO:0090662 ATP hydrolysis coupled transmembrane transport; GO:0015988 energy coupled proton transmembrane transport, against electrochemical gradient; GO:0044699 single-organism process; GO:0006818 hydrogen transport; GO:0015992 proton transport; GO:0051234 establis…	GO:0033179 proton-transporting V-type ATPase, V0 domain; GO:0016020 membrane; GO:0098796 membrane protein complex; GO:0044425 membrane part; GO:0016469 proton-transporting two-sector ATPase complex; GO:0032991 macromolecular complex; GO:0033176 proton-transporting V-type ATPase complex; GO:0043234 protein complex; GO:0033177 proton-transporting two-sector ATPase complex, proton-transporting domai…	GO:0015075 ion transmembrane transporter activity; GO:0022892 substrate-specific transporter activity; GO:0015077 monovalent inorganic cation transmembrane transporter activity; GO:0022890 inorganic cation transmembrane transporter activity; GO:0015078 hydrogen ion transmembrane transporter activity; GO:0008324 cation transmembrane transporter activity; GO:0022891 substrate-specific transmembrane…	K03661	ATPeV0B; V-type H+-transporting ATPase 21kDa proteolipid subunit	gmx01100 Metabolic pathways - Glycine max (soybean); gmx04145 Phagosome - Glycine max (soybean); gmx00190 Oxidative phosphorylation - Glycine max (soybean);	IPR002379;	V-ATPase proteolipid subunit C-like domain;
Cluster-1252.31486_orf1	Unknown	31.451	14.455	6.7	2	2	2	0.971		1.166		0.903		1.085		nucleus
Cluster-1252.31516_orf1	Protein EDS1L OS=Arabidopsis thaliana GN=EDS1 PE=1 SV=1	74.777	42.31	16.1	11	12	3	1.071	0.9513	1.07	0.54204	0.299	0.00031957	0.299	0.00056045	cytoplasm	GO:0044699 single-organism process; GO:0008152 metabolic process; GO:0044238 primary metabolic process; GO:0044710 single-organism metabolic process; GO:0006629 lipid metabolic process; GO:0071704 organic substance metabolic process;			K18875	EDS1; enhanced disease susceptibility 1 protein	gmx04626 Plant-pathogen interaction - Glycine max (soybean);	IPR002921; IPR029058;	Fungal lipase-like domain; Alpha/Beta hydrolase fold;
Cluster-1252.31539_orf1	F-box/kelch-repeat protein At3g06240 OS=Arabidopsis thaliana GN=At3g06240 PE=2 SV=1	126.56	63.16	7.1	8	8	8	0.991	0.35474	1.213	0.034465	0.869	0.042402	1.065	0.44802	mitochondria			GO:0005515 protein binding; GO:0005488 binding;				IPR001810; IPR011043; IPR017451;	F-box domain; Galactose oxidase/kelch, beta-propeller; F-box associated interaction domain;
Cluster-1252.31588_orf1	Auxin efflux carrier component 2 OS=Arabidopsis thaliana GN=PIN2 PE=1 SV=2	27.073	-2	3.6	1	1	1									nucleus	GO:0006810 transport; GO:0055085 transmembrane transport; GO:0051179 localization; GO:0051234 establishment of localization;	GO:0031224 intrinsic component of membrane; GO:0016020 membrane; GO:0016021 integral component of membrane; GO:0044425 membrane part;		K13947
Cluster-1252.31611_orf1	L-galactose dehydrogenase OS=Arabidopsis thaliana GN=LGALDH PE=1 SV=1	35.693	74.701	21.6	7	8	7	1.024	0.40972	0.955	0.38886	1.255	0.0039971	1.17	0.000137392	nucleus				K17744	GalDH; L-galactose dehydrogenase [EC:1.1.1.316]	gmx01100 Metabolic pathways - Glycine max (soybean); gmx00053 Ascorbate and aldarate metabolism - Glycine max (soybean); gmx01110 Biosynthesis of secondary metabolites - Glycine max (soybean);	IPR023210;	NADP-dependent oxidoreductase domain;
Cluster-1252.31628_orf1	Unknown	41.592	12.056	6.7	2	2	2									chloroplast	GO:0044699 single-organism process; GO:0008152 metabolic process; GO:0055114 oxidation-reduction process; GO:0044710 single-organism metabolic process;		GO:0003824 catalytic activity; GO:0016491 oxidoreductase activity;				IPR027443; IPR005123; IPR026992;	Isopenicillin N synthase-like; Oxoglutarate/iron-dependent dioxygenase; Non-haem dioxygenase N-terminal domain;
Cluster-1252.31678_orf3	Probable low-specificity L-threonine aldolase 1 OS=Arabidopsis thaliana GN=THA1 PE=1 SV=1	93.593	24.467	5	3	3	2	1.071	0.40696	1.106	0.176022	0.899	0.099183	0.929	0.42802	extracellular	GO:0044281 small molecule metabolic process; GO:0044763 single-organism cellular process; GO:0006807 nitrogen compound metabolic process; GO:0044699 single-organism process; GO:0044238 primary metabolic process; GO:0044237 cellular metabolic process; GO:0071704 organic substance metabolic process; GO:0008152 metabolic process; GO:0006520 cellular amino acid metabolic process; GO:0044710 single-or…		GO:0016829 lyase activity; GO:0003824 catalytic activity;	K01620	ltaE; threonine aldolase [EC:4.1.2.48]	gmx01100 Metabolic pathways - Glycine max (soybean); gmx01230 Biosynthesis of amino acids - Glycine max (soybean); gmx01110 Biosynthesis of secondary metabolites - Glycine max (soybean); gmx00260 Glycine, serine and threonine metabolism - Glycine max (soybean);	IPR015424; IPR001597; IPR015421; IPR015422;	Pyridoxal phosphate-dependent transferase; Aromatic amino acid beta-eliminating lyase/threonine aldolase; Pyridoxal phosphate-dependent transferase, major region, subdomain 1; Pyridoxal phosphate-dependent transferase, major region, subdomain 2;
Cluster-1252.31704_orf1	Uncharacterized acetyltransferase At3g50280 OS=Arabidopsis thaliana GN=At3g50280 PE=3 SV=1	51.497	24.845	10	4	4	4	0.952		1.123		0.85		1.002		nucleus			GO:0016746 transferase activity, transferring acyl groups; GO:0016747 transferase activity, transferring acyl groups other than amino-acyl groups; GO:0003824 catalytic activity; GO:0016740 transferase activity;				IPR023213;	Chloramphenicol acetyltransferase-like domain;
Cluster-1252.31709_orf1	Ultraviolet-B receptor UVR8 OS=Arabidopsis thaliana GN=UVR8 PE=1 SV=1	60.851	86.344	19.6	12	12	12	0.985	0.175844	1.135	0.00166144	0.95	0.07454	1.094	0.00140085	nucleus							IPR009091;	Regulator of chromosome condensation 1/beta-lactamase-inhibitor protein II;
Cluster-1252.31729_orf1	Protein disulfide-isomerase 5-4 OS=Arabidopsis thaliana GN=PDIL5-4 PE=2 SV=1	203.06	11.24	1.2	2	2	2									endoplasmic reticulum							IPR012936;	Endoplasmic reticulum vesicle transporter, C-terminal;
Cluster-1252.31798_orf1	Transportin-1 OS=Arabidopsis thaliana GN=TRN1 PE=1 SV=1	101.94	14.078	2.4	2	2	2									mitochondria	GO:0045184 establishment of protein localization; GO:0006810 transport; GO:0046907 intracellular transport; GO:0070727 cellular macromolecule localization; GO:0051649 establishment of localization in cell; GO:0006886 intracellular protein transport; GO:0071702 organic substance transport; GO:0008104 protein localization; GO:0033036 macromolecule localization; GO:0034613 cellular protein localizat…		GO:0031267 small GTPase binding; GO:0017016 Ras GTPase binding; GO:0005488 binding; GO:0005515 protein binding; GO:0008536 Ran GTPase binding; GO:0051020 GTPase binding; GO:0019899 enzyme binding;	K18752			IPR001494; IPR011989; IPR016024;	Importin-beta, N-terminal domain; Armadillo-like helical; Armadillo-type fold;
Cluster-1252.31807_orf1	Probable carboxylesterase Os04g0669500 OS=Oryza sativa subsp. japonica GN=Os04g0669500 PE=3 SV=1	27.736	24.441	14.9	4	4	4									chloroplast			GO:0016787 hydrolase activity; GO:0003824 catalytic activity;	K06130	LYPLA2; lysophospholipase II [EC:3.1.1.5]	gmx00564 Glycerophospholipid metabolism - Glycine max (soybean);	IPR029058; IPR003140;	Alpha/Beta hydrolase fold; Phospholipase/carboxylesterase/thioesterase;
Cluster-1252.31812_orf1	Unknown	21	7.1624	6.4	1	1	1	0.972		0.916		1.027		0.968		nucleus	GO:0050794 regulation of cellular process; GO:0051174 regulation of phosphorus metabolic process; GO:0043666 regulation of phosphoprotein phosphatase activity; GO:0010921 regulation of phosphatase activity; GO:0080090 regulation of primary metabolic process; GO:0060255 regulation of macromolecule metabolic process; GO:0023051 regulation of signaling; GO:0031399 regulation of protein modification …		GO:0004864 protein phosphatase inhibitor activity; GO:0030234 enzyme regulator activity; GO:0019208 phosphatase regulator activity; GO:0019888 protein phosphatase regulator activity; GO:0098772 molecular function regulator; GO:0004857 enzyme inhibitor activity; GO:0019212 phosphatase inhibitor activity;	K16833
Cluster-1252.31841_orf1	ATP-dependent 6-phosphofructokinase 3 OS=Arabidopsis thaliana GN=PFK3 PE=1 SV=1	21.125	14.476	11.4	2	2	2	0.902		0.964		1.104		1.18		cytoplasm	GO:0006757 ATP generation from ADP; GO:0009116 nucleoside metabolic process; GO:0042278 purine nucleoside metabolic process; GO:0006165 nucleoside diphosphate phosphorylation; GO:0046031 ADP metabolic process; GO:0019362 pyridine nucleotide metabolic process; GO:0006096 glycolytic process; GO:0009167 purine ribonucleoside monophosphate metabolic process; GO:0009117 nucleotide metabolic process; G…		GO:0003872 6-phosphofructokinase activity; GO:0019200 carbohydrate kinase activity; GO:0016301 kinase activity; GO:0016773 phosphotransferase activity, alcohol group as acceptor; GO:0003824 catalytic activity; GO:0008443 phosphofructokinase activity; GO:0016740 transferase activity; GO:0016772 transferase activity, transferring phosphorus-containing groups;	K00850	pfkA; 6-phosphofructokinase 1 [EC:2.7.1.11]	gmx01230 Biosynthesis of amino acids - Glycine max (soybean); gmx01110 Biosynthesis of secondary metabolites - Glycine max (soybean); gmx01200 Carbon metabolism - Glycine max (soybean); gmx00052 Galactose metabolism - Glycine max (soybean); gmx03018 RNA degradation - Glycine max (soybean); gmx00051 Fructose and mannose metabolism - Glycine max (soybean); gmx01100 Metabolic pathways - Glycine max …	IPR000023;	Phosphofructokinase domain;
Cluster-1252.31861_orf1	Protein EXPORTIN 1A OS=Arabidopsis thaliana GN=XPO1 PE=1 SV=1	44.94	23.451	7.7	3	3	3	1.051	0.3769	1.071	0.20306	0.974	0.67754	0.993	0.63058	cytoplasm	GO:0045184 establishment of protein localization; GO:0006810 transport; GO:0046907 intracellular transport; GO:0070727 cellular macromolecule localization; GO:0051649 establishment of localization in cell; GO:0006886 intracellular protein transport; GO:0071702 organic substance transport; GO:0008104 protein localization; GO:0033036 macromolecule localization; GO:0034613 cellular protein localizat…		GO:0031267 small GTPase binding; GO:0017016 Ras GTPase binding; GO:0005488 binding; GO:0005515 protein binding; GO:0008536 Ran GTPase binding; GO:0051020 GTPase binding; GO:0019899 enzyme binding;	K14290	XPO1; exportin-1	gmx03008 Ribosome biogenesis in eukaryotes - Glycine max (soybean); gmx03013 RNA transport - Glycine max (soybean);	IPR001494; IPR013598; IPR011989; IPR016024;	Importin-beta, N-terminal domain; Exportin-1/Importin-beta-like; Armadillo-like helical; Armadillo-type fold;
Cluster-1252.31870_orf1	"50S ribosomal protein L13, chloroplastic OS=Spinacia oleracea GN=RPL13 PE=1 SV=1"	27.16	7.1038	5.2	1	1	1	0.903		1.148		1.12		1.423		cytoplasm	GO:0006518 peptide metabolic process; GO:0043043 peptide biosynthetic process; GO:0044267 cellular protein metabolic process; GO:0006807 nitrogen compound metabolic process; GO:0009058 biosynthetic process; GO:0043603 cellular amide metabolic process; GO:0044238 primary metabolic process; GO:1901566 organonitrogen compound biosynthetic process; GO:1901576 organic substance biosynthetic process; G…	GO:0005840 ribosome; GO:0043226 organelle; GO:0043229 intracellular organelle; GO:0043232 intracellular non-membrane-bounded organelle; GO:0044464 cell part; GO:0005622 intracellular; GO:0005737 cytoplasm; GO:0032991 macromolecular complex; GO:0044424 intracellular part; GO:1990904 ribonucleoprotein complex; GO:0005623 cell; GO:0030529 intracellular ribonucleoprotein complex; GO:0044444 cytoplasm…	GO:0003735 structural constituent of ribosome; GO:0005198 structural molecule activity;	K02871	RP-L13; large subunit ribosomal protein L13	gmx03010 Ribosome - Glycine max (soybean);
Cluster-1252.31880_orf1	1-aminocyclopropane-1-carboxylate oxidase homolog 12 OS=Arabidopsis thaliana GN=At5g59540 PE=2 SV=1	43.29	41.391	16.1	6	6	6	0.955		0.982		1.079		1.11		cytoplasm	GO:0044699 single-organism process; GO:0008152 metabolic process; GO:0055114 oxidation-reduction process; GO:0044710 single-organism metabolic process;		GO:0003824 catalytic activity; GO:0016491 oxidoreductase activity;				IPR027443; IPR005123; IPR026992;	Isopenicillin N synthase-like; Oxoglutarate/iron-dependent dioxygenase; Non-haem dioxygenase N-terminal domain;
Cluster-1252.31884_orf1	Unknown	80.037	48.315	13.8	9	18	0									nucleus
Cluster-1252.31906_orf1	Unknown	44.652	20.446	9.3	3	3	3	1.228		1.373		0.834		0.932		mitochondria							IPR027443;	Isopenicillin N synthase-like;
Cluster-1252.31936_orf1	Unknown	162.54	256.52	17.1	25	30	25	1.04	0.007697	0.94	0.00021839	1.099	2.5082e-06	0.994	0.46102	chloroplast							IPR028144;	Cysteine-rich transmembrane CYSTM domain;
Cluster-1252.31946_orf1	Histone deacetylase 19 OS=Arabidopsis thaliana GN=HDA19 PE=1 SV=2	57.45	7.0935	2.4	1	1	1	1.104		1.092		1.069		1.057		nucleus	GO:0016043 cellular component organization; GO:0016570 histone modification; GO:0044267 cellular protein metabolic process; GO:0044238 primary metabolic process; GO:0044237 cellular metabolic process; GO:0071704 organic substance metabolic process; GO:0008152 metabolic process; GO:0051276 chromosome organization; GO:0035601 protein deacylation; GO:0006996 organelle organization; GO:0044260 cellul…		GO:0004407 histone deacetylase activity; GO:0019213 deacetylase activity; GO:0016787 hydrolase activity; GO:0016811 hydrolase activity, acting on carbon-nitrogen (but not peptide) bonds, in linear amides; GO:0033558 protein deacetylase activity; GO:0003824 catalytic activity; GO:0016810 hydrolase activity, acting on carbon-nitrogen (but not peptide) bonds;	K06067			IPR023801;	Histone deacetylase domain;
Cluster-1252.31955_orf1	Dolichyl-diphosphooligosaccharide--protein glycosyltransferase subunit 2 OS=Arabidopsis thaliana GN=RPN2 PE=1 SV=1	78.158	129.12	29.7	19	22	19	1.069	0.0059552	1.132	5.6725e-05	1.008	0.65604	1.067	0.023816	plasma membrane	GO:0006486 protein glycosylation; GO:0043413 macromolecule glycosylation; GO:0009101 glycoprotein biosynthetic process; GO:0044763 single-organism cellular process; GO:0044267 cellular protein metabolic process; GO:0009100 glycoprotein metabolic process; GO:0044699 single-organism process; GO:0009058 biosynthetic process; GO:0044238 primary metabolic process; GO:0044237 cellular metabolic process…	GO:0016020 membrane; GO:0043229 intracellular organelle; GO:0005783 endoplasmic reticulum; GO:0042175 nuclear outer membrane-endoplasmic reticulum membrane network; GO:0005737 cytoplasm; GO:0044446 intracellular organelle part; GO:0031224 intrinsic component of membrane; GO:0032991 macromolecular complex; GO:0012505 endomembrane system; GO:0044424 intracellular part; GO:0008250 oligosaccharyltran…		K12667	SWP1; oligosaccharyltransferase complex subunit delta (ribophorin II)	gmx00510 N-Glycan biosynthesis - Glycine max (soybean); gmx01100 Metabolic pathways - Glycine max (soybean); gmx04141 Protein processing in endoplasmic reticulum - Glycine max (soybean);
Cluster-1252.31958_orf1	"Uroporphyrinogen decarboxylase 1, chloroplastic OS=Arabidopsis thaliana GN=HEME1 PE=2 SV=2"	49.007	50.169	16.1	5	5	5	0.992	0.5069	1.011	0.99094	1.013	0.42436	1.033	0.5128	chloroplast	GO:0051188 cofactor biosynthetic process; GO:0018130 heterocycle biosynthetic process; GO:0006725 cellular aromatic compound metabolic process; GO:0006779 porphyrin-containing compound biosynthetic process; GO:0006807 nitrogen compound metabolic process; GO:1901360 organic cyclic compound metabolic process; GO:0009058 biosynthetic process; GO:1901566 organonitrogen compound biosynthetic process; …		GO:0016831 carboxy-lyase activity; GO:0016829 lyase activity; GO:0004853 uroporphyrinogen decarboxylase activity; GO:0003824 catalytic activity; GO:0016830 carbon-carbon lyase activity;	K01599	hemE; uroporphyrinogen decarboxylase [EC:4.1.1.37]	gmx01100 Metabolic pathways - Glycine max (soybean); gmx00860 Porphyrin and chlorophyll metabolism - Glycine max (soybean); gmx01110 Biosynthesis of secondary metabolites - Glycine max (soybean);	IPR000257;	Uroporphyrinogen decarboxylase (URO-D);
Cluster-1252.31964_orf1	5'-methylthioadenosine/S-adenosylhomocysteine nucleosidase 2 OS=Arabidopsis thaliana GN=MTN2 PE=1 SV=1	192.41	60.973	2.5	3	5	3	1.085	0.025161	1.076	0.106222	0.912	0.54744	0.904	0.023717	cytoplasm	GO:0009116 nucleoside metabolic process; GO:0006725 cellular aromatic compound metabolic process; GO:0044281 small molecule metabolic process; GO:0044763 single-organism cellular process; GO:0044699 single-organism process; GO:1901360 organic cyclic compound metabolic process; GO:0006807 nitrogen compound metabolic process; GO:0044238 primary metabolic process; GO:0044237 cellular metabolic proce…		GO:0003824 catalytic activity;	K01244	MTN; 5'-methylthioadenosine nucleosidase [EC:3.2.2.16]	gmx01100 Metabolic pathways - Glycine max (soybean); gmx00270 Cysteine and methionine metabolism - Glycine max (soybean);	IPR000845;	Nucleoside phosphorylase domain;
Cluster-1252.31982_orf1	Mitogen-activated protein kinase kinase 2 OS=Arabidopsis thaliana GN=MKK2 PE=1 SV=2	153.84	71.331	5.9	7	7	7	0.845	0.0037618	0.756	0.00042299	1.092	0.112658	0.978	0.5659	nucleus	GO:0016310 phosphorylation; GO:0044267 cellular protein metabolic process; GO:0044238 primary metabolic process; GO:0044237 cellular metabolic process; GO:0006796 phosphate-containing compound metabolic process; GO:0071704 organic substance metabolic process; GO:0008152 metabolic process; GO:0006468 protein phosphorylation; GO:0006793 phosphorus metabolic process; GO:0044260 cellular macromolecul…		GO:0005524 ATP binding; GO:1901265 nucleoside phosphate binding; GO:0016773 phosphotransferase activity, alcohol group as acceptor; GO:0001882 nucleoside binding; GO:0043167 ion binding; GO:0004672 protein kinase activity; GO:0000166 nucleotide binding; GO:0097159 organic cyclic compound binding; GO:1901363 heterocyclic compound binding; GO:0032549 ribonucleoside binding; GO:0097367 carbohydrate …	K08866			IPR000719; IPR011009;	Protein kinase domain; Protein kinase-like domain;
Cluster-1252.31993_orf1	Unknown	92.262	6.5592	1.1	1	1	1	0.932		0.968		1.085		1.126		nucleus
Cluster-1252.32012_orf1	Eukaryotic peptide chain release factor subunit 1-3 OS=Arabidopsis thaliana GN=ERF1-3 PE=1 SV=1	42.687	49.741	17.1	6	7	3	0.844		0.984		0.857		0.999		chloroplast	GO:0016043 cellular component organization; GO:0006518 peptide metabolic process; GO:0044267 cellular protein metabolic process; GO:0044699 single-organism process; GO:0009058 biosynthetic process; GO:1901566 organonitrogen compound biosynthetic process; GO:0044237 cellular metabolic process; GO:0071704 organic substance metabolic process; GO:0043241 protein complex disassembly; GO:0008152 metabo…	GO:0044424 intracellular part; GO:0005623 cell; GO:0044464 cell part; GO:0005622 intracellular; GO:0005737 cytoplasm;	GO:0097159 organic cyclic compound binding; GO:0008079 translation termination factor activity; GO:1901363 heterocyclic compound binding; GO:0003723 RNA binding; GO:0008135 translation factor activity, RNA binding; GO:0005488 binding; GO:0003676 nucleic acid binding; GO:0016149 translation release factor activity, codon specific; GO:0003747 translation release factor activity;	K03265	ETF1; peptide chain release factor subunit 1	gmx03015 mRNA surveillance pathway - Glycine max (soybean);	IPR005141; IPR029064; IPR005142; IPR005140; IPR024049;	eRF1 domain 2; 50S ribosomal protein L30e-like; eRF1 domain 3; eRF1 domain 1/Pelota-like; Peptide Chain Release Factor eRF1/aRF1, N-terminal;
Cluster-1252.32039_orf1	ATP-dependent DNA helicase 2 subunit KU70 OS=Arabidopsis thaliana GN=KU70 PE=1 SV=1	71.425	10.942	3.5	2	2	2	0.935		0.858		0.934		0.857		cytoplasm	GO:0016043 cellular component organization; GO:0033554 cellular response to stress; GO:0065008 regulation of biological quality; GO:0006725 cellular aromatic compound metabolic process; GO:0006259 DNA metabolic process; GO:0006302 double-strand break repair; GO:0050896 response to stimulus; GO:0044237 cellular metabolic process; GO:0060249 anatomical structure homeostasis; GO:0071704 organic subs…	GO:0043564 Ku70:Ku80 complex; GO:0043226 organelle; GO:0043229 intracellular organelle; GO:0043231 intracellular membrane-bounded organelle; GO:0005634 nucleus; GO:0044464 cell part; GO:0005622 intracellular; GO:0044446 intracellular organelle part; GO:0032991 macromolecular complex; GO:0044424 intracellular part; GO:0043234 protein complex; GO:0005623 cell; GO:0043227 membrane-bounded organelle;…	GO:0003677 DNA binding; GO:0070035 purine NTP-dependent helicase activity; GO:0004386 helicase activity; GO:0008026 ATP-dependent helicase activity; GO:0042162 telomeric DNA binding; GO:0016817 hydrolase activity, acting on acid anhydrides; GO:0016787 hydrolase activity; GO:0043565 sequence-specific DNA binding; GO:0017111 nucleoside-triphosphatase activity; GO:0016887 ATPase activity; GO:1901363…	K10884	XRCC6; ATP-dependent DNA helicase 2 subunit 1	gmx03450 Non-homologous end-joining - Glycine max (soybean);	IPR005161; IPR003034; IPR006164; IPR016194; IPR005160; IPR027388; IPR002035;	Ku70/Ku80, N-terminal alpha/beta; SAP domain; Ku70/Ku80 beta-barrel domain; SPOC-like, C-terminal domain; Ku70/Ku80 C-terminal arm; Ku70, bridge and pillars domain; von Willebrand factor, type A;
Cluster-1252.32046_orf1	"Pentatricopeptide repeat-containing protein At1g74850, chloroplastic OS=Arabidopsis thaliana GN=PTAC2 PE=2 SV=1"	97.213	41.017	7.5	6	6	6	0.873	0.0060447	0.873	0.050718	1.014	0.80964	1.014	0.82588	chloroplast			GO:0005515 protein binding; GO:0005488 binding;				IPR011990; IPR002625;	Tetratricopeptide-like helical domain; Smr domain;
Cluster-1252.32048_orf1	Homoserine kinase OS=Arabidopsis thaliana GN=HSK PE=1 SV=1	41.812	33.713	13.9	4	4	4	1.106	0.128219	1.155	0.073501	1.073	0.25916	1.12	0.29988	chloroplast	GO:0044281 small molecule metabolic process; GO:0044763 single-organism cellular process; GO:0009066 aspartate family amino acid metabolic process; GO:0006807 nitrogen compound metabolic process; GO:0044699 single-organism process; GO:0044238 primary metabolic process; GO:1901605 alpha-amino acid metabolic process; GO:0044237 cellular metabolic process; GO:0071704 organic substance metabolic proc…		GO:0005524 ATP binding; GO:0004413 homoserine kinase activity; GO:1901265 nucleoside phosphate binding; GO:0016773 phosphotransferase activity, alcohol group as acceptor; GO:0001882 nucleoside binding; GO:0043167 ion binding; GO:0000166 nucleotide binding; GO:0097159 organic cyclic compound binding; GO:1901363 heterocyclic compound binding; GO:0032549 ribonucleoside binding; GO:0097367 carbohydra…	K00872	thrB1; homoserine kinase [EC:2.7.1.39]	gmx01100 Metabolic pathways - Glycine max (soybean); gmx01230 Biosynthesis of amino acids - Glycine max (soybean); gmx01110 Biosynthesis of secondary metabolites - Glycine max (soybean); gmx00260 Glycine, serine and threonine metabolism - Glycine max (soybean);	IPR020568; IPR006204; IPR014721; IPR013750;	Ribosomal protein S5 domain 2-type fold; GHMP kinase N-terminal domain; Ribosomal protein S5 domain 2-type fold, subgroup; GHMP kinase, C-terminal domain;
Cluster-1252.32162_orf1	"Malate dehydrogenase, chloroplastic OS=Arabidopsis thaliana GN=At3g47520 PE=1 SV=1"	48.595	220.25	35.3	15	20	15	1.055	0.120025	1.006	0.38832	1.016	0.73658	0.968	0.122858	chloroplast	GO:0043648 dicarboxylic acid metabolic process; GO:0055114 oxidation-reduction process; GO:0044281 small molecule metabolic process; GO:0044763 single-organism cellular process; GO:0044699 single-organism process; GO:0044238 primary metabolic process; GO:0005975 carbohydrate metabolic process; GO:0044237 cellular metabolic process; GO:0071704 organic substance metabolic process; GO:0008152 metabo…		GO:0016614 oxidoreductase activity, acting on CH-OH group of donors; GO:0016616 oxidoreductase activity, acting on the CH-OH group of donors, NAD or NADP as acceptor; GO:0016615 malate dehydrogenase activity; GO:0003824 catalytic activity; GO:0030060 L-malate dehydrogenase activity; GO:0016491 oxidoreductase activity;	K00026	MDH2; malate dehydrogenase [EC:1.1.1.37]	gmx00020 Citrate cycle (TCA cycle) - Glycine max (soybean); gmx01110 Biosynthesis of secondary metabolites - Glycine max (soybean); gmx01200 Carbon metabolism - Glycine max (soybean); gmx00710 Carbon fixation in photosynthetic organisms - Glycine max (soybean); gmx00270 Cysteine and methionine metabolism - Glycine max (soybean); gmx01100 Metabolic pathways - Glycine max (soybean); gmx00630 Glyoxy…	IPR022383; IPR016040; IPR001236; IPR015955;	Lactate/malate dehydrogenase, C-terminal; NAD(P)-binding domain; Lactate/malate dehydrogenase, N-terminal; Lactate dehydrogenase/glycoside hydrolase, family 4, C-terminal;
Cluster-1252.32177_orf1	Pantothenate kinase 2 OS=Arabidopsis thaliana GN=PANK2 PE=1 SV=2	9.2516	12.832	21.7	2	2	2									cytoplasm				K09680	coaW; type II pantothenate kinase [EC:2.7.1.33]	gmx00770 Pantothenate and CoA biosynthesis - Glycine max (soybean); gmx01100 Metabolic pathways - Glycine max (soybean);	IPR002791;	Domain of unknown function DUF89;
Cluster-1252.32180_orf1	Pantothenate kinase 2 OS=Arabidopsis thaliana GN=PANK2 PE=1 SV=2	43.428	79.225	23.5	11	12	11	1.007	0.54448	1.03	0.51452	0.929	0.039761	0.949	0.101845	chloroplast							IPR002791;	Domain of unknown function DUF89;
Cluster-1252.32181_orf1	Unknown	3.6822	12.9	60.6	2	2	2	1.034	0.77706	0.913	0.55642	1.107	0.44268	0.978	0.86998	chloroplast				K03768			IPR029000;	Cyclophilin-like domain;
Cluster-1252.32209_orf1	Unknown	32.412	6.0499	3.1	1	1	1									cytoplasm		GO:0016020 membrane;					IPR006977;	Yip1 domain;
Cluster-1252.32211_orf1	Putative MO25-like protein At5g47540 OS=Arabidopsis thaliana GN=At5g47540 PE=2 SV=1	42.376	44.188	17.3	7	7	7	1.052	0.0058756	1.046	0.096925	0.943	0.072764	0.938	0.00187845	chloroplast			GO:0005488 binding;	K08272			IPR011989; IPR016024;	Armadillo-like helical; Armadillo-type fold;
Cluster-1252.32235_orf1	Patellin-5 OS=Arabidopsis thaliana GN=PATL5 PE=1 SV=2	66.078	46.412	13.2	8	8	5	1.003	0.76176	0.864	0.00145528	1.059	0.035057	0.913	0.027139	nucleus	GO:0006810 transport; GO:0051179 localization; GO:0051234 establishment of localization;	GO:0016020 membrane; GO:0044425 membrane part; GO:0005622 intracellular; GO:0044464 cell part; GO:0031224 intrinsic component of membrane; GO:0005623 cell; GO:0016021 integral component of membrane;	GO:0005215 transporter activity;				IPR001251; IPR009038; IPR011074;	CRAL-TRIO lipid binding domain; GOLD domain; CRAL/TRIO, N-terminal domain;
Cluster-1252.32281_orf1	"Delta-1-pyrroline-5-carboxylate dehydrogenase 12A1, mitochondrial OS=Arabidopsis thaliana GN=ALDH12A1 PE=2 SV=1"	107.99	141.03	15.7	13	17	13	1.419	3.79585e-13	1.296	3.13494e-12	1.124	0.000118876	1.026	0.092122	chloroplast	GO:0044699 single-organism process; GO:0008152 metabolic process; GO:0055114 oxidation-reduction process; GO:0044710 single-organism metabolic process;		GO:0016620 oxidoreductase activity, acting on the aldehyde or oxo group of donors, NAD or NADP as acceptor; GO:0003824 catalytic activity; GO:0016491 oxidoreductase activity; GO:0016903 oxidoreductase activity, acting on the aldehyde or oxo group of donors;	K00294	E1.2.1.88; 1-pyrroline-5-carboxylate dehydrogenase [EC:1.2.1.88]	gmx01100 Metabolic pathways - Glycine max (soybean); gmx00330 Arginine and proline metabolism - Glycine max (soybean); gmx00250 Alanine, aspartate and glutamate metabolism - Glycine max (soybean);	IPR016161; IPR015590; IPR016162; IPR016163;	Aldehyde/histidinol dehydrogenase; Aldehyde dehydrogenase domain; Aldehyde dehydrogenase N-terminal domain; Aldehyde dehydrogenase, C-terminal;
Cluster-1252.32291_orf1	Unknown	19.323	22.925	17	3	3	3	0.684	0.079483	0.752	0.064822	0.871	0.4588	0.958	0.32786	chloroplast	GO:0050794 regulation of cellular process; GO:0060255 regulation of macromolecule metabolic process; GO:0019219 regulation of nucleobase-containing compound metabolic process; GO:0009891 positive regulation of biosynthetic process; GO:2001141 regulation of RNA biosynthetic process; GO:0009893 positive regulation of metabolic process; GO:0051173 positive regulation of nitrogen compound metabolic p…	GO:0043226 organelle; GO:0043231 intracellular membrane-bounded organelle; GO:0043229 intracellular organelle; GO:0005634 nucleus; GO:0044464 cell part; GO:0005622 intracellular; GO:0044424 intracellular part; GO:0043227 membrane-bounded organelle; GO:0005623 cell;	GO:0097159 organic cyclic compound binding; GO:1901363 heterocyclic compound binding; GO:0003677 DNA binding; GO:0046914 transition metal ion binding; GO:0005488 binding; GO:0043167 ion binding; GO:0003676 nucleic acid binding; GO:0046872 metal ion binding; GO:0043169 cation binding; GO:0008270 zinc ion binding;				IPR008013;	GATA-type transcription activator, N-terminal;
Cluster-1252.32297_orf1	Unknown	89.208	15.443	2.4	2	2	2	0.793	0.017437	0.782	0.0162997	1.021	0.62238	1.006	0.83818	chloroplast
Cluster-1252.32298_orf1	Unknown	206.92	39.772	3.2	6	6	6	0.94	0.36724	0.928	0.64002	1.008	0.93258	0.995	0.78212	plasma membrane
Cluster-1252.32312_orf1	AT-hook motif nuclear-localized protein 3 OS=Arabidopsis thaliana GN=AHL3 PE=1 SV=1	36.884	6.3199	4	1	1	1	1.202		1.079		1.23		1.104		nucleus							IPR005175;	PPC domain;
Cluster-1252.32326_orf1	Unknown	24.472	34.091	19.8	4	6	4	1.318	0.079696	1.524	0.0064623	0.827	0.095101	0.956	0.46014	nucleus	GO:0008152 metabolic process;		GO:0003824 catalytic activity;	K01557	FAHD1; acylpyruvate hydrolase [EC:3.7.1.5]	gmx01100 Metabolic pathways - Glycine max (soybean); gmx00350 Tyrosine metabolism - Glycine max (soybean);	IPR011234;	Fumarylacetoacetase, C-terminal-related;
Cluster-1252.32329_orf1	Unknown	13.666	28.114	17.1	4	4	4	1.052	0.122657	1.112	0.0007774	1.004	0.9163	1.061	0.0194422	chloroplast
Cluster-1252.32339_orf1	Mitochondrial Rho GTPase 1 OS=Arabidopsis thaliana GN=MIRO1 PE=1 SV=1	73.227	101.75	21.2	10	11	10	1.045	0.2067	1.09	0.043025	0.958	0.2473	0.999	0.5723	chloroplast	GO:0050794 regulation of cellular process; GO:0044700 single organism signaling; GO:0016043 cellular component organization; GO:0051716 cellular response to stimulus; GO:0035556 intracellular signal transduction; GO:0044699 single-organism process; GO:0007264 small GTPase mediated signal transduction; GO:0023052 signaling; GO:0050896 response to stimulus; GO:0007165 signal transduction; GO:005078…	GO:0016020 membrane; GO:0019867 outer membrane; GO:0031090 organelle membrane; GO:0005737 cytoplasm; GO:0031306 intrinsic component of mitochondrial outer membrane; GO:0031224 intrinsic component of membrane; GO:0044424 intracellular part; GO:0044455 mitochondrial membrane part; GO:0005623 cell; GO:0044422 organelle part; GO:0005740 mitochondrial envelope; GO:0031301 integral component of organel…	GO:1901265 nucleoside phosphate binding; GO:0001882 nucleoside binding; GO:0043167 ion binding; GO:0016817 hydrolase activity, acting on acid anhydrides; GO:0016787 hydrolase activity; GO:0000166 nucleotide binding; GO:0017111 nucleoside-triphosphatase activity; GO:0097159 organic cyclic compound binding; GO:1901363 heterocyclic compound binding; GO:0032549 ribonucleoside binding; GO:0097367 carb…	K07870			IPR013566; IPR011992; IPR027417; IPR002048; IPR013567; IPR020860;	EF hand associated, type-1; EF-hand domain pair; P-loop containing nucleoside triphosphate hydrolase; EF-hand domain; EF hand associated, type-2; MIRO domain;
Cluster-1252.32353_orf1	Polyadenylate-binding protein RBP45B OS=Arabidopsis thaliana GN=RBP45B PE=1 SV=1	49.985	39.724	24.3	8	9	5	0.988	0.4194	1.034	0.63578	0.944	0.43836	0.988	0.50506	nucleus			GO:0097159 organic cyclic compound binding; GO:1901363 heterocyclic compound binding; GO:1901265 nucleoside phosphate binding; GO:0005488 binding; GO:0003676 nucleic acid binding; GO:0000166 nucleotide binding; GO:0036094 small molecule binding;				IPR000504; IPR012677;	RNA recognition motif domain; Nucleotide-binding alpha-beta plait domain;
Cluster-1252.32356_orf1	4-coumarate--CoA ligase 1 (Fragment) OS=Glycine max PE=2 SV=1	42.944	20.827	5.6	2	3	2									cytoplasm	GO:0008152 metabolic process;		GO:0003824 catalytic activity;	K01904	4CL; 4-coumarate--CoA ligase [EC:6.2.1.12]	gmx00360 Phenylalanine metabolism - Glycine max (soybean); gmx01100 Metabolic pathways - Glycine max (soybean); gmx01110 Biosynthesis of secondary metabolites - Glycine max (soybean); gmx00130 Ubiquinone and other terpenoid-quinone biosynthesis - Glycine max (soybean); gmx00940 Phenylpropanoid biosynthesis - Glycine max (soybean);	IPR025110; IPR000873;	AMP-binding enzyme C-terminal domain; AMP-dependent synthetase/ligase;
Cluster-1252.32375_orf1	Protein CASP OS=Arabidopsis thaliana GN=CASP PE=1 SV=2	78.95	13.743	2.8	2	2	2	0.945	0.21918	0.983	0.79066	1.164	0.136904	1.21	0.0072834	nucleus	GO:0006810 transport; GO:0048193 Golgi vesicle transport; GO:0051179 localization; GO:0006891 intra-Golgi vesicle-mediated transport; GO:0051234 establishment of localization; GO:0016192 vesicle-mediated transport;	GO:0016020 membrane; GO:0043229 intracellular organelle; GO:0098588 bounding membrane of organelle; GO:0031090 organelle membrane; GO:0005737 cytoplasm; GO:0044446 intracellular organelle part; GO:0000139 Golgi membrane; GO:0031224 intrinsic component of membrane; GO:0012505 endomembrane system; GO:0044424 intracellular part; GO:0030173 integral component of Golgi membrane; GO:0005623 cell; GO:00…		K09313			IPR012955;	CASP, C-terminal;
Cluster-1252.32429_orf1	"Probable inactive heme oxygenase 2, chloroplastic OS=Arabidopsis thaliana GN=HO2 PE=2 SV=2"	35.886	14.943	7.7	2	2	2	0.839		0.902		1.019		1.097		chloroplast	GO:0006725 cellular aromatic compound metabolic process; GO:0044699 single-organism process; GO:0042168 heme metabolic process; GO:0044237 cellular metabolic process; GO:0071704 organic substance metabolic process; GO:0044270 cellular nitrogen compound catabolic process; GO:0008152 metabolic process; GO:0006778 porphyrin-containing compound metabolic process; GO:0051187 cofactor catabolic process…		GO:0016705 oxidoreductase activity, acting on paired donors, with incorporation or reduction of molecular oxygen; GO:0004392 heme oxygenase (decyclizing) activity; GO:0003824 catalytic activity; GO:0016491 oxidoreductase activity;				IPR016084;	Haem oxygenase-like, multi-helical;
Cluster-1252.32474_orf1	PLAT domain-containing protein 1 OS=Arabidopsis thaliana GN=PLAT1 PE=1 SV=1	21.873	6.3583	4.5	1	1	1	1.138		1.177		1.036		1.072		chloroplast			GO:0005515 protein binding; GO:0005488 binding;				IPR001024;	PLAT/LH2 domain;
Cluster-1252.32494_orf1	"Thylakoid lumenal 16.5 kDa protein, chloroplastic OS=Arabidopsis thaliana GN=At4g02530 PE=1 SV=3"	24.603	84.582	45.4	10	18	10	0.962	0.74602	1.126	5.2511e-08	0.836	1.253e-07	0.979	0.120661	chloroplast
Cluster-1252.32523_orf1	Nascent polypeptide-associated complex subunit alpha-like protein 2 OS=Arabidopsis thaliana GN=At3g49470 PE=2 SV=2	17.263	120.03	35	4	6	3	0.767	0.0034188	0.74	0.00168425	1.108	0.050417	1.069	0.134842	nucleus				K03626			IPR002715;	Nascent polypeptide-associated complex NAC domain;
Cluster-1252.32527_orf1	"Anthranilate phosphoribosyltransferase, chloroplastic OS=Arabidopsis thaliana GN=PAT1 PE=2 SV=1"	42.714	31.499	10.9	4	4	4	0.841	0.083399	0.916	0.135044	1.021	0.4149	1.113	0.23398	chloroplast	GO:0006725 cellular aromatic compound metabolic process; GO:0016053 organic acid biosynthetic process; GO:0000162 tryptophan biosynthetic process; GO:0044699 single-organism process; GO:0009058 biosynthetic process; GO:1901566 organonitrogen compound biosynthetic process; GO:0042435 indole-containing compound biosynthetic process; GO:0044237 cellular metabolic process; GO:0006576 cellular biogeni…		GO:0016763 transferase activity, transferring pentosyl groups; GO:0016757 transferase activity, transferring glycosyl groups; GO:0003824 catalytic activity; GO:0016740 transferase activity; GO:0004048 anthranilate phosphoribosyltransferase activity;	K00766	trpD; anthranilate phosphoribosyltransferase [EC:2.4.2.18]	gmx01100 Metabolic pathways - Glycine max (soybean); gmx01230 Biosynthesis of amino acids - Glycine max (soybean); gmx01110 Biosynthesis of secondary metabolites - Glycine max (soybean); gmx00400 Phenylalanine, tyrosine and tryptophan biosynthesis - Glycine max (soybean);	IPR017459; IPR000312;	Glycosyl transferase family 3, N-terminal domain; Glycosyl transferase, family 3;
Cluster-1252.32536_orf1	Spermidine synthase 1 OS=Pisum sativum GN=SPDSYN1 PE=2 SV=1	39.458	50.295	19.8	6	7	4	0.972	0.82496	1.11	0.21572	0.879	0.37204	1.004	0.73792	cytoplasm	GO:0006595 polyamine metabolic process; GO:0044106 cellular amine metabolic process; GO:0008152 metabolic process; GO:0006807 nitrogen compound metabolic process; GO:0034641 cellular nitrogen compound metabolic process; GO:0009987 cellular process; GO:0044237 cellular metabolic process; GO:0009308 amine metabolic process; GO:0006576 cellular biogenic amine metabolic process; GO:1901564 organonitr…		GO:0003824 catalytic activity;	K00797	speE; spermidine synthase [EC:2.5.1.16]	gmx01100 Metabolic pathways - Glycine max (soybean); gmx00330 Arginine and proline metabolism - Glycine max (soybean); gmx00410 beta-Alanine metabolism - Glycine max (soybean); gmx00480 Glutathione metabolism - Glycine max (soybean); gmx00270 Cysteine and methionine metabolism - Glycine max (soybean);	IPR029063; IPR030374;	S-adenosyl-L-methionine-dependent methyltransferase; Polyamine biosynthesis domain;
Cluster-1252.32552_orf1	"50S ribosomal protein L33, chloroplastic OS=Cicer arietinum GN=rpl33 PE=3 SV=1"	12.148	19.797	27.5	3	3	3	0.826	0.0066831	0.786	0.022904	1.016	0.82302	0.966	0.15856	nucleus	GO:0006518 peptide metabolic process; GO:0043043 peptide biosynthetic process; GO:0044267 cellular protein metabolic process; GO:0006807 nitrogen compound metabolic process; GO:0009058 biosynthetic process; GO:0043603 cellular amide metabolic process; GO:0044238 primary metabolic process; GO:1901566 organonitrogen compound biosynthetic process; GO:1901576 organic substance biosynthetic process; G…	GO:0005840 ribosome; GO:0043226 organelle; GO:0043229 intracellular organelle; GO:0043232 intracellular non-membrane-bounded organelle; GO:0044464 cell part; GO:0005622 intracellular; GO:0005737 cytoplasm; GO:0032991 macromolecular complex; GO:0044424 intracellular part; GO:1990904 ribonucleoprotein complex; GO:0005623 cell; GO:0030529 intracellular ribonucleoprotein complex; GO:0044444 cytoplasm…	GO:0003735 structural constituent of ribosome; GO:0005198 structural molecule activity;	K02913	RP-L33; large subunit ribosomal protein L33	gmx03010 Ribosome - Glycine max (soybean);	IPR011332;	Zinc-binding ribosomal protein;
Cluster-1252.32575_orf1	Unknown	37.888	19.382	8.4	3	3	3	1.017	0.88118	1.173	0.23906	0.836	0.31574	0.964	0.72368	chloroplast	GO:0006508 proteolysis; GO:0008152 metabolic process; GO:0043170 macromolecule metabolic process; GO:0019538 protein metabolic process; GO:0044238 primary metabolic process; GO:0071704 organic substance metabolic process;		GO:0004175 endopeptidase activity; GO:0004222 metalloendopeptidase activity; GO:0008233 peptidase activity; GO:0003824 catalytic activity; GO:0070011 peptidase activity, acting on L-amino acid peptides; GO:0016787 hydrolase activity; GO:0008237 metallopeptidase activity;				IPR001915;	Peptidase M48;
Cluster-1252.32577_orf1	Peptidyl-prolyl cis-trans isomerase FKBP62 OS=Arabidopsis thaliana GN=FKBP62 PE=1 SV=2	18.686	15.022	11	2	2	2	1.011	0.81534	0.991	0.87686	1.104	0.20964	1.082	0.176877	extracellular				K09571
Cluster-1252.32588_orf1	Unknown	19.289	46.361	7.6	1	1	1	1.025		1.131		1.006		1.111		chloroplast	GO:0006810 transport; GO:0051179 localization; GO:0051234 establishment of localization;	GO:0044464 cell part; GO:0005622 intracellular; GO:0030008 TRAPP complex; GO:0032991 macromolecular complex; GO:0044424 intracellular part; GO:0043234 protein complex; GO:0005623 cell; GO:0099023 tethering complex;		K20300			IPR011012;	Longin-like domain;
Cluster-1252.32599_orf1	Inositol phosphorylceramide glucuronosyltransferase 1 OS=Arabidopsis thaliana GN=IPUT1 PE=1 SV=1	64.504	35.194	9	4	4	4	0.981	0.37328	0.979	0.9067	1.016	0.57656	1.014	0.85132	plasma membrane			GO:0016757 transferase activity, transferring glycosyl groups; GO:0003824 catalytic activity; GO:0016740 transferase activity;				IPR029044;	Nucleotide-diphospho-sugar transferases;
Cluster-1252.32613_orf1	Protein VACUOLELESS1 OS=Arabidopsis thaliana GN=VCL1 PE=1 SV=1	96.701	23.873	3.6	4	4	4	0.998	0.94144	0.988	0.82268	0.996	0.9362	0.986	0.74738	chloroplast	GO:0016043 cellular component organization; GO:0046907 intracellular transport; GO:0071702 organic substance transport; GO:0015031 protein transport; GO:0051234 establishment of localization; GO:0051641 cellular localization; GO:0006810 transport; GO:0045184 establishment of protein localization; GO:0070727 cellular macromolecule localization; GO:0051649 establishment of localization in cell; GO:…	GO:0044424 intracellular part; GO:0005623 cell; GO:0044464 cell part; GO:0005622 intracellular; GO:0005737 cytoplasm;	GO:0005515 protein binding; GO:0005488 binding;	K20180			IPR006926; IPR017986; IPR015943; IPR006925;	Vps16, N-terminal; WD40-repeat-containing domain; WD40/YVTN repeat-like-containing domain; Vps16, C-terminal;
Cluster-1252.32620_orf1	Unknown	16.306	38.431	27.5	3	4	2	0.905	0.055465	0.824	0.0054814	1.128	0.0032402	1.026	0.75834	nucleus			GO:0097159 organic cyclic compound binding; GO:1901363 heterocyclic compound binding; GO:0003723 RNA binding; GO:0005488 binding; GO:0003676 nucleic acid binding;	K13210			IPR004088;	K Homology domain, type 1;
Cluster-1252.32646_orf1	WD repeat-containing protein DWA2 OS=Arabidopsis thaliana GN=DWA2 PE=1 SV=1	40.545	8.2422	2.8	1	1	1	0.923		1.03		0.958		1.069		nucleus			GO:0005515 protein binding; GO:0005488 binding;				IPR017986; IPR015943;	WD40-repeat-containing domain; WD40/YVTN repeat-like-containing domain;
Cluster-1252.32647_orf1	Probable carboxylesterase 12 OS=Arabidopsis thaliana GN=CXE12 PE=1 SV=1	36.689	68.056	24.3	5	7	1	0.892	0.161864	1.062	0.080923	0.953	0.42172	1.134	0.05296	cytoplasm	GO:0008152 metabolic process;		GO:0016787 hydrolase activity; GO:0003824 catalytic activity;				IPR029058; IPR013094;	Alpha/Beta hydrolase fold; Alpha/beta hydrolase fold-3;
Cluster-1252.32648_orf1	"Electron transfer flavoprotein subunit alpha, mitochondrial OS=Arabidopsis thaliana GN=ETFA PE=1 SV=1"	44.075	62.346	16.5	6	6	6	1.078	0.21552	1.153	0.0044553	0.852	0.008297	0.912	0.30472	chloroplast			GO:0097159 organic cyclic compound binding; GO:1901363 heterocyclic compound binding; GO:0009055 electron carrier activity; GO:1901265 nucleoside phosphate binding; GO:0050660 flavin adenine dinucleotide binding; GO:0005488 binding; GO:0043167 ion binding; GO:0043168 anion binding; GO:0000166 nucleotide binding; GO:0048037 cofactor binding; GO:0036094 small molecule binding; GO:0050662 coenzyme b…	K03522			IPR014731; IPR014729; IPR033947; IPR014730; IPR029035;	Electron transfer flavoprotein, alpha subunit, C-terminal; Rossmann-like alpha/beta/alpha sandwich fold; Electron transfer flavoprotein, alpha subunit, N-terminal; Electron transfer flavoprotein, alpha/beta-subunit, N-terminal; DHS-like NAD/FAD-binding domain;
Cluster-1252.32672_orf1	NADPH--cytochrome P450 reductase OS=Vigna radiata var. radiata PE=1 SV=1	11.605	16.793	14.8	1	2	1	0.98	0.85064	1.077	0.51246	0.949	0.62342	1.043	0.708	chloroplast				K00327
Cluster-1252.32679_orf1	Glutathione S-transferase zeta class OS=Euphorbia esula PE=2 SV=1	27.319	10.265	8.8	2	2	1	0.996		1.014		0.972		0.989		mitochondria	GO:0009072 aromatic amino acid family metabolic process; GO:0006725 cellular aromatic compound metabolic process; GO:0044281 small molecule metabolic process; GO:0044763 single-organism cellular process; GO:1901360 organic cyclic compound metabolic process; GO:0006807 nitrogen compound metabolic process; GO:0044699 single-organism process; GO:0044238 primary metabolic process; GO:0044237 cellular…	GO:0044424 intracellular part; GO:0005623 cell; GO:0044464 cell part; GO:0005622 intracellular; GO:0005737 cytoplasm;	GO:0005515 protein binding; GO:0003824 catalytic activity; GO:0005488 binding;	K01800	maiA; maleylacetoacetate isomerase [EC:5.2.1.2]	gmx01100 Metabolic pathways - Glycine max (soybean); gmx00350 Tyrosine metabolism - Glycine max (soybean);	IPR004046; IPR010987; IPR034333; IPR004045; IPR034330; IPR012336;	Glutathione S-transferase, C-terminal; Glutathione S-transferase, C-terminal-like; Glutathione S-transferases, class Zeta , N-terminal; Glutathione S-transferase, N-terminal; Glutathione S-transferases, class Zeta , C-terminal; Thioredoxin-like fold;
Cluster-1252.32686_orf1	Unknown	41.257	28.307	7.2	3	3	3	2.245	0.033898	2.125	0.022462	0.999	0.987	0.945	0.8145
Cluster-1252.32761_orf1	H/ACA ribonucleoprotein complex subunit 4 OS=Arabidopsis thaliana GN=CBF5 PE=1 SV=1	67.71	24.364	6.6	4	4	4	0.969		0.809		1.112		0.928		chloroplast	GO:0006396 RNA processing; GO:0006725 cellular aromatic compound metabolic process; GO:0001522 pseudouridine synthesis; GO:1901360 organic cyclic compound metabolic process; GO:0006807 nitrogen compound metabolic process; GO:0044238 primary metabolic process; GO:0009451 RNA modification; GO:0044237 cellular metabolic process; GO:0071704 organic substance metabolic process; GO:0016070 RNA metaboli…		GO:0097159 organic cyclic compound binding; GO:1901363 heterocyclic compound binding; GO:0003723 RNA binding; GO:0016853 isomerase activity; GO:0003824 catalytic activity; GO:0005488 binding; GO:0003676 nucleic acid binding; GO:0016866 intramolecular transferase activity; GO:0009982 pseudouridine synthase activity;	K11131	DKC1; H/ACA ribonucleoprotein complex subunit 4 [EC:5.4.99.-]	gmx03008 Ribosome biogenesis in eukaryotes - Glycine max (soybean);	IPR020103; IPR015947; IPR002478; IPR032819; IPR002501; IPR004521; IPR012960;	Pseudouridine synthase, catalytic domain; PUA-like domain; PUA domain; tRNA pseudouridylate synthase B, C-terminal; Pseudouridine synthase II, N-terminal; Uncharacterised domain CHP00451; Dyskerin-like;
Cluster-1252.32780_orf1	Diacylglycerol kinase 5 OS=Arabidopsis thaliana GN=DGK5 PE=2 SV=1	603.68	6.0189	1.3	5	5	1	0.967		1.013		0.891		0.934		chloroplast	GO:0007186 G-protein coupled receptor signaling pathway; GO:0050794 regulation of cellular process; GO:0044700 single organism signaling; GO:0007205 protein kinase C-activating G-protein coupled receptor signaling pathway; GO:0051716 cellular response to stimulus; GO:0007165 signal transduction; GO:0050789 regulation of biological process; GO:0007154 cell communication; GO:0044699 single-organism…		GO:0004143 diacylglycerol kinase activity; GO:0016301 kinase activity; GO:0016773 phosphotransferase activity, alcohol group as acceptor; GO:0003824 catalytic activity; GO:0016740 transferase activity; GO:0016772 transferase activity, transferring phosphorus-containing groups;	K00901	dgkA; diacylglycerol kinase (ATP) [EC:2.7.1.107]	gmx01100 Metabolic pathways - Glycine max (soybean); gmx00564 Glycerophospholipid metabolism - Glycine max (soybean); gmx00561 Glycerolipid metabolism - Glycine max (soybean); gmx01110 Biosynthesis of secondary metabolites - Glycine max (soybean); gmx04070 Phosphatidylinositol signaling system - Glycine max (soybean);	IPR001206; IPR000756; IPR016064;	Diacylglycerol kinase, catalytic domain; Diacylglycerol kinase, accessory domain; NAD kinase/diacylglycerol kinase-like domain;
Cluster-1252.32795_orf1	"50S ribosomal protein L9, chloroplastic OS=Pisum sativum GN=RPL9 PE=2 SV=2"	23.922	66.811	43.2	9	13	9	0.748	9.8936e-07	0.807	1.81911e-05	0.933	0.049724	1.007	0.81456	mitochondria	GO:0006518 peptide metabolic process; GO:0043043 peptide biosynthetic process; GO:0044267 cellular protein metabolic process; GO:0006807 nitrogen compound metabolic process; GO:0009058 biosynthetic process; GO:0043603 cellular amide metabolic process; GO:0044238 primary metabolic process; GO:1901566 organonitrogen compound biosynthetic process; GO:1901576 organic substance biosynthetic process; G…	GO:0005840 ribosome; GO:0043226 organelle; GO:0043229 intracellular organelle; GO:0043232 intracellular non-membrane-bounded organelle; GO:0044464 cell part; GO:0005622 intracellular; GO:0005737 cytoplasm; GO:0032991 macromolecular complex; GO:0044424 intracellular part; GO:1990904 ribonucleoprotein complex; GO:0005623 cell; GO:0030529 intracellular ribonucleoprotein complex; GO:0044444 cytoplasm…	GO:0003735 structural constituent of ribosome; GO:0005198 structural molecule activity;	K02939	RP-L9; large subunit ribosomal protein L9	gmx03010 Ribosome - Glycine max (soybean);	IPR009027; IPR020070; IPR020069;	Ribosomal protein L9/RNase H1, N-terminal; Ribosomal protein L9, N-terminal; Ribosomal protein L9, C-terminal;
[truncated: 3,309 more rows]
