# Supplementary material for: Comparative Transcriptome Combined with Proteome Analyses Revealed Key Factors Involved in Alfalfa (Medicago sativa) Response to Waterlogging Stress
Source: Int J Mol Sci. 2019 Mar 18;20(6):1359. doi: 10.3390/ijms20061359 (PMC6471898; doi:10.3390/ijms20061359)
Supplement: Supplementary file 1 [file ijms-20-01359-s001.zip › Supplement/Supplementary File 4.xls]

## Sheet: Up Classification
GO Terms Level 1	GO Terms Level 2	No. of Protein	Protein IDs
Biological Process	metabolic process	45	Cluster-1252.24948_orf1 Cluster-1252.43141_orf2 Cluster-1252.46907_orf1 Cluster-1252.47445_orf1 Cluster-1252.43152_orf1 Cluster-1252.53650_orf1 Cluster-1252.31243_orf1 Cluster-1252.43961_orf1 Cluster-1252.32866_orf1 Cluster-1252.44442_orf1 Cluster-1252.42449_orf1 Cluster-1252.41945_orf1 Cluster-1252.44530_orf1 Cluster-1252.42962_orf1 Cluster-1252.26945_orf1 Cluster-1252.42601_orf1 Cluster-1252.44…
	single-organism process	30	Cluster-12407.0_orf1 Cluster-1252.25777_orf1 Cluster-1252.53143_orf1 Cluster-1252.43141_orf2 Cluster-1252.46907_orf1 Cluster-1252.56055_orf1 Cluster-1252.47445_orf1 Cluster-1252.43152_orf1 Cluster-1252.64317_orf1 Cluster-1252.50314_orf1 Cluster-1252.44740_orf1 Cluster-1252.42467_orf1 Cluster-1252.42397_orf1 Cluster-1252.39652_orf1 Cluster-1252.53650_orf1 Cluster-1252.43564_orf1 Cluster-1252.31243…
	cellular process	24	Cluster-1252.25777_orf1 Cluster-1252.53143_orf1 Cluster-1252.46907_orf1 Cluster-1252.43152_orf1 Cluster-1252.44740_orf1 Cluster-1252.42467_orf1 Cluster-1252.44451_orf1 Cluster-1252.42397_orf1 Cluster-1252.53650_orf1 Cluster-1252.31243_orf1 Cluster-1252.43961_orf1 Cluster-1252.48706_orf1 Cluster-1252.32866_orf1 Cluster-1252.44442_orf1 Cluster-1252.46512_orf1 Cluster-1252.42449_orf1 Cluster-1252.41…
	response to stimulus	10	Cluster-1252.59078_orf1 Cluster-1252.25777_orf1 Cluster-1252.46911_orf1 Cluster-1252.53650_orf1 Cluster-1252.45146_orf1 Cluster-1252.32866_orf1 Cluster-1252.42092_orf1 Cluster-1252.41958_orf1 Cluster-1252.64317_orf1 Cluster-1252.44740_orf1
	localization	9	Cluster-12407.0_orf1 Cluster-1252.40421_orf1 Cluster-1252.43961_orf1 Cluster-1252.45456_orf1 Cluster-1252.45164_orf1 Cluster-1252.45983_orf1 Cluster-1252.42520_orf1 Cluster-18235.0_orf1 Cluster-1252.36382_orf1
	biological regulation	4	Cluster-1252.45983_orf1 Cluster-1252.25777_orf1 Cluster-1252.42467_orf1 Cluster-1252.31243_orf1
	multi-organism process	2	Cluster-1252.59078_orf1 Cluster-1252.36163_orf1
	cellular component organization or biogenesis	2	Cluster-1252.46828_orf1 Cluster-1252.43961_orf1
	other	3	Cluster-1252.25777_orf1 Cluster-1252.36163_orf1 Cluster-1252.39652_orf1
Cellular Component	cell	7	Cluster-1252.45835_orf1 Cluster-1252.32875_orf1 Cluster-1252.46828_orf1 Cluster-1252.48706_orf1 Cluster-1252.43961_orf1 Cluster-1252.50887_orf1 Cluster-1252.44530_orf1
	membrane	6	Cluster-1252.45983_orf1 Cluster-1252.40421_orf1 Cluster-1252.42520_orf1 Cluster-1252.50887_orf1 Cluster-20830.1_orf2 Cluster-1252.44530_orf1
	macromolecular complex	5	Cluster-1252.45835_orf1 Cluster-1252.46828_orf1 Cluster-1252.43961_orf1 Cluster-1252.50887_orf1 Cluster-1252.44530_orf1
	organelle	2	Cluster-1252.45835_orf1 Cluster-1252.46828_orf1
	extracellular region	2	Cluster-1252.36163_orf1 Cluster-1252.44600_orf1
Molecular Function	catalytic activity	58	Cluster-1252.24948_orf1 Cluster-1252.43141_orf2 Cluster-1252.46907_orf1 Cluster-1252.47445_orf1 Cluster-1252.43152_orf1 Cluster-1252.32875_orf1 Cluster-1252.12857_orf1 Cluster-1252.33343_orf1 Cluster-1252.53650_orf1 Cluster-1252.52881_orf1 Cluster-1252.31243_orf1 Cluster-1252.32866_orf1 Cluster-1252.44442_orf1 Cluster-1252.42449_orf1 Cluster-1252.62518_orf1 Cluster-20830.1_orf2 Cluster-1252.41945…
	binding	39	Cluster-1252.25777_orf1 Cluster-1252.43141_orf2 Cluster-1252.42533_orf1 Cluster-1252.47445_orf1 Cluster-1252.43594_orf1 Cluster-1252.45456_orf1 Cluster-1252.43152_orf1 Cluster-1252.38867_orf1 Cluster-1252.38004_orf2 Cluster-1252.33343_orf1 Cluster-1252.29574_orf1 Cluster-1252.53650_orf1 Cluster-1252.32866_orf1 Cluster-1252.44442_orf1 Cluster-1252.44530_orf1 Cluster-1252.26945_orf1 Cluster-1252.42…
	antioxidant activity	5	Cluster-1252.64317_orf1 Cluster-1252.53650_orf1 Cluster-1252.32866_orf1 Cluster-1252.44740_orf1 Cluster-1252.44442_orf1
	transporter activity	4	Cluster-1252.45983_orf1 Cluster-1252.40421_orf1 Cluster-1252.42520_orf1 Cluster-1252.43725_orf1
	electron carrier activity	2	Cluster-1252.42963_orf1 Cluster-1252.42960_orf1
	molecular function regulator	2	Cluster-1252.44600_orf1 Cluster-1252.47057_orf1

## Sheet: Down Classification
GO Terms Level 1	GO Terms Level 2	No. of Protein	Protein IDs
Biological Process	metabolic process	38	Cluster-1252.43550_orf1 Cluster-1252.48703_orf1 Cluster-1252.45508_orf1 Cluster-1252.40636_orf1 Cluster-1252.29424_orf1 Cluster-1252.59847_orf1 Cluster-1252.22422_orf1 Cluster-1252.65002_orf1 Cluster-1252.37178_orf1 Cluster-1252.53963_orf1 Cluster-1252.43480_orf1 Cluster-1252.46941_orf1 Cluster-1252.47889_orf1 Cluster-1252.6254_orf1 Cluster-1252.32824_orf1 Cluster-1252.52317_orf1 Cluster-1252.737…
	cellular process	26	Cluster-1252.41041_orf1 Cluster-1252.44137_orf1 Cluster-1252.40357_orf1 Cluster-1252.48703_orf1 Cluster-1252.33230_orf1 Cluster-1252.35795_orf1 Cluster-1252.39482_orf1 Cluster-1252.45508_orf1 Cluster-1252.35865_orf1 Cluster-1252.29424_orf1 Cluster-1252.59847_orf1 Cluster-1252.22422_orf1 Cluster-1252.65002_orf1 Cluster-1252.37178_orf1 Cluster-1252.58144_orf1 Cluster-1252.43155_orf1 Cluster-1252.32…
	single-organism process	15	Cluster-1252.41041_orf1 Cluster-1252.52584_orf1 Cluster-1252.43480_orf1 Cluster-1252.46941_orf1 Cluster-1252.48703_orf1 Cluster-1252.43303_orf1 Cluster-1252.35795_orf1 Cluster-1252.39482_orf1 Cluster-1252.44318_orf1 Cluster-1252.40636_orf1 Cluster-1252.65002_orf1 Cluster-1252.52317_orf1 Cluster-1252.58144_orf1 Cluster-1252.57721_orf1 Cluster-1252.46506_orf1
	biological regulation	3	Cluster-1252.39482_orf1 Cluster-1252.47590_orf1 Cluster-1252.39892_orf1
	response to stimulus	2	Cluster-1252.45309_orf1 Cluster-1252.45540_orf1
	cellular component organization or biogenesis	2	Cluster-1252.29515_orf1 Cluster-1252.29424_orf1
	localization	1	Cluster-1252.39103_orf1
Cellular Component	cell	11	Cluster-1252.32795_orf1 Cluster-1252.44137_orf1 Cluster-1252.39892_orf1 Cluster-1252.33230_orf1 Cluster-1252.35865_orf1 Cluster-1252.25892_orf1 Cluster-1252.29424_orf1 Cluster-1252.6254_orf1 Cluster-1252.32824_orf1 Cluster-1252.52317_orf1 Cluster-1252.43155_orf1
	organelle	8	Cluster-1252.32795_orf1 Cluster-1252.44137_orf1 Cluster-1252.35865_orf1 Cluster-1252.25892_orf1 Cluster-1252.6254_orf1 Cluster-1252.32824_orf1 Cluster-1252.43155_orf1 Cluster-1252.33230_orf1
	macromolecular complex	7	Cluster-1252.32795_orf1 Cluster-1252.44137_orf1 Cluster-1252.25892_orf1 Cluster-1252.6254_orf1 Cluster-1252.32824_orf1 Cluster-1252.43155_orf1 Cluster-1252.33230_orf1
	membrane	1	Cluster-1252.39103_orf1
	supramolecular complex	1	Cluster-1252.35865_orf1
	extracellular region	1	Cluster-1252.29424_orf1
Molecular Function	catalytic activity	36	Cluster-1252.43550_orf1 Cluster-1252.43981_orf1 Cluster-1252.48703_orf1 Cluster-1252.45508_orf1 Cluster-1252.40636_orf1 Cluster-1252.29424_orf1 Cluster-1252.59847_orf1 Cluster-1252.22422_orf1 Cluster-1252.65002_orf1 Cluster-1252.53318_orf1 Cluster-1252.37178_orf1 Cluster-1252.53963_orf1 Cluster-1252.70053_orf1 Cluster-1252.43480_orf1 Cluster-1252.46941_orf1 Cluster-1252.5213_orf1 Cluster-1252.478…
	binding	23	Cluster-1252.43550_orf1 Cluster-1252.18576_orf1 Cluster-1252.47590_orf1 Cluster-1252.43981_orf1 Cluster-1252.48703_orf1 Cluster-1252.43303_orf1 Cluster-1252.43341_orf1 Cluster-1252.35865_orf1 Cluster-1252.65002_orf1 Cluster-1252.37178_orf1 Cluster-1252.57721_orf1 Cluster-1252.43183_orf1 Cluster-1252.44306_orf1 Cluster-1252.39892_orf1 Cluster-1252.39119_orf1 Cluster-1252.30763_orf1 Cluster-1252.49…
	structural molecule activity	8	Cluster-1252.32795_orf1 Cluster-1252.44137_orf1 Cluster-1252.35865_orf1 Cluster-1252.25892_orf1 Cluster-1252.6254_orf1 Cluster-1252.32824_orf1 Cluster-1252.43155_orf1 Cluster-1252.33230_orf1
	electron carrier activity	1	Cluster-1252.42912_orf1
	transporter activity	1	Cluster-1252.39103_orf1

## Sheet: all Classification
GO Terms Level 1	GO Terms Level 2	No. of Protein	Protein IDs
Biological Process	metabolic process	83	Cluster-1252.43550_orf1 Cluster-1252.24948_orf1 Cluster-1252.43141_orf2 Cluster-1252.47445_orf1 Cluster-1252.48703_orf1 Cluster-1252.45508_orf1 Cluster-1252.40636_orf1 Cluster-1252.29424_orf1 Cluster-1252.59847_orf1 Cluster-1252.22422_orf1 Cluster-1252.65002_orf1 Cluster-1252.37178_orf1 Cluster-1252.53650_orf1 Cluster-1252.31243_orf1 Cluster-1252.46941_orf1 Cluster-1252.44442_orf1 Cluster-1252.42…
	cellular process	50	Cluster-1252.25777_orf1 Cluster-1252.46907_orf1 Cluster-1252.48703_orf1 Cluster-1252.43152_orf1 Cluster-1252.45508_orf1 Cluster-1252.29424_orf1 Cluster-1252.59847_orf1 Cluster-1252.22422_orf1 Cluster-1252.65002_orf1 Cluster-1252.37178_orf1 Cluster-1252.53650_orf1 Cluster-1252.31243_orf1 Cluster-1252.43961_orf1 Cluster-1252.32866_orf1 Cluster-1252.46941_orf1 Cluster-1252.44442_orf1 Cluster-1252.42…
	single-organism process	45	Cluster-1252.25777_orf1 Cluster-1252.43141_orf2 Cluster-1252.46907_orf1 Cluster-1252.47445_orf1 Cluster-1252.48703_orf1 Cluster-1252.43152_orf1 Cluster-1252.40636_orf1 Cluster-1252.65002_orf1 Cluster-1252.39652_orf1 Cluster-1252.53650_orf1 Cluster-1252.43480_orf1 Cluster-1252.31243_orf1 Cluster-1252.32866_orf1 Cluster-1252.46941_orf1 Cluster-1252.44442_orf1 Cluster-1252.41945_orf1 Cluster-1252.42…
	response to stimulus	12	Cluster-1252.59078_orf1 Cluster-1252.45309_orf1 Cluster-1252.25777_orf1 Cluster-1252.46911_orf1 Cluster-1252.53650_orf1 Cluster-1252.45146_orf1 Cluster-1252.32866_orf1 Cluster-1252.42092_orf1 Cluster-1252.41958_orf1 Cluster-1252.64317_orf1 Cluster-1252.45540_orf1 Cluster-1252.44740_orf1
	localization	10	Cluster-12407.0_orf1 Cluster-1252.40421_orf1 Cluster-1252.39103_orf1 Cluster-1252.43961_orf1 Cluster-1252.45456_orf1 Cluster-1252.45164_orf1 Cluster-1252.45983_orf1 Cluster-1252.42520_orf1 Cluster-18235.0_orf1 Cluster-1252.36382_orf1
	biological regulation	7	Cluster-1252.45983_orf1 Cluster-1252.25777_orf1 Cluster-1252.39482_orf1 Cluster-1252.42467_orf1 Cluster-1252.47590_orf1 Cluster-1252.39892_orf1 Cluster-1252.31243_orf1
	cellular component organization or biogenesis	4	Cluster-1252.29515_orf1 Cluster-1252.46828_orf1 Cluster-1252.29424_orf1 Cluster-1252.43961_orf1
	other	4	Cluster-1252.25777_orf1 Cluster-1252.59078_orf1 Cluster-1252.36163_orf1 Cluster-1252.39652_orf1
Cellular Component	cell	18	Cluster-1252.44137_orf1 Cluster-1252.33230_orf1 Cluster-1252.32875_orf1 Cluster-1252.35865_orf1 Cluster-1252.29424_orf1 Cluster-1252.43155_orf1 Cluster-1252.45835_orf1 Cluster-1252.32795_orf1 Cluster-1252.43961_orf1 Cluster-1252.48706_orf1 Cluster-1252.39892_orf1 Cluster-1252.44530_orf1 Cluster-1252.25892_orf1 Cluster-1252.46828_orf1 Cluster-1252.52317_orf1 Cluster-1252.32824_orf1 Cluster-1252.62…
	macromolecular complex	12	Cluster-1252.32795_orf1 Cluster-1252.45835_orf1 Cluster-1252.44137_orf1 Cluster-1252.43961_orf1 Cluster-1252.33230_orf1 Cluster-1252.44530_orf1 Cluster-1252.25892_orf1 Cluster-1252.46828_orf1 Cluster-1252.32824_orf1 Cluster-1252.6254_orf1 Cluster-1252.50887_orf1 Cluster-1252.43155_orf1
	organelle	10	Cluster-1252.32795_orf1 Cluster-1252.45835_orf1 Cluster-1252.44137_orf1 Cluster-1252.33230_orf1 Cluster-1252.35865_orf1 Cluster-1252.25892_orf1 Cluster-1252.46828_orf1 Cluster-1252.32824_orf1 Cluster-1252.6254_orf1 Cluster-1252.43155_orf1
	membrane	7	Cluster-1252.45983_orf1 Cluster-1252.40421_orf1 Cluster-1252.39103_orf1 Cluster-1252.42520_orf1 Cluster-1252.50887_orf1 Cluster-20830.1_orf2 Cluster-1252.44530_orf1
	extracellular region	3	Cluster-1252.36163_orf1 Cluster-1252.29424_orf1 Cluster-1252.44600_orf1
	supramolecular complex	1	Cluster-1252.35865_orf1
Molecular Function	catalytic activity	94	Cluster-1252.43550_orf1 Cluster-1252.24948_orf1 Cluster-1252.43141_orf2 Cluster-1252.47445_orf1 Cluster-1252.43981_orf1 Cluster-1252.48703_orf1 Cluster-1252.45508_orf1 Cluster-1252.40636_orf1 Cluster-1252.29424_orf1 Cluster-1252.59847_orf1 Cluster-1252.22422_orf1 Cluster-1252.65002_orf1 Cluster-1252.53318_orf1 Cluster-1252.37178_orf1 Cluster-1252.12857_orf1 Cluster-1252.53650_orf1 Cluster-1252.31…
	binding	62	Cluster-1252.25777_orf1 Cluster-1252.43550_orf1 Cluster-1252.18576_orf1 Cluster-1252.43141_orf2 Cluster-1252.42533_orf1 Cluster-1252.47445_orf1 Cluster-1252.43981_orf1 Cluster-1252.43594_orf1 Cluster-1252.48703_orf1 Cluster-1252.45456_orf1 Cluster-1252.43152_orf1 Cluster-1252.65002_orf1 Cluster-1252.37178_orf1 Cluster-1252.38867_orf1 Cluster-1252.38004_orf2 Cluster-1252.43183_orf1 Cluster-1252.33…
	structural molecule activity	8	Cluster-1252.32795_orf1 Cluster-1252.44137_orf1 Cluster-1252.35865_orf1 Cluster-1252.25892_orf1 Cluster-1252.6254_orf1 Cluster-1252.32824_orf1 Cluster-1252.43155_orf1 Cluster-1252.33230_orf1
	antioxidant activity	5	Cluster-1252.64317_orf1 Cluster-1252.53650_orf1 Cluster-1252.32866_orf1 Cluster-1252.44740_orf1 Cluster-1252.44442_orf1
	transporter activity	5	Cluster-1252.45983_orf1 Cluster-1252.40421_orf1 Cluster-1252.39103_orf1 Cluster-1252.42520_orf1 Cluster-1252.43725_orf1
	electron carrier activity	3	Cluster-1252.42912_orf1 Cluster-1252.42963_orf1 Cluster-1252.42960_orf1
	molecular function regulator	2	Cluster-1252.44600_orf1 Cluster-1252.47057_orf1
