# Supplementary material for: Comparative Transcriptome Combined with Proteome Analyses Revealed Key Factors Involved in Alfalfa (Medicago sativa) Response to Waterlogging Stress
Source: Int J Mol Sci. 2019 Mar 18;20(6):1359. doi: 10.3390/ijms20061359 (PMC6471898; doi:10.3390/ijms20061359)
Supplement: Supplementary file 1 [file ijms-20-01359-s001.zip › Supplement/Supplementary File 5.xls]

## Sheet: Up Classification
GO Terms Level 1	GO Terms Level 2	No. of Protein	Protein IDs
Biological Process	metabolic process	39	Cluster-1252.32326_orf1 Cluster-1252.24948_orf1 Cluster-1252.43141_orf2 Cluster-1252.46907_orf1 Cluster-1252.49800_orf1 Cluster-1252.32933_orf1 Cluster-1252.42169_orf1 Cluster-1252.44444_orf1 Cluster-1252.48778_orf1 Cluster-1252.46517_orf1 Cluster-1252.53650_orf1 Cluster-1252.42962_orf1 Cluster-1252.26945_orf1 Cluster-1252.42601_orf1 Cluster-1252.44051_orf1 Cluster-1252.77817_orf1 Cluster-1252.53…
	single-organism process	27	Cluster-12407.0_orf1 Cluster-1252.53143_orf1 Cluster-1252.43141_orf2 Cluster-1252.46907_orf1 Cluster-1252.56055_orf1 Cluster-1252.41742_orf1 Cluster-1252.32933_orf1 Cluster-1252.42169_orf1 Cluster-1252.50373_orf1 Cluster-1252.64317_orf1 Cluster-1252.62029_orf1 Cluster-1252.50314_orf1 Cluster-1252.44740_orf1 Cluster-1252.46517_orf1 Cluster-1252.46922_orf1 Cluster-1252.39652_orf1 Cluster-1252.53650…
	cellular process	17	Cluster-1252.53143_orf1 Cluster-1252.46907_orf1 Cluster-1252.42169_orf1 Cluster-1252.50373_orf1 Cluster-1252.62029_orf1 Cluster-1252.44740_orf1 Cluster-1252.44451_orf1 Cluster-1252.53650_orf1 Cluster-1252.48706_orf1 Cluster-1252.46512_orf1 Cluster-1252.43038_orf2 Cluster-1252.42601_orf1 Cluster-1252.53985_orf1 Cluster-1252.46828_orf1 Cluster-1252.44051_orf1 Cluster-1252.50887_orf1 Cluster-1252.77…
	localization	9	Cluster-12407.0_orf1 Cluster-1252.46250_orf1 Cluster-1252.40421_orf1 Cluster-1252.51960_orf1 Cluster-1252.41742_orf1 Cluster-1252.45456_orf1 Cluster-1252.45983_orf1 Cluster-1252.42520_orf1 Cluster-18235.0_orf1
	response to stimulus	6	Cluster-1252.46911_orf1 Cluster-1252.50373_orf1 Cluster-1252.64317_orf1 Cluster-1252.53650_orf1 Cluster-1252.42092_orf1 Cluster-1252.44740_orf1
	cellular component organization or biogenesis	2	Cluster-1252.46828_orf1 Cluster-1252.53985_orf1
	biological regulation	2	Cluster-1252.45983_orf1 Cluster-1252.43038_orf2
	other	2	Cluster-1252.36163_orf1 Cluster-1252.39652_orf1
Cellular Component	cell	8	Cluster-1252.45835_orf1 Cluster-1252.32875_orf1 Cluster-1252.46828_orf1 Cluster-1252.53985_orf1 Cluster-1252.48706_orf1 Cluster-1252.41742_orf1 Cluster-1252.40994_orf1 Cluster-1252.50887_orf1
	membrane	6	Cluster-1252.45983_orf1 Cluster-1252.46250_orf1 Cluster-1252.40421_orf1 Cluster-1252.42520_orf1 Cluster-1252.41742_orf1 Cluster-1252.50887_orf1
	macromolecular complex	6	Cluster-1252.45835_orf1 Cluster-1252.46828_orf1 Cluster-1252.53985_orf1 Cluster-1252.41742_orf1 Cluster-1252.40994_orf1 Cluster-1252.50887_orf1
	organelle	5	Cluster-1252.45835_orf1 Cluster-1252.46828_orf1 Cluster-1252.53985_orf1 Cluster-1252.41742_orf1 Cluster-1252.40994_orf1
	extracellular region	2	Cluster-1252.36163_orf1 Cluster-1252.44600_orf1
Molecular Function	catalytic activity	52	Cluster-1252.32326_orf1 Cluster-1252.24948_orf1 Cluster-1252.43141_orf2 Cluster-1252.46907_orf1 Cluster-1252.49800_orf1 Cluster-1252.41742_orf1 Cluster-1252.32933_orf1 Cluster-1252.32875_orf1 Cluster-1252.42169_orf1 Cluster-1252.44444_orf1 Cluster-1252.48778_orf1 Cluster-1252.46517_orf1 Cluster-1252.33343_orf1 Cluster-1252.53650_orf1 Cluster-1252.52881_orf1 Cluster-1252.42962_orf1 Cluster-1252.43…
	binding	35	Cluster-1252.43141_orf2 Cluster-1252.49800_orf1 Cluster-1252.40994_orf1 Cluster-1252.43594_orf1 Cluster-1252.45456_orf1 Cluster-1252.48479_orf1 Cluster-1252.32933_orf1 Cluster-1252.46517_orf1 Cluster-1252.38004_orf2 Cluster-1252.36198_orf1 Cluster-1252.33343_orf1 Cluster-1252.53650_orf1 Cluster-1252.51960_orf1 Cluster-1252.26945_orf1 Cluster-1252.42601_orf1 Cluster-1252.46828_orf1 Cluster-1252.53…
	transporter activity	5	Cluster-1252.45983_orf1 Cluster-1252.46250_orf1 Cluster-1252.40421_orf1 Cluster-1252.42520_orf1 Cluster-1252.41742_orf1
	antioxidant activity	4	Cluster-1252.50373_orf1 Cluster-1252.64317_orf1 Cluster-1252.53650_orf1 Cluster-1252.44740_orf1
	molecular function regulator	2	Cluster-1252.44600_orf1 Cluster-1252.47057_orf1
	electron carrier activity	1	Cluster-1252.42960_orf1

## Sheet: Down Classification
GO Terms Level 1	GO Terms Level 2	No. of Protein	Protein IDs
Biological Process	metabolic process	46	Cluster-1252.43550_orf1 Cluster-12813.0_orf1 Cluster-1252.48703_orf1 Cluster-1252.42772_orf1 Cluster-1252.45508_orf1 Cluster-1252.40636_orf1 Cluster-1252.43489_orf1 Cluster-1252.59847_orf1 Cluster-1252.22422_orf1 Cluster-1252.65002_orf1 Cluster-1252.37178_orf1 Cluster-1252.4910_orf1 Cluster-1252.43480_orf1 Cluster-1252.42820_orf1 Cluster-1252.46941_orf1 Cluster-1252.39805_orf1 Cluster-1252.43934_…
	cellular process	40	Cluster-1252.46854_orf1 Cluster-1252.48703_orf1 Cluster-1252.42772_orf1 Cluster-1252.45508_orf1 Cluster-1252.43489_orf1 Cluster-1252.59847_orf1 Cluster-1252.22422_orf1 Cluster-1252.65002_orf1 Cluster-1252.37178_orf1 Cluster-1252.42820_orf1 Cluster-1252.46941_orf1 Cluster-1252.39805_orf1 Cluster-1252.46506_orf1 Cluster-1252.41041_orf1 Cluster-1252.40357_orf1 Cluster-1252.39300_orf1 Cluster-1252.43…
	single-organism process	29	Cluster-1252.41041_orf1 Cluster-12813.0_orf1 Cluster-1252.39300_orf1 Cluster-1252.48703_orf1 Cluster-1252.42772_orf1 Cluster-1252.43187_orf1 Cluster-1252.43303_orf1 Cluster-1252.46447_orf1 Cluster-1252.35795_orf1 Cluster-1252.39482_orf1 Cluster-1252.45201_orf2 Cluster-1252.40636_orf1 Cluster-1252.43489_orf1 Cluster-1252.65002_orf1 Cluster-1252.34810_orf1 Cluster-1252.58144_orf1 Cluster-1252.42544…
	response to stimulus	3	Cluster-1252.45309_orf1 Cluster-1252.45540_orf1 Cluster-1252.43187_orf1
	cellular component organization or biogenesis	3	Cluster-1252.29515_orf1 Cluster-1252.45264_orf1 Cluster-1252.35636_orf1
	biological regulation	3	Cluster-1252.39482_orf1 Cluster-1252.47590_orf1 Cluster-1252.39892_orf1
	other	1	Cluster-1252.44146_orf1
Cellular Component	cell	11	Cluster-1252.46854_orf1 Cluster-1252.39892_orf1 Cluster-1252.42820_orf1 Cluster-1252.39805_orf1 Cluster-1252.35865_orf1 Cluster-1252.45264_orf1 Cluster-1252.42669_orf1 Cluster-1252.38140_orf1 Cluster-1252.43155_orf1 Cluster-1252.40630_orf1 Cluster-1252.51383_orf1
	organelle	8	Cluster-1252.46854_orf1 Cluster-1252.42820_orf1 Cluster-1252.35865_orf1 Cluster-1252.42669_orf1 Cluster-1252.38140_orf1 Cluster-1252.43155_orf1 Cluster-1252.40630_orf1 Cluster-1252.51383_orf1
	macromolecular complex	5	Cluster-1252.42820_orf1 Cluster-1252.42669_orf1 Cluster-1252.38140_orf1 Cluster-1252.43155_orf1 Cluster-1252.51383_orf1
	supramolecular complex	3	Cluster-1252.46854_orf1 Cluster-1252.35865_orf1 Cluster-1252.40630_orf1
Molecular Function	catalytic activity	44	Cluster-1252.43550_orf1 Cluster-1252.46854_orf1 Cluster-1252.50263_orf1 Cluster-1252.48703_orf1 Cluster-1252.45508_orf1 Cluster-1252.40636_orf1 Cluster-1252.43489_orf1 Cluster-1252.59847_orf1 Cluster-1252.47724_orf1 Cluster-1252.22422_orf1 Cluster-1252.65002_orf1 Cluster-1252.37178_orf1 Cluster-1252.70053_orf1 Cluster-1252.4910_orf1 Cluster-1252.43480_orf1 Cluster-1252.46941_orf1 Cluster-1252.398…
	binding	31	Cluster-1252.43550_orf1 Cluster-1252.46854_orf1 Cluster-1252.18576_orf1 Cluster-1252.47590_orf1 Cluster-1252.39300_orf1 Cluster-1252.28130_orf1 Cluster-1252.48703_orf1 Cluster-1252.43303_orf1 Cluster-1252.35865_orf1 Cluster-1252.45201_orf2 Cluster-1252.65002_orf1 Cluster-1252.34810_orf1 Cluster-1252.37178_orf1 Cluster-1252.43183_orf1 Cluster-1252.44306_orf1 Cluster-1252.31982_orf1 Cluster-1252.39…
	structural molecule activity	8	Cluster-1252.46854_orf1 Cluster-1252.42820_orf1 Cluster-1252.35865_orf1 Cluster-1252.42669_orf1 Cluster-1252.38140_orf1 Cluster-1252.43155_orf1 Cluster-1252.40630_orf1 Cluster-1252.51383_orf1
	electron carrier activity	2	Cluster-1252.42912_orf1 Cluster-1252.28130_orf1
	antioxidant activity	1	Cluster-1252.38137_orf1
	molecular function regulator	1	Cluster-1252.45264_orf1

## Sheet: all Classification
GO Terms Level 1	GO Terms Level 2	No. of Protein	Protein IDs
Biological Process	metabolic process	85	Cluster-1252.32326_orf1 Cluster-1252.43550_orf1 Cluster-12813.0_orf1 Cluster-1252.24948_orf1 Cluster-1252.43141_orf2 Cluster-1252.49800_orf1 Cluster-1252.48703_orf1 Cluster-1252.32933_orf1 Cluster-1252.42169_orf1 Cluster-1252.45508_orf1 Cluster-1252.40636_orf1 Cluster-1252.59847_orf1 Cluster-1252.22422_orf1 Cluster-1252.65002_orf1 Cluster-1252.37178_orf1 Cluster-1252.46517_orf1 Cluster-1252.53650…
	cellular process	57	Cluster-1252.46854_orf1 Cluster-1252.46907_orf1 Cluster-1252.48703_orf1 Cluster-1252.42772_orf1 Cluster-1252.42169_orf1 Cluster-1252.45508_orf1 Cluster-1252.43489_orf1 Cluster-1252.59847_orf1 Cluster-1252.22422_orf1 Cluster-1252.65002_orf1 Cluster-1252.37178_orf1 Cluster-1252.53650_orf1 Cluster-1252.42820_orf1 Cluster-1252.46941_orf1 Cluster-1252.39805_orf1 Cluster-1252.42601_orf1 Cluster-1252.46…
	single-organism process	56	Cluster-12813.0_orf1 Cluster-1252.43141_orf2 Cluster-1252.46907_orf1 Cluster-1252.41742_orf1 Cluster-1252.48703_orf1 Cluster-1252.42772_orf1 Cluster-1252.32933_orf1 Cluster-1252.42169_orf1 Cluster-1252.40636_orf1 Cluster-1252.43489_orf1 Cluster-1252.65002_orf1 Cluster-1252.46517_orf1 Cluster-1252.39652_orf1 Cluster-1252.53650_orf1 Cluster-1252.4910_orf1 Cluster-1252.51960_orf1 Cluster-1252.43480_…
	localization	10	Cluster-12407.0_orf1 Cluster-1252.46250_orf1 Cluster-1252.40421_orf1 Cluster-1252.44146_orf1 Cluster-1252.51960_orf1 Cluster-1252.41742_orf1 Cluster-1252.45456_orf1 Cluster-1252.45983_orf1 Cluster-1252.42520_orf1 Cluster-18235.0_orf1
	response to stimulus	9	Cluster-1252.45309_orf1 Cluster-1252.46911_orf1 Cluster-1252.53650_orf1 Cluster-1252.42092_orf1 Cluster-1252.43187_orf1 Cluster-1252.50373_orf1 Cluster-1252.64317_orf1 Cluster-1252.45540_orf1 Cluster-1252.44740_orf1
	cellular component organization or biogenesis	5	Cluster-1252.29515_orf1 Cluster-1252.45264_orf1 Cluster-1252.46828_orf1 Cluster-1252.53985_orf1 Cluster-1252.35636_orf1
	biological regulation	5	Cluster-1252.45983_orf1 Cluster-1252.43038_orf2 Cluster-1252.39482_orf1 Cluster-1252.47590_orf1 Cluster-1252.39892_orf1
	other	2	Cluster-1252.36163_orf1 Cluster-1252.39652_orf1
Cellular Component	cell	19	Cluster-1252.46854_orf1 Cluster-1252.41742_orf1 Cluster-1252.40994_orf1 Cluster-1252.32875_orf1 Cluster-1252.35865_orf1 Cluster-1252.38140_orf1 Cluster-1252.43155_orf1 Cluster-1252.51383_orf1 Cluster-1252.45835_orf1 Cluster-1252.42820_orf1 Cluster-1252.48706_orf1 Cluster-1252.39892_orf1 Cluster-1252.39805_orf1 Cluster-1252.45264_orf1 Cluster-1252.53985_orf1 Cluster-1252.46828_orf1 Cluster-1252.42…
	organelle	13	Cluster-1252.45835_orf1 Cluster-1252.46854_orf1 Cluster-1252.42820_orf1 Cluster-1252.41742_orf1 Cluster-1252.40994_orf1 Cluster-1252.35865_orf1 Cluster-1252.46828_orf1 Cluster-1252.53985_orf1 Cluster-1252.42669_orf1 Cluster-1252.38140_orf1 Cluster-1252.43155_orf1 Cluster-1252.51383_orf1 Cluster-1252.40630_orf1
	macromolecular complex	11	Cluster-1252.45835_orf1 Cluster-1252.42820_orf1 Cluster-1252.41742_orf1 Cluster-1252.40994_orf1 Cluster-1252.46828_orf1 Cluster-1252.53985_orf1 Cluster-1252.42669_orf1 Cluster-1252.38140_orf1 Cluster-1252.50887_orf1 Cluster-1252.43155_orf1 Cluster-1252.51383_orf1
	membrane	6	Cluster-1252.45983_orf1 Cluster-1252.46250_orf1 Cluster-1252.40421_orf1 Cluster-1252.42520_orf1 Cluster-1252.41742_orf1 Cluster-1252.50887_orf1
	supramolecular complex	3	Cluster-1252.46854_orf1 Cluster-1252.35865_orf1 Cluster-1252.40630_orf1
	extracellular region	2	Cluster-1252.36163_orf1 Cluster-1252.44600_orf1
Molecular Function	catalytic activity	96	Cluster-1252.32326_orf1 Cluster-1252.43550_orf1 Cluster-1252.24948_orf1 Cluster-1252.43141_orf2 Cluster-1252.49800_orf1 Cluster-1252.41742_orf1 Cluster-1252.48703_orf1 Cluster-1252.32933_orf1 Cluster-1252.42169_orf1 Cluster-1252.45508_orf1 Cluster-1252.40636_orf1 Cluster-1252.59847_orf1 Cluster-1252.22422_orf1 Cluster-1252.65002_orf1 Cluster-1252.37178_orf1 Cluster-1252.46517_orf1 Cluster-1252.53…
	binding	66	Cluster-1252.43550_orf1 Cluster-1252.43141_orf2 Cluster-1252.49800_orf1 Cluster-1252.28130_orf1 Cluster-1252.48703_orf1 Cluster-1252.48479_orf1 Cluster-1252.32933_orf1 Cluster-1252.65002_orf1 Cluster-1252.37178_orf1 Cluster-1252.46517_orf1 Cluster-1252.38004_orf2 Cluster-1252.43183_orf1 Cluster-1252.53650_orf1 Cluster-1252.51960_orf1 Cluster-1252.42820_orf1 Cluster-1252.42601_orf1 Cluster-1252.46…
	structural molecule activity	8	Cluster-1252.46854_orf1 Cluster-1252.42820_orf1 Cluster-1252.35865_orf1 Cluster-1252.42669_orf1 Cluster-1252.38140_orf1 Cluster-1252.43155_orf1 Cluster-1252.40630_orf1 Cluster-1252.51383_orf1
	antioxidant activity	5	Cluster-1252.50373_orf1 Cluster-1252.38137_orf1 Cluster-1252.64317_orf1 Cluster-1252.53650_orf1 Cluster-1252.44740_orf1
	transporter activity	5	Cluster-1252.45983_orf1 Cluster-1252.46250_orf1 Cluster-1252.40421_orf1 Cluster-1252.42520_orf1 Cluster-1252.41742_orf1
	electron carrier activity	3	Cluster-1252.42912_orf1 Cluster-1252.28130_orf1 Cluster-1252.42960_orf1
	molecular function regulator	3	Cluster-1252.45264_orf1 Cluster-1252.44600_orf1 Cluster-1252.47057_orf1
