# Supplementary material for: Comparative Transcriptome Combined with Proteome Analyses Revealed Key Factors Involved in Alfalfa (Medicago sativa) Response to Waterlogging Stress
Source: Int J Mol Sci. 2019 Mar 18;20(6):1359. doi: 10.3390/ijms20061359 (PMC6471898; doi:10.3390/ijms20061359)
Supplement: Supplementary file 1 [file ijms-20-01359-s001.zip › Supplement/Supplementary File 6.xls]

## Sheet: primers
Protein accession	Gene ID	Target gene	Proteomic-transcriptomic expression type	Forward primer	Reverse primer
Cluster-1252.25469_orf1	Cluster-1252.25469	GST, Glutathione S-transferase	up-up	5' CTTGCCTTCTGATCCTTA 3'	5' CCAATCTCATCTCCACCA 3'
Cluster-1252.33343_orf1	Cluster-1252.33343	OAT, Ornithine aminotransferase	up-up	5' ATCCAGAGGGAAACAAAT 3'	5' ACACCTTCAGCACCAGTA 3'
Cluster-1252.43303_orf1	Cluster-1252.43303	NIR, Ferredoxin--nitrite reductase	down-down	5' TATGGCAAAGACGGATGT 3'	5' TTGGCAAGTTTGTAATGG 3'
Cluster-1252.43480_orf1	Cluster-1252.43480	Pchlide, Protochlorophyllide reductase	down-down	5' TGTTTAGGGAGCACATTC 3'	5' CACTTGCCTCTTGGGATA 3'
Cluster-1252.43664_orf1	Cluster-1252.43664	CCR, Cinnamoyl-CoA reductase	up-up	5' ATTAACCCTGGTACAGCA 3'	5' AGTATCCGTCGGTATCTTT 3'
Cluster-1252.44318_orf1	Cluster-1252.44318	NIA, Nitrate reductase	down-down	5' TCAGAACCACCACTCCCA 3'	5' TGTTTGAATCCCACATCGT 3'
Cluster-1252.48706_orf1	Cluster-1252.48706	P5CS, Delta-1-pyrroline-5-carboxylate synthase	up-up	5' ACCCTGAAGCCTGAGAAG 3'	5' AGGACACCCAAAGGACAT 3'
Cluster-1252.50314_orf1	Cluster-1252.50314	ACO, 1-aminocyclopropane-1-carboxylate oxidase	up-up	5' CTGACCTCACTCCACGAT 3'	5' TACGGTACACCTTCTTCCTC 3'
Cluster-1252.65950_orf1	Cluster-1252.65950	RFS, Galactinol--sucrose galactosyltransferase	up-up	5' TTTGCTCCTATTGGTTTG 3'	5' TTTCACCAGCACCTCTAA 3'

## Sheet: qPCR
Protein accession	Gene ID	Protein description	Proteomic			Transcriptomic			qPCR
			Log2 M12W/M12CK	Log2 M25W/M25CK	Regulation	Log2 M12_W/M12_CK	Log2 M25W/M25CK	Regulation	Log2 M12_W/M12_CK	Log2 M25W/M25CK	Regulation
Cluster-1252.25469_orf1	Cluster-1252.25469	GST, Glutathione S-transferase	1.09828	1.3454	Up	2.0505	1.7162	Up	2.354	2.131	Up
Cluster-1252.33343_orf1	Cluster-1252.33343	OAT, Ornithine aminotransferase	0.587845	0.858379	Up	1.4006	2.6159	Up	1.142	1.745	Up
Cluster-1252.43303_orf1	Cluster-1252.43303	NIR, Ferredoxin--nitrite reductase	-1.24127	-1.05289	Down	-2.8277	-1.6604	Down	-2.453	-2.145	Down
Cluster-1252.43480_orf1	Cluster-1252.43480	Pchlide, Protochlorophyllide reductase	-0.632629	-0.99137	Down	-1.0364	-1.7186	Down	-1.542	-2.016	Down
Cluster-1252.43664_orf1	Cluster-1252.43664	CCR, Cinnamoyl-CoA reductase	1.47249	1.52857	Up	1.4878	1.0253	Up	1.745	1.643	Up
Cluster-1252.44318_orf1	Cluster-1252.44318	NIA, Nitrate reductase	-0.682696	-0.803393	Down	-2.0582	-1.7715	Down	-1.355	-1.253	Down
Cluster-1252.48706_orf1	Cluster-1252.48706	P5CS, Delta-1-pyrroline-5-carboxylate synthase	1.4678	1.47041	Up	4.8411	6.2581	Up	3.523	4.542	Up
Cluster-1252.50314_orf1	Cluster-1252.50314	ACO, 1-aminocyclopropane-1-carboxylate oxidase	1.07587	1.44784	Up	2.6988	3.2213	Up	2.563	2.864	Up
Cluster-1252.65950_orf1	Cluster-1252.65950	RFS, Galactinol--sucrose galactosyltransferase	0.874994	0.790772	Up	2.8804	2.7024	Up	3.541	3.145	Up
