# Supplementary material for: Comparative Transcriptome Combined with Proteome Analyses Revealed Key Factors Involved in Alfalfa (Medicago sativa) Response to Waterlogging Stress
Source: Int J Mol Sci. 2019 Mar 18;20(6):1359. doi: 10.3390/ijms20061359 (PMC6471898; doi:10.3390/ijms20061359)
Supplement: Supplementary file 1 [file ijms-20-01359-s001.zip › Supplement/Supplementary File 7.xls]

## Sheet: Sheet1
Gene_id	M12_W_readcount	M12_CK_readcount	log2.Fold_change.	p.value	q.value.Storey.et.al..2003.	Gene Length	NR GI	NR ID	NR Score	NR Evalue	NR Description	NT GI	NT ID	NT Score	NT Evalue	NT Description	KO ID	KO Name	KO Description	Http Link	Swissprot ID	Swissprot Score	Swissprot Evalue	Swissprot Description	PFAM ID	PFAM description	Gene Ontology Biological Pathway	BP Description	Gene Ontology Molecular Function	MF Description	Gene Ontology Cellular Component	CC Description	KOG ID	KOG Description
M12_WvsM12_CK.DEG_up_annot
Cluster-1252.47030	47.964	5.72997	3.0654	4.4e-10	7.26e-08	957	357505815	XP_003623196.1	925	1e-97	Glutathione S-transferase [Medicago truncatula]>gi|355498211|gb|AES79414.1| glutathione S-transferase, amino-terminal domain protein [Medicago truncatula]	357505814	XM_003623148.1	610	0	Medicago truncatula Glutathione S-transferase (MTR_7g065600) mRNA, complete cds	K00799	GST, gst	glutathione S-transferase	http://www.genome.jp/dbget-bin/www_bget?ko:K00799	P32110	722	4.9e-75	Probable glutathione S-transferase OS=Glycine max GN=HSP26-A PE=2 SV=1	PF13409//PF02798//PF13417	Glutathione S-transferase, N-terminal domain//Glutathione S-transferase, N-terminal domain//Glutathione S-transferase, N-terminal domain	--	--	GO:0005515//GO:0016740	protein binding//transferase activity	--	--	--	--
Cluster-1252.25469	224.585	54.2163	2.0505	1.57e-27	8.35e-25	1020	357505813	XP_003623195.1	1127	4e-121	Glutathione S-transferase GST [Medicago truncatula]>gi|355498210|gb|AES79413.1| glutathione S-transferase [Medicago truncatula]>gi|388500904|gb|AFK38518.1| unknown [Medicago truncatula]	357505812	XM_003623147.1	701	0	Medicago truncatula Glutathione S-transferase GST (MTR_7g065590) mRNA, complete cds	K00799	GST, gst	glutathione S-transferase	http://www.genome.jp/dbget-bin/www_bget?ko:K00799	P32110	854	2.6e-90	Probable glutathione S-transferase OS=Glycine max GN=HSP26-A PE=2 SV=1	PF02798//PF13409//PF13417	Glutathione S-transferase, N-terminal domain//Glutathione S-transferase, N-terminal domain//Glutathione S-transferase, N-terminal domain	--	--	GO:0016740//GO:0005515	transferase activity//protein binding	--	--	--	--
Cluster-1252.14007	39.2404	10.278	1.9328	1.19e-05	0.00095367	1287	357442733	XP_003591644.1	1145	4.2e-123	hypothetical protein MTR_1g090150 [Medicago truncatula]>gi|92882358|gb|ABE86689.1| Glutathione S-transferase, C-terminal; Thioredoxin-like fold [Medicago truncatula]>gi|355480692|gb|AES61895.1| glutathione S-transferase, amino-terminal domain protein [Medicago truncatula]	357442732	XM_003591596.1	650	0	Medicago truncatula hypothetical protein (MTR_1g090150) mRNA, complete cds	K00799	GST, gst	glutathione S-transferase	http://www.genome.jp/dbget-bin/www_bget?ko:K00799	P32110	540	8.3e-54	Probable glutathione S-transferase OS=Glycine max GN=HSP26-A PE=2 SV=1	PF13417//PF13409//PF02798	Glutathione S-transferase, N-terminal domain//Glutathione S-transferase, N-terminal domain//Glutathione S-transferase, N-terminal domain	--	--	GO:0016740//GO:0005515	transferase activity//protein binding	--	--	--	--
Cluster-1252.46472	167.74	46.3998	1.854	1.18e-18	3.98e-16	1140	217071288	ACJ84004.1	1062	1.6e-113	unknown [Medicago truncatula]>gi|388519695|gb|AFK47909.1| unknown [Medicago truncatula]>gi|657398857|gb|KEH38378.1| glutathione S-transferase, amino-terminal domain protein [Medicago truncatula]	388519694	BT148115.1	707	0	Medicago truncatula clone JCVI-FLMt-11K18 unknown mRNA	K00799	GST, gst	glutathione S-transferase	http://www.genome.jp/dbget-bin/www_bget?ko:K00799	P46417	894	6.6e-95	Glutathione S-transferase 3 OS=Glycine max GN=GST3 PE=1 SV=1	PF13409//PF13417//PF02798	Glutathione S-transferase, N-terminal domain//Glutathione S-transferase, N-terminal domain//Glutathione S-transferase, N-terminal domain	--	--	GO:0005515	protein binding	--	--	--	--
Cluster-1252.56871	164.07	48.768	1.7503	4.59e-17	1.38e-14	1141	357442717	XP_003591636.1	1144	4.8e-123	Glutathione S-transferase N-terminal domain containing protein [Medicago truncatula]	357442716	XM_003591588.1	789	0	Medicago truncatula Glutathione S-transferase N-terminal domain containing protein (MTR_1g090060) mRNA, complete cds	K00799	GST, gst	glutathione S-transferase	http://www.genome.jp/dbget-bin/www_bget?ko:K00799	Q03664	540	7.4e-54	Probable glutathione S-transferase OS=Nicotiana tabacum PE=2 SV=1	PF13409//PF02798//PF13417	Glutathione S-transferase, N-terminal domain//Glutathione S-transferase, N-terminal domain//Glutathione S-transferase, N-terminal domain	--	--	GO:0005515	protein binding	--	--	--	--
Cluster-1252.42144	991.395	368.731	1.4269	6.13e-72	1.34e-68	1659	657375833	AET04999.2	1052	3.3e-112	phospholipid hydroperoxide glutathione peroxidase [Medicago truncatula]	401716807	JX262281.1	864	0	Medicago sativa glutathione peroxidase (GPX) mRNA, partial cds	K00432	E1.11.1.9	glutathione peroxidase	http://www.genome.jp/dbget-bin/www_bget?ko:K00432	O48646	732	5.8e-76	Probable phospholipid hydroperoxide glutathione peroxidase 6, mitochondrial OS=Arabidopsis thaliana GN=GPX6 PE=2 SV=2	PF08534//PF00578//PF00087//PF00255	Redoxin//AhpC/TSA family//Snake toxin//Glutathione peroxidase	GO:0006749//GO:0006804//GO:0055114//GO:0009405//GO:0006979	glutathione metabolic process//obsolete peroxidase reaction//oxidation-reduction process//pathogenesis//response to oxidative stress	GO:0004602//GO:0016491//GO:0016209	glutathione peroxidase activity//oxidoreductase activity//antioxidant activity	GO:0005576	extracellular region	--	--
Cluster-1252.39010	195.783	91.1835	1.1024	4.36e-11	7.97e-09	1203	357505827	XP_003623202.1	1158	1.2e-124	Glutathione S-transferase GST [Medicago truncatula]>gi|388493986|gb|AFK35059.1| unknown [Medicago truncatula]	357505826	XM_003623154.1	794	0	Medicago truncatula Glutathione S-transferase GST (MTR_7g065660) mRNA, complete cds	K00799	GST, gst	glutathione S-transferase	http://www.genome.jp/dbget-bin/www_bget?ko:K00799	P32110	930	4.7e-99	Probable glutathione S-transferase OS=Glycine max GN=HSP26-A PE=2 SV=1	PF13409//PF13417//PF02798	Glutathione S-transferase, N-terminal domain//Glutathione S-transferase, N-terminal domain//Glutathione S-transferase, N-terminal domain	--	--	GO:0016740//GO:0005515	transferase activity//protein binding	--	--	--	--
M25_WvsM25_CK.DEG_up_annot
Cluster-1252.47030	53.3088	15.5516	1.7773	2.52e-07	2.06e-05	957	357505815	XP_003623196.1	925	1e-97	Glutathione S-transferase [Medicago truncatula]>gi|355498211|gb|AES79414.1| glutathione S-transferase, amino-terminal domain protein [Medicago truncatula]	357505814	XM_003623148.1	610	0	Medicago truncatula Glutathione S-transferase (MTR_7g065600) mRNA, complete cds	K00799	GST, gst	glutathione S-transferase	http://www.genome.jp/dbget-bin/www_bget?ko:K00799	P32110	722	4.9e-75	Probable glutathione S-transferase OS=Glycine max GN=HSP26-A PE=2 SV=1	PF13409//PF02798//PF13417	Glutathione S-transferase, N-terminal domain//Glutathione S-transferase, N-terminal domain//Glutathione S-transferase, N-terminal domain	--	--	GO:0005515//GO:0016740	protein binding//transferase activity	--	--	--	--
Cluster-1252.25469	265.312	80.7499	1.7162	2.01e-29	7.03e-27	1020	357505813	XP_003623195.1	1127	4e-121	Glutathione S-transferase GST [Medicago truncatula]>gi|355498210|gb|AES79413.1| glutathione S-transferase [Medicago truncatula]>gi|388500904|gb|AFK38518.1| unknown [Medicago truncatula]	357505812	XM_003623147.1	701	0	Medicago truncatula Glutathione S-transferase GST (MTR_7g065590) mRNA, complete cds	K00799	GST, gst	glutathione S-transferase	http://www.genome.jp/dbget-bin/www_bget?ko:K00799	P32110	854	2.6e-90	Probable glutathione S-transferase OS=Glycine max GN=HSP26-A PE=2 SV=1	PF02798//PF13409//PF13417	Glutathione S-transferase, N-terminal domain//Glutathione S-transferase, N-terminal domain//Glutathione S-transferase, N-terminal domain	--	--	GO:0016740//GO:0005515	transferase activity//protein binding	--	--	--	--
Cluster-1252.50618	38.2369	12.3165	1.6344	3.33e-05	0.0018679	2080	657380358	AES82542.2	2162	8e-241	homoglutathione synthetase [Medicago truncatula]	388506489	BT141517.1	1324	0	Medicago truncatula clone JCVI-FLMt-20D1 unknown mRNA	K01920	gshB, GSS	glutathione synthase	http://www.genome.jp/dbget-bin/www_bget?ko:K01920	O23732	1764	1.6e-195	Glutathione synthetase, chloroplastic OS=Brassica juncea GN=GSH2 PE=2 SV=1	PF02376//PF03199//PF03917	CUT domain//Eukaryotic glutathione synthase//Eukaryotic glutathione synthase, ATP binding domain	GO:0006750	glutathione biosynthetic process	GO:0003677//GO:0005524//GO:0004363	DNA binding//ATP binding//glutathione synthase activity	--	--	KOG0021	Glutathione synthetase
Cluster-1252.56871	162.373	60.6547	1.4206	4.92e-15	8.7e-13	1141	357442717	XP_003591636.1	1144	4.8e-123	Glutathione S-transferase N-terminal domain containing protein [Medicago truncatula]	357442716	XM_003591588.1	789	0	Medicago truncatula Glutathione S-transferase N-terminal domain containing protein (MTR_1g090060) mRNA, complete cds	K00799	GST, gst	glutathione S-transferase	http://www.genome.jp/dbget-bin/www_bget?ko:K00799	Q03664	540	7.4e-54	Probable glutathione S-transferase OS=Nicotiana tabacum PE=2 SV=1	PF13409//PF02798//PF13417	Glutathione S-transferase, N-terminal domain//Glutathione S-transferase, N-terminal domain//Glutathione S-transferase, N-terminal domain	--	--	GO:0005515	protein binding	--	--	--	--
Cluster-1252.47765	77.6246	30.5492	1.3454	1.73e-07	1.43e-05	1486	357505813	XP_003623195.1	965	3.6e-102	Glutathione S-transferase GST [Medicago truncatula]>gi|355498210|gb|AES79413.1| glutathione S-transferase [Medicago truncatula]>gi|388500904|gb|AFK38518.1| unknown [Medicago truncatula]	357505812	XM_003623147.1	633	0	Medicago truncatula Glutathione S-transferase GST (MTR_7g065590) mRNA, complete cds	K00799	GST, gst	glutathione S-transferase	http://www.genome.jp/dbget-bin/www_bget?ko:K00799	P32110	770	2.1e-80	Probable glutathione S-transferase OS=Glycine max GN=HSP26-A PE=2 SV=1	PF02798//PF13409//PF13417	Glutathione S-transferase, N-terminal domain//Glutathione S-transferase, N-terminal domain//Glutathione S-transferase, N-terminal domain	--	--	GO:0016740//GO:0005515	transferase activity//protein binding	--	--	--	--
Cluster-1252.46472	134.153	54.7807	1.2921	2.19e-11	2.87e-09	1140	217071288	ACJ84004.1	1062	1.6e-113	unknown [Medicago truncatula]>gi|388519695|gb|AFK47909.1| unknown [Medicago truncatula]>gi|657398857|gb|KEH38378.1| glutathione S-transferase, amino-terminal domain protein [Medicago truncatula]	388519694	BT148115.1	707	0	Medicago truncatula clone JCVI-FLMt-11K18 unknown mRNA	K00799	GST, gst	glutathione S-transferase	http://www.genome.jp/dbget-bin/www_bget?ko:K00799	P46417	894	6.6e-95	Glutathione S-transferase 3 OS=Glycine max GN=GST3 PE=1 SV=1	PF13409//PF13417//PF02798	Glutathione S-transferase, N-terminal domain//Glutathione S-transferase, N-terminal domain//Glutathione S-transferase, N-terminal domain	--	--	GO:0005515	protein binding	--	--	--	--
Cluster-1252.14007	65.5974	28.103	1.2229	6.37e-06	0.00040935	1287	357442733	XP_003591644.1	1145	4.2e-123	hypothetical protein MTR_1g090150 [Medicago truncatula]>gi|92882358|gb|ABE86689.1| Glutathione S-transferase, C-terminal; Thioredoxin-like fold [Medicago truncatula]>gi|355480692|gb|AES61895.1| glutathione S-transferase, amino-terminal domain protein [Medicago truncatula]	357442732	XM_003591596.1	650	0	Medicago truncatula hypothetical protein (MTR_1g090150) mRNA, complete cds	K00799	GST, gst	glutathione S-transferase	http://www.genome.jp/dbget-bin/www_bget?ko:K00799	P32110	540	8.3e-54	Probable glutathione S-transferase OS=Glycine max GN=HSP26-A PE=2 SV=1	PF13417//PF13409//PF02798	Glutathione S-transferase, N-terminal domain//Glutathione S-transferase, N-terminal domain//Glutathione S-transferase, N-terminal domain	--	--	GO:0016740//GO:0005515	transferase activity//protein binding	--	--	--	--
Cluster-1252.42144	545.894	241.019	1.1795	4.83e-37	2.27e-34	1659	657375833	AET04999.2	1052	3.3e-112	phospholipid hydroperoxide glutathione peroxidase [Medicago truncatula]	401716807	JX262281.1	864	0	Medicago sativa glutathione peroxidase (GPX) mRNA, partial cds	K00432	E1.11.1.9	glutathione peroxidase	http://www.genome.jp/dbget-bin/www_bget?ko:K00432	O48646	732	5.8e-76	Probable phospholipid hydroperoxide glutathione peroxidase 6, mitochondrial OS=Arabidopsis thaliana GN=GPX6 PE=2 SV=2	PF08534//PF00578//PF00087//PF00255	Redoxin//AhpC/TSA family//Snake toxin//Glutathione peroxidase	GO:0006749//GO:0006804//GO:0055114//GO:0009405//GO:0006979	glutathione metabolic process//obsolete peroxidase reaction//oxidation-reduction process//pathogenesis//response to oxidative stress	GO:0004602//GO:0016491//GO:0016209	glutathione peroxidase activity//oxidoreductase activity//antioxidant activity	GO:0005576	extracellular region	--	--
